# Supplementary material for: Providing Scale to a Known Taxonomic Unknown—At Least a 70-Fold Increase in Species Diversity in a Cosmopolitan Nominal Taxon of Lichen-Forming Fungi
Source: J Fungi (Basel). 2022 May 8;8(5):490. doi: 10.3390/jof8050490 (PMC9146994; doi:10.3390/jof8050490)
Supplement: Supplementary file 1 [file jof-08-00490-s001.zip]

Archive with 10 entries (10 files):
- S09_1209_BUSCOgenes_concatenated_supermatrix.phy
- S10_mt_genome_alignment.fas
- S1_specimens_list_R2.xlsx
- S2_ASAP_rankings_scores_v27jan2022.png
- S3_ASAP_tree_w_partitions_v27jan2022.pdf
- S4_bPTP_results.pdf
- S5_ITS_mtSSU_polytropa_group_monophylyR1.pdf
- S6_ITS_mtSSU_polytropa_alignment.fas
- S7_five_gene_topology_27jan2022.pdf
- S8_five_gene_topology_alignment_v1.fas
