# Supplementary material for: Providing Scale to a Known Taxonomic Unknown—At Least a 70-Fold Increase in Species Diversity in a Cosmopolitan Nominal Taxon of Lichen-Forming Fungi
Source: J Fungi (Basel). 2022 May 8;8(5):490. doi: 10.3390/jof8050490 (PMC9146994; doi:10.3390/jof8050490)
Supplement: Supplementary file 1 [file jof-08-00490-s001.zip › S09_1209_BUSCOgenes_concatenated_supermatrix.phy]

28 2278270
sp3_sl18375b_comb   ATGGACGTCTCGAGGTGCTCAGCGCAGCTACTGCATCATCTATCGCATCTTCACCAGCTTCCTGAGGAGGTATTGGACTTATTGCAACGCGGCAGCAATACACAATATCTCGACACCCTCTCGCAACTTGCCATCAGTCCTATGTACACCACTACTGTGCTCGCCACGCACGAGCCAATCTTCGTGGAATTATGTAGCAGATGGCTGCTAAATCCAGAGATAGAGGATTTGTTCGCCCTGGCAGCCCTGGCGAGGGTCCTCCCTTCGGCGCCCCATCTATCGGTATACGCAACATATCTGCTGAATCGCAGGCGTGGGCTACTGGAAGCTTTGGCATCGCGAGAAACTACAGCACTCCAACAACTGCCTATAGGAACATTAAGAACACTTTTACTTGCTATAGGCCGCCTTCTGATGTTCGACAACGCAGCGTTCGCACCAGCCATTTCACCAGCACAGCTACAGGTGCTTCTCAATCACGTCCAGCCACACATAAGATACCTTGCTATAAGGATACTCTGCCTATATCTCCATGCCTCTGATGCAGCCCTGATATCAATGATTAAGTCCTACATAGGAGAAGATGAGATATCGGGTCAATGGGAAGATAAGACAATCGATTATTCATTCTTCAGCTTATGGGAACAGAGGAGGCTCAAAGATCTTGGCCGTATGCTACAACTAAAACAAGATACTCGTGGCGTGCATGGGCCAGAGGATGTGAAGACACCAGAACGGGTGCTCACCATCGAAGATTTTTCAGCAACTACAGCCTGCATTGCTGGAATTCTTATACCCCGACTGAATGGAAAACATCCGAGACTTTCCTCGCTTGTAATGACAGAGACTACGAGAAGTAATGTTCATTCGCTTGCTGAAGCTGTTAACTCGTCCAAGCCCATACTGGTGGCTGGCTGTTCCGGTACAGGAAAGACTTCAATAATCAGATGTGTTGCAAGGGAGCTTGGCAAAAGCTCTTCGATGGTTACCCTGCATCTGAATGGACAGACTGATGCCAAGCTACTTGTTGGCATGTACACAAGCTCGAAAACGCCAGGCTCTTTCAGCTGGAGTCCCGGCGTCCTGACGACAGCAGTAACAGAAGGTCGATGGCTGGTCATTGAGGACCTAGACCGAGCTCCGACCGAGATCCTCAGCACTTTGTTACCTTTAGTTGAACGACGTGAGCTGTTTGTACCCAACTGGGGGGAAAGCATCAAGGCTGCTACTGGCTTCAAGCTCATCGCTACTGTACAGTCCACTATAAACACTCGAGGAGAAGAGGTCATCCCTACCGCAGGGATGCTTGGCACACCTAATTGGTTGCAGGTACCCTTAGATATGGCACCAGACAACGAGTTCTCCAAAATTGTCACTCACAGGTTTCCCCTCCTTCACGCTTACATGCCTAAATTTATGGCCGTATATCAGATCCTAAGACACCCAGACTCTTCGAATGCTTCCAAGACCCCTTTGAAGACCAACATTTTAAGACCCTTTGGGCCTCAAGATCTTTTGAGATGGTGCGGGAGAGTCCAAGACCTCCTTTCATCTGCGGGCATCATCTCCGGCAACGAACCAATTTCTGATGCTTTGAATGACCAGATTTTCCTCGAGGCTGTTGATTGCTTTGTCGGATCCTACGCTCTGGGATCTCAAAGAGCAGACTGCATTGATCTTATTGCTCAAGGCCTGCATATGCCTGCTGAGCGTGTCAAATACTGCATGGAGGCCCGCAAACCCGAATATCTCGCAACTGACTCGGCATTTCGTATAGGTCGTACCACTTTGCCCAAGCGAAGACTGGCCCTTGGTGCTAAGTCTTCGAGTGATCGCTTTGAGAATAGCCCTTTTGCGACTACAAAACACGTTGTTCGAGTCCTCGAGTCCATTGCTGTGGCGGTTGAGCAGGCAGAGCCGTGCCTCTTGGTTGGTGAGACTGGCGCAGGCAAGACCACTGTCGTGCAGCGGCTTGCTGATGCATTGGGCCAGAAATTGATCGTAGTGAATCTGTCACAACAGAGTGAAGTAGGCGACCTTCTTGGTGGATACAAGCCGGTAAATATGAGAGCCCTTGCCGTACCCATGAAGGAAGAGTTCGATGAGTTGCTAGAGTTGACGTTTACCTCAAAGCGAAATCAGCGCTACATTGAGCTTCTAGCCAAATCGGTATCGAAGGGCCGATGGGCTCGCGCATTAACCTTGTGGCAGGAGGCCTTGCGCATGAGAGAAGGACAGTCCAAGCTAACGGGGCAAAGCAATGATCAATTCAATCAGGAACCCCTACCCAAGAAGAGAAAAGTGGAGTCATCCAAGCTCCAGAGGCTGAAGAGCAGATGGGATAAGTTTGCTTCTGACGTCAGCACATTTCAAAAGCACCTTGCTAGCGGCTCGAAAGGTTTCGCATTCTCTTTTGTTGAGGGAAACATCGTCAAGGCAGCTAGAAACGGGGATTGGGTGCTCCTGGATGAGGTCAACCTTGCTTCGCCAGACACTTTAGAGAGCTTGGCAGATTTGTTGTCTCATGCGATCGATGGGGGCCCCTCGATATTGTTGACAGA------------------------------------------------------------------------------------------------------------------------------------------------------------------GGCTGGAAACGTCGAGCGAATTTATGCTCATAAAGACTTTCGTATCTTTGGTGCAATGAACCCTGCTACGGATATTGGGAAGCGTGACCTTCCTATGGGTTTCCGCTCGAGGTTCACCGAACTGTTTATTGAGCCACCAGACAAAGACCTGGAAAATCTTATACCGGTCGTCAAGGCTTACCTAGGTAACAACTACGTTGACGTTCGCGCTGCTACTGATGTTGCTCAGCTGTACATCGAGATAAAGAGGCTTGCCGATGGTAGCCAGCTCGTCGACGGCGCAAAGCAAAAAATCCATTTCAGTCTTCGCACCTTGACTAGAACACTGGTCTATGTCTTAAACAATGCTCCCCTTTACGGACTTCGCCGAGCTCTGTTTGAAGGCTTTTCGATGAGCTTCCTGACAGCTTTGGACAGAGAATCGGAGTTAGTTCTGCAGCCACTTATAGACAAGCACATTCTGGCGGGGCAGAAGAACAGTAGAGCATTATTACACCAAATTCCTCATCCGCCAAAAGAGGGTAGAAACCACATTCAATTCAAGCATTATTGGATCTCACAAGGAGCGCATCCCATCGAGGAACAAGCTCACTACATCATCACTCCCTTCATCGAACGGAATTTATTGAACCTTGTGCGAGCAACATCAATCCGCAGATTTCCTGTCCTGCTCCAAGGCCCAACTTCCTCTGGTAAGACCAGCATGGTTGAGTACCTCGCCCGAATATCCGGAAACAAGTTTGTAAGGATCAACAACCACGAACACACCGATCTACAGGAGTATCTTGGCTCTTATGTTTCTGATCTTGATGGCCGCCTTGTGTTTCAAGAGGGTGTCCTTGTCCAGGCTCTTCGAGAAGGCTACTGGGTTGTTCTAGACGAGTTGAATCTGGCTCCAACCGATGTGCTAGAGGCCCTTAACCGACTATTGGATGACAATAGGGAACTCTTAATACCAGAAACCCAGCAGGTAGTGAAGCCACACCCGGAATTCATGCTCTTCGCAACGCAGAATCCGCCTGGAATGTATGGTGGCCGGAAGGTTCTCTCCCGCGCGTTCAGAAATCGCTTTCTAGAACTTCACTTTGATGACATTCCAGAGGACGAATTGGAAACCATCCTTCGCGAGAGAAGTCAGATAGCCCCTTCATTCTGCAATAAGATGGTCAAGGTTTACAAGCAGCTGACCAAGATGCGTCAAAGCGAACGGCTCTTCGAACAGAAGAACAGTTTTGCTACGCTTAGAGATCTCTTTCGATGGGCCTCACGTGAGGTAGATCTTCAGGAGCAATTAGCGATCAATGGCTTTTTACTGCTGGCTGAGCGAGTACGTAATCAAGAGGACCGCTCTATGGTAAAGAAAGTCATCGAGGATGTCATGAAGGTCAGAATAGACGAGTCTCAACTGTATGGGGCTGCTAGGACCGAAAATACATTGACTACGTCTGTCACAATGTCACTTGCCGTTGTCTGGACCAAGTCGATGCGCCGCCTCTACACTCTCGTTACTGAAGCCTTGAAGAACAACGAACCTGTCCTACTTGTTGGGGAGACGGGATCTGGCAAGACCACTATTTGCCAACTCATTGCGGAGATGACCAACACCAAGCTCCACATAGTGAATGCTCATCAGAACATGGAAACTGGTGACGTGATCGGGGCTCAGCGCCCGATACGAAATAAAGCCCATGCTGAAGCACAGCTGGCTCAAGATCTCAGAGCTGTCCTGAGAGACTGCAGTGTCTACGACGAAGCCCATGAGCACGATCTTCCCGCGCTCTTGGACGCCTACGCAGTATTGCAACCTCGAGCACCAGCAGCCTTATCTGACCAAATGCGCCTGCGTGTAGAGCAAAGCAAAACTAGGGTGAATTCACTATTCGAATGGGCTGACGGTAGCCTTGTCAATGCAATGCGTAATGGCCAGCACTTTCTGCTAGATGAAATTTCTCTTGCCGATGACTCGGTGCTTGAACGGTTGAACAGCGTCCTAGAACCAGGCCGCACTCTTTTACTCGCGGAGAAAGGGACCGCTGATGCCCCTATCAAAGCAACGCCCGGCTTCCAATTCCTTGCGACCATGAATCCAGGAGGTGATTACGGCAAGCGTGAATTGTCTCCAGCTCTACGCAATCGATTTACCGAGATATGGGTGCCTAATGCCTCATCTGAAGAGGAGATGCTGGAGATCGTGCAAGCCAAGCTGAGTCCTCGAATGTCTAAGTTCTCTAAAGCCATGATCACGTTTGCGGCTTGGTACTCTGCTACGTACAACGCTGCTGCGCCACACATCTCAATCCGAGATCTGCTTTCTTGGGTACAATTTGTGAATGGCTTCGAACATCCAGACGTTAGAATTGGCCTATTACACGGAGCTGCTATGGTCTACATTGACGGCTTGGGGGCAAATCCTGCTTCCAAATTGTCCATATCGGAGAGTGCGGTGTCTTTGGAACGCCACGCATGCCTCTCCAAGCTCGACGAAGCCTTCGGCCAAGACATTTCCTACCTTTACGATCAGGATTACCAGCTTTGCTTTACAGATGAAAGCTTCACTGCTGGTCCATTCGGTCTTACGAGAGCGCTTGGATCGCGATTAGATTCCAGATATAGCCTGCAGGCCCCTACGACAATGTCCAATGCTATGAAGATCACTCGTGCTTTACAACTCAGCAAGCCAATTCTTGTGGAAGGTAGCCCCGGTGTCGGCAAAACGACTCTCGTCGCTGCGATTGCTCAAATAGTTGGGATTCCTCTGACGCGTATCAATCTATCAGATCAGACAGACTTGATGGATCTTTTCGGGTCTGATGTTCCAGTTGAAGGGGCAGAGGCAGGTAACTTTATTTGGCGCGATGCACCTTTTCTCCGAGCAATGCAGAAGGGCGAGTGGGTCCTCTTAGATGAGATGAACCTAGCTTCGCAGAGCGTGCTCGAAGGGTTGAACGCCTGTCTCGATCACCGAGGCCAAGTATATGTTTCTGAACTAGATCAAACATTTGAAAAACACCCTAAGTTCGTTGTATTCGCCGCCCAAAACCCTCATCATCAGGGCGGTGGCAGAAAAGGATTACCTGCTTCTTTCGTAAACCGCTTCACCGTTGTCTATGCTGACAATTTTAGTGCAGGGGATCTGATGACTATTTCATCTGAGATATTTCCCAATATTTCTGAGGACGATAGAGGGAAGACCTTGCATAGCGTCACCGCGTTGAGTCATGCACTTCAGGTCAATCGTACACTCGGAGCACACGGAGGTCCATGGGAGATCAATCTCCGAGATGTGCTTCGATGGCTTCATCTACTGACTTCTGGCAATGGGATGTTGCCTCTCGCAAGTCCTGCGGATTTTCAGCATCTGTTGTTCCTCCACCGGTTCAGGACCTCTCAAGACGTTGCAGCAGTGTCACAAGTGTTGCAGCAATACATACCTCAGGACCAACCTCGTACCTACTTTTATGGTAAATGCGGAAGCCTAGTGGAAATTGGCCTCGCTGTCTTGCCCAGAGATTTGAAGCGGCAACCACGCCCGATCCAGGGCTCTCAAACGCCGAAGCTGGTCTTAGAAATCGCAGAATCCGTAATGCTTTGTGTCCAGAATCAGTGGCCTTGCTTATTGGTTGGGCGATCTGGTTCTGGAAAGTCAAGCACGATCCTGCAGCTTGCGAGTACGGTCGGTGCTGATGTTGTAGAAATTTCCCTGAACCCGGAAATGGATACACTGGACCTGGTTGGTGGCTACGAACAAATGGACCCCCAGCGAGCCGTAGTTGGCCTAATCAGGAAATTGCACGAATGTACCCGCGGAGATCTCATCACGAACCTCACATCCGCGGACGAATTGAGGAATAGTCTCGCAGAACTTGAGTCTAGGCTTCGACATCCAGCAGTCAGCCTAACTGAGATACTTGAACTTGTCCGGATTGTCGCGGAGGAAGATTGTGGATCGACATACCGAAACTTCGTAACCGACTGTGAGGAACTCATAGCACTAGCTGCGGATGACAACCGCGCTCGCTTCGAGTGGGTCGATGGAATTCTCGTCAAAGCATTGAAGCAAGGCAAGTGGGTGGTTCTGGACAACGCCAATTTATGCAGTCCCTCGGTCCTTGATAGACTGAACTCACTCCTAGAACCGGATGGCGTCTTGAGTATCAATGAGCATCGCAATCCAGATGGCAATGCTCAGCTCGTAAAGCCTCACAATAACTTCAGATTGTTCATGACAATGGATCCACGTCACGGCGAGCTCTCGCAAGCCATGCGGAACAGGTCCATCGAGCTGTTCATGCCAGCTCAATCTCAGTCCCCTTTAATTAACGTTCTGGGCTCAGATTGCGAATCTTCTGTCTTTCGTTTTGAGTTATTTCAAGCTTTCGATTGGAACAATATGGAAGAGACTCGTTTCAGTAAACTACTTTCAATCTGTTTCGATCACCTATCATTCTCGGATCTAAAACTTTGTCGCCGATGGGAGGCTCAAATCATGAACGGCTTGAATGATCTATCCCCCTCCAAGCAATCATCCTTCTCAATGATTGCCAAGACGTACCTAACAGCATCTGGTACTGATGGATCAACTTTCCATGCCATACATGACACTTATCAGCAGCTGGGGAAAGATTTGATTGTTTCCTCATCAGATTTCGGTTCATTGCAGCACGACTACTCCTTTCTTTGGGACGTTCTGGCCTACCTACAAGACGTCTTCGACCTTGGCCAGTCACTAGATTTTGACGAAGACGTGTTTCAAGTATATCAAACCATTGGAAGGTCTTTGTGTGCTCAGGCTAGACCCGAGGGGGGTCTGGTAAGCGACATTGCTCGCAAGCTGGGCACAGAGCTTGATACTTTCAATACTTCCTGGCAATTGTCTTCTGGTCTCTGTATGGAAAGCCTTTGGACTGCGTTCAGACCAGCGACTGCCAGGACTCTGATCGAACTTGATTTTAGTCTTCATGTGAAGAGGCTTGCCCATCGTTTCGATGCACTGAAATGGAGTTCTGGAGCTTCTGTTCGAGAGCTCGAAACCTTGCAAACTTCTATAGTCAACATTCACAATTCTATAAGGACTACCTCATCCCCAGATTCGGTGCCTCTCGCTGACATCCAGAATACACTGGAAGACCTTGAAAGTCTACCGGGATTAGCCCCAATCAACATCCCGCCCTACCTTCAGGCCGAGTTTGAAGCACTCTGTCAGTATGACGCTTCCCAGGACCTGAGTATTTCACCATCTCGCTCTGCGTTAAGCCTGCTCGCTGGAAGACCAACGGCACATTTGATGGAGTTCGTGGACGCCTCGATAGCCTGGAATAGTCTCTCACAGCTGAATGGTATGACAGCTATGGGCCATCCAGATATGGAATTGGGAGCTATTCGGGACATCCTCCCAATCTCTCTGCTGCGGAAACTTGAAGGTACTAGCGAGGTGCCTTTACAGTCCCTAGAGTTGCTGTGCACTGAAATCGACTTCGTTGCCCAGCAGCTTACGACTTTCATGGAGGCAATGCAGAACAAGCCCCTAGACCACCTCTACCATTCATTAAGGATATTGCGAAATAAGGTCCAGCAGGCGCTAAGCGGGCAGGATCATGGGGACAGTCTCAGCGACGCACGACTGTACCTGGGCCAACTCATTCGGCGACTCGGGGGAAATACACATGATGGTCTCTTACACGACGAACGGACCCAGTATCTGCGGGTCTGTATGGCGGAAGCCACCAATCCGCAAGTTTTTGACGTCCTTTGGGCATCGAGCGAACATCATGGTGACATAACGGAGGCTGCCTCGCATAGTGTGCAATTCTTTACCGGGTGCCTGCTTCTTTACGTGCCAGACCGATGCTTTGACCCGGCTCTAAGATCGATCGTGGTTCAAGCACGGCGCAACAAGCGCAAGGCAGAGTTGAATGGTAAGATCCAAGCGCTCCGGGAATTTGAGACGGTGTTTTCAGGCCAGACGTCAAGTCTTCGTATCCAATTGGCTGAGCAGGATCTTGAATCGTTGGGAGATGAGCCAGAAGTACTACCCGTTGTTCGCCCTCAAGTATCCGAGCTCGGACAGCTACAAGCGGAGTTCAACAATATAATGAGCACAATTGTCTTGAGGTCCCCTGGGTCATCTACGCTACAACTGGTTTACGAAGGCCAATCGGCCCAAATCCAGAACATCAAGCTGTTGAGATCCAATATCGCCCAAGCTGTGCTGCGATTGTCGCAAAGTTTTCACGCTTCAGATGACGTTACGAAGCCATTGATCGCCATGTTGCAAGGCCTTGATATCGGCTTGGCGCTTGCTCTTCTCGCCGGCTCTCGAGAGAGATTCGGTGACGATGATATCAAGTACCTATGTAGCAATACGCCCTTTCTTGGCGGAGCCCCTCATCATATTTTCAATGTCACCCTTTCCGACCTTCAGAACCACGGTACCGATCAGATAGATTGCCGCCTACGATTTCTGAGTTGTATAGCCGTAGCACGGAGTGTGAACCGTGAATTGGAAGCAGCATCTGCGGACAGAGTGTTTCAAGCATTTCATAGCCTATATGGAGAGTGGAAAGAGCGACTAGGCCGTGACCAGCAACTAAATGCTACCAATTCATCACTATACCGCTACCGTGGTAGCGAAGAAGATAGCAACGAAGCTGACGACCAAGACTTCTACCAGCTATTCCCGCTTTACGATCGTCCGTCTGAAGACGGTTCAGGACGAATGAAAGGCGGCCAAATTGATCCCAAGGAACAAGCACAGTGCCTTGCACAGGTGCAACGACAGATCTTCCAGAATACTCAGAGCGCCCCTGAAGGACTTTTGCATCTACTTCGTAATGCATCACAGGATATTGCAGGACTATGGCAAGGTCATTCTAACATATCTACAAGTCCTGTACCGGCTGCAACGTTGCTTCCTGCACTTGTACTAAGCTTATACGAGGTCAAGGACCGCCTGCAAGGGAAAGGTGCCCAAGGGAATCTCTACAACTTCTACACAGATGCTAATGTTGCGCAAGCTCAAAAACTAATTGTCCTTATACGCAAGATTCAGGCAAGGTTCCGTGATCTGCAAGAGGCATGGCCTGAGCATGCAACGCTAGGCGAGGTCCTGAGAACGTCGTCCGAGCTACTGTCGTTGCGACACACTGAGCCAATCGCCAAGCTACTGACCAAAACAGAGCAGCTACACGGCTATATTCACGAGTGGCAAATTGTGGCAAGTAAGCAGTATACGGCAGTAACTCTATACGATCAGCTCACGGAGCTCCTTATCAGCTGGCGTCGAGCTGAACTCTCGACTTGGGCTGGGTTACTGGACATGGAAGATCGAAAGTGCTTCGACGACGCAGACTCGTGGTGGTTCGTCGCATACGAGGTCATCATCGCTGCACCACTCTCTATGATCCGTGCGGGAGAGGATGTGCATGTGCATACAGAACATCTATACAGCACACTTGCAGAATTCATAACGACAACTTCTATGGGACAATACACTCATCGTCTAGGGATGATAACCTGTTTCAGGAGTCATATCGATATTCTCATGAAAGATGTACCATCGATGAGTGTGGTGTATAATGCTATCACTAATTTCCTAAGCTACTACACTCTTTTCAAAAAGTTCGTGCAAGACGTTCTGCACAAAGGACGTCAATCTCTAGAGAAAGATATGAAAGAGATCCTCCTGCTTGCAAGCTGGAAGGATACTAACATCAATGCCTTACGTGACAGTGCGAAGCGCTCTCACCACAAGCTTTTTAAGGTCGTGCGCAAATATCGGACATTACTCGCACAGTCGGCGGAGACAATTACTGGGCAAGAAATTCCCGATATATCTGACCTACTGGCACCGTCGATGTCAAGCGTCATACCGGCCGACTCGGTGGATCCTCGCGCCTTGCAGATCTGTCAGCAACGCTTGCTCACTTGGCAAACGAAGCAAGAGCGCTTCACCAAACCCATGTCAACTGCTACTCGTATGCTTCGAATGAGTCTGCCGATTTTTGTTGCGTTTGATCCCGCACCATACCTGGATTCTTTTGGCGCAGAATTGATCTATAGTATAAAAGCTCTGCAGAAGGAGACGTCCTCAAACATAAGTAACGAGAAGGGTGAGGTCTTCAAGCATCTGAAAGCAAGAAAGCGCAAGCTTTTCGCAGATACGCTAAAGTCCCTACGTCAGATGGGATTCCGGTCCAATATGAGCGCACACGCTCTGGCCAAGCAGGCTTCGACGGCTGTAATCTTGACACACAATCCTGGGTTCGGCGATAGATGGTACCGGAACGATTCAAAGACCGCGGAATTCTGTTTCAACAAGTTACTCGGCCTTATGCCTCAAGCAAGAGAGAGGGCCCGAAACCATTCGGAGGACCTGACTCATGGTGAGGTATCTAGGAGCCTCGGATACATGGAGAGTATGGTGGCTGTGATACTTAGGCAGAGAACAGTTTTGGCAAGCACTGTCGATGATCTTGATGCCACTGAAGAGTCGATCAAGATAATGAAGAGATTGTCTCCAGACTCGCGCACACTCAAGCACCAAAACCCCAGCAAGGCTACTTCATTGGATGAGATCCGCTACATCATGAGGTGGCTTCCCTCAATTTTAGAGATTGGCTCCTCCATTATCGAGAGACATGGCAAACTGGGAGGTATAGATCTATCGACGATACTGGAGGGTTTTGAGCAATGGAAAGACCGAATCGTGGCTTCGGTCATGGCCGTCGACGAGTTGCCAGAAGCCTCTCTCGGCTCTCTTAATTTGACGTCTTCGCGCTATGATCAAAAGCTTGCTGAAGCAGAAACCTTAATTCAAGATCTTAAGGCGAATTTGCTAGATTTGATGAAAAGTCACCCAGGATTAGGCTATGTTTTCAAGCAGATTGATTTATGGACCAGTCTGAAGAATGGCGCTCGCGAAGAATACCTGAATGGGGCCCAACCACTTGAGCTTGACGCCTTTGACGACGCAATGTCAGGAGTAGTGGACGCCGTTCTGGTCGCCATACAACGATTGCGAGACTCTATCGCAGTGAGACCGACGTCAGATGATGTCGCCTGGCTATTCCATATCAACAATCTCCAAGCATTAAGCCTCAAAACCTTGCAGGTCGCCGAGGTAAACAAGAGCCTGGATGCTACAATCTCAATGATGCGTCAGCTAGACTCTGTAGAAGAAGGTAATTTGAGTGTCGCGGGAGCAATTTGCGCCATGGCGCTGCCCATTGTTGAACAGTATCACAACATTCATAAGGGTGCTCTACATCGGCATCTCCTGTTTCATGGATCGCTTTGTAAGCTTTCGTCACATTTGGCCCATTCATTCATACAGATCGCTCTTGATGGGTTCTGCAGTCCTGCAGAGGATTCGGCCGCTGATTCAGCGAAGACGGAGAAGCTTGAAGGAGGGACAGGGCTCGGTGAGGGAGAAGGTGCCGAAGACATTAGCAAAGATATACAAGATGACGAGGATTTGTCTGAGCTTGCACAGGGGCAAGATAAAGATAACAAGCGTGAAGAAATCCAGGACCAGGAGGATGCAGTAGATATGGATCATGATGAGATGAAGGGTGAACTGGAAGAAGGGTCTGATAAGGCAGAGGAAGATGAGATTGGAAGTGACCGCGAAGACAACGACAACGACATCGACGAGGAGACAGGGAGCGTTGATAATCTAGATCTAACAGCTGTGGACGAAGAGCTTTGGAACGGGGAAGCGGAGGAAACAGATAAAGAAAAGGAGGGGTCGAAATCCAAAGGAGAGACCAACAAAGATGAGCAGATGGCCGCTGAATCTGCCGCCCAACAAGCTAACAACGCGGAGGAAGAGAAAGAAGAGAACGATGAGGTTAATGAT------------GAAGGTGCGGAAGAAGGCGACGAAGTAGCGAAAGAGGAGACTGAAAAAATGGATCCTCACACCCAGCAAGGGCGAAATCTCGATCTGCCCGAGGAGATGGATCTGGATAATACGGATGGCTCCGAAGCAAATTCAGAGTCCGGAGAAAGTGACTTGGATGGCATGTCAGACATTGAAGAAAAGGATACCCTGGGA---------GATCAACAAGATGACGAAACCCTGGGTGATGAATTGAAGGAATCTGCGGAGGCTCAATCAGCGCAACCAGATGATCACGAGGAGGCCGAAGGGGAGGCGAATGATGCAAAAGCTGCAAATTCCCCCGTTGATACCGAACCAAGTGACGACGGCGAAGAAGAAGATAATCAAGGTCTTCTCCATGACCGCTCGGACGATGCCGCTGTGGATCCAGATAACGCCGCACCAAGTGACGTTCGAGGCTTTGATGAAGATATGGACCCAAAACAAGACGACGAACAAGCATCCACAAGTCA------------------AGCTCACGCAAGCAAGGGAACCAAAGGCAGCGCTCCAGACCAAGTTGACGCTGAAGCCGCGGCCGACAATGGTCAACAGGGCCCTAGCAAAGATCGATCCGAAGGAGACCAATCGCAAGATAGTCAGCAAGATGCCAGCAATGCGAGTCAGGCATTCAAGAAGCTCGGAGATGCTCTCGAGGAATGGCACAGACAGACTTCACAGATCAGGGAGGCTGCAGAGCAAGAGGAAAAGGCCCAGCCAGAGGCAAGAGACGTAAATATGGCTGATCAAGAATTCGAGCACCTTCGAGATGACGAAGTGGAAGGCGACACACAGGCTTTGGGTGCCGCTACAGACGAACAAGCCCGCGCTCTAAATGAAGATGCTATGGATTCGGAGATGCGTGACGAAACCCGCGACCTCCTTCCTGACCAGGCAAACGAGGAAGCTGGGACTGATAACGATGATTCCATGGATGATGTACTGAATACCATCATGAAAGATTCGAGAGATCCGCCCGAGCAGCCAAGACCAAGTATTCTTGTCAATAACAATCTCGATCGAAGCAAGAATCCAGCTCAGGCAAACCGAGCAGATATCCAGAACGATGGCGATATCGAAGACTTGGGCAATGACTTCTCAATCACCAATCTCCAAAGCGCAGATGAAAACCCTGCACGCTCTGGTGACGAAGCCCGCCGCCTCTGGTCACACTATGAGAACCTCACACGCGATCTCTCCTTGTCCCTCACAGAACAACTCCGCCTCATCCTTGCTCCCACCCTCGCCACCAAGATGCGCGGCGACTTTCGGACCGGCAAACGCCTGAACATCAAGCGCATCATCCCCTACATAGCCTCCCAATACAAACGTGATAAGATCTGGATGCGTCGGTCCATTCCGTCCAAGCGTAACTACCAGATTATGCTAGCCATTGACGATAGCAAATCCATGGGCGAGTCCGGAAGCGGACAGTTAGCTTTCGAGACTCTCGCCCTCGTCGCAAAGAGCTTGAGTATGCTTGAAGTTGGGGAGATCAGCATCGTCGGATTTGGCAATGAGGTGCACGTTGCTCATGCCTTCGACAAGCCCTTCTCGTCGGAGGCTGGCGCACAGATATTCCAGCATTTCGCATTCCAGCAGACGAAGACGAACGTTCGCAAGCTCGTCGCGGAGTCCATTGGTCTCTTCCGCGAGGCAAGGCGTAAGAATTTCAATGCTGGCACTGATCTTTGGCAGCTTGAACTCATTGTTAGTGATGGCGTGTGTGAGGATCATGAAACCGTACGGCGACTCGTACGTCAGGCACAGGAAGAGCACATAATGATTGTATTTGTCATTGTGGACTCACTACGAAAAGGAGAGTCGATCATGGATATGAAACAAGCAATCTTCAGCGAGAGTGGGGAGATACAAATGAAGAGATATTTGGATGGATTTCCATTCCCATATTATCTGGTGGTAGGCGATGTGAGGGAATTGCCTGGAGTCTTGGCTCAGGCCTTGAGACAATGGTTTGCTGAGGTTGTTGAGAGTGGATGAATGGAGGTAGTGTCTCCAGGGCAAGGGGCCAATGGCCATGCCCCCTCTTCAGCTGCGGCCATTATCGATCCAGAGCTCGTGGTGGGTCACTTGGTAGACCTTTTGGAGATTACACTTGGGGCCCGAGCGGAAGAATTAAAAGGCAAAGGGAGCTTACTCTCTGAGGCGAAACGAAATGATACTGTACAGCGGTGTACACGCTTTGCCTCAGAGTCACAGGTCGCTCTCTATGTTCAAAAGACCGTTGCCGCTACGGAATTGCCAAAAGGCACCGCCAACGGTCATTCCGTATCAGACCATTCCATCCGCTACGTCTATTCGTTGTCAAACGAGATATCTTTCTCACCGACCACTGTTGCCTCCGTAGCTCTTATAAAGCGACCACAGCCTATAGACCCACGGATACCTCTTCCCACACAGATACAAGTTATCAACCTGCCTGGGATAGCTACATTCAGCGACAGTACGACGGCACAAGTCAACCAAGTTTCTCCATACGAGGTTCTGCACTCGATAGTGCATCTGGCTCTAGCACCGTATTTTAATGCCTGCACCCAGGGTCAGAAGTCTTTAGCTGGGAGCAACGATCGGTCTGATGCAGAAGGAAAAACAGGTGTACCAGGCACAAAGAAAAAACTGGCAGAATTGGAACTAAGCTTGCTGCACTTGCAGCAAAATGTCGAAATCCCCGAGCTCGTTCTCTCCTTTCCTGATGTTATCCAGGAGGCTCTCAACTCAGCGGCGTCCAACAGTTCCAAGCCATCCATCGATCTGATACCAATTCAGCTTTTGTCCGACACCAGGTTCCTGAATGATTTACAAAATACGGTTAACCACTGGATAAAGTCTATACAAGCAGTCACAAAAATGTCTCGAGATCCTGACAGTGGATCTGCCACTCAGGAGATCAATTTTTGGATACATCTTGAGTCTGCCCTAAAGAATATCGATCTCCAGACAAGGAATGATGGGGTACAGCTTACGCTTGACATACTACAGCATGCTAAACGCTATCAAGTGAAGGTCAGCTTCTACGCAGACACTGGATTGAAAGAAGCCTTAGACACTGTTCAGAAGTACAATCAATTAATGCGAGAATTCCCCATGGACGATCTCCGGGCTGCGACCACATTACAGAAAGTACAGGAGTCGCTGAATACAATATTCGGTCACCTCAACCGGAAGTTGCGCTTCACTACGTACCCAATTGCACGTGCTCTGCCCTTAGTCCATGCGATCTCCGGAGATCTAGACAGCCAGCTTCATTCACTTCTTCACGGCCGAACTCTGATGCATCTCGAATTTAGAGACTTCCAGGCGGTCATGGCTGTGGCAGAAGACATATGGGCCACTTGGGACGACCATGCCAAAGACTTCACCAACGTAGCCCGCGAACTCATGAGGAAACGGGCTGAAAAATTCATGCCCATCAAAGTTGTTGGCCGCCATGCAAGAACGCAGGACCGCATGACATACATCAAGACTTTTCGCGTAAACCACGAGCAATTGCAGCGAACGATAGTCACTGTCCTCGGCAACGGAAACTTGGACACTGCAATCGACGGAGCCAATGATGATCAGGTTGTTCTCATAGAAGAGATTGGGGACGTCGATGCAGTACAAGAGGTGGCCCAGGCGTACACAGCGCTGAAAGATGTCGATGTACTTGATGTATCACCTGAAGGCACGGAGATCTGGGTACAGGCAGAGGCTACTTACAATGAGCGGACCTCACGAGTCGAAAATTCAATTATTGCTCGTCTCCGGGATCGTTTAGCCACGGCTCAGACAGCAAACGAGATGTTCCGCGTGTTCTCAAAATTCAATGCCCTCTTTGTCCGCCCAAAAATTCGTGGAGCAATTAGCGAATACCAGATCCAGCTAATTGGCAAAGTCAAGAACGACATCAATGCCTTACATGAGCGTTTCAAGCAGCAGTATGGCAACTCTGAAGCGCACGCCATGGCACTGCTTCGAGATTTGCCTCCAGTGGCAGGTGCCATCATTTGGGCTCGACAAATCGAAAGACAACTCGATGGCTACATGAAGCAGGTCGAAAATGTCCTTGGTCAAGAGTGGGCCTTCCATTCGGAGGGGCAGAAGCTTGAGACCGATGGAAATATGTTTCGGAAAAAGCTCGACACAAGACCTATTTTTGACTCATGGCTGCAGGACGTCCAGCGGCGAAACATCTCAATCAGCGGCCGACTCTTTGGGATCGTACGAAATCGCGCGATGGGAAACACGCTTGAGTTGATCATCAATTTCGACCCACAAGTCATCGTACTGTTCAAAGAGGTCAGGAACTTGATCTGGCTCAACTACCAAATACCCCACGCGGTAAGCAGTATCTCGAAGGAGGCGAAGCGGGTGTATCCATATGCTGTTAGCTTGATGGAAAGCGTGCGTTCTCTCGCCCAGACTAGCCGTGTCATTGACTCGATGCCAAGAGTCTCAATTCTCCTTGGTGGATACCAAAAGTCTATGCAAGACCTCATCTTGACTGGTGTGAATCTGAAATGGGAGTCGTTCGTGCACTCGTACGATCTTCATGTCAAACACGCCCCACTCCTTGCGGGTGGCTCGACTAGCCGGTCTGCCTCTGGCGGCAGGGGTGAGAGTAAACACGTGCAGTTTGTGCGTGATTTCGCTGCAACGGCATCGGTCTTGCAAACCAAGACTTCGGCCCTACAAGAAATACATGACACGATACAAAAAGCTTTGAGTGATCTACAAGCGTGTGCATACAACCCATCAGCATTCAATACACGGTTGGAATCAATTCAGAACGCAGTAGATCAACTCAATCTAGAGGGTTATGCCAATCTGGCATTCTGGGTGCATGAGGTGAATCAAAGGATCGAGTCCGTGTTGATCGGGCGGCTCCACAAAGCAATGCATATCTGGGTCGATACTTTTGGCAAATCTGCTACAGAGAACATGACCGGGGATAGCGTACGAAGACGAGACACGGTAGACGACGGGGAAGGCGCAGATGCGCCCAATCTCCAAATATTGGTCCTGGAGGTGCTGATGCGAAATCAGACAGTCTACTTGGATCCTCCGGTCGAGTCTGCCCGTACGACCTGGTTCTCGCAATTCCACGAATGGCTTGGTGTTGTGTGCAATCTTCCCATTATTATGTCTTCTAGATATGAAATGAGGATCGACGGCGGCGAGGGCGCTTCGAAAGCCCGATTTACTCATTTGCCTGGTCTCTGTGTCGATGATCTATCCACAGTATACAGACTGATCGAGGATAGATTGAACAGCATTGTGGCTTACGTTGACAAATGGCTTCAATTCCAGTCCCTGTGGGATCTTGAGCCAGATCACGTTCACGCAGTTCTGGGCGAGGATTTGGCAAAGTGGCTCCGGTTGCTTCAAGAGATTCGCAAGACTCGTGAAACCTTTGACACATCGGAAGCGAGCAAGAGCTTCGGAACGGTAACAATCGACTACGACCAAGTGCAGACCAAAGTCACTGGCAGATACGACCAATGGCAACACGAACTGCGTCTGAAATTCGCCGGACGACTAGGCAACCGGATGCGCGAGGTTTATGCCGAGATCGAGAAGGCCCGTAGAGATCTTGAAGGTCAATCATTAGAAGCCTCGTCGACTGCTCAAGCTGTGTCTTTCATCACCGTCGTACAGCAATGCAAAAGGAAAGTGGAAGTCTGGGGACCTGAGATTGAGACCTTTCGTCAGGGCCAAACGCTTCTCATCCGACAACGCCATCAATTCGGCTCTGATTGGCTTCCTGTGGATCAGGTCGATGATGAGTGGACTGCTCTAAACGAGATCCTAGATCGCAAAATGAGAATTGTGGATGACCAGACTGATGCTCTTCGCGCAAAGATCATGGCGGAGAACAAGGTGGTCAGCGGAAAGGTCAGCGACTTAGTAGCCAGCTGGAACGAGGAGAAGCCGATATCTGGGAATATTCCTCCAGATGAAGCATCATCTACACTCAGCTCGTTTGCTACGCGCCTCACAGCGCTGCGGTCTGAATCTGATATGGTTTTCAAAGCTGAAGAGGCCTTGAATTTGCAAGGTAATTCGCACACAGCATTGGATGCCATCTTGGAAGAGGTCCACGACTTTCAGTCTGTATGGGCTGCCTTATCCACAATCTGGAAGAGCTTGAACGATCTTCGTGATACTCTCTGGACAAACGTTCAGCCCAGGAAACTAAGGCATGCGATTGATGGTTTAATCAAGATGACCAAAGAGATGCCGAGCCGTATGCGCCAGTACGCTGCCTTTGAGCATGTTCAGTCCGTACTACGACAATTAATAAAGGTGAATCCACTTTTCTCAGACATGAAATCGGAAGCCGTCCGCGAACGTCATTGGAACAAGATCTACAAAGCTTTGAAGCCAGGTAAGAGGTATTCACCAGTCTCCATGAGCCTCGGAGATGTCTGGGATCTCCAACTCGCCTCAAGCGAGGCGGTCATCCGGGACATTGTTACTCAGGCGCAGGGAGAAATGGCACTTGAAGAGTTCCTAAAACAAGTCCGTGATACCTGGCAAAACTATTCTTTGGATCTTGTCAATTATCAGAGCAAATGCCGCTTGATACGGGGCTGGGATGATCTTTTCTCAAAGTGCAGCGAGAATCTCAGTTCTCTACAAGCTATGAGGCACTCGCCATACTATAAGGAATTTGAGGAGGAAGCTTCGTCATGGGAAGACAAACTTAATCGGGTGCATGTCCTCTTTGATGTCTGGATTGACGTCCAGAGACAGTGGGTGTATCTGGAGGGTGTATTCACTGGCAATGCTGACATCAAGCATCTGCTCCCTGTGGAGTCCTCACGGTTTCAGAACATTAATTCGGAATTCTTTGCTGTTCTCAAAAAGGTCTACAAATCACCATTCGTGCTGGACGTGCTGAATATATCTGGAGTACAAAAGTCGCTCGAGCGCCTTGCTGAGCTCCTCAATAAAATTCAGAAGGCATTGGGAGAGTATCTCGAGCGTGAGCGTATTAGCTTTCCACGGTTCTATTTCGTTGGTGATGAGGATCTACTGGAGATCATTGGTAACAGCAATGATACTATGAGGATTGCGAAGCACTTCCGAAAGATGTTCGCTGGTCTTTCTGGCCTCCTTATGGACGAGGAATCTACCATCACTGGGTTCACGTCAAAGGAAGGGGAGCAAGTGCAACTCAAGAAGTCGATATCCTTGGTGAAGACTCCGAAGATCAACGACTGGCTCGCCGCGCTGGAGAATAACATGAAGTCGTCGTTGTCTGAGCTCCTAGGAGAAGCTGTACAATCATTCCAATCACTCTTGAGCA---CCGAGATCGACGTTGTATCATTCAATAACTACCTTACCGCTTTTCCTGCCCAAATCGTTGTGCTTGCCATCCAAGCTTCATGGACTGCCTCTGTCGAAGCTGCCCTGAGGTCAGGTGGTGGTGGACTGCAAGCCTTGCACGACGTTTCCGTTATTTTGCTTGAGATCCTAGCGTCCACCGTCCTGGGAGATCTCGAATTCTTAATGAGGAAGAAATGTGAACATCTCATCACCGAGTTCGTTCACCAGCGAGACGTCATTGCGAAATTAATTAACGCGAATGCCTCTTCTCCGACCCACTACTTGTGGCTCTTACAGATGCGCTACGTGTATAAGCCAGATGGCGATATTGCAGATCGCCTACGTATTAAGATGGCGAATGCCGATCTTGCCTATGGCTTTGAGTACTTGGGTGTGCCCGACAGGCTTGTAAGGACTCCTTTAACGGACCGCTGCTTCCTGACGTGCACGCAAGCGATGGCGCAACGTCTCGGGGGGTCTCCCTATGGACCAGCCGGAACAGGCAAAACAGAATCAGTCAAGGCCTTGGGGGTGCAGCTTGGCCGTTTCACGTTGGTATTCAATTGCGACGACACTTTCGATTTCCAGGCCATGGGTCGCATCTTTCTTGGAATTTGTCAGGTCGGTGCGTGGGGATGCTTCGACGAGTTCAATCGTCTGGAAGAGCGTATACTTTCCGCTGTTTCCCAGCAAATTCAAAATATTCAACTCGGCCTAAAGACTGGCATCGAATCTGGCAACTCGAACATTGAATTGGCTGGGAGGCAATTTTCAGTGAATGCTAATACCGGAATATTTATCACAATGAATCCGGGCTACGCTGGGCGGTCAAATTTGCCAGATAACCTAAAGAAGCTGTTCCGAAGCGTAGCAATGTCGAAACCTGACAAGGAACTCATTGCTGAAGTGATGCTCTTTTCGCAAGGCTTCAAACAAGCCAAACAGCTATCCAAGCAGACTGTGCCATTCTTCGATGGTTGCGCAGCTAGATTCACAAAGCAGGCCCATTACGATTTTGGCCTACGAGCGCTCAAAAGTGTGCTGGTCACTTCGGGAGGTCTCAAGCGTACTAGGATGACTACAGCGACGAAAGGCGACCATGCCGAGGAGGATCTGGAACCTCAGATCATCGTACAAAGCATTCGAGAGACAATCGCTCCGAAGCTGATCCGTGACGACGTGGAGATAATGAAGAGAGTTGAACAGGAAGCATTCCCAGGCGTGCATTACATTCCTGCGGACCTTGCGGCATTAGAAGGCGCCGTTCGTACGGAAGCCGCCGAGAGGAATCTCGTCATCAACGAGACATGGATGACGAAGATAGTGCAGCTCTATCAAATTCAAGGGATCCATCACGGAGTCATGATGGTGGGCGACTCCGGATCCGGCAAGTCGGCTATCTGGAAGGTTCTCTTGAAAGCCCTACAACGAACGGAAAGCGTAGAAGGTGTTTGCCATGTGATTGATTCTAAAGTAATGTCGAAAGAATCTCTCTACGGGAGCCTGGATAGCACGACACGAGAATGGACTGATGGTCTATTCACGAGTATCCTGCGCAAGATAGTTGACAACCTTCGTGGGGAGGAATCAAAGAGACATTGGATCGTCTTTGATGGAGATGTGGATCCCGAATGGGTGGAGAATCTTAACAGTGTCCTGGACGACAATAAGCTGCTCACTCTGCCCAACGGAGAGCGACTAAATCTGCCGCCGAACGTGCGAATCCTGTTCGAGGTAGAAACTCTCAAGTACGCGACTCTTGCCACCGTCAGTCGTTGCGGTATGGTGTGGTTTAGCGACGATACCGTCACATCGGATATGCTTGTTGCGAATTATCTTCAGCGTCTTCGAAGTACAGCGTTTGAGGAGCTTGACGAAGACGCAGCCGGTCAGAACTCAGCAAAGGCCATTGTGCAACAAGAACAAGTCGCAGATCTGCTCAAGCACTACTTTGGGACCGAGCATCTCTTAGACAGCGCCCTGAAGGAAGCACAGAAGTATAGCCATATCATGCAATTCACCGAGATCAGAGCTCTCAATACTCTGTTTTCCCTGTTGAATAGGTCTTGCAGGACAATCATCGAGTACAACGTCCAACATGAGGATCTTCCATTGGAGCCCGAGCAAGTCGAGTCATTCACCTCGAAAAAGATGCTCCTAGCGTTGGTCTGGGCGCTGGTTGGAGATTGTCCGATCAAAGAACGACGGACCTTTGGCGAGTACATCGCAAGCCTTACGACATTTGAGACGCCTCTGCTCGGCGAATCGTCGTCCTTGATCGATTATGATGTTTCACTTCCGAGGGCAGAATGGACGCCGTGGCAGTCTCAAGTGCCCAGCGTTGAAGTCAATACTCATTCGGTCACTCAAAACGATATGGTCGTACCCACGCTTGACACAGTCCGTCACGAAGACGTTCTCTATTCTTGGCTTGCTGAACACAAGCCCCTCATCCTTTGCGGTCCACCAGGCTCTGGCAAAACAATGACCCTTTTCAGCGCCCTCCGCAAATTACCGACAATGGAAGTCGTTGGACTCAATTTCTCAAGTGCGACTACCCCAGACTTATTAATTAAAACGTTCGACCAGTATTGCGAGTACCGTAAGACCTTGAACGGAGTGGTCATGTCTCCAACACAGATAGGCAAGTGGCTGGTATTCTTCTGCGATGAGATCAATCTTCCTGCTCCAGATAAGTACGGGACACAGCGAGCGATATCTTTCCTCCGCCAGCTAGTCGAACAGAATGGCTTTTGGAGGACGTCGGACAAAACTTGGGTTACACTTGAGCGTATACAATTCGTTGGTGCATGCAACCCTCCCACTGATGTTGGTCGAACACCAATGGGAGCAAGGTTCCTGCGGCATGCTCCCTTGGTGATGGTCGACTACCCGGGCGAACTATCTCTTCAACAGATCTATGGCACTTTCAACAGCGCCGTCTTGAAGGTCATTCCAAACCTTCGCGGCTATAGTGAACCACTCACCAAAGCTATGGTGCAATTCTACGCAGAGTCACAAGCGCGTTTTACGCCAACGATACAGCCTCATTATGTATACTCGCCTCGTGAGTTGACAAGATGGGTTCGTGGTTTATATGAGGCTATCAAACCGCTAGAGAATCTCTCAGTGGAAGGTCTCGTGAGGGTATGGGCCCACGAAGCCCTGCGACTGTTTCAGGACAGGCTTGTGGCCGAAGAGGAACGAAAATGGACTGAAGACGCGGTAGGAAGGATCGCATTAGAACATTTCCCAACTATTGACGAGCAAGCTGCCTTAAAAGGACCAATTCTATTCTCGAACTGGCTTTCTAAGAATTACGTACCAGTAGAGCGGGAGCAGCTCCGAGACTTCGTCAAAGCAAGGCTGAAGACCTTCTGCGACGAAGAAGTTGATACGCCTATAATTCTATTCAATGATGTACTCGAGCATGTACTTCGTATTGATCGAGTCTTCCGTCAGCCCCAAGGGCATCTAATCCTTATTGGTGTCAGCGGAAGCGGCAAGACGACCCTCTCGCGATTTGTAGCCTGGATGAACGGTCTCAAGGTTTTCCAGATCAAGGTACACGGAAAGTATTCTCCAAGCGATTTCGATGATGATCTTCGAGATGTGCTTCGTCGCACTGGTTGCAAAGGAGAGAAAGTCTGCTTCATCATGGACGAATCCAATGTTCTGGACTCGGGCTTCCTGGAACGTATGAATACACTGCTAGCAAACGCTGAAGTCCCAGGTCTTTTCGAAGGCGACGACTTCGCAGCACTCATGACTGCCTGCAAAGAAGGTGCCCAGCGGCAGGGTCTGCTGCTAGGGTCACAGGAAGAGCTATACAAATGGTTCACTCAACAAATCATCAAGAATCTGCACATAGTGTTCACCATGAACCCACCAGAAGATGGGCTTTCCTCCAAGGCCGCAACGAGTCCGGCACTGTTCAATCGCTGTGTTCTAAATTGGTTTGGAGACTGGTCAGACCAGGCTCTGTTCCAAGTCGGATCGGAGTTGACTCATTCTGTTGATCTCGATCGTTCCGACTTCGTTGCGCCCGATAGTATTCCTGTGGCCTACCGAGGCCTAGCCTTGCCAGCTTCACATCGCGACACTGTGGTCAACTCCATGGTCTATGTCCATCATTCCCTGCACCGTTTCAATCAACGTTTGCTACAACAACAGGGTAGGAAAACCTTCATCACGCCTAGACATTTCTTGGACTTCGTTGATCAATGTGTCTGGCTTTTCAATGAGAAACGCGAGGAGCTTGAAGAGCAGCAACGTCATCTCAATGTCGGTCTGGAGAAGCTGAGGGACACTGTCGATAAAGTCCGGGACTTACGGGCAAGTCTAGCGCAGAAGAAGGCCCAATTAGAAAAGAAAGATGCTGAAGCCAACGAGAAATTGCAAAGAATGATCGCTGATCAACGCCAAGCTGAACAGCGCAAAGCCGCGTCCTTAGAAGTCCAAGCCAACCTCGACAAGCAAGAAGAAGAGGTGGCGAAACGGAAAGAAGTCGTCAACGCAGATCTGGCGAAGGCTGAGCCGGCCGTAATCAGTGCTCAAGAAGCCGTCGGCAATATTAAGCGTCAACATCTGACAGAAGTACGTTCAATGGCTAATCCCCCTGCTGGAGTCAAGCTCGCATTAGAAGCCGTGTGTACCTTGCTCGGCCACAAAATCGATGGGTGGAAAACAATCCAGGCCCTTGTTCGCCGAGACGACTTCATCGCTAGCATTGTAGGCTATGATAACGAGCGCCAGATGACCAAGACTCTGCGCACTAAGATGCAAATCGAATTCCTCTCGAAGGACGACTTCACCTATGAGCGAGTGAACCGCGCCAGCAAAGCTTGTGGTCCTCTCGTTCAGTGGGTGGAGGCTCAAGTCAACTTCTCTGCCATCCTGGATCGAATTGGCCCTCTCCGTGATGAAGCTGAGCAGCTTGAGGAAGACGCCTTGAACACCAAGGCGGAGGCCAAAGCTATCGAAAACCAAATTGCCGGACTCGAGAACAGTATAGCCACATACAAATCAGAATACGCGACTCTCATCAGCGAAACACAATCTATCAAGTCAGAAATGTCGCGCGTAGAAACCAAGGTCAATAGAAGTGTGAAGCTACTCGACAGCCTATCATCGGAACGAACACGATGGGAGTCTGGAAGTAGATCGTTCGAGACCCAGATCAGTACTATCGTTGGTGATGTTTTGGTAGCAGCGGCTTTCCTCGCATACAGCGGCCTGTATGATCAACAACTTCGTAAAGTTATGCTCGAGGACTGGCTCGGTCAACTAGGACTCTCCGGCATCAACTATAAGATGCACAACCCAGTGACAGAGTACCTTTCCAACGCAGACGAACGCCTCAAGTGGCAAGATAACGGCTTACCTGTCGATGACCTCTGTACCGAAAATGCCATCATTCTGAAACGCTTCAACCGTTACCCGCTGATCATTGATCCATCAGGACGTGCAACAGAATTCTTACAGAACGAGAGTAAAGATCGCCGTCTCACTGTCACAAGCTTTCTAGACGACTCATTCATCAAGCAATTGGAGAGTTCACTCCGTTTTGGCAACCCCATCTTGATCCAAGACGCGGAGCATCTGGACCCAGTACTAAATCATGTGCTGAATAAGGAGTATCAGAAGACTGGAGGGCGTGTATTGATCCAGCTTGGCAAACAAGTTATCGACTTTTCGCCAGCTTTCCAACTGTACCTGTCGACGCGAGATCCGTCCGCGATGTTCCCACCTGACATTTGCAGCCGCACTACTTTCGTAAATTTCACTGTGACACAAAGTAGTCTACAAACACAGACTCTCAATGACGTACTCAAGTCTGAGCGGCCTGATATCGACAAGAGGCGTACAAATCTTGTCAAGATGCAGGGGGAGTTCAGTATCCATCTCAGAGGTCTCGAGAAGCGTTTGCTCCAGGCCCTCAATCAATCTCGGGGCAACATCCTCGATGATGATGTTGTGATTGAGACACTCGAGACACTGAAGAAAGAATCAGGGGAAATTTCCAAGAAGGTAGCAGAGACGGATGGCGTTATGGCCGAAGTGGAGACGATTACACAAGAATACAACAGGATCGCTCGCGCTTGCAGCGCAGTCTTTGCGATCCTTGAGCAACTCTACCACCTTAATCATTTTTACCAATTCTCGCTCCACTACTTTCTTGACATCTTTGATGGGGTCCTACATAGCAATCCGAACCTGGGAGAGGTCAAGAACTACTCTGCAAGAGGAGACGTCATTCTCCGCGATCTCTTTATTAGCACCTTCCAAAGGACTTCACATAGCTTGCTTCAGAAGGATCGCATCACCTTTGCCATGCTGCTCGCCAAAGCCTCGCCATACCCAATGGACAAGGACCTTGTCGATAGCATCATCGATCCAATGATTGAAGGGTGCGATGCCTCCGTGAGCGAAGGTATGCGCAAGGATGCTCAAGTCAAAGCTTCTCGGGTGCCCGCACTAAAGGCCTTCATCTCCGACATCCCAGCCATTGATCTTGAACGATTCTGCGCCGAAGAACTCGCAGAAAACTTCGTTCCTAAGGTGTGGGACGAAGCCACCAATGACCTAGGCAAGCACCTCCTGTCACTCTTGCTGGTCAAACTGTTTAGGCTCGATCGATTTGTACCAGCAGCAGAGAAATTTGTTACGGCTGTATTCGGCACTTCTTTGTTCAATTCCACTGGTGACCTCCAAGAGGTGGCGAGTCAGATATCGCCAACGAGTCCTATTGCCTTGTGCTCTAGTCCCGGGTTCGACGCCAGCTACAAGGTCGAGAACCTCGTCGACAAGATGAAAGCTCAGTGTTCTTATATTGCCATGGGATCGAATGAAGGTGTTGCCAGTGCGGACAAAGCAATCAGTAATGCTGCTGCAACGGGATCATGGGTCCTCATCAAGAACGTACACCTTGCACCCATATGGCTGCAGAGCTTGGAGAAGCGACTTGGGTCCATAAAGCCTCATTCCGACTTTCGGGTCTTCCTTTCCATGGAGACCAGTCCCAAGATATCTGTCAATCTCCTTCGAGCTTCCAGGGTACTGATGTATGAACAGCCGGCTGGTGTGCGAGCCAACATGAAGGATTCCTTGTCTACCCTGTCTGTCCGAGCAATGCAGCACCCAAGGGAGAAGGCGCGGCTGTATCTATTACTGTCCTTCTTGCACGCCGTTATCCAAGAGCGACTACGCTATGCACCAATTCTCGGATGGAAGGGCTTCTGGGAATTCAATGACAGCGACTACGAATGCGCGGCTCATCTTATCGACACTTGGATGGATGCTGTTGCCAATGGCAGAACAAACGTTGCTCCTCTCAAAATCCCATGGGACTTGATTCGAACCCTCATCACGGAGACGTACGGCGGCAAAATCGACAGCGAGAGCGACTTCAAGCAGCTGTCGGAGCTAGTCAACAGCATTATGGTACCAGAGGCATTTGAAGATGATCACAAGCTCGTCAAAGGAGTATCAAGAGACGAAGCGAAGCTCTACACGGAGGGAGATGGAAGCTTGACGGTTCCCGAAGGAAACGAGATGAAAGATTTCATGGACTGGGTGAGCCGCCTTCCAGAGCGTGAGCCACCGACGTACCTAGGACTTCCAGCCGATGCCGAGAAGTTGCTTTTGGTGGGCCACGGGCGAAACACCATTGAAAATCTAGCGAAGATTACGGAGATCTTGAGTGAGAGCGAGCAGCTCATGGCAGAAGCTGAGATTCAAGACTGAATGCTCGAAGGTCTCGTCGCGAACCTGCTCAACAGGTTCTTGGGCATGTACGTCAAGAACTTTGACGCTAAACAGCTCAATGTTGGGATATGGAATGGGGATGTCAAGCTCAAGAATCTACAACTTCGCCGAGAGGCCTTGGACCAGCTCCATCTTCCTGTAAATGTCGTGGAAGGTCACCTGGGCCAGCTAACAATGTCTATCCCATGGACGAATTTGCGAGGCAAGCCTGTCAGGGTCAATATCGAGGATGTTTTCCTGCTCGCTGCTCCCAAAGAAGATGCGGAATACAATGAAGAAGAGGAGGCAAAGAGGGTTAATGATGTCAAGCTTGAGAAACTGGAAAATGCGGAACTCCTAAAGCAACGAAACTCTGAGGGTATGAGTTCAGAAGAGCAACAGAAAAGCCAAAGCTTCACAGAAAGTGTGACTACAGCCATCGTCGATAATCTGCAGGTCAGCATTAAAAACATTCATATCCGCTATGAAGACTCGATCGCTTCCCCAGGCCATCCATTCGCGCTGGGCTTGACACTTCAGGAATTCAGTGCTGTGAGTACCGACGGCAACTGGAGACCAAGCTACATACAGTCGACTTCAGGTACAACGAACAAGCTTGCTGTCCTCAATGCTTTGGCTTTCTATTGGAATACCGAGACGAAGTTGTTCGGCACCGGCAAAGGGCAGCAAGTAGGTGCTGAAGCACAAGGGGACGATCATGATGGCATGGTTGAAAAGTTTCGAAAAGCCATGGAATCTGGTCAGAACGCGCAGTACATGCTGAAGCCTGTTAGTGGTCGAGCAGCTGTCGAACTAGACAAGACTGGCAAGCTTGATAAGCCAAAGATCAAGGCCCGACTGCTCTTCAATGAGCTTGGATTCGTATTGGATGATGATCAGTACCGAGATGCTTTGATGATGGTGGATCTCTTCCATTATTTCATTCGTCACCAAGAGTACAAGAAGCTTCAGCCGAAGAGCACACCGAAAGAGGATCCCAAGGCTTGGCTTAGATTCGCCTTCCTCGCTGTGTACAACAAGATCAAAGCACGGAACCGGCAATCGTCATGGGACTATATCAAAGAAAGACGAGACGACCGTGTGCGTTATATTGATCTGTTCAAGAAGAAAACAAGGGAGGAGAAATTGTCGCCAGAGGAAATTAAAGAGTTCGACAACTTGCAGAATAAGCTCAGTTACGAGGATCTTCGGTTCTGGCGGTCTCTTGCTCGAAATCAACTTCGAAAGGAGCATGCAGGCGTGAAGAAAGCCGCCCCTCAGCAGACTTGGACCCAATGGGCTTGGGGCACGAAGCCGCAAGAAGAGCACAAGGACGACGATACTGCTATGAGCGATGAACAGCGCAAGGAGCTCTACGATGCAATCGACTGGGACGAGAAGAAGGCTATTGCTGACAGCGTCGACTTACCTAGGGAAAGTGTCAAGCTGCAGATTGAATCATCTTTACAGTCAGGAAGTTTCACACTGAAACGCGATCCGCATGGCAAAGCGAGCGAAATTCTAAGCTTAATGTTCGACAACTTTCAAGCTAAAGCTCTACAGCGACCGGACTCTTTCTTAGCTGATGTCAGCCTGGGCGGTATGCGCATCAACGATGGGACCACCGAAGGGAGTCTGTTTCCACAGATAGTCAACTTCAAGGACCCTACAGCCGGGAGTGTAAAAACGTCCATCGAAGATGTAGCGGCAGAGGACGCCAACCCAGCTTCACAGAAAGAGAAGGCTAAGGCTACCGAGGATGCGTTGTTCCATCTGATCTTCGAGCAGAACCCTCTAGATGAAAGTGCAGACTCTAAGCTGGACATGAAGGTCAAAAGCCTTGAGGTCATCTATAACCCACAGTTCATTGTAGAGGTTGCAAACTTCTTCAAACCTCCTGAAAGGCACATGGAATCAATTGGAGCTCTTTTGGAAACAGCGGGTGCAACGGTAGAGGGTATCAGACAGCAGACTAGAGCTGGACTGGAATTCGCACTTGAGGAACACAAAACCTTGAACGCAAACCTCGATATCCAGGCCCCTCTGATTATTATCCCCGAGAGCATCACTAAAGAGAGTGCTTTGTGTTTGATCCTTGATGCAGGTCATGTTAGTCTCAAAAGCGAGCTTGTCGACAAGGTCACCATGCGAGATATCCAGTCCAAACAAAAGAAGCAGTATAGCGATCAAGATTTCCAGCAACTCGAGGGTCTGATGTATGACAAATTTCTCCTGAAACTTAACTCCACACAGCTCCTTCTTGGACCGGGCATCAAAGCTACCAAGGATCAGCTTAGTGCCAAAAATGACCCCAAAAACCTTCACATCATTGATCGAATTAATATGGACTTCACACTCGAAACATCGATCATTCCGAAAGCTAGCGATTTGACCAAGACCCGCATTTCTGGTCACCTGCCTGTCTTGCACGCATCAATATCGGATAAGAAGTACAAGAACCTTATGAGGTTGATAGACATTGCTATACCCAAATTCGATACTGACGAGTCACTTGACGGGCGAACAAAAGCGCCAACAGACAAAGCTAAGAGGTCAGCTGCAGAGAAGTCCAGAGCTGTAGACGTCATGAGCCGAGAGCGTTCCAAGTCTGTCTCAACGCCTCAGCACGATCTTGAAGTCGAGGACGAGTCTGACGGGGAGGACGA---CCAGAAACCTAGGAGTACCACAAAGTCCTCTGACGGCAAAGAGATAAACCTACATCAGCGAAATTTTGAGTTTAAATTCACAGTGGATAAACTGCAGGGCTCTCTTTATCGATCGGATCCTGATGATCGCAAGCCGGACCACCTGCTGGTAGAATTAGTTGCAGAGCATTTTTACCTCGACTTCTATTTGAGACCATATGACATGGTTGCAGAGGTGCTATTGAAGTCCATTAATGTGGAAGACTACATTGACGAAGACCCTGGTCCTGAATTCAAGAAAATCATTTCGAGCCAAGGATTTGGCGTCGAGGAGAACAAAGACCTGTTCAATCTCAAGTTCGTCAAAGTCAACAATGATTCTCCGGAATTTGAGTCTACATACGAGAGCATTGCAACAAATCTTGACGTATCCATATCGACACTGAACCTGGTGGTAACAAGGAAAACCCTCCTAACGCTGTTGGACTTTGTCCTGGACACATTCGCTAGTCCTGATGGTTCTGCGGAGTCTCAGAAAACCATCGAGGATTCGGAGAATTCGCAGAAAGCTCAAGGCGTAACATCGGAGATCACTCCGAATCCAGACAAAATCCGAATCAAGATAGATCTCGAGAGTGTGGCATTGATTCTTAACAATGACGGCATACGCCTTGCAACTCTAACGTTGAATACCGCTAATGTAGGACTCTTCTTGAGTGGGGGTGCGATGAATGTCGCGGCACGGTTAGGAAACCTTTCATTGGTTGACGACATCAATCAAGGAGCGTCAGCAGAATCGCCTCTTCGACAATTGGTAACAATTCAAGGCGACGAACTTGCTGATTTCAAGTATCAGACATTTGATGCAAAGAACAAAGACTATCCGGGCTATGACACCAAAATCTATCTGAGATCTGGATCTATCAAGATCAACTTCCTGGAGGAGCCGTTCCGAAAAATCATCCAATTCCTTGTCAAATTTGGCCAGATGCAAGCAATCTACAATGCTGCAAGGCAGGCGGCCGCAAACCAAGCGAGCCAGATGCAGGAAAGTTCCAGCAAGATGCATTTCGATGTTCTCATCAAGACCCCCATATTAGTCTTTCCTCGCGTTATGCAAGCAGGTAAACCACGTGACTTGCTCACGGCCTACCTGGGCGAAATCTATGCCAGCAACGAATTTGTGACTTTCGACTCTACGGAAGGTAATAAGATATCTGCCGGTATCAGAAACGTCCGCTTAACCTCAGAATTCCACTATGGTGGAGATAGGTCCGAGGAGCTGGAAATGATTGATAAGGTGGACTTGGATTTCAAGGTGACCTCCGCTGAGCACCAGCAAGATTCGAATCGCCCAGATATGGAGGTTGAAGGCAAAATGTCTCCCATCAACTTGCGAGTAGCCCAGACCGAACTGAAGTTCCTCCTGGAGCTATCACAGACTGTTCCAAATGCTTTTGCTGCCGATCCTGATGATCAAATTCAAGAGGAGGTAATGGAGGAGCTCCCAAATTCTACCGTGGAGCCCGCAAAGAGGGTTACGGAAACAGCAGTGGGAGAGGCGAAAGAGCCCCATTCGCCAACTCATCAAGGTCCAGAATTGGCGTCCAGCCCGGAGACTTGGACCAAAATCGATTTTGTCTTCGATGCACCAACGATAGCGCTCGAGCTGATCCTAGCTAAGGAGGGCGAGCCAATTGGCGACATTGAAGCAGCGAGCCTCTCAAAATTTGCATTGAATGACACTAAAGTCAAGCTTCGGATGAAGACCGACGATGCTTTGGAATCCGAGCTGTTGATCAATTCTTTCACTATCACCGACAGTAGGAAGCATGAAACGAACAAGTTCAGAAAGATCATGTCTTTAATCAACGACGACGTGAAGCAACAGTTCATGGCTAGCGTGACGATGTCTGGTGGAAAAGACAAGCATATGATCGCAATGCTCACGATCGACAGCCCTCGAGTCATCATGGCTATAGATTACCTATTGGCGGTCCAGGCTTTTGTGAACAGTGCGTTCCCATCAGAGGATTCGCCCCAGATTGAAGGCGCCCCACAACAGGCTCTCTCGGGCGATGAGACCGACAGTGGCGTCAGCACCCCACTTGATCACGATGGACGAGGATTGCCAGGAAAGGCCGACGCAGAGCCTGCCGAAAAGAGCTCTATGAGCATGTCTTTCAGGGTCAACATCGTGGATGCCCAAGTTATCTTAATCGCAAATCCTACAATTTCTAATTCCGAGGCGATTGTGCTTGGAACGAAACAAGTCCTCGTCTCCCAGCAAAATGCATCGACCCTCCAGGTCACCAAAGTTGGTATGTTTCTATGCCGCATGGACAAATTCGAAACAAGCCGTCTGCGCATTCTTGATGACTTCTCGGTCACAATGTCAATGGATAGCCGCTCTCAGGGTCAAAGGTCATCACTCACAAGCATTTCTGTGGACATCGAACCCCTGGTGTTGCGCCTTTCTCTCCGCGATATTTTGCTGGCGTTGCAAATAGTTAATAAAGCATCCGAGATGGCGAGTAACATTAGTGGTGCTGACAAGATAGAAGAAGACACAGAGCCAATGAAGATCAAGGAGATCAAAGACACTGCGGCACCGTCAACGAAGCGGAAGTCGATAGCTGGTAAGCCGACATCTACCGTGGCGAAGCGGACTACCAAGTCAGCTGCACCCAAAAGTCAGGGCAATAAGTCCGGGAGACCAGCCCAAACCTCGATAGTGATGAAGCGGGAAGAGATGACCGCTACCATCGAAGGTATACGGGTTATCCTCATCGGAGACCTCCACGAATTACCATTACTTGACTGGAGTGTCAAGAAATTCAATGTTGACGTTCGAGATTGGTCAAGTGCCATGACTGGAGACACTAGTTTCGACACCTATATGAATGTGTACAACTTCTCCAAATCTGCTTGGGAGCCCTTGATTGAGCCATGGCAACTAGGCTTCCACATCAACAAGGAGACAGATCCCGATTGTCTTTCTATTGAGGTATACTCTCACAAGATGATGGAATTGACGGTGACCTCTGCAACAATCGCTTTGGCGTCTAAGTCTGCCCAATTTCTATCCACGGACGAGGATGTTCTGTCGAAGCCGAGAGGATCCGATGCGCCTTACAAGATTCGCAACTATACTGGCTTCGACCTGAATGTTTGGGCAGCTGCCCGCGAAGAGGACCAAGGCGCTGCTGCAAAACTCACAGATGGCGAGGAGGCTCCATGGCGGTTTGAAGACCCGACTACGATGCGAGAGAACTTATCACCAGAAGGGAACGCTGGTGTTGTTGGGATCAAGCTAGAAGGCAGTGGCTTCGACAGTGTGGAGGGCATTGGCATCACTCGCGAAGGCGAGACGTTGTACAATCTCAAGCCTCGCAAAGACAAAATTCTGCATCGGCTCTTAGTTGAAGTAAGACTGGAGAATGACAATGTCAAATACATCACCTTCAGGTCTCCCCTTCTGGTTGAGAACAACACGCAGATTCCTGTGGAAATAGGGGTCTTCAGTCCAGAAGAAGGGCATCTGCTCAAAATTGAGAAGATCGCTCCTGGCGAAGCACGGCCAAGCCCTATCGGTTCTGCTTTCATGCATTCCTTGGTGGTAAGACCTGATCAAGGCTTCGGCTACGCTTGGTCGAATGAAAGGCTCTTCTGGAAAGACCTTCTCAAGCGACCTACCAGAACAATTACGTGCAAAGGCGAAA---------GTAACGAGCAGTCGCCGCCGTTCTATTTCCAGATGAATGCATCTTATGACAAGAATGATCCCATGACCGCAGTATATCCTTATATGAAGATCCGACTGCATGCGCCAATTGAGCTCCAAAACCTGCTACCGTACGATTTCAAGTACCGCATCTACGACAAGAATACGAAGAAAGACTGGACCAACTTCTTGAGGAAGGGTGGTGTCAGCCCAGTCCACGTAGTTGAACTGTCCCATCTGCTACTACTCAGCGTTGATATGGAGGATACTGTCTTCAAACAGAGTGAATTTGCTGTTGTCAATTCTAATACACAAGAAGACTTCCGTCGCGAGAGCACGCTTGTTGTGAAAGATCCTCAGGGCATACAATTGAATTTAAAACTTCATTATTTTAATATTCCCGACAGTGGCGGAGCCTTCAAGGTGTCTGTCTACAGCCCATACCTAGTCCTTAACAAAACTGGTCTCGACATCAACATTCAGAGCAAGTCGATGTTCTCCTCCGCAAAGTCGGCTGCTGGTCAAGGCATGCGTATGGATTCTGATCGAGGGACTCGGAAGGCGCTTCCTTACATGTTCTCCTATCCTGGTGGCGAGGAGCGTAAGAATCGGGCTAGTATCAAAGTTGGTGAATCGTCGTGGAGCAAGCCGCAAAGCTTCGACGCTATCGGGAGTGCCTTCGATGCCACATTGCCATCCCAAAACGGAAAGTCCGAAATGAATGTTGGTATTTCAGTTGCCGAGGGCGAGGGTAAATATAACTTGACTAAAGTTGTAACCGTCGCGCCTCGCTTTGTCCTGAAGAACAAATTGAAGGAGCAGATCAATATTCGCGAGCCAGGATCTTCCGACGTCATGAAGTTGAAGACGGGAGAATTGCTGCCAATTCACTTTATGAAAGCCACCCCTCAGAAGCAGCTATGCCTCTGCTTCGATGGGTTGAACAATCAATGGTCTTCGCCATTCAATATCGCTAATGTGGGGACCGTTCATATCAAGCTTGCGAAAGCCGGACAACGACAGCAGCTCATTCGCGTCGAGGTTATCATGGAGGCCGCCACTATATTCATACATGTTAGCATCGAGACGAAGCATTGGCCATTCTCAATGCGCAATGAGAGCGACACGGAGTTCATGTTCTATCAAGTAAATCCAAACCTTGGAGAGGACGAGGAGGACGGAGACTCTGGGTGGAAGCCGATCCGCTACCGTCTACCATCCAAAAGTATCATGCCTTATGCTTGGGATTATCCTGCTTCGAAGAATAAGGAGTTAATTCTCGTATGCAACGGTAAGGAACGACGTGTTAAGCTGGCTGAGATCGGCAACCTAGTTCCGCTCAAGGTACCTGGAATTCAAGGCAAGCCAGCAAAAATAATAGATCTCAACATCGCCGCGGAAGGTCCAACACAGACTCTGGTTCTCTCAAATTATAAGCCATCAAAGAGTTTGTACAAGCAAAAGTCGCAGTCAGCGCAAGCCTCGCAAGGTAGCTCGGCCGGTGGCTTCGAAGTCAAAGAGCAGGAGTCCGAAGTCACGTTCAAAGTTCAATTACGCCTTGCTGGTGTAGGTCTATCTTTGGTAAATACAAGCCTCAAGGAGCTCTTGTACTTTACACTCCGTGAACTCGAGCTGAAATACGGCGATTCAAATTTGTACCAGACTCTGAACTCAACTATCAAATGGATTCAGATTGACAACCAGCTCTACGGAGGCATTTTCCCTATCCTACTGTATCCCAGTGTTGTGCCAAAGACTGGAAAAGAGATGGAAGCCCATCCGATATTTCACGCCATGGTCACTCGCGTCAAGGATGATTCATATGGTGTGATGTACATCAAATACTTCACACTGCTTCTTCAGCAAATGACACTCGAACTTGATGAAGACTTTATCTTCACGATGCTGGATTTTACAAAGGTGCCTGGCGCATCATGGTCGGAGGAAGCGGAAGGCAAGCTCTGTGACGAGAATCTAGACATCCCAGAACCTCAACAGGAAGAGCAAGGTCAAGACATCTACTTCGAATTCTTGCATCTGCAGCCCATGCAACTGGATCTGTCATTCGTCAGAACAGAGCGCATCAATGCCGAAGACACGGTGGCTTCGTCTAATCCTCTTATGTTCTTCGTTAACATCATGACGATGTCGGTTGGCAATGTCAATGATGCGCCGCTGAGGTTCAACGCTCTCATGTTGGAAAACGCAAGGATTTCCATCCCCGCTTTGATGGCGAGTGTCCAGAGCCACTACACACAAGAATGTATTCGACAAATGCATATTATCCTTGGCTCGGCTGACTTCCTTGGTAATCCAGTTGGCCTCTTCAACAATGTCAGCTCTGGCGTTGCAGACATCTTCTACGAGCCATATCAAGGATTGGTTATGACAGACAGACCGCAAGAGCTTGGAATAGGCATTGCAAAGGGTGCATCAAGCTTTGTGAAGAAATCCGTCTTCGGCTTCTCCGACAGTATGGCGAAGTTCACTGGAAGTATGTCGAAAGGGTTAGCAGCTGCTACCCTCGACAAAGAATATCAGGACCAGCGGCGGATGTCGAAGTCAAGGAATCGTCCGAAGCATGCACTGTACGGTGTTACATCTGGTGGTAACGCCTTTGCTACGAGTATAGCCAGTGGTATCGGTGGTCTCGCAAGGCATCCCATGCAAGGCGCGGAGAAAGAGGGCGTACAAGGATTTATGAAGGGTGTCGGCAAGGGCTTCCTAGGGCTGGCTACCAAGCCAGCAATTGGAGCCTTTGATCTAGCTTCAAACATGGCCGAGGGCGTTCGGAACACCACCACCGTCTTCGATCAAGAAGGCCTCGATCGCGTGCGCCTCACCAGGTTTATCGGCATGGATGGGATTGTGCGTCCTTACGCTCAACGTGAGGCGCTAGGCCAATTCTGGCTCAAGACACTCGACGACGGCAAATACTTCCACGAAGACTACATTGCCCATCTCGAACTCCAGAGCAAAGACTTGCTCGTCATGCTCACCTACAACCGCATCATGCTTGTCAAGACGAAGAAGCTCAAGAGCGAGTGGGATATCAAATTGAACGATATCCAGACCATCAGCAAGGAGAGGACGGGTATCAGTGTCACGCTGAAGGGAGGTACCAACGGGCCGTTCATCCCCGTGAGCGAGGAGAGCGGCAGGAATTGGCTGTACAAGCAGGTTGGAATCGCGGTTAAAGCGTTTAATGACAAGTATAACGCGAAGGGATGAATGTCCACTCTTCCTCCTCCACCCCCTCCAGGATGGGGTGCTGGATCCCATTCGATGCCCTTGGCTCCACCACCACCAGGGTATCAGCCGCCCGCGGATCCTCAGATCGCAAAGTTCGCCCAGAAAAAGAAAGAATGGCTACGGACACAGCGCAACCGCTTTGGCGAAAAGCGGAAGGGAGGTTTTGTGGAGACACAAAAAGCGGACATGCCACCGGAGCATCTACGAAAGATTGTCAAAGATATTGGAGATGTGTCGCAAAAGAAGTTCAGCAGTGACAAGCGGAGCTATCTGGGCGCTCTGAAGTTCATGCCTCATGCTGTGTTGAAGCTGTTGGAGAACATGCCGATGCCTTGGGAGTCCTCTAGAGAAGTGAAGGTGTTATATCATGTCAATGGCTGCTTGACCATGGTCAATGAGACGCCCAGGGTCATTGAGCCAATATTCCATGCGCAGTGGGCTACGATGTGGGTATGCATGAGGAGGGAAAAGAGCGATAGGCGGCATTTCAAGAGGATGAGATTCCCACCATTTGATGACGAGGAGCCACCCCTGTCTTGGTCGGAAAACATCGAGGATGTAGAACCATTAGAGCCAATACAGATGGAGCTGGATGAAGCTGAGGACGGACCAGTCTTCGAGTGGTTGTATGAGCATCGACCGCTGCTGGACACACCTCATGTCAATGGTCCAAGCTACAAAGATTGGAATTTGACGCTACCGCAGATGGCTACGCTCTACCGGTTGAGTCACCAACTGTTGAGCGACCTAGTGGACAAGAATTATTTCCACATGTTCGACCTTGACAGCTTTCAGACTGCGAAGGCCTTGAATGTGGCTATACCAGGTGGTCCAAGGTTCGAACCACTCTACAAGGATGTTGATCCAAACGACGAAGATTTTGGAGAATTCAATGCCATCGACCGCATCATCTTCCGAGCTCCAATCAGAACAGAATATCGGGTTGCTTTCCCGTTCCTCTACAACTCGCTACCTCGAAGCGTCAAGCTTGCATGGTACTCGCACCCCCAGGTGGTCTACGTCCGAGCCGAAGACCCCAGCCTGCCTGCATTCTATTTCGACCCCGTGATCAATCCTATATCATCCCGCTCCGTTGCACCGAAGAACATCACGATCAGTCACGAAGATGAAATATTTGGAGAAGCCGCCGAGGATGAAGAATTCACATTGCCCGGCAACATGGAACCTTTCATGGCCGATGAAGAGCTATACAATAGTGAGACTTCATCTGCGATCGCGTTGTGGTGGGCACCATTTCCCTTTGATAGGCGATCAGGAAAGATGGTGCGCGCTCAGGACGTGCCTCTCGTCAAGCAGTGGTATCTCGAGCATTGTCCTCAAGGTCAGCCGGTCAAGGTCCGGGTCTCATACCAGAAACTACTGAAGACCTTCGTATTGAACGAGCTGCATAAGAAAAAGCCAAAGGCACAGAACAAGCAAAATTTGATGAAGTCGCTCAAATCGACAAAGTTCTTCCAGCAGACCACCATTGACTGGGTTGAAGCCGGTCTTCAAGTTTGTAGGCAGGGCTTCAACATGCTGAACCTGCTCATCCATCGCAAGAACCTGACATATTTGCATCTCGACTATAATTTCAATCTGAAACCTGTCAAGACATTGACAACAAAAGAGCGAAAGAAGTCGCGATTTGGGAACGCTTTCCACTTGATGCGAGAAATTCTACGTTTGACAAAGCTAATCGTCGATGCCCAGGTGCAGTACCGACTTGGCAACATTGATGCTTTTCAACTGGCGGACGGCATACTGTATGCTTTCAATCATGTTGGGCAGCTAACTGGTATGTACCGCTACAAGTACAAGCTCATGCACCAAATTCGATCTTGCAAGGATCTGAAGCATCTGATTTACTACCGTTTCAACTCTGGGCCTGTAGGCAAAGGACCTGGATGCGGTTTTTGGGCTCCGGCATGGAGGGTATGGCTCTTCTTCATGAGGGGTATTATCCCGCTACTTGAGAGATGGCTTGGAAACCTACTTTCCCGACAATTTGAAGGACGACATAGTAAGGGTGTAGCCAAGACCGTCACGAAGCAGAGAGTGGAGTCGCACTTCGACTTGGAGCTCCGCGCGTCCGTCATGGCCGACTTGATGGATATGATGCCGGAAGGCATCAAGCAGAACAAAGTCAATACCGTACTCCAGCATCTGTCAGAAGCATGGCGGTGTTGGAAGAGTAATATTCCTTGGAAGGTGCCTGGCTTGCCTGCTCCGATCGAGAACATCATCCTACGATATGTCAAGAGCAAAGCTGACTGGTGGATCTCCGTTGCACACTACAACCGTGAGCGTATCAGGAGGGGTGCGACCGTCGACAAGACTGTTGCAAAGAAGAATCTTGGTCGACTTACCAGACTATGGTTGAAAGCGGAGCAGGAGCGACAGCACAACTATATGAAGGATGGACCATATGTTTCGTCCGAGGAAGCTGTCGCAATCTACACAACGACAGTCCATTGGTTGGAGTCAAGGAAGTACTCGCCGATACCCTTTCCAGCTGTTTCTTATAAGCATGACACCAAGATACTTATCTTGGCGCTAGAGCGGTTGAGAGAAGCGTATTCGGTCAAGGGTCGCCTGAACCAGAATCAGAGGGAAGAGCTCGCGCTCATCGAGCAGGCATACGACTCTCCTGGAACCACACTGACCCGTATCAAGCGCTTCTTGCTTACACAGAGAGCGTTCAAGGAAGTTGGTATTGACATGAACGACAATTACAGCAGTATCAATCCAGTCTACGATATAGAGCCTATCGAGAAGATTACCGATGCGTACCTTGACCAATATCTTTGGTACCAAGCCGATCAGCGGCATCTCTTTCCAGCATGGATCAAGCCTTCAGACTCCGAGGTGCCTCCGTTGCTCACGTATAAGTGGGCCCAAGGTATCAACAATCTAGGCGGTGTCTGGGAGAGTGCGGATGGCGAATGCAACGTGATGATCGAGACTCAGCTTTCGAAGGTCTACGAGAAGATTGATCTAACATTGCTGAACCGTCTCTTGCGTCTTATCATGGACCATAACCTGGCAGACTATATCACATCGAAGAACAACGTGCAGCTGAATTACAAAGACATGAACCATACTAACAGCTATGGTATGATACGAGGGTTGCAATTTTCAGCATTCGTCTTCCAATACTATGGACTGGTCCTTGATCTGTTGCTTCTTGGTCTACAACGTGCGAGTGAAATAGCAGGCCCACCTCAGAGTCCCAACGATTTCTTGCAATTCCGCGATCGCAAGACGGAGACGAGACATCCTATCCGATTATACACCAGATACATTGATCGGATTTGGGTTTTCCTGAGATTTTCAGCTGACGAGTCGAGGGATCTCATTCAACGATTCCTGACCGAACAGCCAGATCCTAACTTTGAGAATGTTATAGGGTACCGGAACAAGAAATGCTGGCCTCGAGATTCAAGAATGAGGCTAATGAGACACGATGTCAACCTGGGTCGCGCTGTTTTCTGGGATCTGAAGAATAGATTGCCACGATCCATCACTACCATAGAGTGGGACGATACCTTTGCTAGCGTCTACAGTAGGGATAATCCCAACTTGCTGTTTTCGATGAGTGGATTCGAAGTCCGAATTCTGCCTAAGATCCGGAACTTGAGCGAGGAGTTCCCTACCAAGGATAGCGTGTGGTCTCTTGTGGACAATAGCACGAAAGAGCGAACCGCCCATGCCTTCCTGCAGGTTACTGAGGAGGACATTCAGAAGTTCAACAACCGTATCCGACAGATCCTCATGTCTTCGGGTTCAACGACGTTCACAAAGATCGCCAACAAGTGGAACACCAGTTTGATTGCGCTCTTCACATACTACCGCGAGGCTGCCGTATCTACTATCAACTTGCTCGATACTATTGTCAAATGCGAGACGAAGATTCAAACCCGAGTCAAGATTGGGCTGAACTCGAAGATGCCTTCGAGATTTCCACCTGCTGTGTTTTACACGCCCAAAGAATTGGGTGGTCTTGGAATGATTTCTGGATCTCATATCCTTATTCCTACCAGCGATAAGAGGTGGTCAAAGCAAACAGATGTAGGTGTCACACATTATCGAGCTGGCATGAGTCACGACGAGGAGACCTTGATTCCCAACATCTTCCGATACATCATTCCGTGGGAAGCAGAGTTCATTGACTCACAGCGAGTGTGGACTGAATACTCCCAAAAGCGCCAAGAAGCTAACCAGCAAAATCGGCGTTTGACGCTCGAGGATCTGGAAGACAGCTGGGATCGTGGTCTGCCTCGTATCAATACCCTTTTCCAGAAAGACCGAAGCACTCTGAGCTTTGACAAAGGTTTCAGAGCTCGCACAGAATTCAAAACCTACCAGCTCATGAAAAGCAACCCATTCTGGTGGACAAGCCAGAGGCACGACGGAAAACTGTGGAACCTCAACGCCTATCGAACAGATGTCATTCAAGCTCTTGGTGGCGTCGAGACTATATTGGAGCACACTTTGTTCAAAGCCACCGCATTCCCGTCATGGGAAGGTCTTTTCTGGGAGCGGGCGAGCGGGTTTGAGGAAAGCATGAAATTCAAGAAACTCACCAATGCCCAACGATCCGGGCTCAACCAGATCCCTAACCGTCGATTCACGCTCTGGTGGTCACCGACGATAAATCGCGCCAATGTTTACGTTGGTTTCCAGGTACAGCTCGACTTGACTGGTATATTTTTGCACGGCAAAATTCCAACGCTCAAGATTTCGTTGATTCAGATCTTCCGTGCCCATCTATGGCAGAAGATCCACGAATCAGTAGTGATGGATCTGTGTCAGGTGTTCGACCAGGAATTGGACCAGCTGGGCATAGAGACGGTGCAGAAGGAGACAATCCATCCCAGAAAGTCCTATAAAATGAACAGCTCCTGTGCCGATATCCTGCTCTTTGCCACACACAAATGGAATGTTACGAGGCCTTCGATTCTGTTTGATACAAAGGACATCACGGAGCCGACTACTACCAACAAGTTCTGGGTCGATGTGCAGCTGCGGTATGGTGATTACGATTCTCACGATATCGAGCGCTATGTGCGCGCCAAATACTTGGATTACACAACTGACAGCATGAGTATCTACCCCTCTGCTACCGGCTTGATGATTGGTATTGATCTTGCGTACAACCTGTACTCTGCATATGGTCAATACTTCCCAGGTCTAAAGACCCTAGTCCAGCAGGCTATGGCAAAGATTATGAAAGCCAATCCTGCTCTGTATGTTCTAAGAGAGCGGATTCGGAAGGGTCTACAACTGTACGCATCAGAGAGCAACCAAGAATTTCTCAACTCGCAGAACTACTCTGAGCTCTTTAGCAATCAGATCCAGCTCTTCATTGACGATACTAATGTATACCGAGTCACGATTCACAAGACGTTCGAGGGGAATTTGACCACGAAACCTATCAACGGAGCCATTTTCATTTTCAATCCAAGGACTGGCCAGCTGTTCCTCAAGATCATTCACACAAGTGTCTGGGCAGGCCAGAAACGTTTGGGCCAATTGGCGAAATGGAAGACTGCCGAAGAAGTAGCTGCTCTAATTCGATCACTGCCTGTTGAGGAGCAGCCGAAACAGCTCATTGTCACAAGAAAGGGTCTGCTTGATCCCTTGGAGGTGCACTTACTGGACTTCCCCAACATTTCTATTCGAGCGTCGGAGCTCCAGCTGCCATTCCAGGCCGCCATGAAGGTGGAGAAGCTCGGTGATATGATCCTTCGTGCGACAGAGCCGAAGATGATGCTCTTCAACCTTTACGATGAGTGGCTCAAGACAATATCCTCTTACACAGCATTTTCGCGGCTGATCCTCATCCTTCGTGCGCTGCATGTCAACCAAGATAAGACCAAGCTGCTCCTGCGCCCTGATAAGACTGTCATCACCAAAGAGCACCACATCTGGCCTACATTGTCCGATGAGGACTGGATCAAGGTCGAGGTACAACTGCGCGACCTGATCCTTAACGACTACGGCAAGAAGAACAATGTCAATACATCCAGCTTGACAACTAGCGAGATCCGTGATATCATCCTGGGTATGGAAATCAGCGCGCCGTCCATGCAAAGACAACAAGCCGCCGAAATTGAAAAGCAACAGCAAGAGCAACAGCAACTCACCGCCGTGACTACAAAAACCCAGAACGTCCTCGGTGAAGACATAATTGTCACCACAACCTCGCAATTCGAGCAGCAATCATTTGCTAGCAAGACAGAATGGCGCACCCGAGCTATCGCCACCTCAAACCTCCGCACCCGCGCAAACAACATCTACATCTCATCCGACGACATCCAAGAAGACGGCCACCACACATACATCATGCCCAAAAACATCCTCAAGCGCTTCATCACCATCTCAGACCTCCGCGTCCAAGTAGCAGGCTACCTCTACGGCTCCTCCCCTCCAGACAACGACCAAGTGAAAGAAATCCGCACCATAGTAATGATCCCCCAAGTCGGCAACACCCGCGACGTCCAACTGCCCCACCAGTTACCCCAACACCCCAACCTCGCCTCCCTCGGACCCCTCGGCATCATCCACACCGTCGCCGGCAACGAACCCTCCTACATGACCGCCTCGGACGTAACCCACCACTCCCGCCTCATGTCCGCCCACAGCACCTGGGACAAAAAAACAATCACAATGACCGTCTCCTTCACGCCCGGCTCCGTCTCCCTCGCCGCCTGGGCCCTCACCCCGGCCGGCTACAAGTGGGGCGTCGAGAACAAAGACCTGGGCTCCGACATGCCCTCGGGCTTCTCCACGTCCGGCATGGGCGAGAAAACGCAACTGTTGCTGAGCGATAAGATCCGAGGCTATTTCCTCGTGCCGGAGCAGAATACGTGGAATTATTCGTTCATGGGCGCGAGTTTTGGGGGGGTGGAGAAGAAGGCTGTGGGTGTGAAGATGGATGTGCCGTTGGGGTTTTATGCTGATGTGCATCGGCCGTTGCATTTCCAGAATTTTGCCGAGTTGGAGGATATTTGGGTTGATCGGGCGGATAATTTCGCTTAG------------------------------------------------ACGAATGGGGTGCACTCGAGAGCTTCAAGCTCCTACGCCCAAAAGTTCAATCTTGCAGCACATTTCATCGGCGGTAACCATCTTGAAGTAGCTCCACCGAGCTCTGTCAAGGATTTCGTTACCCACCATGATGGGCACAGCGTCATTACCAGCGTGCTGATCGCGAATAATGGTATTGCTGCGGTCAAAGAGATCCGGTCCGTACGAAAATGGGCCTACGAGACGTTTGGGGACGAGCGGGCCGTACAATTTACGGTCATGGCAACACCGGAAGACTTGCGAGCAAATGCGGACTACATTCGGATGGCAGATCAATATGTCGAGGTTCCCGGTGGTACAAATAACAACAACTACGCAAATGTCGAATTAATTGTGGATATTGCTGAGCGCATGAACGTTCATGCAGTTTGGGCAGGATGGGGCCATGCGTCTGAGAACCCTGCGTTACCCGAATCGCTAGCAGCTTCGCCTAAAAAGATAATATTCATCGGTCCACCAGGATCGGCAATGCGGTCATTAGGTGACAAGATCTCCTCTACAATTGTGGCACAACACGCCAAAGTACCTTGCATACCTTGGTCTGGGGAAGGAGTGGATGAGGTAATCCTCGACGAGGAAGGAATCGTCACGGTTGCCGACCATGTTTACGATAAAGGATGCACGCACAATCCCAAGGAAGGCCTTGAAAAAGCTCGCAAGATTGGCTTCCCAGTCATGGTGAAGGCCTCAGAAGGAGGCGGCGGCAAAGGTATTCGGAAGGTTGACAACGAAGACAACTTCACGTCCCTGTATAACGCAGCTGCGAGTGAGGTGCCTGGATCGCCTATATTCATCATGAAACTTGCTGGAAACGCTCGGCATTTGGAAGTCCAATTGTTGGCTGACGAGTATGGAAATAACATCTCTCTTTTTGGACGGGATTGCTCGGTGCAGCGAAGACATCAAAAGATCATTGAAGAGGCACCCGTCACGATTGCGAAGCCTGCAACCTTTCAAGCTATGGAGAAAGCTGCTGTTCGGCTCGGAAAGCTCGTTGGGTACGTCTCCGCTGGTACCGTGGAATATCTGTACTCGCACTCGGATGGCAAGTTCTATTTCTTGGAGCTGAATCCCCGACTGCAAGTCGAGCACCCCACCACAGAAATGGTGAGCGGTGTCAATTTGCCGGCTGCTCAGCTACAGGTTGCTATGGGAATACCTCTTCACAGAATAAAGGACATAAGGCTGCTGTATGGCGCCGATCCGTCGTCGGCCTCAATCATCGATTTTGACTTCTCGAAACAAGACAGTGTCCAATCCCAACGTCGCCCAACTCCCAAAGGACACACGACTGCATGCCGTATCACTTCTGAAGATCCTGGAGAAGGTTTTAAGCCTTCAAGCGGTATGATGCACGAACTCAATTTCCGTAGTAGTTCCAATGTGTGGGGTTATTTCTCGGTAGGCCAAGCAGGAGGCATCCACAACTTTTCCGACAGCCAGTTCGGTCACATCTTTGCATATGGAGAAAATCGCTCGGCCTCGCGGAAACACATGGTTGTTGCATTGAAGGAGCTTAGCATTCGTGGTGATTTTCGCACGACCGTGGAGTATCTCATCAAGCTTCTTGAGACACCCGCTTTCGAGGACAACACGATCACTACTGGCTGGCTCGACGAGCTTATCACGAATAAGTTGACTGCGGAGAGGCCCGACACAATCCTAGCGGTCGTTTGTGGAGCTGTGACAAAGGCGCACGTCGCAAGCGAAGGCTGTATAGCCGAGTACCGTAAAGGTCTTGAGAAGGGTCAAGTACCGGCAAAGGACGTTCTGAAAACTGTTTTCCCCGTCGACTTCATCTACGAAGGCGTTCGCTACAAATTTACCGCAACCAGGTCGAGTATTGATAGCTATCATCTGTTTATCAACGGGTCGAAATGTGCGGTTGGCGTGCGAGCACTTGCTGATGGAGGACTACTCATCTTGATAAGTGGAAAGAGTCACAACGTCTACTGGAAGGAAGAAGTCAGCGCCTTGCGTATCAGCGTTGACAGCAAGACTTGTCTCCTTGAGCAAGAGAACGACCCGACACAATTACGAACACCAAGTCCGGGAAAGCTGGTCAAGTTCACAGTGGAAAATGGCGAGCACGTCAAAGCTGGGCAGACATTTGCAGAGGTAGAGGTCATGAAGATGTACATGCCGCTGATCACTCAGGAAGAAGGCACAGTCAACCTTATCAAGCAACCGGGAGCTGTTCTCGAAGCAGGAGACATTCTTGGTATACTTACCTTGGATGATCCATCGCGTGTCAAGCACGCACAGCCATTTTCAGCTCAGCTGCCTGCTCTTGGGCCGCCTCAAGTGGTCGGCAACAAGCCTCCACAGCGATTCGCTTTATTGCATAGCATCTTACAAAACATCCTCCAAGGCTTCGACAATCAGGTCATCATGGCTTCAACGCTAAATGAGTTGATTGAAGTGCTCCGTGACCCAGAATTGCCATACGGCGAGTGGAATGCACAATTTTCAGCTCTGCACGCTCGGATGCCTAGCAAGCTCGATGCTCAGTTCACGCAAATTGTCGAGAGAGCGAGATCCAGGAAAGGCGACTTTCCTGCGAAACAATTGTCCAAAGCGATGACGCGTTTCCTTGAAGAAAACGTCAACCCTACTGATGTCGATGTACTGAAGGCTTCCCTCACACCTTTGGTCGAGGTCATGGAGCGATACACCGAAGGTCTGAAGGCACACGAGTATGAAGTCTTTTGTAATCTCCTTGACCAATACTACGAAGTTGAGAAGCTCTGGTCCACCCGCAATTCTCGCGACGAGGACGTAGTGCTCAAGCTAAGAGAACAGCACAAGGACGACATCGTGAACGTCGTGCATACTGTGCTCTCACACAGCAAGATTGGAGCCAAGAACAACCTCATTCTCGCTATCCTTGATATGTATCGGCCAAATAAGCCCCATACTCCCAATGTTGCGAAATATTTCCGATCGCAATTACGGAAGTTGACCGATTTAGAGTCCAGGGCGACCGCAAAAGTCACTCTCAAGGCTCGAGAAGTCCTCATCCAATGCGCGCTGCCCTCCCTCGAGGAGCGTGAGTCTCAAATGGAACACATCCTCCGGTCGTCCGTTGTGGAGTCAAAATATGGTGAGACTGGCTGGGACCATCGAGAGCCCAACTTGGAGGTGATCAGAGAAGTCATTGACTCCAAGTACACTGTCTTTGATGTCCTTCCCAAATTCTTTGGCTATCACGATCCTTGGGTCTCCCTGGCAGCATTGGAGGTCTATGTCCGCCGGGCATATCGAGCCTACTCCCTCAAATCGATCGATTACTCCACCGACGAAG------------------------------------------------------------------------------------------------------------AGCCACCATATATCATTTCATGGGACTTCTTGCTTCGTAAAGTTGGCCAATCCGAGTTCGGCATGCATATCACGTCCTCATTTCCGTCCACGCCTGCCACACCTATAGCAGGTAGGTCGAACCCATTCGCACGTATCAGCTCAATTAGCGACATGTCCTATCTCGCCAACAGGGATGCCGAGGAGCCAACTCGCAAGGGTGTCATCATCCCTGTACAGTACCTGGACGAAGCTGAGGAGTATTTGATGAGAGCATTAGAGAAAATTCCCGTCGTTGAAGGAAAGAGGAAGTCAGAGAATGGCTTACTTCCAGATTTAACCAAGGGAAGGAGACCGTCTCCCAGACGTGAGCCGGAATCAGATCTCACCGCCGTTTGCAACGTGGCGATCCGAGATGTGGAGTCGTACGACGACAACGAAATGCTGAGCCGGATTACAGAGATAGTCAACGATTACAAGCAAGAGCTGCTTTCGCGGAGAGTCCGACGTATCAGCTTCATTTGCGGACACAAAGATGGGACCTACCCTGGCTACTTCACTTTCCGTGGCCCGACATACGAGGAAGATGACAGCATTCGACACATCGAACCAGCTCTTGCCTTTCAGCTTGAACTCGGAAGACTGTCCAAATTCCGGCTCAGACCCGTTTTCACTGAAAATAGAAACATTCACGTCTACGAGGCCATTGGGAAAGCGTCAGATAGTGATAAAGCTGTTGACAAACGATACTTCACGCGAGCCGTAGTCCGACCCGGGCGGCTTCGCGATGAGATCCCCACTGCTGAATACCTCATCTCAGAAGCTGATAGGCTAATGACCGACATCCTCGATGCCTTGGAAATCATTGGCAATAACGGCTCCGATCTCAATCATATTTTCATCAACTTCTCTGCTGTCTTTCCACTTTCGGCCAAGGAAGTCGAAGAAGCTCTTGCCGGCTTCTTAGAGCGCTTTGGGCGACGCGCGTGGCGACTGCGTGTGACTGGTGCAGAGATTCGCATTATCTGCACAGATCCCGCCACTGGAATGCCATACCCCCTGCGTTGTGTCATTACCAACACCTCCGGTTATGTCATTCAAGTGGAAATGTACGCGGAGAAGAAGTCGGACAAAGGAGGCGATTGGCTCTTCCACAGCATTGGTGGCACCACGAGGATCGGTGCCATGCACTTGAGGTCTGTCTCTACTCCGTACCCAACCAAAGAATGGTTACAGCCAAAGAGATACAAGGCTCATTTGATGGGAACTCAATACGTCTACGATTTCCCGGATTTGTTCCGTCAAGCATTTGCAAATACCTGGACAAAAGCTGTCGCAAATCACGCATCTTTGCAAGGCAAGCTACCACGGGCCGACGAATGTATGGAATACAGCGAGTTGGTACTTGACGAGAATGACGATCTTGCAGAAGTCTCTCGAGAAGCTGGAACCAATACGCATGGCATGGTCGGATGGATTGTCACTGCGAAAACACCGGAATACCCCAAAGGAAGAAGGTTCATAATCATTGCCAATGATATCACGTTCAAAATCGGCTCCTTTGGACCTATGGAAGATAAGTTCTTCTTCAAGTGTACGGAGCTTGCGCGCAAATTAGGTATTCCTCGGATATATCTCTCAGCAAATTCAGGTGCACGCATAGGCATGGCCGAAGAAATGATTCCGCACTTCTCGGCTGCATGGAATGATCCAACAAAGCCTGAAGCCGGCTTCAAATACCTCTATCTCACCAAGAAGCTGAAGGAGCGATTCGAAGACGGCAAATCAAGAGGCGTCATTACGGAGAAGATTCTAGAGGATGGCGAAGAAAGGTACAAAATTACGACCATCATTGGCCAGGAAGATGGCTTGGGTGTTGAATGTCTCAGGGGCTCAGGTCTCATTGCTGGTGAAACATCTAAGGCTTACGAGGACATTTTCACGATCACCTTGGTGACCTGCCGATCAGTTGGTATTGGCGCCTACCTTGTCCGTCTCGGACAAAGAGCCATTCAAATTGAAGGCCAGCCGATTATACTAACAGGAGCGGCTGCCATCAACAAGCTTTTAGGTCGCGAAGTCTACACATCAAACCTACAACTTGGCGGGACACAGATTATGTATAAGAATGGCGTCTCACACATGACAGCAACCGATGATTTTGAGGGTGTTTCCAAGATTGTTGACTGGATGTCGTTCGTTCCAGACAAGAAAAACAATCCAATACCAATAGGTTTGCACTCGGATCCTTGGGATCGAAATGTCGCGTACTATCCGCCAGCGAAGCAAACCTATGATGTTCGATGGCTCATCGCTGGTAAAGACGAAGAGGAGGGCTTCCTCTCTGGGTTGTTTGACAAGGATTCGTTCCAGGAATCCCTGGGCGGGTGGGCAAGGACCGTCGTTGTCGGCCGTGCTCGACTCGGTGGGATTCCTATCGGCGTCATCGGTGTGGAAACGCGCTCAGTAGAGAACGTCACCCCTGCAGACCCGGCCAATCCTGACTCGATGGAACAAATCACACAGGAAGCTGGAGGCGTTTGGTACCCCAACTCGGCTTTCAAGACCGCTCAGGCAGTCCGCGATTTCAACAATGGCGAGCAACTACCTCTGATGATACTTGCAAATTGGAGGGGATTTTCCGGCGGTCAACGTGATATGTACAATGAAGTGCTCAAATATGGATCCTACATTGTCGATGCGTTGGTAAAGTACGAGCAGCCTATCTTCGTTTATATCCCACCATTTGGCGAGCTACGTGGAGGTTCATGGGTTGTGGTCGACCCGACAATCAACCCGGACTGCATGGAAATGTACGCGGACGAAGATTCTCGTGGAGGTGTTCTTGAGCCCGAGGGTATCGTCAACATCAAATTCCGGCGCGACAAACAGCTGGAGACCATGGCCCGTCTGGATCCTACTTATGCAGAACTCAAAGCATCGCTGTCCGAAAAGTCTCTGTCGCAAGACAAGCAGAGCGACATCAAAGTGAAGATGAGCGAACGAGAGCAACTGCTGCTACCAGTCTACTCCCAGATCTCGCTCCAATTTGCAGATCTTCACGATCGTGCTGGCAGAATGAAAGCGAAAAACACCATCCGACACTCACTGATATGGAAGAATGCCCGTCGCTTCTTCTACTGGCGTCTACGCCGTCGTCTTAATGAGGAGTCTCTCATTAAGAAGATGGCGAACACCTCGTCGAAAGGTCCCATAGCTCGGGACAATAGTCTGCGGAATCTGCGTGCATGGACCGGCATCCAAGACTTCGAACACAACGACCGAGCGGTGGCAACGTGGTACGAAGAAAACCGAAAGAGTGTGCAAGCCAAGATGGATGGACTAAAAGCTGAGGGTGCCGCCTATGATATTGCCAATCTACTCAGCGCCAATCGCGAGGGGAGCATGAAGGGGTTGAAACAATTCCTTGAGACGATGCCGATTCAGGAGAGGGAAGAGGCGTTTAAATACCTAAAGGGATAGATGCCCTCTCGAAAACCGGACCGGAGATATGGGGGAAGCGGCAACAATTATCGATCGGCCAAATCCTCCTTCAACCCACGTCGAACGAAAACAATCGAAGCGTCGTCTCTCCGCGCAAGCGAAGCAACATCTCAAGATGAGAAGATACAAGCTACGCGCCTTGCGCATAGCATTGACGACTCGATGGGATTCGCACGGTATGACTCGGGGAGAAAAAAAGTGGGATGGCTTTGCAACATGCATAGCACGACAATCGAAGACGAGAAGATCCCGGGTGGTCGTGCTGGAGTCGACTACTACTTCATTGAGGAGGACGGCGGCACATTCAAGGCCACTGTTCCATACGATCCTTACTTCTTGATCGCAGTGAGGAAGGGAAAGGAGGCCGAGGTTGAAGAATGGTGCCGGCGGAAGTTCGAAGGACTAGTGAAGGGAGTCAAGCGCATGATGAAGGAAGATCTCCAGATGCCGAACCACTTGCTAGGATATCGAAGAATGTTCCTGCAGCTATCGTTCGAGAACGTTGGGGACCTCTTGAGCGTAAGAAAAATCATTATGCCACTTGCAGAAAAGAACAAGAGCAGCATGAATGCAATGGATACATATGCCGAGGTGGCCAGTGCTAACGCTGGCTTCGACCTCTTTGATGACGACCGAGGTGATGATAGACGACTTAACGGCATAGCGGATGCGAGCGATTATATTGTTGATATCAGAGAATTTGACGTGCCCTATCATGTACGGGTTGCCATTGACAAAGATATTCGAATTGGAAAGTGGTACACAGTAGAAGCAAAGCATGGCGTTACTGATCTTACCTGTATTGAAGAGCGAATACAAAGAGCGGACCCTGTGGTGCTAGCCTACGACATTGAGACGACGAAATTACCATTGAAATTCCCTGACGCACTTATAGACCAGATTATAATGATATCTTACATGATTGACGGGCAAGGTTTCTTGATCACCAATCGAGAGATCGTCTCCGAGGATATCGCTGATTTTGAGTATACACCAAAGCCGGAGTATGACGGACCATTTCTCATTTTCAACGAGCCGGACGAGAAAGCAGTCATCGAGAGGTTCTTTCTACACATCAAAGAAGCCAGGCCAACAGTCATCGCGACCTACAACGGTGACTTCTTCGATTGGCCTTTTGTCGAAGCCAGAGCTAGCGTACAAGGAATTGATATGTATCAAGAAATTGGCTATCGAAAGAACAGTGAAGACATCTACCAAAGCAATTACGGCGTCCATATGGATTGCTTTAGTTGGGTCAGCAGAGACAGCTACCTGCCGCAGGGTAGTAGGGGCCTAAAAGCCGTCACGGTTGCCAAACTGGGATACGATCCTGATGAGCTGGACCCGGAATTGATGACACGATATGCCAGCGAGCGACCGCAAACCTTGGCCGAATACTCAGTCTCCGATGCAGTCGCGACGTACTATCTCTACATGAAATACGTACATCCGTTCATTTTCTCGCTTTGCAATATCATTCCTCTAAATCCGGATGACACTCTTCGCAAAGGAACGGGAACATTGTGTGAGATGTTGCTCATGGTCCAAGCCTACCAGAAGGGTATCGTCCTTCCAAACAAGCACAAAGAGCCAAAGGAGACATTTTGGGATGGCCATCTTCTGGAGTCAGAGACGTATGTAGGCGGCCACGTCGAGAGTATAGAGGCTGGTGTATTCCGAAGCGACATACCCGTAAACTTCGCCCTTGACACTACCGCCATAGACGAACTCAAGCGAGATCTAGATTCTGCGTTAAAATTCAGTATCGTCGTGGAGGAAAAGAAATCCCTGGAAGATGTCACTAACTACGATGAGGTCAAAGCAGACATCGTTGCAAAACTGGAAAGCTTGAAACTTATACCAAACAGGAACGAAAGGCCCTCGATCTATCATCTGGATGTTGCATCCATGTACCCAAACATCATGACGACCAATCGACTTCAACCCGATTCGATGATAGCCGAAGCTGACTGCGCAGCGTGTGACTTCAATCGGCCGGGGAAAACCTGTGATCGTAGAATGCCATGGTCTTGGAGGGGAGAATTCCTCCCAGCGCAGAAGAATGAGTACAATATGATCAGACATTCTCTAGAGAACGAGAAATTTCCGGGCAGATACCCAAACAGTCCTACTCGGATTTTTCAAGATATGGGTGTTGAAGAGCAAGCAAGCCTAGTCAAGAAACGGCTCACAGATTACAGCAAGAAAATATATCACAAGATCCATGAGACGAAGACGATTGAGCGGGAAGCTATCATCTGTCAGAGAGAGAACCCGTTCTACGTCGACACTGTCAAAGATTTCAGAGACCGTCGATATGACTACAAGGGCAAGCAGAAGGTGTGGAAGAACAATACAGAGTCTTTGAAGTCGTCAGGAGCTTCCCCCTCGGAGGTCGAGGAGGCAAAGAAGATGGTTGTGCTTTACGACTCCCTTCAGCTCGCCCATAAGGTCATTCTGAACAGCTTTTACGGATATGTTATGCGTAAAGGATCGCGATGGTATTCCATGGAAATGGCTGGAGTTACTTGCTTGACCGGAGCCCACATCATCCAGATGGCAAGAGAGCTGGTCGAACGCATAGGGAGACCATTGGAACTTGACACTGATGGTATTTGGTGCATGTTGCCGGCTACCTTCCCTGAAAATGTCGTTTTTACGCTCAAGAACGGAAAAAAACTACCAATCTCATATCCATGCGTCATGCTTAATCATCTCGTTCACGACAAGTTTACCAACCACCAGTATCAGGAGCTCGTCGATCCGCAGTCCTTGAAATACGAGACGCATAGTGACAACACGATTTTCTTCGAGGTGGACGGACCTTACAGGGCTATGATTCTGCCAACATCCAAAGAGGAAGACAAAAACCTAAAGAAGCGGTACGCTGTGTTCAATCATGACGGTAGTCTTGCAGAGCTGAAAGGCTTTGAAGTCAAGCGGAGAGGAGAGCTTAAGCTTATCAAAATCTTCCAAACACAGATTTTCAAGTTCTTTCTCGAAGGTGAAACACTGACCGACACGTATGCTTCTGTTGCCAGGGTCGCCAATCGCTGGCTCGACGTGCTTCACCAACATGGCTCAACGCTTGCCGACGAGGAGCTGATCGACCTTATCTGTGAGAATAAAAGCATGTCAAAAGCTCTCGAGGAATATGGGGCCCAGAAGTCTACGTCAATAACCACAGCCAAGCGTCTGGCCGAATTTCTGGGCTTGCAAATGGTCAAAGACAAGGGTTTGAACTGCAAGTACATCATCGCGGCCAAACCCAGGAACGCACCCGTGACGGATCGGGCTGTTCCAGTCGCTATCTTCTCGGCAGAAGACACAGTGAAGCGATACTTCTTACGGAAATGGCTGAAGGAGGATCCGAGCGATATAAATCCCCGAGCGCTCATTGACTGGGACTATTATCTGGAACGTCTGAGCTCTGTCATTCAAAAGGTCATCACCATCCCAGCAGCGTTGCAGAAAGTCCGAAATCCTGTGCCGCGAATTGGACATCCCGAGTGGTTGCAGCGCAGGATTAATGTGAAAGATGACAAGTTCAAGCAAAAGAAGATGACAGACCTTTTCGAGAAACAGCCCCTTGCTGAGCTATCCACAAATACGCTAGATCACCGACTGCCCACCGATCTCGAAGACTTTGGGTCAACGCAATTAGCAAAGGCGAAAGCTGGTGAAGTCTCACGGATGGTGCAGAAGCGAAAAGCTCCAGAGCCGGTTCTTTCAGCAAACTCAGACCCCCATGTCAGCCTCCCAGTGAAAATGCCGTCAATGACCGAGGACTACGAAGGCTTCCTACGATATCAAAAACAGAAATGGAAGGTTCAGAAGCAAGCTCGTGTTCGTCGACGGCAGCTTTTCGGTGAGCAGAGTACTCCAGCGGCAACGACACTCGGAGGCTTGTTCCGGAATCAAGCTGAGATGTTATTCATCAACACATGGCAAGTCCTGCAGCTACGTGAATCCGAGATGCCAGGGCAGATTCGGGCATTCGTGTTGATCGACAAAAAGGTGCATTCGTTAATTGTAAAGGTGCCTCGACAATTATTTCTGAATCTTAAAGGAAGTGAGCTGCCGGATGTTGATGTCGAAGGGTGTGCAGTTGAGAAGGTAACTCATACTCTACCCAACGGACACCCCTCGGTACATCTGTTCAAGCTCGTCATGTCTGAGGACGTATACGTTAGAGAAGCGCAGAAATTGGCTTTACTGTTCAACCATCCCAGCGTCGAAGGAATCTACGAGAAACAATTACCTCTAACGATGAGGGCTGTGCTTGAATTAGGGAGCCTTTGTACGTTCGACGAGAGCCAGAAAGGCGTATTGGGAAGGGGCCTTGAACATGGCTTCGACCTCTCGGCATTACGGCGTACTCCAGCAAAACAACCATACCTTTTGGAGGCTGAGATGGGTTTCATCTTTCTCTACCATCTTGTCGCTGGCGAGCGTCAGATATTTGCACTCTTCTCGACAGTCAAAGACGAAGCCCACATCATCGTCCTTGATCGCACAAAGGATAGCCAAGGTCTGCCCAACGCAGAAAAGGTGTACTCAGAGCTGTTGGCTCGCCGCCTCGGCGAAAATGGTGGAGAGCGCTGGCAGAACATCTTCGACTATCAGGAAAAGCTTCATTTTAAGACTACCCAAGTCAGGACGAGACGGAAATTACATCTTGACGTGAGCGACGCCATCAAGAAGATGCGAAGTGACGAGAGCAAGCCGACCCTAATGGTAATCCAGTCACCACAGCGGCGGCTACTGCTCCATGACATCCCGTCCCTCAATGATCTGCCGGTCCTTCCCTTGAAAGTCGAAACTTCTGACAGCAACCTGCCTCCACTGGGCTGGCAAGGTTTTGTTGTCAAGCGTCTGGTGACGCACTATCTAGCGCTAGGATCATGGATCAGCCATCTTGTCGAATTGGCGAGATACGGAGATGTTCCCCTATGCAATCTGGAAAGAGATGACCCACGATTCCTCATTGACGTCGCATATGCAAGACGTTTGCAGAAGAGTAATGTAGTTCTTTGGTGGTCTGGCGGTCCGCTACCTGATCATGCTGGGTACGAGAAGGACGATATACTGACCCCAATGGAGATGGTCAGCATGCCTGCCGTCAACAATTCGGGTACATACTCCTCAGTCTGTATCGAGCTTGACGTTCGGAACCTGGCCATCAACACAATCCTCACATCATCTCTGATCGATGAACTCGAAGGAAGTGATTCTGTTGCCTTCAATCCAGCGGCGCCATCAGAAGATGACCCCAACGGCGAAACGGGCGTCCTCTATTCCGACAGTGCCTTTGCATCTGCAGGCATCATGGTACTCAGAGAGATGGTCAAAGCCTGGTGGACAGAAGCCTGCAAAGGCAGTAGCATGGCCGACGTTATGGTGCAGCACCTGGTACGCTGGGTTGAAAATCCCGACTCCTTCCTCTATGACCGGTCGCTGCATTATTACGTGCAAATGATGTCAAGGAAAGCCTTTCAACAGCTCATGACGGATTTCAGGCGCGTCGGCTCCCATGTTGTGTTCGCCAACGCCAATCGCCTGCTCCTCCAAACCACTAAAGCAGAGGTCGGCAATGCGTACGCGTACAGTCAGTACATTCTTAAGTCGATCAAAGCTAAGCCACTCTTCCATTTTCTCGACCTCGAGATCAAAGAGTACTGGGACTACCTAGTCTGGTACGACGAATTCAATTATGGCGGTAAAGCATGCCAGGAGGTTGTCGAAGCAGAATCCCAACATCTAGACACCATATGCCACTGGCAGCTCAACACCTTTCTTCCATCGCAATACCAGTCTAT-CTTCCACGATTGGGTCGTCGAATTCATCGAGCTGATGCATCAATTCAAACGGCCCCGTCAGATCGCCATCGGCGGCGACAGCTCTGCAGCTGCTACTCCTCGCCCGACTCAGCTACCTGTCCGTCAGCTCACATCCACTCAAGAAGAAGAGTCAACAACGAGCAAAGAGGTTCTCACTAAAACCATATCCAAACCCCTCAAGCGCCAAATCCTTACCCTCATTTCCCGCCATCGCTCCGAGCTGGCCCATCCAACTCTTGCAGTAGATCACAGGTTCCCCTCATTGCCAGGCTCCCACCTCAAGTTAGACAATACGCACCCAGTCCTGCAGCTCGTAAAATCAATCATGCATGTATTCTCCCTCGACAAAAGCATCAATCTTGAAGCGCGCTATCTACGAAAAGAACTCCTCTCCTTCTTCGAAATCAAAGAATTCAGTCCGCAGGCAAGGTTTGAGAACCCAAGCCAGAGTTGCAGGATCGAGCAGTTGATCTGTGAACATTGTACCATGGCGCGTGATCTCGATCTCTGTCGCGATGAGGACGTGTTGCCAGACACGGCCGCTGGCGAGGGAGCCTCGGCGCCAGCGGGCAGACCGTGGGCCTGCAGGACTTGTGGTCACGAATACGATCGGCTAGCTATCGAAGAGCGGTTGATAGCGAGAGTGCAGAAAGTTATCGTGGAGTGGCAGACACAGGATCTGAAATGTAAGAAGTGCAGAAAGATTCGAGTGAATGATTTCATGGAGCATTGCGGGTGTAGCGGGGAGTGGGTCGGGACTGTGCATAAGGAGGACATTATGAGTGAACTCAAGGTGTTGGAGACTGTCAGCGGCTTCTATGGGTTGAGGATGTTGGGCGGTGTGGTGGGTGACGTTCTCTCGAGGATATGAATGGTGTACGAGAGGGAGGAGATGCTGGAGACGCTGCATCAGAGGCTGGAAGCTGGGCACTGTACACGGCAGTTGTTGTTGGAGAGCCCTGATAATGCCCATATCAAGGATACCTTCAGGCATCTGAATGGCTTTCAGACGGTGATCGTGGCCTTGAGACATGCTTCTCAAATCTGTGCTTTAGAGAGGGATAAGCCTGATGGAGAACACATGCTTTTGATCAACTTCCTGCGTGCTGTCTTTTGGATTTTGACCGCCGCATTACAAGAACACAAAGGAAACCAAAGGTTCTTTCGCCAACGCGTTGAGGCGGGGGGTTGGCTAGCTATTAAAGACATTCTGCAACCAATACTTTTCAGTGAAGGAAACCCCCACCGACGCGGGTCTGAGGATCTCGGAGACGAAGTCCTTGGGTGCCTTCTAGGAGCTGCTCTGAATGACGAATCTGCGACTGGCTTCTTCACGAGTCTCAAACGCTCATTTGGTAGCCAACAAGTCTCATCATCAAAAATCGAACCGGAACGGGCGAGCTTCGCCGCCGGTCACAATACAGAGATTAGTGCTGGGGACCATGTAGCGGAGCCAACCACTTTAGTCTGGGGCTTCCTGGAAAAGGGAATCCAGCCTTTGACTGTAATACAGAATCCAGACGCGGCTCTGCTAATGTTTGATCTTTGGAAATCCCGTGAAGTCGAAAGTCCCTTCGTCGACTCTCCGCTTAATGCTGCCAACGCTATAGCGGTTGTACCGCGCATCATAAATTACCTAGTTGGTTTGTCGATCAGGAACCTTGTCGCTCTACATGGGACCGGTTTACTAAGCTCCGTACTTGGTCTATTGCTCAAATATACCTCGTTGGAGGCCACAATTGCTTCCGAGCTACGGCTATTGGCTATCGCTCTTCTCAAAGTGGGCGTTGCCAATCTGGACGATGCTCAGCTTCTCTTCCAAAATGCACGTTCTTCGTCTTTGATCGCAGAGCTTCTTCTTATTTCTCTTAAATCTTCTCGTTCGCCTTCGTACATCCATTTCGATTTGTCTCTGAACGGCTTTGCCTCAATCGAGCTCCCCGGTATTGGACGATCATTTCCGCCGACTTCCTCCAGCCCAGGTTATAGTCTGTCACTATGGTTTCAGATAGCACACTTTGATCCTAAGTCGCATACAACCATTTTCGGCGCGTTTGATTCAAGTCAAACTTGCTTCGTGCTTGTCTACCTCGAAAAAGATACTCATAGCCTAATACTCCAGACTTCTGTCTCCTCATCTAGACCGAGTGTACGCTTCAAGCTGATATCGTTCAAAGAGCAACGCTGGTATCATATTGTAATCGCGCATCGACGTCCGAAAACCACATCGTCATCGAGGGCTTCACTGTTCGTTGATGGTGAGTTCGTTGAGCAAGTAAAATCACAGTATCCTGCCACACCACCTTCTACGCATAGCACTATTAGCAGTATTTCGTCTTCTTCATCAAGCCGCAGGAATGGTGTCGTTCAAGCATTTCTTGGTACGCCACAAGATCTGGCCTCTCACTTAGGGAAAGGACTGGTCTCCACCCAGTGGCGTCTCGCATCCGCTAATCTCTTCGCTGACGTGCTGAGTGACGATCTTGTTGCAGTATACTACGAGCTTGGACCAAGGTACACTGGAAATTATCAAGATTGTCTCGGATCCTTCCAAACTTACCAAGCTTCGGCCGCTTTGAACTTGCGCAACGAGAGCCTTCACCCGGGTAAGGAGGAAAAGTCCGACATTGTTACGGCAATTAGATCGAAGGCTGGAGCTCTACTTCCGGAATCCAACATCCTTCTAAATATCTCAGCGAATCTTGTGTTGGATGATGATGACCAGAACAATATCGACGAGACCCATCTGTTAAAATTCATCTCAAAGGCAGCCGGTAAGAATCTTCGAAATGTCACTCGAGGTGGGCGTAACGCTCTCGCCATCAACGGTGCCATTCCGTCGATCAATGAAGCTTTACTACATTCGTCCGGATTCGCGGTGCTCACCGGCGATCCTACTGTTGTCGTACCTCAGTCTCTGGATGATGCTGCGTGGCGCATTGGGGGTTGTGTTGCCGTTGGTCTGGCACTCCTTGATGCCGCTCATGGGTCGGACGACATTCTCCGAGCTTTGAATATACTTTTTGAGAGTGTGCATCACAGTTGGCGTAATAGTGAGGCAATGGAAAGAGAAAACGGATTTGGAGTCCTGTCAACTTTACTAAGCGCCAAATTGAGCCTACCACCTACTGATCCTATCAACGGTCTGGAGTCTCCAAAATCCTCTACGTGTGATCAACCGCCTTCTTTATCAATACCTTTCCGAGTGCTTGGTGAAATCTTGAAATTCGTGGGCTACCGTACAGACAAGCCTGAAGACTCTGTTATCAATAATGCCTTAGCATATCGGATCCTACTTGTCGATATGGATTATTGGCGGAGCGCAGAGCCTCTAGTTCAGAAATTGTACTACGAGCAATTTGTCGTATTCGGGATCCGCAGCAAATTTCATGTCTTCAACACGAAGCGTCTTTCAAGGATGCGCATAAGCAAGAAATGGCTAGAAGCCCTCAAAGGCGAGACATTCACATCTCAAACATTCGGATACTTTCTCGAGACCTTCAAAACCATGCTCACAAAGAGTGTTTCCGCTGATTCAATGCGATCGTTGGCACTCTACATAACATATGCTATACACAAACCAAGACAAACGGGTTCAACGCCGTCGCGAGGGAAGAGCATGAAGCTGAACACAGATCTACCATCCCGTAGGAAGACACTGGGCAGCTTTTCTCCTCGTCCTATGATACAGCAGAATGAGTCCGCTCCTCAGCTTACTCAACTGCAAATCGCTCTGAAAATTCTAGAATTATACACGGATCTGCTATGTGAGAAGGGCGAGTTCACTAACATTCATAAATTTGCTCGGACAGTGACGAACAAGTGGCTGTTACATCTTCTCGCTGATGACGAGCCAGCCGTTGTGGTCTTGGCGTCCAAGATACTCGCTCGCCTCTTAGTCGTGAGCGGGTCGAGCTATGTACAAAAGTTCGTTGAGAAGACTGGGGGAATTGTGGTCATGCAATACCGACTTCGGCGGTGGTGGAACATTCCAACCATATGGCCAATTTGTTTTGCCCTTCTCTTCGGGATAGATGTTGGCACCATTGACTTCTCACGCTCTTTCGACCTCTTCAGCCTATTAGAAATGTTTGCACCCGGAAACAAAGTCGTGGTGACCTACCCCGTAATGCTCCCAATAATCACGTCCATGCTCGAGAACGGTCTCAAAGCTATCACCCGAGACCAGTCGGATCCAGACTCTCCGTTGGTGGAAAGAGCCAACGGCAAAACGCCTGCCAATACAGCAGGTTCTGTAACATCTGCACATACGAGGCAGAGATCCATGACTTTAAATGTCGAAACGTCAAGTCCAAGGAATATCAGAGCTCCCGGAGACCACCTTGTAGATTCCGTCTGCACTCTACGAACAATCACCCGATTTTTAGCTGATATTCAAGCAAAGTCGCTAGCTTTTCGAGACTTTACGGCCACGTCTCTATATGTCCAAGAACTTTTTTTCGTCCTTTTCCCGATTGTTGTGAGTGCTAACCCGGTCAGTCCAGAGATGGAGCTACACTCTCGAGATTCTGCATTGACTTTTAAAGGGGGTGATGTTATTATGAGACCTCTTTCAGTGAATTCGATGAAGAATGTTGCTATTGTAAGGACATCCAATGTTGAACCTTCTCACAGTCTCAAGCCTCCGAGGGCACCGGCCCCAAAACGAATGTCATCTTATATCCTAGTGACTTCCGATCCTTCCCAGCCAGCGCCACCAGCGCCAAAGCTTCGACCTGTCATTTCACCCAACCGATCTAAAGCTGCGCTCAATTTGAGCAGCTCCATTGTCGAAGAGCTTCTGGAGCTGACAATTGCAGTGTTCTGCGATCAGATCTTTGCAAGAAAGGATTTCCCAGGGCTTGGACTATTCATGAGGGTGCCGCCCGGGTTTCAGGAACACCAAGCCTATTTCGAGACGTTCATACTGCGGAACACCCTCTCCCATCTTGGCAATGCAATCAGGCTAGACCAGAAATTGCTTTGGGAGCCCCGCGTGCTTACAAATCTGGCTCGCTTTGCGAGTCACCTCTGTGAAGCGATATACGAAGGCTGGTTCATCAACGGTGCGGAAGCTACACTAGATTTTCTCGCGAACATTTTGGAATACATACAGCAGCCCGGTATCGCTTCGATGAAGGCTATCAGACTCTGCAGTCAGATTATCTCTAATATCAGGACCACCCTATTACGGGTTGTGCTCCTTAGGCTGTCAGAGCTGGACGAGATAGCATCTGCCACTGAAACGGTCGCCTTTCTGAACAGGCTCGTCTATTGGCAAACTGTACTGCTGCCCGCAGAGGATACCCAGGAAGAGTTCCTGAGGCTGCTTTGCTATCTTGTATATAACAGACTGACCAGTCCGAATGAAAGTGTACGAACAGCCGCTGCGAACTTGTGGCGAATGCTGCTCGTCCAGAAGCCTGATGAAATCACAACGATTCTTCGGCAGCCGAACGGTGCTGAGAGATCCTCACTGACCAAAGGGTTCAAGAGGGTTATGGAACTTGACAATGGGACATTCCTGAGCTGGGTAGATGATCATCTCGGTGAACTCGAAGGGGTCCTCTTTACTGCACTGTCAAAGTCGTGGGCCATATTCGTTGCGGAAGAGAATCGCAAGACCGAAGAGACTGCAAGGGCTAGAATCAATAAGCGACGAGAGAAACTGAAATCATGGGTGTCTGAGAATTCCGCCAATGAAGAGATCCTTCGACGCCACGAGACTGGAACTGAGCACTGGCGATCAAATATCTACGCAGCGGAACACCTCAAACGACAGCGTGCAATACAAGACCAGCAAGACGGCCAAATCTTCAATGCTGGGACATGGGCAAAAATGAGTCGAGACCTCCGCCGCCCTTGTGGGGTTTTCGATGATATGACTGCTCCGAAATGGCAGCTTGATCAGACTGAAGGTCGAAATAGAATGAGGATACGCTTCATCCCCGATAAGGAGGCACATTTACATGACTATCAACCAAAGCGAAGAAAGTCCCAGGGCCCCGCCAAAACTCGACACAGTATTGGCACTCAAACCAAGCCCCTCGTGAATGATATACCCCCTCTACCAAATCAGTCACCAACAGCCGCGAAGTTCAATAAAACAAAGGATGGTTCACCATCTGAAGCCACTGCAACTTCTGGAACCATGTTCAACGAGGAGAATGTAGAAGACGATTTCGAGATGGTGGACAATCCACAAGACGATTCCGAGGGATATGAGGATAAGAACCGCAAGGTAATGCGAAGCCTCCAACGTGGCGATCAGGTTGATCATGTCCACAACGTATCCAGGATCGTTGGACTTGAAGCTATCGAAGGTCTACTAATCCTCGGCAAAGGAAATTTGTATCTTCTTGACACCTTGTTCCAACGCTTGGATGGTGAGGTTGTCAACGTTTGGCAAGCCCCACAGGAAGAGCGCGATCCCTACCTGCAAATGATATCTGGGCGAGAAGCTGGAGATCGACCTACATCAAGGATGAAGACGGACCACGAGACACGCAGTTGGCGCTGGGATGACGTTCTGAGTATATCCAAGCGTAGATTTCTATTTCGTGATGTGGCAATCGAGGTCTTCTTTGTGGATGGCCGCAGCTATCTCTTGACCACAAGTACTCCGCCTCTACGGAACGAGCTATACCAGAAGCTTCTTGGCAAGGCCGCTAATGCGTCTTCCGCCATCGACGAGGATGCATGGAGGATTGATGCTGTTCGCACTCCAGGTGATGAAACGCAGACTTTCGGGTCTCGGTTTACCAGTGTTTTCGCTCAGAACAACTTCAGTCCCGCAACGCGAAGGTGGATGAGGGGCGAAATTTCCAACTTCAACTATCTGATGCTTATCAACACTATGGCTGGGCGTACTTTCAATGACCTGACACAGTACCCTGTGTTCCCTTGGGTTCTCGCAGACTACACGAGCGAAGAATTGGATCTTACCAACCCTCGAGCCTTTCGGGATTTGTCTAAACCGATGGGTTGTCAGAATCCGGACCGACAAGCTGAATTCAGAGACCGTTATCAGTCGTTCGCAGAAATGGGCGATGAGAACTCGCCACCCTTCCACTACGGCACTCACTACTCCTCTGCAATGATTGTAACATCCTACCTGATACGCCTCCAACCCTTTGTACACTCTTACTTGCTACTTCAAGGTGGCAGCTTTGATCATCCTGACAGATTGTTCTACTCTATCGAGAGGGCTTGGTTGTCTGCATCACGAGACAATATGACGGATGTCAGAGAGCTCATTCCCGAATTCTATTACCTCCCCGAACTTCTGCTAAATGAGAATGGCTATGATTATGGTGTTCGTCAAGGCAATGGGGGCGCCATTGACACAGTCCAGCTCCCACCTTGGGCGAAAAGTGACCCAAAGATCTTCATCACGAAGCACCGAGAAGCTTTGGAAAGTGAGTATGTCAGTCAGCATCTGCATCAATGGATAGACTTAATTTTCGGGCATAAGCAACGGGGAGAAGCTGCCCTTGAGGCCACAAATGTCTTTCACCATCTGTCATATCATGGCGCCAAAGATCTTGATACCATCAATGACCCTGTGGAAAGACTGGCAACAATTGGCATCATTCACAACTTTGGCCAGACTCCACATCAGGTTTTCCAGCGGCTTCACCCTCCGCGTGAAGACACCAAGTACAAAGTGAAAAAACTTGATACCAGTGCCGAGAGTCTAACTCGTCTACCATTCCCTCTGGTCGAGACCCACGACCGTGTTGCGTCTCTGTGTTGGTCATCGAAGCACGAGCGCCTTCTGTGCTCTGGACCATTTCGCATCAATATCGGCCCCGTGTATGATAGATACTTAGAGTGGGGATTTATAGATGGCAGTGTCAGGTTCTTTGCTGCCGATACACGAAAACAAATTGGCCTATTCGAACATGTGCATCAAGGGCAGCTTTCTTACGTTTTATTTGCGGACTCCAAGACTCTAGTGACTGCCGGTTCTGACTGCACTATCTCTGTTTGGACTGTCGTCACGACTACTGATTCGGTTGATTTGCAGCCCAGAATCTGCCTGTTCGGCCATAGGTCTGCTGTGACCATGTTGGCCGTGTCTAGATCTTTCAGCGCCCTCCTGTCGGCTTCCTCAGACGGAAAGGTGCTGCTGTGGGATCTGAATAGGCTCGAAATGGTTCGGCCACTGACGGAAGGCAAGCCAATTGAGTGTGCACGTATCAACGATGTGACGGGTAGCATTATGCTGTGTCGAGGATCCGAAGTGTCGCTATGGACCCTCAACGGCAACCTTATTGTCGAGCAGAATATCTTTGTCGAGGGCGACGACACCATATCTTCATGTGCATTCTACGAGGGTTCCGGCAACGAGTATCTCGAGCGCAATCTGATCTTCACAGGACACAAGAAAGGCGTTGTCAACATATGGCACATAGCCATATCCGAGGGTGCTTTCGTTCTTGAGCATGTGAAACGTATGCACCATCTTGATCATGCGGGGTACAATATCGGCGCAACCATTACTTCGATTTTACCTATGGCGCAAAAAGTGTACACGGGAGATGATGATGGAAGAGTTTATGAGTGGAATTGCATTCAGCGGCAGTGAATGACCTCCTTCCCTGCAACACCGAACTCGACTGCTTCTCATTCAAACAAGAGTTCTGGGGTTGGCGCACAGTCAGTGAGGGGACAACCGTCAGCCTGGGGGCTCCCTGCCCCAGGTACAAGCGCTCGACGTGGACTCACTCCTCTATCGACCAATCTTGGCTCATCCTCAGTTGAATACTCGGGACCGGGGCGTCTTCACAACACCTCCTCCCCCTCGCCCTTCACTCCATCCTTTTCCTCCGTTCTCAACTCGTCAGTTCCCAACGATCATCATCAAAACCCGTACCCTTCCTCAGCGTCAACCTTCTTCACTCCGCAATCTGGATCTCAGCAAGCTCCAACAGGTCCGTTGTTCCTTTCGCCTAGGTCAAGAGCCATCACGCCATCTACGAATCCTCACTCGGCGTCCTCCGCCGCGGCATCTACCCCCGCGTCTCAAGGGGTAGGAGGTGGAAGTAGTAGCGGTGGAGGAAGCTCCAGGACTCAGACCTTCTCTCCATCTCTACAACAGCATAGCCTAAGCTCCCCCATTAGCAATACCTTTGAACGATCCCTATATCCAGGCTTGAACTCCTCGTCTGCTGGGTCTGGTCAATCTTCAGTGTCGAAGATCGTCGTTACTCAAGTGTTCTTGTTGCTCGGGTCCATCACAGAAAAAGAGGGCAAGGCAAAGTGGGAGTTGCAGGCAGAGGCCATCCATAAGTTGGTAGAGTCCAACGGCATGGAAGTCTACACCAAGTATTTTCGCCGCCTCCTGGTTGGAAATTCTCCACACATATTTCCTGGCATCAATCGAAATGTTGAGAATCCAAGTAATTACCACTTATTAGTCCAAGAGATGGAGAAGATCACACAAGATCCTGAGCAAGCCCCCAAGATTG------------------------------------------------CCGAGATCATTGATACCTCGGAAGGCGACATATTCCGTGACTTTGACCTTTCCGCCTTCATCAGTCATTTCAACCTGGACCCTTTGGCAAAGACATTACTAGCCTCGGCGTTCACCCACGTTTCGAAATCAGACCTCAAATCTAAGGCCGGGGCGATACTTTCGAACGATCGGGACGAGCTGTTCTCAAGTCTGGCAAATGCTCGAATCGAGGAAGACGATGTACCCCCATCACTACTCGCAACATGTGCGATTAGCTTTCTCGAAGACCTCCCCCAAGGTGCCAGAACCAACCTTGATACGAAGAAACTTGCGTATGCATTGGAGCACAGGTATTCCAAGCAAGATATCTCGGTTCCCGTGGAAATACTATCCGCTCTTTCCTTGTTTGCAATCATGG-----ACATGGATCACCCTCTGGTAAGCGGCATTCAGAGTCGTGGACCTCAAGTGACGAGCAGTCTTGCAGCTGCGCAAGAATTTCTATCAAACTACCCAAGCAAAGATATTGATGAGGGACAAGTAGCTGCAGCTCTCTTATTTATGGTCCTGACGCCCGCAAGACAGCAATATGTTCCAGCTCTGTTTGTTTCCGCCGTTCACGATCCTCTCGACGCTGTATTCTGGCAGGGCGTAGTCCAAGAATTTGACATTGAAGGTCTTGAGATATCGAAGGATCACTTCATCACCCTATTCAATGTTCTACTATCAATTGCACAGGAGAACCCTCATTTTGACATCCAGCGACTTTGGGGAGGTAGATGGCGGAACCCTCATACACAGCTCTCATTCCTCCGAGCTTTCCTGTCTTGCTCACCATCAGAGCTTGATGCAACTACAATACCTGGATTACGCCAAGCCTATGATCCACAAGAGTCCTTAGATGGTCGCGCAGACATTGCGCAGTATATTGAACAAGCTCAACGTGATCCAATGATCTCGTTGGATGCAGTCACAGCCATTTTCGACCTCCTTGTACGTCCTGACGAGCTGCCCACCGAAGGCGAACAATGGCACTTAGCAGGGGTCGTAGGTACAAAGGAAGCGTTCTTTCTATGCTCATCTATCGGAATTCAGAAGCCATGGAGCAAGGGACAGATGTCCATTATGAAGCAGTTGCTGGGCATGTTTCTGAATGGTGGCCGTCCTGACAGTGCATACGTCCTTCATACGCTGTGGAAGCAAGATAAGCAATGGGTTGCTATGAGCCTTATAGAGACCCATTTGGAAGACCCGTTGGAGCTGACGATGATTCTGGACCGGGCCCGAGAATATGACTGGCTGGAGGATCTGCTCACGCTCATGAAAGGTTTTGGTCTCGATCTCGCTGCCCTAGCTCATAGGAAAGGCTTTGTTGACCTCAACCAATGGGCAGAAGACAAGCTGGCACAGGACCCTGATGCGGTCGTCGACTGTATTTCAAGATTTCTGGTCCTGAAGGTACAGGACGAGCTGCGGACCACCCGCGAAGAGCAGCCTGGACCTCGTACCGTCAGTCTTGCAATAAAAACGGTTTACGATATGTTGGAGATACTACGAGATCACATGGCTGACCAAAGCGAGCTAAAAGCACTTCAACGCCAATGTATCCAGGCGTATCCGAGGTTGATCATCTATGGTGAGAGCTTTGTACAAAGCGTCGACGTGGACTGCAAAGAGAGCAATCGATTGCCGAGGGCAGCTGACCAGGAGATGCAAGATTTGTACAAGCGAATGTACAATCGTGAATTGAAAGTCGAGGAAATTTTGGATTTCTTGCAGCAGTGCAAAGCTTCCGAACTTCCATACAAGCTTGACATATTTGCTTGTATGATACACGGCCTGTACGACGAATTTGCTTGCTTCGGTGAATATCCTCTGGCACCCTTAGCTACCACCGCTGTGCTCTTTGGAGGGATTATATCCTTTGGACTCATAACGGGTCTCACTCTTCAGGTGGGCCAGGAGATGATTTTGGACGCCGTTCGTGACTATCCTCCCGAAGCTTCCATGTACAAGTTTGGTCTTCAAGCTCTATTGAATATCCTCCAGAGACTCAAGGAACCCACCTGGGCTAATTACTGCTCAAGACTTGTACAAATTCCCGGGCTTCGGGGCACAGAACCCTATCGAATCGCTACTGAAGTTCTCGCCGAGAATGGTCTTCAGGCTAGTATGGATGAGCCGGGCGTTGATAGTATGGCTGATGGGCTGCCGAATGGCGAGATAGATGAGTTCCTGTCAGCAGACACCACCCCACAATTTAGGTCCGTCAACGCCGAGTCGGCTTCAGCCTTTGACGAACCAGATGAGGATACCCAAGAGAAGGTGGTATTCTTTTTCAACAACGTCTCGGAGCAAAATCTTCGGAGCAGGCTCGCCCAACTTCAAGAAGCTCTTGAAGACATACATCCCCAATGGTTTGCCAACTTCCTTGTTGAGGGCCGAGCCAAAGTCGAGCCAAACTATCAGCCGCTCTACTTGGACATACTAGATCTTCTTGACAGCAAGCATTTATGGAACGAAGTCCTACGAGAAACATATGTCAGTGTGAAGAGAATTCTCAACGCCGAATCCACGATGCAGTCAGCGTCTGAGCGGAAGAATTTGAAGAACCTTTCTACTTGGCTGGGGTCATTGACAATTGCACGCGACAAGCCCATAAAGCATAGAAATATATCGTTCTTGGAATTGTTGATTGAAGGTTTCGAGACGCAGCGGTTGAATCTCATCATACCATTCACGTGCAACGTTCTGGTACAAGGCACAAAGTCTATCGTGTTCAAACCCCCCAATCCTTGGGTTGTCGAAATTATGGCCACACTCCTGGAGCTATACTTCCACTTCGACATCAAATTGAATCATAAATTTGAAATCGAGGTACTGATAAAAGAATTTGGGCTGGCCATGAACTCCATCGATCCATCAGACACGATTAGAAACCGACCTGTACACGACGAGACGCTCTCGAACGCTGTTGTACCCGACGGCCCTGAAGGCTTCGAAGGTATGTCGATGAGTATCAACCGGACAGTGCGTAATCCTCGATTCGAAATTGACTCGATAACGTCGGCCTTGCCGGACCTCGAGTCCATTCTGGTGTATCCCCCAGCTACCGGTAGCAGCGCTAACCAAGCAAAGCTACGCGATATCGTTCAGAAAGCTATCAAAGGCGCTATACTCGAAATTATTGCTCCGGTAGTAGAACGCTCTGTCACAATCGCGACCATTGGAACACGCGACCTTATACATAAAGATTTTGCGCGTGAGTCAGACGAGGATCGGGTCCGCAAAGCTGCACAGCAAGTGGTGCGCCAGCTCTCTGGAAGTCTTGCTTTGGTCACATGTAAAGAGCCACTCAAAATGAGCATGACCAATAACATCCGAAAGGCACTATCCGACTTGCCAGATCAAGCGTTTCCCGAAGGTTCAATACTGATGTGCGTGAACGACAACTTGGAGATAGCTTGCAACGTAGTGGTGAAGCAAGCAGAAGAGCGATCCATACCCGAGATCGAGGCTGCTATCGAATCTGAGACTGCTTCACGACGGCAACACAGGCTGACCGATCCGAACGAATCTTTTCAGGATCCAGCGTTTAGTCACTGGAGTACGTTCATTTCTGAGCCCTACAAACAATCTTTCAACGGCCTCAATCCAGAGCAACTTGGCATCTATTTCGAATTCGGACGGCAGTCACGCGGTCCTGCAAGCCACGCACAAAGTGCTTCAGCGGACAGTGGGCGGCAATTACCCGATGTTCTACAGGACGCGTTTGCCTCCTTGCCCAACATCCATACTCCAGCTACAGAACTCGCAATGCCACATCAGAGTCAACAGCAGCAACAACATCAACAGACGGGCCGCATGCTTCCTCCCCCCATACCCAATTCGATCCCTTCGAACCAGATGAATGGCTATTTGAACCTCGGAGCAATGCAGGACCGGGTGCACGACCTCCTTGGAGAGATCAGTCGATTGATCAAAGAAAATCCCAATACATCGTTGGATGATGTACACGAAGATATTCCTGCCTTAGTCGAGACTCTCAATCAAGCGTGGGAATTGATTGCGTCTTCGCCCGACTCTATTGCTATGAATTGCGCCGAAGACATTTGCAAAGCTATCTTTGGAGAGCCCATGATTCGTCTCGAAGTTGATATTTTCGTACATCTGCTAGCACGACTATGCCACGGCTACCCCAGTATCAGGAAGGAAGTGGCTGTATGGGCGACAAGCCAGAGCGAGATGAAATTGCTCAACCTTGACGGGACTATTCCGTTGACAAAAGCGGAGATTATATCTTTAAGACAGGTCGATGCGTCACTGACTTCGCTCCTCTATGACCGTGTGGAGGGTGCTGTGGAATGTCTGTCGGACATCATGGACGCTCTGCTACTCAATGAGCGGCCCCTTGCGCTTCGAGCCGATTTCGCTCGCAGCCTGGGCGCTTTGGGACATTGGCTCGCAGAAAATCCGGAAGATGGCAATGCCAAGGATTTGGTTCAGAGATTGAAGGATTGGGGTGTTGGTGAACAAGAGAACAACACGCCCGACGAACGAGGTCGGGTCAAGAAGCACCAGCTGCAATACGTCTTTACAGAATGGACAGCTATCTGCAACGCATATCCCAAGAATCCGACGGACCAGGTCTTCGTGGCATTCATATTTCAGTTGCATCAGAGACAAGTGGTGAATTCGACAGAAGATATGGCTGTGTTCCTTCGACTCTGCATTGATGAGGCTATGGAGACGTGCGGGCTTACTGTTATGGAGAGAGACGGAACTTCAAATCCCGCGTTCTTCAAAGTGGACTGGTTGGCCAGACTCATCGTGCTCTTGGTCAAAAATCAGGGTGAACAAGATGGCTCTGTTCGACTTGACAAAGCCGCGTACATGGATTCGATTTTGGCCGCCATCGCCTTGATTATCAATAATCACCAAATCATGGAGGGAGATCGTTTCAACCAGCGCGTGTTCTTCCGACTACATTCAAGCATATTATGCGACTGGCATGACTTTGGGCGAGAGGGTTATGCACAGGACCGCGATATGCTGTTGGTGTTTGCGAGGAACTTTAAATCATTATCCCCTCACCTATTCCCGGCATTCACTTACAGCTGGCTTATGCTGATCTCACATCGACTCTTCATGCCCAGCTTGCTGAAGCTCAGCAATGACGAGGGTTGGGACCCATTCGCCAAGATTATGGAAGCGGCAATGTCATACATCTGTCAATTTCTCAAGCCAAACACAATCTCTCCATTAGCCATCGATCTTTATCGAGGCATCCTTCGCATCATCCTTGTCCTCCACCATGACTTCCCCGAGTTCTTAGCAGAGAACCATTTCCGTCTCTGCAACTCCATACCTCACCATTGTACGCAAATCCATAACCTTGTTCTCAGCGCCTATCCTTCATCTTTCCCAGAGCTCCCGAATCCGTTTGCGGTGGGTATGAAAATAGATCGTCTCGAAGAGATGAGGAAGGAACCCAGAATAATTGGCGACTATGTCTCCCCGCTTGTCCGAGCAAACATCAAAGATCTTGTGGACGCATCTTTGACGAGGAATAGTATTCCAGCGGACGAGCTTGTCCGTCTTACGAATGCTGCTTACGTCTCCACTGGGCGCGGCTTGGTTGTCAATTCTACCCTTCTGCACGCCCTGGTCCTACACATTGGCCAGTCCGCAATCACTTCCGCCGGCCAAAAAGGCGGCCAGGCTTTCACGAGCGATTCGCCTCAAGCGAAATTGTTGACCAAGCTAGCGAAAGAACTACACCCAGAGGCTCGTTACTACTTCCTCAGTGCGATGGCGCATCAGCTCCGCTACCCCAACAGCCATACTCATTACTTCAGCTATGCCCTTCTTCACCTCTTCGGTACCGACTTAGCTGATCAGCAAGAGTCGGACGTGCGCCAGCAGATCACTCGAGTACTGCTTGAACGCCTTCACGTGATCAAGCCTCATCCGTGGGGTCTTGTCATTACGACGCTGGAATTGATCAAGAATCAGGACTATGCGTTCTTCCAATTACCATTCATCAATGCTTCACCACCGGCAAGCTAACACGTATTCCCTTCCATGACCTCTGCTGATGTTACCACAGATCCGAGCCATGTGTGA---------AGGCTTGATCGCTTGGTCACGCTTCTTGAGACGGGGAGTACACAGGTCATCAGAAATACAGCCGCGCAGCAATTGGGAGATGTTCAGAAACACCATCCCGACGAATTGTTCAACCTCCTCACCCGAGTCCTCCCTTTTTTGAAGTCCAGGTCATGGGATACGCGAACTGCAGCTGCCAAAGCTATTGCTGGCATCGTCGAAAACGCAGACATCTTTGACCCTAATGGCGATGAAGACATCAAAGCAGACGAGCCGGTCAAAATGGAGACCGATGACGCGGTCCCATCTCTGGTAGGATGCCAATTGCAGCTCAAGACACTCAATATCACGGCAATCTTGAACAATGGCAAAAAGTTATTGGGAAGTGGAGGTAAAGAACTCGACTATGCCGTTGCTTCGATGGATCCTGCAACCCGGCTAGATCTCCAACGACGAGTTGCGCACGCCACATTAGGTCTTGCCGGCGAGGATGTCGATGAGCAAATCAATAGCCTCCTTCAGGAGATGACCACTTCCTCTAACGCTGCTAATGGTACTCGTAACCTCCACAAGATCGACACTTCCGACAGCATGCTCTCTGATGATCAAGCAATGCGTTCGCCTAGTCCTTACACAGCAGTATCTCCTGCACCAACAACGGAAACCGGGCTGAGCAAAAGGCAGCTGAATCAGCTAAAGCGCAAAAAGAAGCTGGATGCCAGATCCCAAGCCAACAAAGTTCGAGTAATTGACATATCAGGTCGTAGGCCAAGTAACAACACGCCCATGACCCCCTCAAGCTCGGAACCCTTTGCAATCAAGTCTGGCATCAAGCCTGAAATGGAGGACGATGGAGATACTGACATGTTCTCTCTGACTCGAGCCAATGTTGACGAGGATGCCAAAATTGTGTCTGACTTCAAAGGCTCAATCTTACCAGAAAAGTCTGTGATACAGACTGAAGCCGAAGAGAAAGGCCTCGAGTGGCCTTTCGAGCGTTTGTGCGAAGTTCTCATGGTGGACATTCTCGACCACCACTGGGAGATTCGACATGGCGCAGCCATGGGCTTGCGTGAAGTCGTCCGCGTCCACGGCGCGGGCGCCGGCCGAGAGTGTGGCAAAAGCAGAGGACTGAATAGTAAGGCCAATAACAGATGGCTAGATGATCTAGCCTGTCGCCTATGCTGTGTTCTAATGCTGGACCGATTTGGTGACTACATATCAGATAATGTTGTTGCACCTATCCGGGAGACCGTTGGACAAACCCTCGGAGCTGTCATGGCACACTTACAAGCCACAACGGTGTCATCAGTCTACCACGTACTTTATCGCATGGTCATGCAAATAGACCTAAATCTTCCCAAACGCATATGGGAAGTCTGTCATGGAGGTATGATCGGCCTCCGATATCTAGTCGCAGTTCGCAGCGATCTACTAGTGAAAGACAATGCCCTTATGGACGGTGTTGTCGAGGCCGTCATGAAAGGTCTCGCGGATTATGACGACGATGTTCGAGCCGTCAGTGCAGCTACCCTTACCCCAATCGCGAAAGAATTTGTGACCCTTCGGCCGGCGGCGCTCGATGATCTGATGAACATCGTCTGGGATTGTTTGTCTGATCTTCGCGATGATCTGAGTGCCAGTACTGGTTTCGTCATGGATCTCCTTGCCAAATTATGCAGCTTTCCCAAAGTGTTGCTTGCAATGAAGCACAACGCAGCAAAGGAGTCAGACCACTCCTTCACCAATCTTGTTCCAAGGCTGTATCCATTTCTCAGACACACAATACCCAGTGTCCGAACGGCAGTGCTCAGAGCACTACAAACATTCCTTCAAATTGGCGGCGAAGACACTCGCGGCTGGGTGAGTGGGCGGATATTACGACTTGTGTATCAAAACCTACTCGTCGAGCGTAATGAGGCGACTCTGAAGCTTTCTCAGGAGGTCTGGGACTCGCTACTGGATGCCTTGGTCGAAAAAGATGATCATGATACCACCTCTCAATTTTTGGAGCAAATACATGACCTCCTTGTACTCGCGTTCCATCCTATCGGCACTTCTCGGAACCCATTGCCAATAGAATTATGCTACTTCATCAAGCCTTCCGGTCAATTGTATGGACCACCAAATCCCGAGATGCTAAGAGCAGCGGCACAACAAACCACTGAACCCGCTGCGAAACGGAGGAAACGCTCCGAGAAAAAGGACGAACCACCCACATCGGCCCATAACGTCGATGGACATATGATAGCCGGAGACGTCGATCTGGTTGGTTTCGAAGTACTGGTCAGATCCCGGGTATGTGCAGCGAAGGCGCTGGCTCGCGCACTGGTTAAGCACCCACCATTGGAAACAATCATGATGGAGATATCAGACGGCTTACAATCGCGTTATTCGACGACGCAAATGATTGCAGGCATCATCATTGAAGAATATGCTCGAGGGTTTACCAACCCTTCAGGTAGAGCCGGTAGATTCAGCGATGCTTTGGTATCGATCTTGGATACTGAACGCCCAGAGAGCTATGCCGATCTCCTACCGTTTCTGAGAATTCTACGAGCACAATGCCAAGCTCTCCTAAATGCCTTCCGGGATCACGGTCATGTGCCTACATTAAAGCTACCTTCACTTGCAATTGTTGTCCAAGGCGAGATTGGAGCTGGTCCCACAGCCTTCTCTATTGCAAATGCAGAAACGGTCGTGGGCAATGAGTTTGACCGTTTGAAGAAGTCTCTGGCCCCAGCGCAACGGATCACATCTTCTCAAATTCTCACAGATGCGCGCCAGGCTGTTCAGGATTCTATTGATGAGGCTAAAAAGAACAAGAGCGAAAGAGACGTCCGCATCAAAGCAGCCGCAGCGTCTGCCCTTATTGCCATTGCAGATATCCCCAAGAAGCCAAGTTCTCTTATCAAAGGCATAATGGATAGTATCAAGCTGGAGGAGAACAACGAATTGCAGAAACGATCAGCTCTATCAATATCCTCCCTTTTGGGTTTCTATGCCACGACACAACGACGTGGTCCTGCCGACAAGATTATCGGTAACCTCACCAAGTTCTACTGTATAGACACCTCAGAGACACCAGAATTTCGCATCAATGCCTCAAAACAAGACGTCGTCTTATCACTTCACAAGGAGGAGGATCGAAAAGACTATGAGGGCACCGAGGCTTACGAAAGGGAGGCAAGGGGAGCAAAGATCACGCGACGTGGTACCAAAGAAGCGCTGGACCAACTCTGCCGGTCGTTTGGGAATCAATTATTCGAGAAAGCCCCTGTATTGCAATCGAAGATCGAAGCACCTCTTCGCAAGGCTTTCACTGGCGTTGAACCGATGGACCTTGAGACCAACCATGAATTTGGTCAAGAGGTCGTAGACGGTCTTTTGGTGCTGCGTGCTCTGGTACCGACCATGCACGTAGATCTTCATCCCTTCGTTGTCGAGTTAATGCCATTGGTGGCCAAAGCTCTACGTAGCCCGTTGTCCATCTTCCGATACGCCGCAGCAAAATGCTTTGCTACCATCTGCAGCGGTTTGAGAATGGAAGGCATGACCACGCTAGTTGAACATGTCCTCCCTTTCGCCAGTTCCGACAACCTTCACTGCAGACAGGGCGCTATAGAGCTGGTTTACCACCTGATCGGCGTGATGGAGGACAGTATCTTGCCATATGTAATATTCCTGATTGTACCTGTGCTTGGCCGCATGAGCGATACTGACAATGATGTACGACTTATCGCAACTACGACTTTTGCTACCTTGGTCAAGCTCGTGCCGCTCGAAGCTGGCATACCGGATCCGCCAGAATTTCCTGAGACTCTACTCAAAGGCCGCGACCGAGAACGCAAATTCATCTCACAGATGCTGGACCCCAAGAAAGTAGAGCCTTTCGAACTTCCGGTTGCTATAAAAGCCGAATTGAGATCTTATCAGCAAGATGGCGTCAATTGGTTAGCTTTCCTCAATAGGTATCATCTCCACGGAATCCTGTGTGATGACATGGGCCTTGGCAAAACGCTGCAGACGCTGTGCATAGTGGCTAGTGACCACCATATGCGTGCAGAAGAATATGCAAAGACCGGGTCATTGGACTGCCGGCCCCTTCCCTCACTCATTGTCTGCCCACCAACGCTCTCTGGCCATTGGCAGCAAGAGATACAGCAATTCGCGCCCTTCTTGACATGCTTGGCTTTCGTAGGGCCTTCCCAGGACAGGCTCAGGCTAAGAGACCGGATTGGCACGACAGACATTGTAATTACCTCCTATGATATCTGCAGAAATGACATCGACATCTTGACACCTCTGAACTGGAACTATTGCGTACTGGACGAAGGACATCTCATCAAGAACCCCAAAGCCAAGACGACAATAGCTGTGAAGCGACTTGCCAGTAATCACCGTCTCATTCTGTCCGGCACTCCAATTCAGAATAATGTCCTCGAACTTTGGTCTCTCTTCGATTTTCTCATGCCTGGTTTCCTTGGTACAGAAAAAGTGTTCCTTGACCGGTTCGCTAAGCCTATCGCCGCCTCACGCTTGAGCAAATCCTCGTCTAAAGAACACGAAGCCGGCGCGCTCGCTATAGAAGCTCTCCACAAACAAGTCCTACCCTTCCTCCTACGCCGACTCAAAGAAGAAGTACTCGACGACCTCCCTCCGAAGATTCTCCAAAACTACTACTGTGACCTCTCCGACCTTCAGAAGAAGCTCTTCGATGACTTTGCTAAAAAGGAGAAGAGAGTACTTGCTGATAATGTCGGCAGCGACAGCAAAGAAGCCAAACAACACATCTTTCAAGCTCTTCAATACATGCGCAAGCTCTGCAATTCGCCGTCTCTCGTCGTCAAGGAAGACCATAAGCAATACGCTGCCATCCAAGCATCGCTCGCCCGTCAAGGGTCTAACCTCAGAGATGTAAATCACGCTCCTAAGCTTACCGCTCTGCGCGATTTACTGGTAGATTGTGGCATTGGGACAGACCCAGCCGAAGATAACAATTATGTTTCTCCCCACCGTGCTCTAATCTTTTGTCAGATGAAGGAGATGCTGGATATAGTTGCCAACGATGTTTTGCGCAAGCTTCTTCCGTCCGTGCAATATCTACGTCTGGATGGTAGCGTGGAAGCCACCAAGCGCCAGAGCATCGTCAATCAATTTAACACGGATCCCAGCTACGACTGTCTTCTCTTGACCACTAGCGTGGGTGGTCTGGGTTTGAACTTGACGGGTGCAGATACAGTTATCTTCGTCGAGCACGACTGGAACCCGCAAAAGGATATACAGGCTATGGACCGGGCGCATCGTATTGGGCAGAAAAAAGTCGTCAACGTATATCGCCTAGTCACACGAGGGACGTTGGAGGAGAAGATCCTAAACCTACAACGCTTCAAAATCGATGTCGCCAGTACAGTAGTGAATCAGCAGAATGCTGGCCTGGCCACAATGGAGACAGACCAAATCCTTGACCTCTTCAATCTCGGTGAAACAGCGCCGGCGTCCAATATCAAAGACGGCGAAGGCAAGGCAGAAGACATGATAGATGTGACTACTGGAGAGGTTGTGAAAGAGAAAGGCAAGAAAGGGTGGTTGGACGATCTGGGAGAGCTGTGGGATGAGAGAGGGTATGAAGAGGAATTTGATCTGGGAGGCTTCATGAAAACGATGAAGATGTGAATGGCGACAATATCTTTAGGGAAGCAGGCAAGCCCTAAGAAGCTGGTAAAAGGAGGAACTACATCTACGAGGAAGCACCGCTTCGAGTCCTTCAACCAACGTATCGCAAAGCTTGACATCGACCCAATCCGCAGACGTCGCCGAAATGAGGTGGCGGAAGATGATCTTTCTGCTTCAGACTCTTTTTTCAGAAAATCATTCGACCGGTGGAGGGACCTCAATCTCTCGGAGAATTTCACATCGTTCGTTAGGGAAGTGGGACCGATATCCCACAGCCTGCCTCAGGTCCTCCACTACAACCAGCGCATTTTCGATACCCTAGCATCCTACATCGAAAAGAGAGAATCGGTATCCTTAGAGCCTCTGCTGGACATCTTGAGCAGTTTCGCCCACGACCTCGGTGTGAGGTTTGAAGACCATTTCGCCAGTGCTGTTACACTAGTGGCTTCCTTGGCTGCGAAACATACGGACATCGAGGTCATTGAGTGGAGTTTCACATGTTTAGCATGGCTCTTCAAATATCTGTCGCGCTTGCTTGTACCAGATCTACGGCCAGTATTCGAGATCATGGCTCCATTGCTCGGGAGAGAACCACAGAAGCTCCACACAACGAGATTTGCGGCGGAGGCCATGTCATTCCTGGTCAGAAAGACGGCTAATGTGTATGCTAAAGATCAAAAACCGCTCGTGGTTATCATAGACGCTATTTGCGAGGACATATCCAAGTCAGCAGAGCTTGGTGGAGGCGAGACTAAGGTGCGACTATACCAATATGGTCTTATGACACTTCTTCTAGACTCAATCAAGGGTACCGAAAGGAAGCTACACTCAACCGCGCCGCACGTCTACAGCTGTATAGTCAACCGCCTCTTGGTTTCGGGTGGTAATCGGCAAACCGCCTTTGAGGACATTGTACATGGAGTCACCGTGGCTTTGATACACCACAGTGATTCAGAGAACTTTAGGCCATTACTCGATATCGTAGTCAGGAACATAAAGATGCTGGACCATGGGTCCAGTGATACTACGATTGCCGCATGCGGACGACTTCTCTTCATCGTTTCTACAGTGAGGAAAGGGACTAGGATCCAAGATTGGGCCCCGGTGCTAGACGCCATGATGGCTTTGCTCGAGAGCTGCCGTCAATCCAATCACGAGGCCATTACAGAAATCTACAAAGCAGCGGCGGTGGTCCTCCAATCTTCTCCATTAGACCTGGTACTCCCAAAATTTCGTCTCGCAATGAAGGTGATTGCAAGCGACGAGTTCACGGCGCATTTCTTACCTTTTTGCAATTACTTCTGTGATATGGATCGTCAGCGCTTTCACGATTTACTTTTGCCATATTTCTCCAAATCCCTCGTCTCCAAATGGCAGGAGAATGAGCGTGAGCTATGTATTTCTTTGCCAAGGTTAATCGAGATGAACACTTCCAATAAGCTAATGTGCCCGGCTGCATGGCAAGATCACATGGTGATGACATTTGAGCAAATTATACATCGCGAAGAGGAGGTGCTAGTTCGGTGTAATAACTACCTCGTACTCCTTGGCTACTTATCCATTGCTCCCGCATCTCGAGACCGCATCATGAATGCGTTGGATAGGTTGGTCGACCAAGAGTTACAGTTCTATGAAGGTGTATCTTCCGTTAGCCTCTTTGCGCTGGGAACTGGCTTGAGACATCTCGTTAACCACTTCCCTGGAGATCGCCTTGTTGGGAAGTGGCAGAAGCTATGCACTCAAGCCACTCATTACGGATCATTTCCGCCGTTCCTAGAAGCTATGCTAGTCCTCCTCAAGGCTATTGAAGTTGACATGGATTGCGTTGATCCTTTGGCCGACGTTTTAGTGGAGAATGTACACTCTGCTTCCCATGACTTGCGCCGGGTCTCCCTCCAGATATTGGACGCGCTTTACGTAAAGCAGCATGGCGATAATTCGGGCATCCTTGCCACCGCGTTGGCGATAGAAAATAGCCCATTGGACTTGCAGTCCGTTCGCACCATATCTATGCAGATCCGCAAGCTTGCTTCGCAGTACGAAGCAGCTTCGTCCCACAAGTGGTTGCAAAAGTCTATACCTCACTTTTGTTTCGGCATGCTTACTTTCAAGCTTTCACAAGTCTGGGATGATGCGACGACCGCTCTAAAACAGATCTGTGAGACAAAGATCGGCGAAGAAATCGTCTCTTCACTAGCTTTCCAATGGCTGGAGGAGCGTACGGTCAAGACTGCAAACGGCGACTCATTGCCTCCTTCACAGACGCAACCGGGCCCCTTGACAGGCTTCCAATGTTCGAACCTCATCCACGTCGAAGAACTCGTCCGCCATAATATGCTAGATATCGCCACGGCTGCTGAATATCTTGATAGACAATTCAAGGCTAGTCAAATGTCTGTGGACAACCATGTTGACAATTTACCCGCTCTTGCTCTTCGAGTACTACTGACAGCTCCTCATGTCGCGGAGAAACGGTCACGACAGTTGGTCCCAATGTTCCTATCCTGGGCTACTAATGATGAGGTGAGACCTGCTGAAGATATGGCCGAGGACGCAAGAAAGGCGCTAGCACATGATGTGGACTCTGCGACTGGCAGACTGAAGAGGAAAGACCAGAAGGCCATGTTGGATCTCTTTGGTAGCTTCCATAACCCAAAAGTACTTTATCGATCTTCCGAGGTGTACCAAGCGCTGCAAAGTCTGCTGACAAATGGGAACGTCGAGATTCAAAGATCTGCCCTCAAAGCTATTTTCACCTGGAAGCTTCAAGGATTACAGCCATATGAGGAAAACTTGCTGAATCTTCTCGATGATGCAAGGTTCAGAGACGAGATCTCAACATTTCTGCAAAGAGATGAACTGGACGGCGTTATACAGAAAGAGCACCGCGCAGATCTGATGCCAATAGTGTTAAGGCTACTCTACGGCAAAATGATTGGTGGGACGGGCAGTGGCAGTTCAGGACAGACCGTGAAACGAAAGGCGGTCCTCCAGGCGCTTTCCAGGCTGGACAGAGAGTGCCTCCGAGATTTTGTCGAAATTGTGCTTGGCCGTTTGAGCAACGTGAACCCTATGAATGGGAACCATCTCTGCGAGAACATTGTTGCCCATGAGTTCATAAACATTCGCAAACAAGTTGGGCTAGTCAACATGTTGAAGGACATGCTTGAGGTCCTTGGCGATCGTCTCGCCACCTTCGTTCAAAGCCTGACTAACGCATTGTTATACTGTATGATCCGTGCAGCGCGTATTCTGCATGTCCAGAAGGATGATATAGAGCGACCTTCAGGGAAGAGTCTACAAATCTCGCTACTCAAAGTGGTTCGCCAGATTGGGCTGCAATGCCTCAACTTGCTGTTCCAGAGCTGTCCGGCTTTGTCGCTACGATCCTACGTAACTACGATCTTCACGGAGCTGGTGAGCCCACGCCTTGACAAGCTTGCAGTAGAGACTGCGCAATCAGTGTCCGGTACTTTGCAGCTTCTGTCGACGTGGTCCTCGTCGCCGGATACCGTCTCGTTTCTGGTAGAGTACGAATCACGAACAATCAAGTCCATCGTTGATTGTCTAGAGGTCCTTTCAGCCAAGGACGTAGTGAAATTATTCGTTCTGGATGACATCCTCAAAAGAATCGTCGAGATTTGCAAGTCATCCAGCCCTGTCAATTCAGAGCTGAACGACGGCTCTATGACGATGTCCAGAAAGGTCTTACAGCCGAATATGGATGCCATTCTGAGCGCGACTAACAGCCTGCTCCGGAGAAGCCCTAGCAAAGAGCTGCTAGGTTCCACCATACAGCTAATCTCTGCACTAGCACCGCTAGTTGAAGGCTCTTCGCACGTCGTCAATCTTCTCGAGATCTGTTCTTTTCTACTGGATCAGCCTTCGCATCGAGTCAACCCCAGGTCGAAAGGGGAGCTTTTACAAGTGGTCCAGCACTTCGTGCCATTGCTCAAGCCGAAATTACCGTCGGATCTAGAAGACCACATTTTTCGCACCGTAACATCCCTGTTTGGATATTTCAGAGATAGCGAAAACCGAACAATTCTATCGCAAGTCATGTTAGTTCTGGCAGAAAAGGATGGCGAGCTGCAAGATGTTGCACGACTATGCGTTAGTCTGAATGCTTTTTCTCCAAAAAAGATCGATGAGCCTGACTTTGATGAACGACTGAGAGCCTTCAATGCCATTAATGAGACGAGATACAAGGAGCTCACTTCCAAACAGTGGCGTCCAATTCTGTACAACATGCTCTTTTACGTCAAGGATAGCGAAGAGCTGGCAATAAGGTCAAATGCTTCGTACACACTTCGTCGGTTCGTGGAAACAAACATCGTCACCGAAGATATTACTAAGACCGATTCGTCCAACTTGGTCAAAACAATTCTTCTGCCCGCTCTCCGCAGTGGCGTCTCGGAGTCTTCAGAGTTGGTCCGGATCGAATACCTCAGCATCATGGCTCATTTGATCCGCCACAGTCCTCAATGGGATGTCATCAACGACATGTCTGTGTTACTCGTAGGCGATGATGAGGAAGCATCCTTCTTCGGAAATATTCTTCACATTCAACAACATAGGCGCCTCCGAGCTCTTCGCCGCTTGGCTACAGAAGCGGGCCAAGGAAGACTTCATAGTGCTAACGTTGCCCACTTTTTCCTGCCACTGATTGAGCATTTCGTCTTCGATAAGGCTGAAGATGAGAGCGCGCACAACCTCAGTGCAGAGACTGTCGTGACGATTGGAGCAATTTCGTCATCCCTAGAGTGGCCTCAAGTCAGAGCCGTGTTCCGCAGATACACTGGCTATATCCAAGCCAAATCAGATCTCCAGAAGACCGTGATCAAGCTCCTTAGTGTTGTCATCGATGTCTTGAGCCAAGCAGCTGACGAAAAAGAGGCAACAGCCAGTGCTACTGTGCGTGCTACAGAACTGGTCGGCGTGCCACCAAAAGGTCACTCCAGGAGTACTTTAGCCGCTACAATGCCGGGGAAAGAAAAGCTTACTGATGATTTGATAAACAATCTTTTGCCCTCACTCGAGAAGTATCTTCATGACAAAGATGAGTCTACGGTTAGCCTGCGCGTTCCGGTCGCTGTCTCCGTCGTCAAGCTACTAAAGCTCCTACCTGCAGAGATGTTTCGAAATCGCTTGCCACCTGTCCTTACAGACGTGTGCCATATCCTGCGCAGCCGAGCGCAAGAGTCTAGAGATCTTACAAGAAAGACGCTTGTGGATATATCTTCCTTGGTTGGCCCTGCTTATTTTGGCTTCGTGCTCAAAGAGTTGCGAAGCTCACTCGCCAAAGGTTATCAGCTGCATGTGCTATCTTACACAGTTCATTCGATTTTGGTGGCGACTTCATCAATCTTTAAGCCTGGCGACCTCGACTATTGTCTGCCTCAAATTTTCGCGATTGTGATGGATGATATCTTTGGGGTCACTGGCCAAGAGAAAGACGCGGAAGAGTACATCAGCAAGATGAAAGAGGTGAAAAGTAGCAAAAGCTTCGATTCCATGGACCTTGTGGCGAAAACTGCTACCGTGGACCATTTTGTACAGCTGATTCGGCCACTACAAGTACTACTAGAAGAAAAGCTGGATCTGCGCACGGTGAAGAAAATTGACGAGCTCCTCCGACGGATCGGCGTTGGGCTGCTCCGGAATGATGCTATCCACGACCAACGAGTGCTCATATTTTGCCATGAAATTATACGAGATGTGTACCACAAGGAGCAGAAGAGCGAACGTACCGCGAAAGAGGATTCTCGCACGAAGCGTTTCCTGATCAATTATAAGGGAGCCAGCAAGACTGGATTCCGCGGAAGCACCTCATCATACAACTACAAGCTTGCTCGCTTTGCACTTGATATTCTTCGCACTGTGCTACACAAGTATGATAGCCTTCAGACACCAGCAAATCTGTCTGGCTTCATTCCCATCATTGGCGATGCTATTGTTCAGTCCAACGAAGAGGTCCAGACCTCCGCCCTCCGTCTGCTCACCACGATCATCAAGGTACCTTTGAAAGCCATTGACGAGAATTCAGCTATCTACGTCGCCGAATGTGTGAAGATAGTCAAAGCGTCGACGTCCACGAACGTGGGGCTTGCGCAAGCAGCATTGAAGCTCGTCTCAGCAGTGCTTCGTGAGCGACGTACCGTCGAGGTTCGCGAGACAGATTTGGCCTACCTCCTCAAGCGTCTGATACCAGATCTAGAAGAGCCCGACAAGCAGGGTGTGGCTTTCAACTTCCTGAAAGCCGTTATGACTCGCAAGATTATCATCACTGAGGTCTACCAAGTACTTGACGCGGTTGCTGCTATCATGGTAACCAATCAGACGAAGGCAGCAAGAATTATGGCTCGTGGTGCCTACTTTCAGTTCATCATGGAGTATCCTCAGAGCAAGGACCGTTTCTCGAAACAGCTAGGCTTCTTAGTTAGAAATCTCGACTACAAGCATCAGGAGGGCCGGCAGTCAGTGATGGAAGCCGTCCATCTTCTGTTCAATAAAGTGGGTGAAGACATGGTGCAGGATATTGTCGGTACTTTCTTCGTGCCTCTAGTCATGGTCATAGTCAATGATGAGTCAAGCCAATGTCGAGAGATGGCAGGCGCTTTACTGAAGAAAATCTTCGAGCGTGCAGATATCGAGCGGTCACAATCCTTCCTTGGCTTGTTGCGGACCTGGCTCGCGCAGTCAGACGAAATTCTTCTTACCAGAGTAGCTCTTCAAACGTACGGGTTGTATATCGATGTCCATGGCGTACGGGCCGAGAAAGAGATACCGCAGCTGCAACAACGTCTAGCCAAGATCCTCAAAAGCAACCTCAAGGTATCCGCCGAGGCTGACTGGGAACTTCTGTATTTCACTCTCCAGACTTTCTCCAAGGTATGCCAGATGTTCTCTACATCGTCTTTCGCTTCTGATGCAGCCTCTCTCTGGGCGAACGTTCGTCAATGCCTCTCCTTCCCTCACGCATGGGTGAAGCTGTCATCTGCAAAGCTACTCGGCACATACTTCGCCGACTTTGCTAGGACAAACGCCGGCAACGACGAGCCTACCTTACCTCTCAAAGGGTCTGGTGGCCTATGGCTCAGCGAGCCAGAAATCATCGAAGTCACACGATCCTCCCTTGGCTTGCTGCGTGTTCCAGGCGTCAGCGAAGAGCTCGCTAGCCAAAGTGTTCGCAATCTCGTCTTCCTGGGCAAGATAATGGCTCAGACGACGATGACCTGGCCGCAGAAAAGCCGAGAACCCGATGAAGCGAATAGCAGCGAGGACGAAGACAATGAAGAAGAAGACACCTTTAAAGACTTCGACGCCGCCCCGACAGCCAAACCAGCACTCGGCCACCTAATAACGCAAAATTCGCGAATCCTCCGCCGCGGCACCCTCTCATCTCGCGCCCAATCACTAACCCCCCTCCGACCCTCCCTTTCCCTCCTCGGCGCCCTAGCCTCCACCCTCCCACTCCCCCCTCTCATCCCCCACATACCCACAGTCCTCCTGCCCCTCCACAACCTCACCGACCCCGCCATCGCACACCCTTTCTCCACAGACGCCGCCTTTACAGATGGCTACAAAACGCTTGTCGGCAACGCACAAGAGCTAATGGGGCTGTTGCAGAAAAGGTTGGGGACGACGGAGTACATTAATGTGCTGAGTAAGGTTAGGGAGGAGGTCAAGGCTAGACGGGAGGGAAGGAGGGTGAAGAGGCGGATCGAGATGGTGGCGCAGCCGGAGAGGGCGGGGGAGGTGAAGCGGAGGAAGGGGGAGAGGAAGAGGGAGAGGAGGAAGGAGAGAAGTGGGGAGGAGAGGGGGAGGAGGAGGGGGTGGTGAATGGCGGAGATGAGGATAGCGAGTGACTCTTCAACAGGACTACATGCAAATGGAAAACCTTGGTCAGGGACTCCATTGGCTACCATAGAGTCTGAACAACGCACAGATGGGACACCTCGGATTCCCGAGGGGGGTAGTCCGAACGACAGGATTCAGGAGACGAACTCGATGATTGTGTCGTCATCGCAGGATGCTAAGGACTCGAAAGTAATAGGTCGATTTCCATTCGGGGACTACACCGAAAGAAACGAAGGCAGAGAGGCCGGTACAGTGCAGGAAGGACCACGATTACGGGGTATCGCAGATGAGCTTCTCCAGAAGAGGGATACAGAAGGTCACACCGATGGTGCTCAGGACTCAAGGACGGCTTTGTCGAACGCTGAATTTTTTACGCCTCATGGTCGACATAGCGTTCAATTCTCTCGGGCTGCCCAAAGTATCGAGCCATCAGGAAATGCTCACCGGAAATCTGTCTCCGGAGACCTTGCCGATGTCGAGGGTACTCCCAAAGACAGAAGAGGGCCTTCTATCTTCAACAAATTGAGAGCCCTAGCTATACCCTCTGGTGCCCATGGTGCCCAGCCACATACAAGAACTCCCAGTGGGTTCACTCTCGGCGGAGACTCAATCGAGGAGCGGCTACCAGCTTCACACTTCTCACCGAGTTCGGAGAGAGGCGACCCAATGCGAGGGCAGCTGGGCTCGGAAGGTAGTGATCTGGATGCTGATGCCGAGGAGAGCACGGGAGAAGACGACATGAGGGGTGCTTCGCGTTCAAGACAACGGCATAAAAGCCGTCGACCACATGATGATGGACCTCAGACAGCCCCAACTACACCAAAAACGCCTCGTGGATTACGTCCTAGTTTCCTATCTAGCAGTTCCACCATGGCAACAAGTGAAAGATTTCGGCCCTCCTTCCTGCCACGCAGAGCGACTATGACAGATTTGCCCGGCGAAGGTCAACATGGTATCTCTGAAGATGAAGGTCGAGACAGGATGACCCGGAATAGTGCTTGGCGTAGAGGAGGTGGATGGGGTCCGCGGGGTTTGAGCTACGCCGGGAACCGTAAGCAAAGCCAGCAGGCTTCCGCTGAGGAGCCACGGCCAAGCAATCTTCGACGGCTTACCGGGTTTGGGACAACTAGTGATGCTCTGGAGGGGTCTTCATTTTCCCCATTCAGGGGCCACCGAGGCGAGCGCGCCTCCACAATGAGTGCTGCAAGATGGCGACAGATAAAAGCTGCAGTCAAGACCCTAGGACGCAATAAGAAACCGGAGCACACCATTGATCATGCAAAATCCGCGGAACTACTTGCCGAGCTTACCGCTGGTGCCCCTGCAGCGCTGATGCTTGCAAGTATGTTCCAGAGGGACGAGCACGGCAATAGAAGGATACCAATCTTGTTGGAACAGCTCAAAGTCCAGCTCACTGACAGCGAGCAGGTCAGTGAGAAGTCTGGCGACCGCCATGTGATCTTCCGCATCGAATTAGAGTATGGCAATGGGCTCACTCGCATGAAATGGGTCATCCACCGTGCGCTGAGGGACTTTGCTAATTTACATACACGATACAAAGTTCAGCTTGGGGTGCAAAAGTATGCTCAATTGAAGAGGGACGAAGCGCGTACGAAATTACCCCATTTTCCAAGGAGCGCATTTCCGTACCTGCGAGGTCTTAGAGGGCTGGATAATTTCAGCGCGTCTGAGGATGAAGAGGATCGTGAAGGCGAGGATACCGGGCGAAGTGGTGGCGAGACAAGCGGAGCAGAAAAACCTGGGAAGAAGAGAAGGTCGCGCCCGACGCTGGGCGCTTCAAGACGAAAGTCAAGTGCAGCGAATGTCAACGGAGGCGACGCTACGGTACGGAAGGGGGCTTATCCAGAAAGACAGCGGAAGAAGCTCGAGATATATCTCCAGCAGATGATTCGATATCTCATTTTTCGCCCAGAGAGTAACAGGCTGTGCAAGTTTCTCGAGCTTTCTGCTCTGGGCGTACGTCTTGCGGCTGAAGGCAGCTGGCATGGTAAGGAAGGACTTCTGATAATACAGTCTGGAAAAGGTGTCGACTTTCGAAAAGCGTGGACACCTTCCATGCTTAAAGGCCGCCATGGTCCCAAATGGTTTTCTGTCCGCCATAGTTATCTTGTTTGCGTCGATTCCCCAGAGCAGATGAATATATACGATGTTTTTTTAGTGGACTCCAGCTTCAATGTTCAGACTAAGGGAAAAGGTCTACTCAGCCAGAAACCGAAAGACATGGCAAAAGCAGCGAAGGAATCAGCATCACACCCAAAACACCATCGCTTGAGAATATCAAATTCGGAAAGAAAGCTCAAACTTCTGGCTAAGAATGAACGGCAGCTGAAGCAATTCGAAGAATCCATCAGGCAAATGTCAAGAGATTCAATCTGGAGCAAGCCCAAACGGTTTGACAGCTTTGCCCCCGTACGGTCCAATGTTTTCGCACAGTGGCTGGTTGATGGACGAGATTACATGTGGAATGTGTCACGAGCAATCAGCATGGCTAAGGACGTGATCTATATCCATGACTGGTGGCTTAGCCCTGAACTATACATGCGGAGGCCAGCTGCGATTAGTCAGAAGTGGCGGCTAGACAGACTGCTTCAACGAAAGGCGAGGGAGGGAGTCAAGGTTTTTGTCATCATCTACCGCAACATCAATTCCGCTATACCCATTGATTCGGAATACACCAAGTTCTCCCTCCTTGATCTCCATCCAAACGTGTTCGTGCAACGATCGCCAAATCAATTCAGACAGAACACTTTCTTTTGGGCTCATCATGAGAAGATTTGCATTGTAGACCACATGGTAGCTTTCGTTGGGGGCATCGATTTGTGTTTCGGTCGATGGGACACTCCACAGCATACGGTCGTGGATGACAAGCTTACAGGCTTTGAACTGTCTGACGCGCCTAAGGACGCTGATCACTGTCAGCTTTGGCCAGGCAAAGATTATTCTAATCCAAGAGTCCTAGACTTCTACGCATTAGACAAACCATATGAGGAAATGTACGATAGAGCAAAAGTGCCGCGGATGCCATGGCATGATATCCACATGCAGATCGTTGGACAGCCAGCCCGCGATCTAACCCGACATTTCGTGCAGAGATGGAATTATATTCTGCGTCAACGCAAGCCTACCCGGCCTACACCATTCCTGCTTCCCCCGCCTGACTTCAACCCGGCAGATCTTGAAGCACTTGGCCTGAACGGCACTTGCGAAGTGCAGATCTTAAGGTCCGCCTGCTGGTGGTCCCTCGGGACAGACCACACCGAGCATAGTATCATGAATGCGTACATCAAAATGATTGAGCAGTCAGATCACTTTGTCTATATAGAGAACCAATTCTTCATAAGCAGCTGCGAGGTTGAGGGAACGAGGATTGAAAATCAAATCGGTGACGCTCTTGTTGAACGTATCATTAGAGCTTCCCAAAAGAAGGAAGACTGGCGTGCTGTCATCATCATCCCGCTGATGCCTGGTTTCCAAAACACTGTCGATCAACAAGATGGCACGAGTGTTAGACTCATCATGCAATGTCAATTCAGAAGCATATGTCGGGGAGAGGCATCTATTTTCGGCCGTGTCCGAGCGCAAGGTATTGAGCCAGAGGACTACATTCAATTCTACAGTCTCCGATCATGGGGGAAGATTGGGCCAACCAAAGAGCTTACTACAGAGCAGCTTTACATTCATGCCAAGTGCATG---GTTGTTGATGATAGGATAGCCATAATTGGCTCGGCAAACATCAACGAGCGGTCCATGCTTGGATCGCGAGACTCGGAATGTGCCGCAGTTGTTAGAGATACTGATATGCTTTGGTCCACCATGAATGATGAACCATATCTTGTGGGAAAATTTGCACATACTTTAAGAATGCGTCTCATGCGTGAGCATCTCGGAATTGATGTTGACGAGGCCATGGAAGAGGAGCAAGACGAACACGATGAGCAGTGGAAGCAAGACATGGAAAGGTTCCATGCTGAAGAGCCTTCGACTGGGGAGCCTGACGAAGAAACGCGGGAAATGGAGCAGCGTTTCCGAGCTGAGGTTCTCCAAAAAGCGGAAGAGATGTCCAGTTTCAACCATGATGTGGACTGGGAGCAAGCTGACAATCCTAACCTGAAGTCAAATAAGAAGCTCACAGAGGATCCCCGCGTCACCAACAATACAGAGCATAAGAAAGACGTGGAGGGCGAAGGTGTAGACGCAATGAAGCAAGAAGAGCTGGCTGGCAGAGCTGGACGCCGCGACACGTACTTAATGCCTCTAGGGAATGGCAGTAAGGAGGTTCTGATAGCTCCAGAGGAACCGAATGCTGCTAGAGGCAAGACATCCACGCCGAAAAAAGAAGACTTCCGACCAAGGTCTACATCTCGAGTGTCTCGCGTCACTGAGGATGGGGGTAACATCTCTCTACCACCACAAAATTTGACACGGACTCCTACCGCAACACTTGGACTATCTCAGACATCCACACTGCCTCCTCTACCTGTAGTTGATGACACAGACATTGGCGGTCCTCCAGTGTTGCTGAGATCCTCACAGAAACTAACCGAGATGATCAACCCCCTCGTTGCTGATATGAAGCGGCCTTTAGTTGACAAGGACTGTATGCGTGATCCGCTCAATGACTCTTTCTTCCTGGACACATGGCACGCCGTAGCAGAGAACAACACAAAGCTCTTTCGTCAAGTCTTCCGCTGCATGCCAGACAACGAAGTCAAGAATTGGAAAGAGTACAAGGAGTACGCAGCCTATGCCGATCGTTTTTCTCAGGCTCAGGGTGGTGGCAAAAGCAAAGATAGAGTACAACAAGACGCCCCTGGAAGCAGTGGCCCACCAGGTCAAGGCAGTTTAGCTGACAAACTACGCATGCTCGGTCCCATTGGCGGAGCAGCCGGCAACGCTGACGACAAGACGCAGAAGTTTGGAGAGAAATTGATGCACAGTGTCGGCCAGAGAGACAATGGCCACAACGCCCATTCTATAGGCAAAATAGAAGAATGGGCTGAAGAGGCCAACAAAGCCCAAATGGAACGTCATTCTCGAGAAAGCAAAGAAAAACGTCCTGGATCGCCCACTAGCGATACTGTCCTGGACGAAAAAGCGCCACTAAGAAGTCCCAACGAACTGAAAACTTCAAATACCTGCCCTACGATCGATCCCGAAACCATCGCGATGTCTCAAACCCCGCCCTCCGTTGCCTGCTCGGACGCTCTGAACCAAAACACATCGACGCAGAAAAGGAGGCGGAGAGCTACAACTCGCAGCTCGAGAAGAGAGTTCCACGCCAGCGACGACATTATCAGCACCCCTGATGCGGACGAGTTGATGCATATGGTGCAAGGGCATCTCGTCCTCTGGCCTTACGACTGGCTTGCGAAAGAGGAGCAGGGCGGGAATTGGCTTTACAGCATTGATGGATTGGCGCCCTTGGAAATTTAGATGGCCTCTTCTGGCGTTGGCCAGAACCAGCAAGATGCCAATGGTACAGACCAGCCTCGAAGCCATGTTCGCGACCTCTCCGGGTCTCGTGGTCGAGGCCCAGCGCTGCCAAACATAGCTGTATCCAATATGCAGTCTCAGCAAGCTAATCCTTCGAGATCCCCGAGGTCCCAATCGTCAGCTAGTGTAGCTCGCTCACCCACAGGTCTCAATGGCACGCTCGAACGGAGACCCTCCGCAACCCATAATCATTATCGCCAACCATCAAGGGCTCATAGCAACTATCCGCAGGCTCGCAACGCAATCTTTGTTGCTTCGCCAGCGACCAGCCCTCTGACTCCGGACACTCCTGGCTCTGCGATCACCAACGCAAGCCTTCCCGACTTTTCCAATTACACGATGGTCCGTCGTCAAGCATCCGTACGGTACCCGGGCGACTCGCCAATCTCTACAGGGAATAGCTCCACGCATGTATCTTCGTCATCAGCCACATCGAATGGGGACCGGGATTCTCGAGATACCGTTGAGGGGACGTTGGCACAGAAGCGCGTCGATCGAACACAGAATGGCAAATCTCGCAGCGGACACAGTCACCATCGCTCTCAGTCAAGACACCATCACGAGCAGAAATCTGTCGGCGAGTATGCCCTTCATCACCTCTTTAACAGGTTCGTTGTTCGAGCTGATCAAAAGATCGAGAAATGCGTGAACTCCGCTCCCGAAATGGCGACTCTTGACCGATTCTGCGGAGCGGGCGTCGATGCCGAGCTAGATCAGCTGATCTCAGCCCTTACTCACATAAATAGGCAAAAGCCTAAGCCATTAGTTGATACCATGATGTGGTGGCGAAGGGCCAAAGGCGATGAGGTTGTCAAGGCCAAGGAATCCCA------ACTCCTCACCGAATCCAAACCCCAGAGATCTCAGGTGTTGATTGAAGTGTACAACAAATCGGATGTTGCTGCACTTAACCCTGAGTTAGCCAAGAAGATTGAGGAGATCATATTCAGCCAATTAAGGAGCATGGAACTAGAAAAGGATTTCCAGCCTTATCCTTTTCGATACGCCAATTGGAGAATTTACGGTCAGCTCCTTGGGGTTATGAGCAGTGCGAACTTCAAGAGTGTCACCCAACGTTTCATCAATGAGCTAGCATTCTATCAACAGGACTTACTTGTTAAGGGTGGAGCGACAACCCTCATCGATGCTAAGGCTGAACTCTTAATCCTGTCCATGCGACATATCCACGTACGGGCACAGCCGGATGGTCCCTGGAAGGAGTCTTGTGAATTTCTCTTCAAATTAGGAGAGTTCTTCGCCGACTCGCATGGGATACAGACCAAGCACGCCTATTGTCAGGTACTTGAGGATCTGGTCATGCCGGTTGCTGCCAAGTGGACACCAGCTGTCAATACACAGAAATGGAAAGACTTTCTCAACATGGTCAACTCCCGAGTATCGCAAATGGTAGTCAAGCCCAAACATTGGAAAGAAGCATTTCGTCTTACGATTGTACTTCTCTGTGCATCTCCAACAGAATACTTCGCCGCACAATGGCATACGCAAGCAACCTCTCTACAAGCCAAATTAAAGGATCGAGCTCATTCACGGGAAACTGCTCTCCAGGCTATCTGTCGACTAGTGTGGACATACCTTTACCGTATGAATGAACCTTCCGTTTCTGTAATACGAAAGCTCGAAGACGTAATGAAGGTGGTCCTCCCCTCGGGGAAGAAATCATACCTGTCACATGATTCTTCGTTTTCTGAGCCCATCATTGAACTCATTCGGATCATCGGCAGTGGTCATCGAGAATTCTGTTTCAGAAACATTATCTTTCCACTAATTAATTCCGATCTTTTCGCCCCAGGTAGGGATACTAAAGTTGAGCAACTTGAGCCCGAGAAGATTGTCATTGGAATTAGAGCCTTCTTGAAGATCATGGTGGATCAAGAGAACGCGGAACAAGGCCTTCCACCCTTCCCACGCTTCAGTGGCGGTGGCCTCGCGATGGATCCCCGTACAGTGCCAGGCGCACTATACACGTCCCAGCCCTCAGGGAGGCCTGCTTTATTTCCCGACCATGACAACAACCAGCTATTGCGGCCTGTAAATACCTCCAACTTCGACACCATAGCGAAGGAATTCTACAACAAATTTTGCGAGATCCTTGGCAAAATTACGATTATCTGTGACAACGCGTTTGGAGGACAAGCGGTACTTGACGAAAAGTTTGGTGGAGTCACCCCTAAGACACCACTCACTGGGAGTTTCCCTTTCGGTCGAGGAGATGAGCATGCGGGATTAACAGAGCATAGGCAGGGGTTTTACGAGCTTTTCCATACAGCTGTGCAAGCATTGCCACGATGCCTGTCGCAGCACATCCAGCTCAAACCCTTGATCAACCTTTTATGCACAGGGACCGCCCATGTACAGCCCAACATCGCTGTCTCGTCGGCAATTTCGCTCAGGTCCATAGCACGGCAGGGACTTGCGCAGCCCGTTACGATCGGCTTCGCAAGATTCATCTTCAGTTTTGATGCTCGCTATTCAACAATGTCGGATAACGGCCTCTTGGGTCCAGGGCATATTGAAAGCACTCTAAAACTTTACGTCGAATTGCTTCAAATCTGGATCGAGGAGATTACCAGGAAGAGCAGAGAAGCTGCAACGGAGAAATTCGGAGACGGCCCATCCGCAAATCGTAGCCTTCAATTAGATCTTACAAGCGTGGAGGTGCTCGTCGAAGAGGTCGAGGCTCATGGTATATTCTTCCTTTGCTCACAATCTAAAGTGGTGAGGTCGTATGCCATCAAAGTTCTCAAAATTGTTACAGAATTTGACACTGCGCTTGGAAGAGTCAACCCACGAGTCATCAAGATTCTTGAGGGAGACTCTCAGAGAGTCATGGACATCAATGATGAAATACTTACTGTCGCCGAGAGGAGCCGATTGCAAAAAGGGAAGCGAAAAAAAGCAGCATCAAATACTCTGATTGAGCTTTGCGGGAGCGACGTGCATCATGAGTCAACTTTGTGGTCGAAACTGTTTCCTAATATCATTCGTTTGAGCTACGAGCTCTGCAATACCGCGGTAACATTAGGGCGCGAGATCGTTTGTACACGCTTGCTTCAGATGCAAGACAGCATCATTCCACTGGCTTCTGACGTGCGTGGAACGCCGGTTGTGGGAGCAGACCATGGTACAGCGCGCACCTTGAATCGCCTTGTGACACAGTCGCCGGAAATTATCATCGAGCAATGGAAACTTTATCTCGTAATGGCCTGCACTACTATGACGATCCCTGGTGCTCAGACGCAAAGCCAGCTTGATAAAACACAGCATGCCCGCAAAATATCCAGAGGTATTCAACAGGGTCTCGACAAGATCAGCTCCGCTCGACAGCTTTTCGCAAACATAATCCCACTTCTGTCAGCGGCTCAACCTCCTATTCGCGAAGCTATCGTGATTGCCCTAGGTTCTATCAACATCAATCTTTACAGGACACTCCTAGAGTCACTACAGTATGCGGTTACAACCTGTAAAGAGGAAGCAAAGCAACGCATAGGTATCCAGCACCAACGTACTGGTAGTAATCCACGCAGAAACCCGAGTACAGACCGTCTTAGAACAGAAGTCACCCAGGTCTACAGACTGACTGCACGCTTCTTGCATGAACCAACCGTCCTGCAGGATGATTGGATAGTGAACAATCTTTGCACTTACACAAAAGATCTGATGATCTTTTTAAACGATGCGAACATTCAGAATGATTGGGAGTGCCAAAAGTTAAGACGTCAGTACTGTGGACTGATGGAGGAGCTCTTCGATAGCATCAACCGGATATCCGATCCTTCGCGGTACATCCCATTCGACTCACGGAGATCTGCTTTCGCTCTCATGGAAGATTGGTGTGGATACTCTCCTAATCAGGCTAGGATAGACCAGCGAGAACACAATTGGCAGTACGCCTTAGAGCAGCATCAGCAGACCGGAGAAAAACTGAATGTTACCGTTGCAATGGAGATTGAAAAGAAAAACCTCAAGACAGCTGCGCTGAGCGCCATGGCCGCTCTATGTGCTGGGCCCATCAAGGTCAACATGGACCGTGCAGAGAGTCGGTCCTTCGATGTCCGCCGCATGCTCTCATGGATCCATCAAATTTTCGGGACTCCAAGTGACAGAAACCACGCCATTGGACGCCGGGCTCTTTACAATCTAATCACACACAATCGAGACACCCCGTACTTTCTAGAGCGCTCTATCGAGAGATGGTACGTGGTTGATTCACCAAGGGCTTTGGAAAGTTACTTCGAAGTTGTGACCAGGGTTCTGACCGAGCAGGTGGATTATCCGCTAGCCTTCTGGAGGGTGTTGGCCGCTGTATTGTTTACTCTAGGTAATGAAAAGAGCGAAATTAGGATGAAGTCCGCGAAGCTTGTGCGACTTCTCGAACAGCGTCAACAGAGGAATTCGAAAATCCAGGATTTCGACATCAGCATATCGGACCGGACAACGGCGGTCTACAAGCTGGCACAATTCGAGATATCGAAGCGGCTTGCAGCGCAGCATACTGAGCTCGCCTTCTTTGTCTTTTCGCAGTTTTCAGTTCACTTCAAAACGATGCTTCCCGATAGCCAGCGTAATATGGTAGCAGCCATTCTGCCATGGATTCAGGTAATAGAATTGCAAGTGGAGCCCAATGGGCGTCCAACTGCCCAATCGTACATGCTATTGGCCAATCTTTTGGAGATCACGACAACAGCCAGTGGTGCGTTGCATAACGAGATTCAAGCACTTTGGCAAGCACTGGCTACTGGACCACACGCCGGCAATGTGCAGCTCATCTTGGATTTTGTAATCTCTCTGTGTCTTGACAGACGGGAGCAGAGTTTTGTGGCCTATGCTAAGCAAATCATCGTATACTTGTCCAGCACAACAGCCGGGCAGAAAGTGGTCGAATTTCTGCTCTTGCAGATAACTTCAAGGAACATGGTACAGAAGCAGCAAGAACCTAAAGTCCTTCCACCAGACAACTTAGGACTGCCGTACGTGGCGGATCTTTCTGAGGCGTTGCCCATTGGCAGCAAACAGCACGGGTTTTCTCTAGGGCAGCTCTCCATGATTTTTCTGGTGGACCTGATGGTCTCTCCAATGAAGCTCAACAAAGAGAGCGTGCCGCTTCTTTTGCAAGTTGTGATCGTGCTTTGGGATCATTACACTTCGTTAGTGCAAGACCAGGCTCGTGAAATGCTGGTGCACCTGATTCATGAGCTCGTAATTACAAAGATCGAGGACGACAGTACTACGCCCAATAAGTCAACGATCGAAAGCTTCGTTGAGTCCATCAGACAGCATGAACCCAATGTTGTGTGGACGTACGATGAAGTGAATGGCAAGGAGGTGCAGGACGACAGCAAAAATCCGGCGTTGATTGAGATTCAGGATGATGATCGAATTCCGGGATCGATGTCTTATGTTACTTCCCAGGTCATCGACCTCTTCTCAATTGCATACCCTCAAATCCAGGAACAATGGGCTAAGATTTGTCTGAGCTGGGCTACGAGCTGCCCGGTCAGACACATTGCTTGCAGGTCTTTGCAGGTATTCCGTTGCATACTGACGTCCTTGGACCGACCGATGCTGTCGGATATACTTGCCCGCCTCTCCAACACCATCGTAGATAAGACACCAGAGGTACAGATATTCTCTCTCGAGATTCTGACGACACTGCGAGCTATCATTCAGGCCCTGGAACTCAAAGATCTTTTGCAATATCCTCTGCTTTTTTGGACAACTTGTGCCTGCCTGGATACGGTATATGAGCGCGAGTTCATCGCAACCCTTCAAACGCTGGAGACGTTGCTCGGGAAGGTTGACTTGAGCAATCCTTCCATAGTAACACTACTTGAAAAGGCCAAGCCAGAAAAATGGCATGGATCCTTCGAAGGCATTACGCCTCTCGTATACAAAGGGCTAAAGTCGGATGCTTCCCTGGAGAAGACGCTGCATGTGCTGGATCAACTCGTACGTTTGCCTGATAATGATTTGGTTGGCATGCGAACTCGACTTTTGTTCGGGACATTGGCGAATCTACCTAGGTTCTTGCATTCTTTTGATGACCCAGAACGAAGGAATGAGTGCTACTACTCGGCGCAAATATTGGCGTCTTTCGCAGAGTCCCAGGACAATTCCCAACTGTCCATTGTCCTCAACACCTTTGCAAAGCGCAGGTATACGTCAAGTAAGGAATTTCTGAGCCAAGTATTGTCAGCATTGCGGCGGACCTTCTTCCCAATTTGGGAGCTCAAAACACTGATATTCCTTATCGGACTTCTCACCAATCGGCTCCATTGGTATAAGCTGAAGACTCTGGAGGTCCTCCTCATGATAATACAAGACGTTGATACACGCCGGACTGAGATTGCAAGCCATGGTCCGGACCTGATTTCTCCGCTGCTGCGATTACTTCAAACACAGTATTGCGATCAAGCCCTTGAAGTCATGGATCACATTATGATCATGTCAGAGACACCCATGAGTAAACAGCACATCAGAATGAGTTTTGTCGGGCCCGGGCCACGCAGCACACGTCAAGCATACGATAAAACCCAGAGTCTGTACGGTATTCCAGAAGAAACGGGATGGTCCATACCTACGCCTGCCGTCCATACTAATAACTGCAGAGGGAACATGCACGCTGTGTATCAGGCCTGCGTCGACGCCGGCTCAACGCAGTCAAAGGCAGCACCGACCCCAGAAATCGAATTCCACGCCGACGAAGAGCATCAAGGATCGGGTTTCCCTTTGGAGAATTCTAATACCCTGAGTTCCCAGCACAGCCTTGCGGATAGCGGCGTTGGGACCATGGAGGGAGGTATGGACGAGCTTCTCACTAAGCTCAACAGCCTCGGTGATTTCTTCAACGACTCGCTTGATGGGGATGACGAATCAAACCGTTACTCGGACGTCACGATCACCCAGTACGATCATGATACAGACCATGATGGTGACATCTATGACCAACAGACCGAACCCATCCTTCATCAGTCTCTCAATCGAACGGCCTCGATTTCATCCCTTCATAACGACAACGGATATCACGACCGCTACCGCGATCTTCGTAGGCCTTCAAATAACAGCATGACTCCCACAGCGTTCACACCTCCATCAAACACAACCTCAAATTCTAGTGCGCCGTCCACCCGACCCAGCCTGCACTCCCGTTCCGTAACGTCGCCTGCAAACAACATGACAAACAGGGCGGCCAACAGCGTCAATGAGATCCTATCCGGAGACGAAGCTGACGAGACTTTTTCAGAGGACGAGCGCTCCACGGGCTATTCTGGGGCTGGAGCAAGATCGCTGGGCAATACCTCATTGCGAGGAGCACAATCTAGCATTCGCAAGATGGCACCTGGTCTAGAAGGCAAGGACTACCGACAACGCGGCCTGCTGAGGGCACAAAGCAGGAGCAAAAGTCGAGCTCCAGCTAGTCCCAGCGTGCCAAAGGTCCCTGACGCCTACCTGCAACATCACCCACTGCCGCCCGGTTTGAGACCGTCCGATACTTTCTAG--------------------------------------------------------------------------------------------------------------------------------ATCTGCAGTATCTTACCACGGTGACTTGATGGCTGCCTCCTAGCCATCATTTGCTCCATCACCGCAGCCCGCATTTCCTCTGCATTCGAAGGATCAAATGATCCTGGTCCA---------------------ACAAGAGTCTCTGTT---------------------------------------------GTCCTAGGATACCAG-----------------------------------------------------------------------------------------------------------------------------------------------------------------------------------------------------------------------------------------------------------------------------------------------------------------------------------------------------------------------------------------------------------------------------------------------------------------------------------------------------TTGACACGCGCTATTCTTGCAATCGGAATAAAGTGGCCTATTCTCCATGACGCCGTGCTTGTCTGCACTACAGGCTATCTGCACAACTGTCTCCAAGCCGTGAGCTCAGAATTCTCCAAGCA---------TGGGAAGCTTGCCGAAGATGTTGAGGTTGAGGATACTCTCGACATTGCGACTGTTTCCGTTTCTCTGTTGGGCTTTCTCGAAGCTGTCTCGCTCTACGTCAATTTTTACAACGTTTCGGAAAGTGCGGCATTAATGGATCTCATGTCCGACATTGCCATTGAGTCGATGCGTCTACTCGAAGATGGCTCTGACTATTTGCAGCTTGGTTCAGCATGGCAGCAGCGATTGGCTTTTGCCGTCAAAGCATACACCTTGCATACTTTCCTGAATTGTATGGTGGTTGACGAAGGAGTCGCGGATGTTGACATTCTCATGTCTTGGCTCGAAGATACCATGGCTGATCCAATCCAGATGGCTGACGAAACGTTGGCATGTATCGTGTTGAAATCAATGGCCGTCATTGCTAAATTTTCCCCATCAATCGCCTCGACCCTCAGTCAGTCTCTGCCGAGATTCGTTGTTCAAAGTGGTATCAAAGGTGAGACTGTCATCATAGCTGCTCGGAGCCTGTCGTATATACTGCAGCTGTTGTCCCAAGATGCGGTGATCACTGGCCTTTACTCACTTGGAAATGTCCTCAGTGCTCGATCAGGGACTGACAGGGCCATCGGCGGCGCAGAGCTGTCCAATGGAAATGGAAATTGCTCTAAGAGCACTGCACGATATACTCAGCATTCCTCTGGCAGTGCCATCTCTTTGGACTTAAGTGGCGAGGAAGAGACTGCAGCAGCATATGGCAACATAGTGCTTGCGATCGTTAGCATCGCAAACAGTTGCCAAGACGAAAAGATCACGGCCTTGGCGCAGTCCATGCTATTACAGAAGCTTGGACGGGTGAGTTTGGCAGTAGATTTGCGTATCATTACAGAGGCAGCCAAACTAGCTACAGCTGGAGGTTCCACTGAATTCAAGTCATTGCTCAAGCTTTACGTGAGACTTGGTCATGAAGCCGTCGTTCGGGGCAATACCAATCTCTCGGAATCTATAAGAGACGCCAGGCTGTTTATTGCTAGTTCGTTGAAACAAGACTCGTCTTTATATGCGATCTACCTTACCCATCTTCTCGAAACGATCGTTAGCAAAGGAGACGTTCATGAGAGTGACAATACGCACCAGGCCGATGTGGACCTTGCTGCTCGAGAGATTGCCGAATTGCTGCCCGCCCTGGCAACCCTCATGTCAATGAAAACGGAAAAAGATGCGATCGGTGACGACGAGGACGTAGCTTGCCTCCATCGTGAGGCTTGGTTCAACATCGTGGTACACGGCATCACCCCTGCCTCTTCATATGGGCAGCAGTACGAACACGAAATGCGCACACTAGCAATGCTTGCGAGGCCGCTGATCGCTGAGGATCGTGCTGACCAATTCGAAAGCGAGATAGAGCTCAACACGGTCCTACGGCGAGGGATGAATGCACCACATGCAGCGGAGCAGAAGAAGCGCCTGTTATCCCTGTTGCCTCGTTGCGAAGCTGACATCAGAGGTTTGAGCTATCCCAAGGTCATCTTCTTGAGCGCTGCCCATCTTGTAGAGACCCTAAGATCTCAAGCCGGTGATTGTTCTCATATCCTCACCTACTTCCGAGATCCAAGCTTAAACGGGAGTGCAATGGAAAATTGTATGGGAGCCATCGCAGACGAAGTCATGTCCATCTACCTGAGAAGAACACTGGTTGCGCCACTCCCGGACAACGTGGCGCCCAAGGCTGCCGAGCAATTAGCAGCCATGTTCACTGGCTGCTGCAACCGCATACCCAGAGTCCAACAAATAGCTGCCTCTTGTGCTGACAAGATCATCCACCAGATGCCGTCGTCACTCTGCCAGAAATCATCACTTTTCGCACTCCTAGAGCTGCTGACGATCATGTGGACGAGCTGCCTTGAAGCAGAGCTCGATGAATATGAATTGAAAGCGAATTATGTCTCAGTGCTTGGGAGGGTGTCGGTCGAACTCTCGGATGACTATGACCTTAGGAGAAGCACTCTAAATAATCTCTACAGTCGAGCAAAGCGTTGGATCATTTCCGTAATTAATATCGCCCCTCTGGACGTGAAAGGCTTGCTTCAGACGTACCTATCAGAATATGATGACGAGGGGGCTTATGGCCATGTGTCTCTGGGAAGGAGCTTTGCATCGGATATGGGCTCTGTGATACCCTCATCAGACCAGAAGCTCGGAGCAATTGACCGCCATGGAGAATGCAACATAAATACGGCGTCAGATTTCATCGCCCAATATACTACACGTCAAGTGTATAGATTTGCTGATGCGTTACCTGACTACGACAAAGAATGGGCGAAATTCATGCATCTTAATGGAAAAGGAGGTCGGCTTGGAGATGGCGTTATCCAATATGACGACGACGAACAAGCAATTCTCGCTCATCTAGAGCGCCGGACGTTGGATAGGAAGTTCATCTCTATCGGAGAGCTACGTGACAATTTGAGACGAGCTGCCGCCCTTCTCTGCAGGTGCGAAAAGGACCAGTGCGGCATCGTGCAGCAGCTCGTTGGCATACCCTTTGCAATCTTTACTAAACAATCCATCAAGCTAGGGATATCCTTGTGGCTGGGAGTCATCAATGAGAACCCACGGATGGAAGCGAGAATAGTGACTGTAATAGCCGAGTGTTGGGAGAAGACGGTACACGATCGGGTGGGTGTCTTTAGCAGAAAACTTTGTCATCTTGACCCGTTTTACATCAGGGAGGAATTTGCTCCTTCCGAGAAGACTGAATTGATAAAGAAGCAACAAGCAGCTCACAATTTAATCGCACCTCACCTTCGACTGCTACAATTCTTAGCCAGCCATTTCAACGCGAGTCGGCTCGGGAGCAGTCATTCACCGCGAATTTTCTACAAAATGATCGTCGTTACTCTCCAAGGACTAAGATATTCCTCTGCGCATCCTTTAGCTCGGGAGGTCCATTTTCAGGCTGTGCTGTTTGGACTCAGCATTTTGAGACATGGTACTGGCATGGATCAGGCGGCGCGGTGGAGATTGAAAGACACAATCTTGAGTGCTGCGCTGGCGTGGTTCTCCCATCCACCAAGATGGTCATATGGCGGTAATCGACTGCAGCTCAAGGCCGAGGTCCGCCTTTTGGCTGATGTGGAGAATGCTTTGCGAGTAGTGTCCTCACTCTTCGCAAAGACCGTTGGAGGTCCCCAATCACTTGCCACAAAGCAGGACTTGCTACAAGTATTGCTCGAAGACGAGCAGACGCGTCTCGTAGTATGGCTATATCCTCTCGATCATGAGACAAGACATGTCTTTTCGACAGGCAACTCTAGTAAGGCTCCCACGGATGCCGTTTTTTCATCCGTCTTGGGAACTGCGTGGATTGAAGATCCAAGCCTAGCGATTCAGTTGACAACTCGGTTCGCCTCTACGAGACTGGCAAGCGATGTGCGCTCGTTACTACTCAGGCAACCCCAAAGGGCGATAGAGGAGCCCGAGGCTCTTCAAATGCTTCTCGGATCCTCTTTGCCAGCAGATCTCTCACCCCAACT---------------CAAGTATCTGCTTTACTGGTCTGCAGTGAACCCAATCACAGCCGTCACCTACTTCTTACCAGAATATCGGTACGATCCTCATGTGATCCAGTATGCCATGCGAGCGTTGGAGAGTCATTCGGTTGACGTGACATTCTTCTACGTGCCTCAAATCGTTCAGACCCTGCGTTACGATGTCCTCGGCTATGTCCAAAGATACATAATTGAGACTGCCAAATTCTCCCAACTCTTTGCGCACCAGATCATCTGGAATATGACCGCCAACGCTTACAAAGACGAAGACTCAAGCATCGAAGATTCATTGAAGCCAACGCTCGATATTGTCAAGGACCGTATGATCGCAAGCTTCTCGGAGACTGACAAAGGATTTTACGAACGGGAATTTTCCTTTTTCAATGAGATCACAGACATCTCTGGCAAACTCAGACCGTACATCAAGAGGAGTAAGCCGGAGAAAAAGCACAAGATTGAAGAAGAATTGCGGAAGATCAAGGTTGAGGTTGGTGTGTATCTACCTAGCAATCCAGATGGCACGGTGATTGGCATCGATCGTAAGTCTGGCAAACCGTTACAAAGCCATGCCAAAGCGCCCTATATGGCGACTTTCCGGATCAAAAAAAATCGAGGTGGCATGGAAGGTACAGACGACATGCTCGAAAAGACCAACCAAAATGAGGAGAGCGGACGGAATAGGCCCGTTGCGGAGGGGAATACATACGAAGTTTGGCAATCTGCTATCTTCAAGGTAGGAGATGACTGCAGACAGGATGTGCTGGCCTTGCAAATGATCGCCGCGTTCCGAGGAATATTCAATAACGTCGGTTTGGATGTCTATGTCTACCCATATCGAGTGACAGCCACAGCTCCGGGATGCGGTGTCATAGACGTCCTGCCGAATTCCATATCAAGAGACATGCTCGGTCGTGAAGCGGTCAATGGCCTATATGACTACTTCGTGTCCAAATACGGTGCAGAGAATTCAATCAAGTTTCAGGAGGCACGTAACAACTTCGTCAAGAGCATGGCTGCTTACTCGTTGATATCCTACCTACTCCAATTCAAAGACAGACATAATGGGAACATCATGGTTGACGAGGCTGGTCATATACTTCACATCGACTTCGGCTTCTGCTTCGACATCGCTCCCGGTGGTGTTCGCTTCGAACGGGCACCGTTCAAGCTCACTTCAGAAATGGTAGCTGTCATGGGTGGGAATACGACTTCGCAATCGTACAAATGGTTCGAGGAACTTTGCATCAAGGCGTTTTTAACATCAAGGCAGCACACCGAGAAGCTTTGTCACATTGTGGTGCTCATGCTTGGAAGTGGCCTGCCATGTTTCAAGCCGGAGACTATTGCTCATCTTCGCCAGAGGTTTGTGTTGGAGAAGAGCGAACGGGAAGCGGCGGACTTCATGAGGGATTTGATTAAGAAGAGCCACAGTAACTATTCGACAAAGGGGTATGATCAGTTTCAACTGCTTACCAATGGTATACCCTATTGAATGGCGGCCAACGTCCTACCCATCCGGTTCACGGAGCTCTTGCAGTTAACGTCTACGGAGATTGACCAAAAATCCATAGGATTCAATTCTTGCACTTTAGAGTCCGACCACTACATATGCGTTCGTCAGCAAACCCAAGAGGGTGCCAGCCCAGATGTTATCATTGTCAACCTCAAAAACAATAATGAGATAATCAAGAGGCCTATCAAGGCCGACAGTGCAATCATGCATTGGTCCAAGCAGGTCATCGCACTTAAGGCCCAGCAGCGGACATTACAGATCTTCGATTTGGGGCAGAAGCTCAAGGTCAATTCAAACACGATGTTAGAGGATGTCACATACTGGAAGTGGTTTAGCCCAGATAGCCTAGGTTTGGTCACGGACACTGCAGTATATCACTGGAACGTATTCGAGCAGCCTCCGACTTCCCCACACAAGGTTTTCGACCGGAACGGCAACCTGTCGGGCTGCCAAATTATCAACTATCGTGTAAATGAAGACGGGAAGTGGATGGCCGTCGTTGGAATCTCCCAGCAACAAGGCCGCGTTGTAGGTCAAATGCAGCTGTACTCGAAAGAACGGGGTATAAGTCAGGCCATCGAGGCTCATGCAGCAGCTTTTGGAACGATCCGCCTGGAAGGAGCCTCTGCCGACACACGAGTCTTCACCTTCGCTGTTCGGACAGCAACATCAGCCAAGCTACACGTGGTGGAGATCGATCATCAGCCGTCAAACCCTGCCTTCGCCAAGAAGCAGGTTGATGTATACTTTCCACCAGAAGCTGTGAATGATTTCCCCGTGGCCATGCAAGTGTCCCAGAAGTACAGCGTGATATACATGGTGACGAAATACGGCTTCATCCATCTCTACGACTTGGAGACTGCTACCTGCATCTTCATGAATCGGATCTCGGCCGAGACAATCTTTACAACTGCGCTTGACTCTGAGTCGTCGGGTATTGTCGGCGTCAACCGGAAGGGGCAGGTACTCTCAGTCAATGTTGATGAGAATACTATCATTCCATACTTACTTCAAAATCCAGCGAATGGCCAACTCGCTCTCAAATTGGCCTCAAGAGCTGGACTGCCTGGAGCAGATAACCTCTACGCCCAACAGTTCGAACAATTGATGGCCTCTGGCCAGTACACAGAGGCTGCCAAGGTCGCAGCGAACTCACCTCGAGGCTTCCTGCGTACGCCTCAGACAACAGCGAGATTTCAGGGTTTACCGTCGCAAGGAGGTGGTCTAACGCCTCATCTACAATACTTTGGGACTTTGCTTGACAAAGGACCGCTCAACAAATTAGAGAGTCTAGAGCTTGGTAGACTGGTGCTTCAACAGAGTCGGAAGCATCTCATCGAGAAGTGGCTAAATGAGAACAAGCTTGAGTGCTCAGAAGAGCTTGGAGATGCAGCGCAGCCATATGATCCCGCGCTTGCACTGAGGATATACTCAACTGCCAACGTCCCACACAAAGTCATACCCGCCTTAGCCATGACTGGTCAAGTCGAGGCTATTCTCCCATTCGTCAAAAAGACAGGGTACCAGCCGGATTTTGCAGCCCTCATCCGAAATATCGTAGCACACAACCCGGAAAAAGGAGCAGAATTCGCTATGGCTCTTGTCAATGACGAGAGCGGGCCGCTGGTAGATGTGGAACGTGTTGTCGACGTTTTCCAGTCCCAGAATTTGTACCAGCAAGCTACCGCCTTTCTTCTGGATGCCCTCAAGGCCAATCAGCCAGAGCAAGGTCATTTACAAACTCGACTTCTAGAAATGAATCTCATCAATGCCCCTCAGGTGGCCGATGCCATTCTTGGGAACGAGATGTTCACGCACTACGACCGGGCGAGGATAGCGCAGCTCTGCGAGAATTCTCAGCTATACCAGCGAGCTTTGGAGAATTCTGACGACCCTGCTGCAGTCAAGCGAAACATTGTCCGCACGGACAAGCTCAATCCCGAATGGCTAGTTAATTATTTCGGACGCATGTCGTTGGAGCAATCGCTGGACTGTATGAACGAGATGCTCAAGGTCAACATTCGACAGAATCTCCATGCTGTCTATCAGATTGCCACAAAATACTCGGAATTGCTGGGACCGCACCGTCTGATTGACCTTTTCGAGAAGTATCGCACAGCTGAAGGTCTGTACTACTACCTCGGCAGCATCGTGAACTTGAGCGAGGATCCGGACGTGGTCTTCAAGTACATCGAGGCCGCAACTGCAATGAAGCAGACCACCGAAGTCGAGCGGATATGTCGGGACAATAATTTCTACAACCCAGAAAAGGTTAAGAATTTCTTGAAAGAAGCTCATCTAACGGAACAATTACCGCTAATTATTGTTTGCGATCGCTTCAATTTTATTCATGACTTGGTACTCTATCTATACCAGAATCAGCAATTCAAATCGATTGAGGTCTACGTCCAGCGAGTCAATCCGGCTAGAACTCCCTACGTCATCGGCGCCCTTCTGGATGTTGATTGTGACGAACAAATCATCAAGAATCTCCTACAGTCGGTCGACCCCGCTTCCATTCCTATTGACGACCTCGTCTCTGAAGTCGAGTCACGGAATCGTCTCAAGCTTCTCCTACCATTTCTTGAAGCTACGCTTGCCAGCGGCAACCAACAGCAGGCTGTCTACAATGCCCTCGCCAAGATATACATCGATAGCAACAACAATCCTGAGAAATTTCTCAAGGAAAATGACATGTACGACCCGCTGACCGTTGGGAAGTATTGCGAGAAGCGGGATCCAAACCTCGCATACATCGCATATCGCAAAGGACAAAACGACCTCGAGCTAATCAATATCACCAACGAGAACTCAATGTTCAAGGCACAAGCTCGTTATCTACTAGAGCGAGCTGACCCTGAAATCTGGGCCTTCGTTTTAAACGAAAATAATGCTCAACGGAGATCGCTTGTTGATCAAGTAGTTGCCACCGCTGTACCCGAATCCACCGAGCCTGAGAAAGTCTCGGTTGCTGTCAAAGCTTTCTTGGATGCTGACCTCCCGGCGGAGTTGATCGAGCTCTTGGAAAAGATTATCCTCGAGCCCTCCCCGTTCAGTGACAATGGTAGTCTTCAAAGCCTCTTGATGCTGACAGCGGCAAAAGCTGACAAAGGTCGTGTCATGGAGTACATTCACCAACTTTCAGCCTATAACACGGAAGAGATTGCGAATATGTGCATCTCGCAAGGCATGTTTGAGGAGGCGTTCGAGATCTACAAGAAAGAAGACAACCACGTCGCGGCATCCAACGTTCTCGTGGAGCATATTGTCAGCATTGACCGTGCGCAAGAATACGCCGAGCGTGTCGAGATCCCTGAAGTGTGGAGCAAAGTTGCAAAGGCTCAACTAGACGGCCTACGCATTGGCGATGCGATTGAGTCTTACATTCGCGCCGATGATCCAAGCAACCACAACGAAGTCATTGAATACGCTACTAGCGCTGGCAAGG---------------------------------------ATGAAGAATTGGTCAAGTATTTACGGATGGCAAGAAAGACACAACGGGAGCCAGCAATCGATACTGCCCTGGCCTTCTGTTATGCCCGATTGGATCAACTGAGCCAGCTAGAGGACTTCCTACACTCGTCAAATGTTGCGGATGTCGAAACCTCTGGTGACAAAGCCTATGAGGAAGGTTACCACCAGGCTGCCAAAATTTTCTTCACTAGCATCTCCAACTGGGCTAAGCTTGCTACCACTCTCGTACATCTCGAAGACTACCAAGCAGCTGTCGAATGCGCACGTAAGGCGAATAGTGTCAAAGTGTGGAAACAAGTTAGCGAGGCCTGCGTTGCCAGGAAGGAATTTCGTCTTGCGCAAATATGCGGTCTTAACCTAATCGTTCATGCCGAAGAGCTTCAAGGTCTAGTCAAGCAATACGAGCACAATGGCTATTTCGATGAGCTCATTTCACTACTTGAAGCTGGGCTTGGTCTCGAGCGTGCCCACAAAGGCATGTTCACAGAGCTTGGTGTCGCCCTCTCCAAGTATCATCCGGAGCGAGTCATGGAGCATCTCAAGCTCTTCTGGGCTCGTATCAACATGCCTAAAATGGTTCGCGCATGCGAGGAAGCTCATCTCTGGCCTGAACTGATCTTTCTCTACTGCCACGATGACGAATGGGATAATGCTGCGCTAGCAATGATCGAGCGCGCTGCTGATGCTTGGGAGCATCACTCATTTAAAGACATCGTTGCTAAGGTCGCCAATTTGGAGATCTACTACCGTGCCCTCAATTTCTACCGCGAGCAGCAGCCATCACTGCTTACTGATCTACTTCAGGCGTTGACAGCCCGAATTGACGTTAACCGAGTTGTTCGCATGTTCAAAAAGTCTGACGACCATCCTCTGATCAAACCATTCCTCCTTAGCGTCCAAGGTCAGAACAAGAAGGCTGTGAACGACGCGATCAATGATCTGTTGATAGAGGAGGAAGACTATAAGACGCTGCGAGACTCCGTCGAGAACTACACTAATTACGATGCTGTAGAGTTGGCGTCGCGACTGGAAAAACACCATCTCGTTTTCTTCCGACAGGTTGCCGCCAACATCTATCGTAAGAACAAGAGATGGGAGAAGTCGATTGCACTTTCAAAGCAAGACAAGCTCTACAAGGATGCGATTGAAACGGCCGCGATCTCCGAGAAGAGCGATGTGGTTGAAGACCTGCTCCGCTACTTCGTCGACATTGGCAGTCGAGAATGCTACGTGGGTATGCTCTACGCTTGCTATGATCTCATCCGCCTTAACGTCGTCATGGAGCTGTCATGGCGCCATGGTCTCAACGACTTCAGCATGCCATTCATGATCAACTACATGAGCCAGCAGTCGTCGACAATCGAAATTCTCAAGAAGGACAATGAAGAGCGCAAAGCTCGGGAGGCCAAGAACCAAAAAGAGGAGGACAGCACGCCCATCCTTGGTGGGTCGAGGTTGATGCTCACGCAAGGAGGAAGCAGCCCAATGCCGGCGCCATACTCCCAAACGAATGGCATCACTCCCCAGGCTACTGGATATCGAGCCTTCTAGATGAGCAAGAAAGCATTCAAATCACAGGCTTCCAGCAGCCGGGCTGTGAAAGGTGCTTTGGGAACACCCTTTGATGGCGCTGCATTTGGCAATAGCTTTGGCTCGTCAGCTTTCGGAGCAGTCTCGTCCTCGACTCTGTCATACGTCTATGAACCGCCGGATTTGAGCGGCTTTTCAGAGCCCAACGTTGGCGTCGCTTTCAAAAATCTACAAAAGAAGGACGGCATTACGAAAGCAAAGGCGCTGGAGGAGCTACAGACCTATGTCTCACCTCTCCAAGCAGACAAAGGGGGGTTGGAGGAACCAATGCTTGAAGCATGGATTACCCTCTATCCGCGTACTTCCATCGATAGCTCTCGCCGCGTTCGTCAACTTGCACATACTGTTCAAGGACAGATCGCGGTATCTTGTGGGAAACGAATGGCAAAGCACATGCCTACGATCGTGGCTTCCTGGCTAGCGGGTCTATACGACAATGATAAGTCCGTGGGTCGAGCTGCGAATGAGGCGTTCGGTCGAGTGTTCTCCTCAGAAGAGAAGCGGGCAAATGTGTGGCGTGTCTACCAGTCCTCGATATTAGAATACTGTCGCAATGTTATAGCCAAAGAATCAATTGCTACATTGAGCGACGAGCGGACCGTTAGCCCCGATGATGCATCCACCAAATATTCTAGGGTTGCTGGAGCTGCAGTAATGACGGTGACCAATCTCTTGGAGGTTATCCCTGAAGCTGATCTGGGTAAAAGTCAAGGTCTTTTGGACGAAGTCTTGAACGAGGATAAAGTTTGGAAGCTCTCAATTCATGCAGACCCATTCGTTCGCCGCGCCCTTTATAGACTATTGAGCGTGGCTCTGGCTAAGCAAAAACACTCGCTCAACCCGTCGGTGATCAGCGCCAACATACTAACGTCAGGACTACATGCAAATCAAGCTGGCTCAGCCTTAGATTTTGCAAAGGTTGTCTCTACCCTTTCTGCTGAACTGCCAAATGTATGGACAATCCACTACACAGGTTCAGGCAAAAAATCAGCACATAACAGGTTATGCTATTTCCTCAAGAAAGGATCACAAGGCGGACCTCTTGAATTCTGGACACAAATCTCCAGTCTGATATCGAGCCTTCCTCTGTCAGTCCTCCTGAATGCAGAAGAAGATGATCATACCAATGACTCTGATGCTGAGAAGCGCCCACATTCCCAGGTGCTGAATGCGCTACACGAAGGTCTTAGCAGTAAAGATGAACCACGCTCAAATCAAAGTTCCGCGTGGAAATGTTACCTCGACGTTTTTGAGCTTTCACAAGCGTCCCGACCAAAGTCAGCTGACTACCAACAAATCTACAAGGACTGCGTTTTTCCGATTGTGACTCAATACATTAGACCTTTTCCAGAATTGTCGCGTTGGACTGTTTCAGGGATATACCAGAAAGACATATGCTTGCGAGCGTGCAATATTGCCTTACTTGACGATCCCCATGCGTTTGGCAAGCAATGGCGTGACTTGTCAGGGAAGATCGTCGAGGATCTGAAGACGTCCCTTCCAGAGCAGTCCAAAGAGCACACAAAATCTCAAGACTCTCTCTCCGCTGAAACTGACCGCTGGTACCAGCTTCAGGGCGCCCTACTTGGCGGCCCGGCATCAGAATCTATACGCTTGATAGTGGAGCAGAGTATACTCTGTGAGGTGCAATCGATAGTAAGCATTTTAAAGGCTAGACATGGGAAGCCTTACGGTGCTGCAGCCGCTCTAGAAGCCTGTATAAAATGTACGACTGAGATCACGCTGGGCAATCAGGCGATAAAGACCACACTTCTCCAATTCGTGAATCATGACATCCCCGGTCTTGTGCTTTCGCCCTCTGCCAAGTATCTCATACATATCTTGGGCCTTTTGGAAGGTAAAGATGATGTCTCCCAGGTCTATGAAAATTGCCTGCGAAATCTAACGGATGCCCCTGAATCTCCGTCAAAGGCGAATGCGATGCAGACCTTCATTTCTTCTCAACGTCTCGCAAACAATATACCTCTATCTACGATTGTGATGGATAGCTTACGCCACGCTCTAAAGACGGACGACGGAGCTAGCTGGATTCTTGTAATGGCTGCTGTGGTCAATTCAGCAGCACCAAAAAATCTTATAGATGGTATTCTCGCAACCATGGCAGATCACCTTTCCACTAGCGAAGAAAGCTCTGCAGGTCTGCACGGGCTGGAACTAGCAGCTAAGCAAAATCAAAGTGTACTTCAGGACTTCGCTGCGTCAGCAGAGGGACCTAGGCTACTTTCGACCCTGCTCGTGCTCTCCGAGTCCAGCGATCAAATTGAGTCTCGACGGGCCAAAGCTCTTAGCAATCTTGTGGAGCGAGCATTGGCGGGCGCTGGCAATTCTGGCCGAACCAAGAAGCCATTACTTGAAATGATTAGTACCAGTGCTGGCACTGCTACAGCAGAATCACTTTCCGTAGACAGTGTGGTCAGCCGCGCCCAGAACTTATATGAGCAGACTTCTCGAGAGGAAATGCCCGATTTGGCAGCAGGATTACTACCTGATCTTGCTCAATGGTCTGCCGTAATGAAACCATTTGTTACACGAGTTCCAACTCCGTCATTAGCGATCACGAACCCCTTCGGCGGTGCGCTGTCCTTCATACCTCACGCATCACAGACTTCTGCGGAGGAACCCGTGCCACGCGACAGCGACGGCTACTCATCCGCTTTCAGGGTGGTTCTATACACCCTCAAGCTAATTGAGACAACAAAAATCTTCGATTACGCCACTAGCGAGCATAGAGGCCTCATTTGCAAAAATGTCGCACTTCTCCTGCAACTCGCTGGTGATAACCTCAGCATATCTGGATCGATGCCATTGTGGGACTCTCTAGATCCAGACCTAGAGGCTGACATTGTAGATCTGGTTGCTAGAATGCAAAGGCTTCTCGCCTCCTGGCTACAGGCTGATTCACCATCTTTAGACTTCCTATCAGCAGTGCGGACTCAACTATTAGAAAACGCAAATGGACTGACAGCTACATCATACTACAGCGCAAGAGCATATTCTGCACTTACTATAGAACTTAGAGAACTTCATGGCCAAGTGGTCCATGATAATGACACGGAAAGACTGAGAACGATGCGCAAGTCTACTGACGTCTTCGCCGCAGCTGCTTACTTGACGTCCGCCAAAGAGTCGAAAGAACTACAAAGACTTGGCAATGAGCTCCTGGCTGATTTGACAGGTCTTGACCTCCAAAAGCACACGGAAGAAGGTCTTCGCAAGCTAGTTCTCCTGATTTGCATTTTCCACGGAGATGAAGATCTTGTCAATGAGATACCACCACAGCGACTGATATTCTTCGTAAAACATAGTATACGACAACTAGACAAGGTTCCCCTTACCTCCGCTATCGGAGGGCAAATGCTGAGTGTGTTGGCTATTGTGCTTCGTCCAGTAAGCGAAATATACGGCGAGTTCTGGGCCGATATCCTCGATATTACACAAAGATTCGAATTACATACTGTAGGGGACGACGTCCTCTTCGGGGTTCATGCCAGCCTACGGCTGCTAGCATTGTTGAGAAAACTCCAAATGCAAGAGTCGAACGACGATCTGGTTGACGCTTGGGCAGAAAGAAAAGGGCCTGTAGCAGGACGGCTGCTCGAGATGATGACCTTATTTGCAGGTGGGACTGATTACATCCTTTCTCTCTGCGGTGACTTATACTTCGATGCTGACCATATGCGCACAGATACCTCAGACGAGTCACACCAGCCGCGACGAATAGTGAATGACTTGTTGAGCAGGGAGCTTACATCTCTTTCTATCAACACTGA------------------------------------------------------------------------------AGTGGCGGCTGAAGTGCTTTACCCAGTGCTCGCCTCCGAGTCTGCAGCCCTACAAGAGACGTCATACATATTGTTGCACACCCACATACCGTCCGCTCAAGAGCAGATATCGGTGGATAAGGCCTTGGCTGCTGACTACATTCCGCAATTACCGCAGGAATTACTATCATTAATCCTCACAGCGCCCACTATGGAATTCATGGCCGAAGCAGATTTCGAGAGGACGATGCCCACTACCTTACGCAGCTACCTCTTGAGCTGGAAGCTCATATTTGATCACTGGCAAAATGCGAGCTACAAAGTCCAGGTGGACTACGTCGCTGCACTACAGGAAGGCAACTACGTCCAAGACTTGTTATCTTTCGCGCTCAATACTCTTATAAGCGGCAGGGCTAAGCCCATAAACGCGTCCAAGTTCGATATCCAAAACTACACCCCTGGAGAAGCAGAACACCCCGAAATGGAAACACACTGGCTCCTCATCCATCTTTACTACCTCTCCCTCCGCCATCTACCCTCGGTGACCAAGACCTGGTGGCGCGACACCGCCTCCCGCCAACTGAACATCACCGTCGAATCCTGGACAGAAAAGCACATATCACCCCTCATCATCGCCTCTGAACTCTCCACCATCAGCGACTGGGCGCCCTCGCAAGCCACAGCCGAGCAACCAATGACTATCAAAGTCTCACACGCAGCACGCGACATCACAGCCTCCATCCCTATCGACGAACAAACAATGACTATCGCCATCCACCTCCCAAAATCCTACCCGCTCGCCCGGGCCGAAGTCACTTCCGTCCACCGTGTGGGCGTCGCGGAGAAAAAGTGGAATTCCTGGCTCATCAATACGCAAGGCGTTATCAATTTCTCCTCCGGTGGCGCCGGAGAGGGGAACGCGCTGATTGATGGGTTGTTGGCTTGGAGAAAGAATGTCACGGCTGCGATGAAGGGGCAGGCAGAGTGTGCGATTTGTTACAGTGTTGTGGTTCAAGTCGAGCAACTCGAGCAGTTGTCCGCTGTGTAGATGGCTATCCTAACCTCTACGGTGTCCCTACCGCCAGACTTCCATCGAGGCCCCACATATGAGGGCTTTACCGGCCCACTCCATACCCAGAATGGTCAATCTTCAACAGCGCCTTCGCTCCAACTGATCAACAGTAAATCTTCAAGTCAGCATTTGTCAAATGGAGAGGCTGCCCGAAGTGTTGCACCGGGAAAGCAAAGAATGGCCAACGGCCATCCAGCGGGTGACCTTGCTACGAGTACAGCCTTGCCACCTAATAAAATATCGCCAGAGCAATTGGAGTTGATCCGAGCTCGCACTGCAGAATACAATCAGGTCCATCGATCCCGACCGCTGATATCGAGGACCAACACCGACCTTGGACCAGGCGCCGGAAGACATGCACATTTTGTAGAGGAGACGAGGGAGCTCAGGCATGGATGGGAAGATCAGTATAATTCGAGCGAGTTTCTAGGACTCCTGAGCTCGACATTTTACATGTATTTTACCGACAAGCGACACGAGACCGGTGGAAAGCCTAGAGACGATCCACAGGTCAAGCCTCCAGAAGGATGGCGCGAGAAAGATCGGCAGAAAACTGTCTCGGCAGCCCTGGTGTTGTGCCTGAACATTGGAGTTGACCCACCAGACACTGTAAAGACAAATCCCACCGCTACCATGGAATGCTGGACCGATCCTACGAATTCTACCACCTCCAATACAAAATTGATGGAGATCATTGGTAAGAAGCTGCAGGAACAGTATGAGAGCATGAGTATGAAGACAAGATATAAGCAGTACCTCGATCCTTCTATTGAAGAGACTAGGAAGTTTTGCACTTCGCTCCGGCGAAACGCCAAGGAAGAACGTGTACTATTTCATTACAACGGCCACGGGGTACCTCTACCCACGCCGTCGGGCGAGTTCTGGGTGTTCAATAGGGACTATACGCAATACATCCCGGTATCAATGTACGATCTACAAGCATGGCTCGGCGGCCCCAGCCTTTTCATATACGACGTTTCCCACGCCGGCAACATCATAGCGAATTTCGATCGATTCATCGAGAAGCATCTGTTGGAGAATGCGGAAGCTAGAGAGCGGGATCCTAACGCACAATTGCAAACATATACTAACAACATCCAGTTGGCTGCTTGCGCCAAGTCCGAGATGCTACCTACTAATCCAGACCTACCTGCTGATCTCCTCACATGCTGTCTAACTACACCCATCGATATCTCCATGAGGTACCATGTTCTGGAGAATCCATTGCCTTCTCCTGTGTCATTGAAAGATGTAACGAAAGTACCTGGGCGCGCATCAGAACGGAGAAGCCCGATGGGTGAGCTCAATTGGATATTCACTGCCATCACCGATACAATAGCGTGGAACGTGCTACCGCCACCGCTTTTCAGGATGCTTTTCCGTCAAGACCTCATGGTCGCTGCCCTATTTCGAAACTTCCTTGGGGCACAGAGAATCATGAGAGCATATGGATGTCATCCACAGTCCTCACCCGAGCTCCCTCAGACCTTCGACCATCCTTTGTGGGAAGCGTGGGATCTTGCAATTGAGATGGTCCTGGCGCAGCTTCCAGCTATGTTGGCGGCAGAAAATGGCGGGCCTAGCTATGAGTATCAGCACTCTACTTTCTTCGCCGAGCAATTGACCGCTTTCGAAGTCTATCTTTCACAGGGCGCCCCAGAACAGAAAGCGCCGACCCAATTGCCAATAGTACTCCAAGTTCTTCTCAGTCAGGTTCACCGGCTTCGGGCTTTGGTCCTTCTCAGCAAGTTCTTGGATCTAGGACCGTGGGCAGTCAGTCTAGCCTTGACTATTGGCATCTTCCCCTATGTAGTGAAGCTACTTCAGTCCCCGGCCAACGAACTGAAACCAATCATGATCTTCATCTGGGCCCGCATCGTCGCAGTCGACATAACAGCTGTTCAGCAGGATCTACTCAAAGAAAACGGCTACCAGTATTTCACCAATGTTCTTCTTCCACAGAATGTCATCATGGTCGGCAATGCCAGCGAACACAGAGCGATGGCGGCTTTTGTCACAGCGATGTTTTGCAGAGACTTTCCCCAGGGCAAGAACGTATGTTTATCACCAGAATTGATAGAGTCATGTATCACCCACATTCAAAATCCCGAGAATCCTCTCCTCCGTCAATGGGCTTGTCTCTGCATTAGCATGCTCTGGGACGATTTCCCAGAGGCGAAATGGGTTGGCATCCGATGTTTCGCCCACCATCGCCTTTGTGCGCTGGTGATCGATCCCGTGCCAGAAGTCAGAGCAGCAGCCGTCCACGCCTTGACGAATTTCCTTGGTATACCTGACTTGACCGAGCAAGTGGCGCAAAATGAAGAGACCATTGCCTCGGCTCTAATAACGATGACCTCGGACGGTAATGCAATGGTGCGGAAAGAATTAGTTGTTTTCTTCTCTACTTTCGTGAAGAGATATCAGAACAAGTTCTTGGTGGCGGGGTACGAAA---------------CATTGGTCGATGAGAGAGATAGTCTAATGCAAGCAGGCTTTGACAAGCCTGGCAACAAGCAGAACGGTGCTTCCTTTACCAGCTCCCATGACGAAGATTCAGATGACGGTCGGTCTTCGAAGATTTCACATAACAGCATTCAAGGCTCAATATGGTATCATGTACTTGTCATGTCTGTTGACGCGCACCCAGAAGTCGCCCAGGGAGCCAGTACTATCATCGACTACGTCCATGAAGCATTGTTAGAGTCACCTCTAGCTGCAGAAACCCAGCACGTCGTCGATAACATCGTGAGGTTAATGCGACAGCCAGCTCAGGGCTCTCGTCAACCCTCTGCAGCCCCTTCTAGCAGATCGACTCATTCTCCAGCTCCGACGGGGCCTCAAGCGGCCCCGAAAAATGACGGTTACCTTTCTACTGGCCTTAGGCGCAATGCAAGCGTAGCAGCTGCCCTGAAGTACTTAGGTATAGGTGGTTCCGACTCATCGGATCGTCTGGCACCTTCCCCAGATGCTCATCAGTCAACGCAGCAGAAACGCTTGACTGGGCCACAACGCCCGGGCGTCCCTGCGGAGTGGAGCACGCCGCCAAATCAGAATGACCATACATCAGCAGCGCCAAAGTATCAGAAAGCCAAGGTACCGGTACCGAGAGGTTTTAAGAGGCGAGACTCTGATGAAATCCCAATGCTACCGCTGGAGAGCGTTTTTCTCGACTGGTCCATTGAGTACTTCCGAGAGCCGCAGATGAAGCCAAATGAGCCGGATGAGCCAGGCAGTGATGATTACAACTCTCGACTATGGAGAAGAGCCCGGAACGAGAAGACACTAGAACAGACCCAGCCATTGAAAGGCATTGCCAGCAGCAAGCCATGGGATATCAATACTTCCTTCTTCAACAATGGAACGCAGCCGATGAAGATGTGCTTCCATCAATTTGAAGCCCACCTTGCCATTGCCGATGATCGGGACAGTATATCTGTCTGGAATTGGCAGTCAGCCGCTCGCCTCAGCCATTTCTCTAATGGCAATCCAAAAGGCTCACGCATCAATGAGGCACGATTCATCAACGAAGACGACAACGCCTTGTTGTTGACAGGCTCATCCGACGGCGTGATTAAAATTTTCCGAGACTATGAATCGGAGAAGAGTGTCGAGCTGGTGTCTGGTTTCCGCGCACTGACAGACCTGATACCAAGCACTAAAAACGCAGGACTCGTATTAGACTGGCAACAAGGCCAAGGTAAGCTGCTAGTAGCAGGAGACGTCAAAGTCATCAGAGTATGGAACGCAGCCACCGAAATCTGCACCAACGACATCCCCGCCCGCTCCGGCTCCTGCATCACATCCCTCACCTCCGACCAAGTAGCCGGCAACGTCTTCTGCGCCGGCTACGGCGACGGCGCGATCCGCATCTTCGACACGCGCGAGAAACCGTCGATGGCGATGGTGAAGCACTGGCGCTGCCACAAGCAATGGATCACGGGTATCCACATGCAACGTGGCGGCTTCCGAGAGTTGTTGTCTGGAAGCAGGAACGGCGAGGTGAAGTTGTGGGATTTGCGGAAGGATGAGCCTGTGCGGGAGATTGCGGCGACGAGCGATACGATGAGGACGTTGAGTGTGCATGAGCATGCGCCTGTTTTTGCTACCGGCTCCGACACCCACGCCCTAACCCTCTTCAACGTCAACGGCGCCCCCCTCAACACCATCCGCCCGTACAGTCCGCTGTTGTCCAAATCGAGCCCGATCGCTTGCACGGCGTTTCATCCGCACAGGATGCAACTTGCCGTGGGCAGTTTGGGACATGCGAATGTGGAGGTGTTTAGTTGTGTGGGTAAGGAGGGAGGTTAGATGGGCCAAACGTTCTCGCTGGCGACACTGTCAGCGGGCTCCGCCGGGATTGGCGTGCCAGAGTTGTCCGATCTCACATACGAGAGATCTCTAGGTACCGCCCGGTTCATGAAGAGCGTCCGGGCAAGGAGTCAAAACGGCTTAGTGGTGGTCAAGCTTGTCATGAAGCCATATCCCCAATTAGATCTCGGAGACTATGTGAGAAGAATTCGGTCGGAACGTGATGCTCTCCATGATGTACCAAATGCCCTTGGGTACGAACGCATCTTTGAGACAAGTACGAATGGATACCTGGTCAGGCAGTACTTCTATAGCTCGCTCTATGATCGCATGAGTACACGCCCATTTCTGGAGGATATCGAGAAGAAGTGGCTAGCATACCAGCTCCTCTGCGCATTGCGAGATTCCCATGCTCGCAACGTCTATCATGGCGATATCAAGACAGAGAACATCCTTGTTACTTCGTGGAATTGGTTATACCTGACAGACTACTCGTCTTCGTTTAAGAAGACTTATCTGCCGGAAGATAATCCTGCGGACTTCTCCTACTATTTTGATACTTCGGGAAGAAGGACATGTTATCTCGCCCCAGAACGCTTTCTAGGCACGGAAGACAGAGACGATGGTAGAGGTGTCACGTGGGCAATGGATGTATTCAGCGTTGGCTGCGTTATAGCCGAGCTATTCCTCGAGGCCCCCATATTCTCCTTGAGCCAGCTCTATAAGTACAGGAAGGGAGAGTACGATCCGCAGTACGGGTATCTTAGCAAAATCCAGGATAGAGATGTACGCGAATTGGTCAGCCATATGATACAATTGGAGCCTGAGACAAGATACTCGGCTGAAGACTACCTCAACTTCTGGCGCCGGAAAGCTTTTCCTGAATATTTTTACAGTTTCCTGCATCAATACATGGGCCTGGTCACCGCCCCCTCCTCTGATCGTGCACCTGTCTTACCTGAGACTGCAAACTTCGGGGAGGCTGATGATCGGATTGACAGGGTCTTCTTTGACTTTGACAAAATTTCTTACTTTTTAGGATATGAGAACGACAAGGCGCAAGATACCACGATTCTTGAACCGCAAATATTTGCCGAAGGTATCATCCCTGTTGTGGTGGATATACCAAACAACAGACACAAAGCGACCAGTGTAGGACGAAGGCCTGTAGACGATGGGTCCCTGATTTTCCTTACCCTCGTAGTCTCATCGCTGAGGAATACAGCCAGATCCACGGCTAGACTTCGAGCCTGCGACCTGATGCTGGCATTCGCGGAGCGAATTACTGACGAGGCCAAGCTGGATCGCGTACTGCCTTACGTGGTCATGCTGTTGAATGACCGCGCTGACATGGTTAAAGTCGCTGCAATCCGAACGATGACACAGCTCTTGTCGCTCATTGCTGTGGTGTCCCCAGTAAACGCCTATGTTTTTACAGAGTACATCCGTCCTCGGTTACAGCAATTCACAGCAGGCCCCAGCTCCAAGGCAAGTCCACTAGTTCGGTCAACGTATGCACAATGCCTCGCTACTTTGGCGCATACCTCTTCTCGAATACTGGATATGTTGCAAGCTCTTCGGGCTGACGGGTCCGTGCCTTCTGTCGATCCTGAAGCAGAAGACGGTGTCGCTACCAATCTAACTTACCAACACTCCTTTGATGTTGCGAAGCTGGACCTACTGGCACATTTCGAAAGTCACACAAAAGCGTTGTTGACTGACAACAACGCCTCGGTCAGAAGGGCTTTTCTTGGCTCCGTGTCGAGCTTGTGCGTCTTTTTTGGGACCTCGAAAGCCAACGATGTCATTCTCAGTCACCTGAATACGTACCTGAACGACAAGGATTGGATCTTGAAATGCACATTCTTCGAGACCATCGTTGGAGTTGCAACATTTGTTGGCGGCAAAAGCCTCGAAGAATTTATCCTGCCTCTTATGATTCAGGCTCTGGCCGATTCCGAGGAGTTCGTTGTTGAAAGGGTTATCTCATCATTCGCAAGTATGGCAGAGCTCGGCCTGTTTCAACGGTCCAAGACGTGGGAAATGGTGGACATTGTTGCACGCTTCATGCTACATCCCAATATCTGGATCCGAGAAGCAGCTGCACATTGTGTCTCCTCTTCTACGCTCTATCTGTCAAAAGCAGATCTCCATTGCATCATCTCGCCGCTAGTACAACCATACCTCAAGTGTTCCATTATCGATTATTCGGAGATTTGTATTCTTGAAGCGCTCAAGCCACCTTTGCCGAGGCCGATCCTTGAGATGGCGATCATATGGGCGACGAAGGCTGAGACAGGCTTATTCTGGAGGCCTGTTCAGGAGCAAAGAACGTTCTCTTTCGGATCTCCCAATCAGATTCTACCAACGATATCG---AATGACCTGCGACCAAATGCATTTTCCAAGTTAACGAAGAACAATGAGGACGAGCAATGGTTCAAGAGGCTGCGCAATATCGGCATGGACTCGGATGACGAATTCAAGCTCCTAGCTTTGAGAGAATACATCTGGCGTATTGCTCATAAGCAGCGGAAGGCAGAAGCTGATAGTATACCTCCGCAGCTGAACGGAATCCTACGCCTGAAAGAATTGAATGTTACCCCTCAGACCATCTTCTTCGATCTGAGCGAGCAGAGTAACACATCTGGGCATCGAGCCTCGAACAATGACATCCCGAACAACAACACCAGAGTCAAGCGGAACGCTGCCCCGCATACAATAGCTGATGCCTTACTTGATGCGTCTACTACTATCGACGATCCCATGTCTCAGAGAAAGAAATCTTATGCGAATGCCAGAAGAGAAAGGCTCAATGGTGATTTGCAGACGCAGCCAATCTCGATTGATTCAAGAACCGGGTCTTCGAACCTTGCTTCACCAATGTCTACCTCGCCACGTGGGCGGCGTCAACTGAATCAGACCGAATCCACTGATGCAGGTGACAATGCGAGAAGCGATGGTACTCTCACCCCCACAAATTCTCTTAGAAATGGGCGTGTTGGATCGGTGAAGCACAAGTCCAGTGCCATCAATTTACTCAATAGGAAAGACACCTCTAAGACCGTAGCAGAAACGAGCACGAGTTCTGCGAACGCTTTTGGAAAGGTTGACGGTCCCTTTGCCAGGGCATCTTCTGAAAGTCCAAATTCAAAAGCAAAGAACAACGTCGAAAAACAAGGTTCAAAACGTTCAACTCATGCTGGTCATTCTTATGATGGCATCGATCCCAGCGTCACGAAACTTTTGGACAACCTCGCATTCGAGAATTATCCACATGATAAATATGATTTTGGACCAACGATTGCATCTGTCGGCAGCAAGGGACTCCTGATCAAGAAAATCGATGCTCAAGGAGTCGACAAGCCCTGGAGACCGGAGGGAACGCTAGTTGCCACATTCGGAGAGCACACATGCACAATCAACCGGGTTATATCCTCTCCAGACCACGCATTCTTCATCACTGCGTCCGATGATGGTACTGTGAAGGTCTGGGACACCTTGAGGCTAGAGCGAAATCTAGCTCATCGATCAAGACAAACATACAGTCACGCAGAAGGTGCCAAAGTCAAGTGCATCTGTTTCGCGGAGAGTACTCATACATTTATCAGCGGTGCCACCGACGGCAGCATCAAAGTCGTAAAGGTCGACTACTCCTTGGCTGGCGAAGCTTCCAAGTATGGAAGGCTTCGTACGTTGCGAGACTATCAGCTACCTGAAGGCGAGCATGCGATATGGTTGGATCATTCGAAGTTAGAAACAAAATCACTCTTGCTGTTGGTAACAAATACCTCTCGAGTGATTGCTTTGGATCTTGGGAACATGGCCGTGCTCTATTCATTCGAGAATCCCGTACACCACGGGACGCCGACGTGCTTTTGCGTCAATCACCAACAAGGCTGGTTGCTGCTTGGGACCTCACATGGTGTACTCGATTTGTGGGATCTCCGATTCCGTCTTCGGCTCAAAGCATGGGGCCTAGGAGGTGGCACACCAATACATCGCTTAGCGGCTTACCCGCTCCATAAAAGGATTCATCCGGAAGACCAGTGGGTCTGCGTAGCCGGTGGCACCGGTCAGGCAGACATCACAGTCTGGGACGTTGTGAAGGGCGAATGTCGTGAAGTTTTCCGTGCTGGCGTTTCACATAGCAGTAGCAAAGATAGCCTCAAGCTATATGAACCGTGGAAAGTAGACGATGAGAAACCGGAAGGCATGCTAGGTCGCTTTGCCACAGCCATTGACCCATCAGCAGGCGGCAACGGGAGTCCTGATAAGGGCATTCGCGCTCTGGCCATCGGTATCGACCCTCAAGAACAAGGAAGAAAAGACCTCAAGAAAGGCTTCTTCGTCACTGGTGGCGCAGACAGGAAACTTCGATTGTGGGACGTCACGCACCCTGACACCTCGACGGTAATCAGTGGTCTAGACGTCGAAGAGGATCAGCCCAAATTTACGACCACGCAACCTACGACTTCACTCAAGGTGACCTCGGAAAAAAGCCCGCAACAGGTCTCATCTGTACCAGGTGCTGCTGCTGGATCGAGTCCGGGAGGCAAGAAGAGCGTTGTAAAGCAGCCAAGAAGTACGATCATTAGCGCAGCGCAGAAGCATCTTTTGAGGAATCACCTGGATACAATTATGGATGTGGCGTTACTGGGAAGTCCGGTACCGATGACTGTTAGTGTGGATCGAATGGGCTGTATTTATGCGTTTCAGTGAATGGCGGACAATGAGGAGGTCGATCATCCAGCTGGGACCAATGGTATTGAGAACCATGTCGAAAACTCCGCCAAGACTGAACTTTCCACCAACAAGGCCGAGAATGGAGATGGGCGGTATACAAGCTTGACGGGCGACAAAGAAGAGCTGGACTACAAGATGGATTGGAAGGGAATCAAGGTGGCTGACGTACCGGATGACGAAAAGGAAAATGAAGGATTAGATGCAGATCAAGAGAACGAGGCAGCCCCTGTGTCTGAGGAGAAGTCTGAAGAGCCAAACAATGAAGCAGCATTGCGAGAACCATCACATACCCCGTCGTCCCCCTTGCCCCTTCAACTCCCCAACGATGATCAGACTGATAGACCTCCTCTCACGGCAAAAAGCATCGGTGCTCTACCCTCTACCGCCCCATCGAATGGCACTTCGCTACACGCAAGAGAACGGTCTGACAGCGTCTCTACTCAAGCTACAGCTGGGACCAAGAGATCTTCAGCCCCTCTAAGCTCCATTGTATTTGTCGTGTCAGCTCTGGACCAGATTTCAGCGTCAAAAGAGGCTCGCAAGAGAAAGGCGCTTGGGGATGCTGCTCAGACAGCGTTGGATGCCATCAAGAGATTGGATGGCTCGCCGAATCCAGAGCTCATCTTCGAGCCTTTACGGCTTGCTACAGAAACCGCCAGCATACCCTTGACTACGACCGCGCTGGACTGTATAGGAAAGCTCATAAGTTACTCATACTTCTCCGTCCCCGCAGAATCCCAGGACCCGAGTGCTCCGCCTGGCCAGCAGCAACTTCCTTTGATCGACCGAGCAATAGAAACCATCTGCGGTTGCTTCCAGGACGAAGCCACTCCGTACGAGGTGCAGCTACAAATCGTAAAGTCATTACTGGCAGCAGTCCTAAATGACAAGCTCATTGTCCATGGATCTGGTCTTCTCAAGGCTGTCCGGCAAGTCTACAATATCTTTCTACTTTCGAAGTCAAATACGAATCAACAGGTGGCGCAAGGGACGTTGACGCAGATGGTTGGTACGGTTTTCGAACGAGTCACAACAAGGCTATCCATGAAAGAGGCCCGGTTGAATTTGGCGAAAATAGGCTCCGACAAGGGCACTGTGAATAGCAGCCAGGTCGAAATGAATGGTAGTAATTCAGTCATTGAGTCAGGTCAGACGGACGGCGGCGATGATCCCGATGGATCTTCGGAGGGTAATTCGATCTTGACAACTGACCAGCCAGCTGCTAAGGAGCCCGGTGAGAGATTGACGCTGCAGAGCTTGGAAAATGCGAAAAGCTTCGATGATCGAAGGATAGGCGACAATGCACCCACAATGGTCACACCGGCAAAATCCGTGCTCAAACTACGGATCGCTCCGGGCCAGCCTGGGTCTCAAGCAAACGGTGACGACGAGCATAGCAGACCGGACACTCCTGATGAGGATGAAGAGGATGAGACCTTTGTCCGGGATGCGTTTCTGGTGTTTCGATCAATGTGCAGGCTCAGCCACAAGGAATTACCGCCCGATCAGCAGCAAGACAGCCACTCGGCGAACATGCGCTCCAAGCTCGTCTCGCTTGCCATCGTTCGTACAACACTGAACAACAACATGACCGTTTTCACGTCTCCCCTGTGTACCATCCGCGGCACAAACAATGAGCCCACCAGCTTTGGACAGGCTATCAATCAGTATCTGCGGTTGAGTGTAAGCAGAAACGGAGCAAGCTCCGTCAGACAAGTATTTGAGATATGCGCCGAGATATTCTGGCTCATGCTCAAAGACATGAGGGTCATGCTCAAACGGGAGATTGAGCTGTTCTTAAAAGAGATTTATCTTGCTATTCTTGAACGCAAGAATGCTCCAAGTTTTCAAAAGCTGTACGTCATGAAAATCTTGAAGAGACTATCGACAGACCCTCGGGCCCTGGTCGAATTGTACCTCAACTACGATTGTGAATCCACAGCTCTCGACAATATGTTTCAGCGGATGATTGAGCACTTGTCCAAGATCTCGAGTCTTTCCATCCCGCCTACAATCGTATCACCACAGCAACAGCAGCAGTATCAGGACCAGTATACGAAGGAAACCGACGCAGACCTTGACTGGCGTGATCACGGGAAGCTACCCCCGTCTCTGACCACTGCAAGCCTGAATATAGCCTGGAATCACGAGTGGGATCTACCTGTAGAGTTCCTCCTGAAGCAGCAAGCACTTGATTGCTTAGTCCGGACTCTACGGTCACTTGTCAATTGGTCTCAAGATAGCCTGGCAGCAGGCGCCGCGAAGTTTGAAAATATGAACTTGAGAGAGTCTACAGATCGCTTGAGGGATTCCCTAGATCCTAGCCAAATCACCAATTCCCCTGGAATGTCCACTGCGGATACGCCCATTGCGCCTTCAACCCCGATACGTGAGGATGACCCAATGCAGCTGGAGAAGGCAAAGCTCCGGAAGACGGCGCTCAACAACGGCATTCGACAATTCAACTTCAAAGCCAAGCGTGGCATTAAGCAGCTTATGAATGATGGTTTCATCAAAAGCGACTCCCCCGAGGACATTGCCAGCTTCATCCTATCCAACGAGTCTTTGGATAAATCCATGATTGGAGAGTACCTCGGCGAAGGTGAACCACACAACATTGCCATTATGCATGCGTTTGTAGACTCCATGGACTTCACCCGGAGAAGATTTGTTGATGCACTAAGGCAATTCCTTCAAAGCTTCCGACTTCCTGGAGAAGCGCAAAAAATTGATCGCTTCATGTTGAAGTTTGCAGAAAGATACATCACTGGCAATCCCAATGCCTTTGCCAATGCCGACACAGCGTACGTTTTGGCATATTCAGTAATCATGTTGAACACCGATCAGCATAGCATCAAACTTGCAAAGGCCAAGCGAATGACCACCGAAGACTTCATCAAGAACAATCGAGGCATCAACGACAACGCAAATCTACCAGACGAATATTTGGTTAGCATCTACGACGAGATTGCGCAAAATGAAATTGTGCTGACTACGGAGCGAGAAACAGCTGCAGCCATGGGCGTGATAGCTCAGCCTGCTGGTACTGGAGGTATAGCATCTCGCGTTGGCCAAGCCTTCTTACAGGCTGGCCGTGATCTACAACGAGAAGCGTACGCTCAGGCTTCGGAAGAGATGTCAAAGAAGGCAGAGCAGCGACTACGGAACATGATTAAGTTGCAGCGAAGAACAACCGCGAAGCAAGGGTTGCCAAAGTACATACCAGCCACTTCCTTCAAGCATGTCGGACCAATGTTCGATGTCACTTGGATGTCATTCTTCTCAGGGCTTTCCGGTCAGATGCAGACAACTCAGAATGTCGAAGTCATCAAGCTCTGTATGGAGGGGATCAAGTTGGGCATTCGTATTTCGTGCTTATTCGATGTCGAGACTCCACGAACGGCATTTGTCACTGCCCTTGCCAGCTTCACTAATCTTGGCAACCTAAGCGAGATGCTGAACAAGAATCTTGAGGCCTTAAAAGCGCTCATCGAAATTGCTCAAACAGAAGGCAACTTGCTGAAAGGTTCATGGCGGGATATCTTGACTTGTATCAGCCAGCTAGACCGATTCCAACTTATATCTGGCGGCGTGGACGAGACAGCTATTCCGGACGTCAACAAAGCACGCATCCAGAGGGGGCCGTCAAATCCTCAGCAACGACGACCTGCCGCCAACCGATCCCGTCCCACCGTAAACTCCACACACTCGAATTACCACCTCGAGATAGCTCATGAGAGTCGATCATCAGACATGGTCAAGGGCGTGGATCGCATTTTCACCAACACTGTTCAATTGTCAGGAGACGCCATTGTCCACTTTGTCCGCGCCTTGAGCGAAGTCAGCTGGCAGGAGATACAGTCGTCTGGTCAAAGTGACTCGCCACGTACTTATAGTTTACAGAAGCTGGTCGAGATTAGCTACTACAACATGAATCGTGTTAGATTCGAATGGACTAACATTTGGCAAGTCTTGGGCGAGCACTTCAATGAGGTCGGATGCCATTCAAATACCCACGTGGTTTTCTTTGCTCTGGACTCGTTGCGACAGCTGTCTATGCGATTCATGGAAATCGAGGAATTGCCGGGTTTCAAATTTCAGAAGGACTTCCTCAAGCCATTCGAGCATGTTATGGCCAACAGCTCTGCTGTCACCGTCAAGGATATGGTGCTTCGATGCTTGATCCAGATGATTCAAGCCCGTGGAGAGAACATCCGATCTGGGTGGAAGACTATGTTTGGTGTATTTACTGTGGCTGCTAGGGAGCCTCACGAGGCTGTCGTGAACCTAGCCTATGACCACGTCACTCAAATCTATAACACTCGCTTTGGAGTTGTAGTCTCCCAAGGAGCTTTTGCAGATCTTGTAGTCTGCCTGACGGAGTTCTCTAAGAACCTCAAGTTCCAGAAGAAGTCGCTAGCCGCCATCGAGGCGCTGAAGTCAACCGTTCCGAAGATGCTGAGGACTCCTGAATGCCCTCTTTCATATCGGGCTGGATCATTGACAAACGGAGTCGGTTCGGAGAGGGAGGGAGTTTCAAAAGCTATCAGCAGGCAAACCCAAGAAGAGCAATTCTGGTTCCCTGTATTGTTCGCATTTCATGACATCCTTATGACTGGTGATGATTTGGAAGTCCGTTCACAGGCCTCAAATTATCTCTTTGATATCTTGAAACAATATGGAGGCGACTTCCCTCCAGACTTCTGGGACACCATATGGCGACAATTGATCTATCCTATCTTCATGGTATTGAAGTCCAAATCCGAGATGAAGAATGTACTGAACCACGAAGACTTATCCGTATGGCTTTCGACAACCATGATTCAGGCTCTACGGAATGTGATCACCCTCTTCACACATTATTTCGACTCTCTTGAATACATGATGGATCGCTTTCTGGACCTCTTAGCATTGTGCATTTGTCAGGAGAACGATACCATTGCACGCATTGGGAGCAATTGTCTGCAGCAACTGATACTACAGAACGTGCACAGGTTTCGGCCTGAGCACTGGAGTAAGATTGTTGGCAGCTTTGTCGAGCTTTTCGATCGTACTACGGCTCACCAGCTGTTTTCCGCCGCTGCGTCCTCCTCTGACTCTACCTCCATCGAAGACAACGACAGTGTCCGGAAACCTGAAGGAGAGGCTGCCACCGTAAAGGATCTCTCCCTAAACGCTGATTCGCCGACGATGTCGACCTTTGTGGGCGCTCAGCAAGAGAGTGAAAAGTTGGATCGCGAATCGTCGACGGCTAGCCAAAGCGAACAGACGGCCGAATCAGTCAATCGGACTAGATCTGGCTCGACAAGGACAAACAACACTTCAACTTCCCCATCCCAGGTGACCACCGAGCTGGAAGACTACCGTCCGCAATCAGGCCTTCAACAGCAACCCATAGTCGTCACAGCGGCACGACGCAAATTTTTCAATAAGATCATCACACGATGTGTTTTGCAACTGCTCATGATCGAGACTGTGAATGAGCTATTTTCCAATGACGCTGTTTATGCTCAGATCCCCAGCTCCGAGCTTCTGCGGCTGATGGCGCTCCTCAAGAACAGCTATACCTTTGCCAAGAAATTCAACAACAACAAAGATCTGCGAATGAGACTTTGGAGAGAAGGCTTCATGAAGCAGCCCCCAAACTTGTTGAAGCAAGAAAGCGGGAGTGCGGCGTGCTACGTTAGCATATTAGTCCGGATGTACCATGATGAAGGCGAGGAACGAAGGAGAAGCCGGGCGGAGACAGAGGCTGCACTGATACCGCTGTGCGCCGACATCATCCGCTCCTTCAATCAGCTGGACGAGACGCAGCCGCGCAACATCGAAGCGTGGCGGCCTGTCGTTGTGGACGTGATGGAAGGCTACACCAACTTCCCGCGGGAAGACTTTGAGAAGCACATTGAGATATTCTACCCCCTCGGAGTTGATTTACTGAACAGGGAGCCGGGGATGGAGGTGAGAATGGCACTGCAGGGACTATTTAGGAGGATTGGAGAAGTCAGGATGGGAATGCCAGCGGTGACGGGGTCTGCGCCGCCGACACCAACGAGCCCGAGGAATGCGAGCTTTTCGTACTTCGAGAGGAGGAGAGGCAGCCGCGGACGATGAATGGCCAAGACCGCACTTCTTGAGTCACAACCTATGACCACGTCTTCGTCTTCCTCCTCGCTACCACCCGACCAGCAGATGGATACGGCTGGCGCATCTCCATATGGCACGAGATCCAGAAATAGGACAGGGAATCCAAGACCTAATTATGCCGAGGACCGGGAGCTCGACATGGAGTATGAGTGGACCTCCTATAGGAAGTCCCAAAGTGCCGTGAGCTCTACCATGCCAAGCAACCTGCAATCGGGAGAGAGCGACAAGGCATCGGCCGGAAATACTCGACGGTCATCAACAGCTGCTCCCAACGGGCTGGCACCAAGTAACAAGGCTACAATTTCAAACACCCAGAACACCAATATTCCGGGGATGTCAAGCTTCTCTGTCCACCCTGATTACAATGT---TGCTGTTGCTGCGCCTGTCCCTACGAGGAAGCGCAAGGCACCTGGAAGCGGACTTGTCGCTTCTTATACCCCTCCGAATGCAACGCAAGCTCCCGCATCAGCCGTCTCACGAAGACATGGTGTTCCTCCCCAATCTAGTAGGCTAAGACCTACCAATCTAATGACCTTCGAGGGTTCTCAATGCTACCTCAAAAATGGCAAGCTGAAGGCCGACGATAGCACAGTCCTTGCGGTCAATGACCAAGTGTACCTTGTCTGCGAACCTCCTGGTGAGCCATACTATCTGGCCCGGATCATGGAATTCCTTCACATCGACAATGATCAGACCGCTCCTGTAGATTCCCTGCGAGTCAACTGGTTCCTTCGCCCACGAGATATACCCCGCAAGGTCAATGACACCCGCTTCGTGTATGCCTCTATGCAATCTGATACAAGCCCTATCACGTCATTGCGAGGGAAATGTAGAATACTACACCGAAGCGATATCGCCGATTTGGATGCTTACAGAAAGGAACCCAATTCCTTCTGGTATGAAAAACTCTTCGATCGATATATTCATCGCTTTTACGATGTAATCCCCACCAAGCAAGTGATAAATCTTCCCGCGAAGGTGAAGAAGGTTCTGGACGAGCGTTGGAAGTTCATCATCATGGAGATTGGCAAAGGCCGGGAATTGACAAGTGCTACCAAGTCGTGCAAGCGATGCCAGGGATATTGTGCTAGCGGCGATTCCGTAGACTGTGCGGTCTGCAAAAACACTTATCACATGAATTGCGTAAGGCCCCCACTACTGAAGAAGCCAGCTCGTGGGTTCGGTTGGTCCTGTGGACCGTGTAGCCGAAAACAGGAGAAGAAGCTGGAAGCTCGAAACACCGCCATCGTTGGCGAGAAAAGGATAGAAGGAGAGGAAGGAGAACCTATAGACGACGAAGACGAAGAGCATGCAGCTGCTTCAAAATTGGGGAATGGAGACATTTCAAAGGATGGAGACGCACCAACCACAGGATCTCGTCCACCCACAGCAGAGCAGGTCGCACAAGCGAAACTCTGGCCATTCCGCTATCTAGGTATCCATTGCCGGGTCGAGGATGCTCTCGACTATGACGACCGTATATATCCTCGAGCCACTTCCCGACTGGGCCCGAAACACCAGGCCACTGTGCAAACATGGCCCGGTCGGCGCGTGGAATACGTGAGACCTGCTGACGTTAAGAAGAAATTCCTCAAGGGTAATAGTCACAAAAAGGAGGCAAAGTTGACCAAGGATACAATAGCAGCATTAGAAGCAGACAAAATTGCACGTGAGAAGCGCCCTAAATGGGTCATGGACGAGCCACCCGGTTATGTGCCACGCGGCGAAGACTATCGAACTAGCGATCCTAGAAATACCGCTAAGCTGGTCTTTCGATTACCTCAGGTGGGCGAGACTTCATCTAGAGGAGGTGAATCTTCGAATACTTCAACGCTTGATCAATGCGAAACTGTGGTTGACGACTATATGAGAAAAGCTAAGGTCCTGGCACCACTGCTCGGCCTCCAAGAGTACTCGACCAACTTCCTCGACAAAGCTCTAGAATTGTTAGTTGTAAACAATTACCAGAGTGATCATGCATTGCAACAGCTTCGAAATGTAAATAAGCGGAAGGATCTCAAGGAGCCTGAATTCTCGAAGGAAGAAGTCAAGAGATTTGAGGATGGTGTCAAGAGATTTGGGTCCGAGCTACGATTTGTCAAAAACCACGTCAAGTCACAGAAATATGGTGACATTGTTCGCTTCTACTACATGTGGAAAAAAACGCCGGAAGGGAAGAAGATTTGGGGTGCGTATGAGGGACGGAAAGGCAAGAAGCAACAGAAGCAGATGGACTCGAAGCTGGTTGACGATGTTGCCGATGATGTCGATGACTCCGCTTTCGACAACACCAAGGCCGCCGCACGCAGGCGTGGTTTTGAATGTAAATTCTGTGGTATCAGGACTTCACCACACTGGCGTCGTGCACCGGCTACAGCTCCGGGCACAACCGTAGCTATTGATCCGAGCTTGAAAAACAGCAAGGACAAGAGCGCCCACTTGATGCTCGCAATCTGTCAACGATGCGCATACCTCTGGCGGTGTTACGCCATCCAGTGGGAAAATCCGGATGAAGTTGCGAAGAAGGTTGCTAATGGTGGCGGACGGGCATGGAAACGACGAGTCGACGAGGAGTTGCTGGCTGAGCTTACCACTGCGAGTGTGGCCAGCTCCATGGGAATTAGCACCACCGCTGCCGCAGCTGCCGCCGCCATCGGTGTTGATATTCCTCCTAATCTGACGATCCAGCCAGGCCAAGATGGACCAAAGAAAAAGCAAAAGCTGGTAGCCGATACTCCCGCAATGTTGGTGCCTCAAAACGCCGCGCTCATCGAGCCTCCGAAGAAGAAAGTTGCCGAGAAGCCGCCGGAACCAGCTTTGATTCCCGAGCAACCAAAGTTGAGAATTCTACCATGTGCTATCTGCTGGGGTTTTATAGCGGGTGAAGAGGCCACCGATGAGGGTCTCTGCTGTACTCGTTGCCGACTCACAGTCCACCGCAATTGTTACGGGGTAGCAGATGGTCGCCAAAAGGACAAATGGAATTGTGATATGTGCACCAACGACACTGCGCACCAAGTATCGACAAACTACGATTGTGTACTGTGTTCAGTTCGCGAATACACTGATACGGAGCTTATGGAGGCTCCGAAAACGCATCACAAGAAGAAGGACGACCGTCAGAAAGAGAAAGAACGCTTGGAACGTGAGCTTCTTATCAATGCTACGGAGATGTACTACCGCAGCCAAAGGGAGAAGGGGAGGCCAGAACAGCCTCGGCAACCGCTGAAACGAACCACCAACAACAACTGGGTCCACGTTGTCTGCGCGATATTCCATCCAGAGCTTAGGTTCTCGGACCCAAAGACACTGGAGCCTGCTGAAGGGTTTGGTGCTATTCCACTTGCCAGATTCAGGTTGAGGTGCAAGCTTTGTAAAAAATCCGAAGGAGCCTGCGTCAATTGCAGCCAGTGCCAAGCCAACATCCACGTAGCTTGCGCACAGCAATTTGGATACCAGCTTGGCTTTGACATAACCCCTGTCAAAGCCTCTCGGGCTAATGCAGTTAACATGGTAGACATGAATGGCGACAAGGGTACTGCTGCGGCAGTCATCTATTGCAAAGAACATACGAAGGCCCCCTTTGTCCGGGAAAAGAAGACTGGTATACACGACATGGCCGAAATCCTGACAGATCTTGACAATCCTGATACAAAACTCAACGCTCTGCAAGCATATGTTCGCTCGCACAAGCAGGCCGACACGTCTTTGACCGGAACGCTGCGCAAGGCACTTATGCTTGACTCT------------GCAACGAGCACAGCTACCCAAATTGCAAGTGCCGGGATGAACCACCATAGCTCAACATCTTCTGCTAGTGGTGCTACGAGCAGTTCCGCACTAGCGCCGGTCACCAGAGGTGCTAGAGTCTCACCTGGAGCGGTGACCGTCAGATCTGATGAAGTGGACCAAGATGGTGATAGGGTATTCCACCTGGACCTTGCGACCCCGGCTGAACCTGATTTCAAAGATTGCGTCAAATGTGGTACGACCGTAAGTCCTAAATGGCATGCCGCGAAGGCGAAAGCTACATCTGAACTCATGGAGCCTCCCATGCTCGAAAACGTTGTCAAGGAGAGCGGATCTTCGCAGCCAGTGAATGCACTTCCACATGATCACCTCGAAAACAGTC---GCGATAATGGCGTCAGCCCGACTCAGCGTGACTCTTCTGCAGCACCGATTCTGTCCTCTCAGCCGGAGGGGGCAACAGTGGTGAACGGTGGGCTTGATGGAGATGGCGCTGTAGACCAGGAAGACCAGACAGATGCGCCGCTGCATGGCCCCGAACCTCCGGTCCATGGCAAACTTGAACTGCAGGAGTCAGCGATCAGCCATGTGGGAGAGGAGTTGCCCAAGTATCTTTGCAACAAGTGTTATCAACGCAAGCGCCATGAACCAACCCCACCACCACGTACCCCAACACCCCAGCCCAATCCTGTGGAAACCGAACCCGAGATTCACGCAAACAACGAATCTCAGGTCGAAATTCAAGCAAGCATCGAAACAGATCCAATTTCTCCTTCAGTGCGGGCGGTCTGGCCATCTCAAGTAGCGCAGACGTCCTCACAGGAAGCGTATCATGGATGGCCACGCCAATCAGTCC------------------CACCGGCACCGGCACCGGCACCGG------CACCAGCCTTGCCACCACCAGCGGCTCCCTATCATGCCCCAGAACGACTACCCAACGGGATACCGCACTCACCAACTGTCGTAGCGCCACCACCACCGCAGCACTATCCGCCGCCACCTCAGCATCAGGCAGTTTATGTGCCTCCACCACCACCGCAGAATTACCGAGATAGTCGAGGAGTTCTTCACCGTGGGATGCCGCCGCAGTACCACGCACCGCATCTCGTTAACGGAGTACCTGTGGAGGCGCCATCTTTTCAGTACCGACGTGACAGTTCTGGCAACTTGTACCAGGTGCCTTACGTCCCACCAGCGATGCGACAGCAGTCGTCGACCCTGAGGTCTCCGCATGTGCATGATCGGTCATCTCAAGGGCCTCATGGGCCACCGGAGGCTGCGGAGAACCCATTCGCCGTACCAAACACGTCGCATTCTCCGCCGAGGCAGCCGTTCAATGGCATCTACGGTAGTCCGCCAGGTCTTCGGGAAAGACCGGAGACTCCGCCGGATGGGCTTGTACGCGAAGGCAGATGGGGTGGGGATGCAGGGATGGCGAACGGTGCGAGTGCCAGTCCATCGTTGCGGAATCTGTTGCATTGAATGGCAAGCGCAGAGACACTAGAGGCCAGAGAGTTGAGCCTGGTAGGCAAAGTCGAGATGCGCGTAGCCCTGGTCTCGAGTGATGAGAAGCTGCAGTCCGCTTTAGATACTTATCTCCCTCCACTTCTACTCAAGCTGGCCTCTGAATTTGTGAGCGTTCGAAATAAGGTCATCACTGTCTGTCAACATATCAATACGCGAATAAAGCCGCCATCCATCAAACTTCCTGTAGCTACGCTGCTAAAGCAATACAAAGATAATAGCAATGCTCTTGTCCGCCACTTTGATCTTCTTTACATCCAGCAGGGTGTCGATCGATTGCCGCTTCACGAACGCCTAGACCTACTCCCTACGCTTCTGCATGGCATTGCAAACAATTTCCGCGATTCGGCCACACATACGGCAACTCTATTCAACCTATTCCTGAAGCTACTTCATAGCATGACCTTTCCACCACGTGGGAACAAAGACGATCTAGAACTAAGAGAAAGACTTGGTCTTGCAAGCAGGCCGGATGACGTGAACTTTGTGACTACTTGGCTCGGCAAGCTTCTCTTGTTGGGTATCAATCAACTTGATGCAACCCGCTGCCCAGGGTTGAGCAAAGAGGAGTGCAGCTTTTTACAAATGTACGGAAAGAAGGAGACCTGGACTCCCAATGTTCCAGGCGGCCTCAATCTTGTTGAAACCAAAGTCGCTGCCTCCAGGTTTCTTGCCAGCGGAGCTTTCGTCGATTCAGAGCGCTTTTTACCAGCATTATTTGCTTCAGCTGATCCCAATTCGCGAATCTCTGATATCGGTGAAGATATTTTAAAGCGTGCTGCTTCGGCCGTTTCTCTTGAGGACCCAGACCTAGTATCGTCTCTGTATGCCATTTATTTAGGCACAAGAGGTACCGATGGATCTTTACCAGCCCGAGCACCATTGCAGACAAGGATACTCTCAATTCTATGCAGATCCAAGCTGGCTTCTTCTTTCGGTCCACAAAGCACACAAATCGTTCAAGAAGCGCTTACACCCGCGGGATCTGCGCAACAACATGCAAACATGTCATCTCCAAAGCAAGGCCTAGAAGCAACGAAACTGCGTGGCCAGGTCTTTGCTTTCACAAATTGGCTTGCGCGTATAAGTTCACCTGATGATCTCAGCGCTTTTGCGCCGGCCTTGGTTGGAGAGCTGCGAATGTACATTGAGAGTCAGGGCTGGCCACGCTTCACTGAAGACACTTCGGCGACCA---------------GTGCAGGAGGCCCAGGTGCAGGCGAGATGGCCTCACGGGCTTATGGATACGAAAGTATTGGGCTTCTGGCTGGGGCCTGTCCCGAGAAACTTCTACTCGATCCAAATCTTGATCTGCTTCGATGGCTCTTTAGATCCCTCAGCGAAGACCCTTCGGGTAAAGACATGTCTACGAGTATCGAGCAAGCTCTGAGTAGTGTACTTGGAGTAATGGGTAATGGCCTAGGATCAGACTTCGAATCGTCGCTGACGTCGTTGTTACTGCACCATATGAGTCTCGATCTTGGCCAGCCAGACGATTCGGGTACTCAAATAGTTCGGAGTACTCGATATCATGCGGTGCGTTTCGCAAATCGCTGTCTTGAATTCAGCAACACAACAGCCAGATGGATTGATATCCTCGCCATGGAAGGCGATCACAATGAGGGAAGCGCACTTCTTGAGAATGGGAGAAAAGGGTTGGATCCATACTGGCACCGAATGCTGAACCCAGTCAAGAATGAATCGCCTAAAATTAAGGCAGAATATGACCTTCCTAGCTTTCCAGAGCTTGTCGATAAATTCTTTGGATCCAGCTCATATTGGGACGTTAGGACTACCACGCAGATTAGGATCCCAAATGCGTACATGCCTGCACTTACGTTCTGCCGTTGTGTCTTATTTCACCAAGCATTGACAGCAGCCAAAATTCCCCCTGTTGTCGATGCCGACTGGGAGCGGCATATTGATGCCCTGATTGCAAACAACGAGGACGCTCGCGCACAGCTCAGGGTCTTATTTCGAGATCTTCCATCATCTCTGACGGGGAATCAAGACTACCCCAGAGCGCTCATGACTTATCTGCAGGCAGCCTTTCATGGTATGATTCCACAAAATGGTGCAGGTGGAGAAGTCAGCAGAGCTGGCGATTACCTTCTGGAGCTTTGTTCGCTCCTACCTAGTTCCGCATATATCAGCCTTTCCGCCAGGGTGCTGAGCCTTCAAGAATCCATCTTCTCGAACAACAAGGAGCTACGTGATAGATCGTCCCACGTTTTTGGTATTCTGGCAAGTCTTGAAGAAGCTTCCGAGAGCAAAACCCAGGGTATGATGAGCGCTTTTGGCCATAAACTCCGGTCCTGGCAACATGCTATTGGCAGCGAGCTTCTCCAGATACATGGGGCAATACTTGCGACCGCGTACTTTCTCACCAGGTCTTTTTCGCGAAATAATTTACGTCCGGAGTTCGACGAATTGCGATCCACCTTTATTGGTCTTATACTTAAAATTCTGAACGAGACTCGCGACAAGGTTCTCCTGGAAGGAGTCTTTAGTGCAGTTTCGGAGCTTGCTCTCTTTAGCGTATTGACGCCGGAAATCATACCAAAGCCCCACAACATCCGGAGTCTGGTCCAGAAACTGACCGAAAAAGCCAAAGATGGAGACGAATCAGCTATGATAGCTTTGGGTCACCTTGCAATTCAATGCGATGAAGGTCCAAGTGAGGATTGTATACTGCAAGATATCGTCAAGGAGCTCTACGACTTGCACACTATTAGACAAGCAGAAGCTCAATTCGCTATCGGAGATGCCCTGTCCTGTGCTGCGATCGGCTGGCAGTCGAAGTCCATGATTGCGAAATTGGACATTCAGGGCGGTTTCCCAGAGTCTTCAGGCCGAGAAACCACACTATCATCGGTTCTTACTCAGGTGCTGTTGGACTGCAAGTCCACCAAGCCGGCATTAAGACAGGCATCTGTGGTATGGCTGTTATGTTTGGTCCAGAATTGTGGGCATTTGGCGGACGTTCAGGCTCGATTCAGAGAGTGCCAAGTGGCTTTCAAAGGCTTTTTGGCCGATCGTGATTCATTGAACCAAGAGTCTGCGTCCCGCGGGTTGACTCTGGTCTATGAGAAGGGCAACAAGGCGCTCAAAGATGCTTTGATACGAGACCTTGTTGGCTCTTTCACCGAAACAAAAGCAAATTTTGCGGGTACTGTGTCAGAAGACACCGAACTTTTTGACGCAGGAGCCCTACCAACTGGCGATGGATCTATCACAACGTACAAAGATATTATGAGTCTCGCTTCTGAAGTTGGTGACTCTAGCCTAGTCTACAAGTTCATGTCTTTGGCTTCTAATAACGCCATATGGTCTAGCCGCGCTGCATTTGGACGCTTTGGTCTCAGCAATATATTGAGTGACGCCTCAACAGAGGGCTACTTGGCCCAGAACCCCAAATTATACCCAGCATTGTTCCGATACCGCTTCGATCCAAATACAAACGTGCGAAACTCGATGAATGACATTTGGGCAGCGCTAGTCAAAGAGCCAGCCGAAATTATTGACATGAATTCTGACAGCATCATGAACGACTTGCTAAAGAACATTCTTGCCAAGGAATGGAGGGTTCGCCAGGCCAGTTGTGCGGCCATCGCCGACCTTGTTCAAGGACGGCAGCCCGAAAAGTACGAGAAATATTTGACCGAGATATGGGAATTGACATTCAAGGTCTGCGATGATATCAAGGAATCCGTTCGTACCGCAGCGATGGCTCTAGCTCGAGTCTTGACCGGCATACTAACACGTGCGCTCGAGGCCGGCGAATCTTCGATTCGAAGCTCAGACAAAATGCTGAAGCAGATTCTCCCCTTTCTCCTCAGCCCTTCCGGCTTGGAATCAGGAGCACCAGAAGTCCAGGACTTCGCCCGGAAGACGTTATTGAAGATCATGAAGAGCAGCAATGGTCAAACACTACGCCCGTTCGTGCCGGAGCTTGTCGGCCGTCTTCTTGCACTCCTGAGCTCCATAGAACCCGAGATGATCAATTATCTCCACCTCAATGCTGATAAGTACGGGATGACAGCGCAAGAGCTTGATGATGCTCGTCTGAAACATATCAGAGGATCCTCCATGTTAGAAGCTATTGAACGATGCCTTGACTTTCTGGACGAGAGCTCGATGCCAGAGCTGCAGCAGAGCCTGGAAAACGCCATCAAATCGGTAGTCGGACTGCCGTCGAAAGTCGGCTGTAGCCGCGTGCTGGTCTCGCTCTCCACTCGTCAAAATTTCATTTTCAAACCCTACGCCGATTACTTCCTTCCGTTGGCTCGCAAACAGGTGTTTGACCGCAATGACACGATCTCCTCGTCATATGCTGCAGCATGCGGTTACCTCGCAAGACTAGCATCTGATGAGGTACTCTCGAGAGAACTCGTGGCATCGTGCCACAAGTTTTATTTCGATTCTGATGACGAGCGTCATCGCATCATCGCGGGCGACATTGTTTATGCAGTGTCAAAACATGCCACGGACCGATTCAACTCCCTTGCAAGCGACTTCTTGCCATTCGTATTTATTGCAAAGCACGATACGTATGAGCGCGCCAAGACACTGTTCGAGGACACATGGAATGAGAACGTCGGAGGGTCTCGGACAGTGCTGCTCTACCTCAAAGAGATAGTCGAACTGGCGTCGCGATATCTAGAGTCTGCGCGTTGGTCGCTGAAGCATACGTCTGCCTTTGCAGTTGCGGATGTAGTAAAGTCGTCCGGAACCGGCATAAGTGCCGCCAACGCTAAGATTATATGGCCTGCTCTTGAGAAAGCCTTGTCTGGCAAAACATGGGAAGGCAAGGAAATTGTGTTGAAAGCCCTGGTCCAATATGCAAAAAATAGCACTTACTGGTCGACGGACCAAAAAGTAACAGAACAAGTTGAGAAGATCGTGCTGCGCGAAAGCAAGAGGAACAATCCGGCTTATCGTCAGCATGCATTTGAGTGTCTCGGAGACTTTGTCGAGTTACGACAGGAGGGTGAGATGTACTCGCTTGTCTATGGAATTATCAAGCCGGTCGTAGAAGAATCTCTGGAGAGTGCTGAAGAAATGGATGTTGATTCCAAGTCGGGAGGAGCGTCTACAAAAGCAGTAATAGAGTCAACATTGGCTAATGCAGCGAGTGCATTATTGAAATCGATAAATCCCTCAATGACAATGAACGATGACCTGAGCTCAGAATTAACTCAAGCCCTCGCGTTGACGAATCGAATCAGAACCGAACACGGGAGCAGAAAGACGATCGAAGCCATATACGATGCTCAAAAGTCGGTATTTGAGAGGCTGCACAAGGCACAAGAAGGACATCTTTCCAAGCATCTGGAGGGTATCCTGGTTGAGTACACAAAGCAGGTGTTCGCCTCCAGCGACCAAGTGGAGCAGACCCGGATGAAAGCCGCAGAGGCTAGTGTTGCGCTGGCTCCCATCGCGCGCCAAGGGGATCGTACCAAGGCTGTCTTCGTTCAGGAAATGTCGAATGCGAAGGAACAGGAAAGGTCGGCGTCCGTCCAACAATGCCTCGATCGCGCAAGGAAGTTAATCAACGGATGAATGAACACTCAGAACGGCAACGGCTGGCCACCTGTGCAGGGAGGGGGAGCTAGTTCATCAAACAATGACCATATATCAGGGCAGCAAAGACAAGCGGGGGCTTTTGGCCTTCCAATTCCTCAAAGTCTTGCACAAGCGCCATCTCTGCAGGCTGCACGCGGTCCACCTACTCTGCAACTACAGCAGTCACCACCGAGCGTGCAACAGCAACACGTCATTCAACACCCCGGCTACTCTTTACCTACGCTAGGTCCAACGGTGCAGCAGCAGCAATCTCCACAGGCAGCCGAGAGAGATATCGAAAGGGAACGTCTAAGGGAACATCAGATGCAGCTGGACATGCTTGCGCAACAACGCTTCAACCAGGAGAATGAAATACTACAACTGCAGCGTGAACGGAAGCGCGAGGAACAGCAATTTGAGCTGCAGCAACGTGAACAACAGCAGCGCGAACTTCAACAGCGTGAGCAGCTTACCTCACCCTTGGAAAATCACACCGGAGCCATTCCGATTCAACAGCCAATAGCATCAAGAGTACCAGCTACTCTGCACGGGCCGAATGGCATCCTGAACGACCAACATCCCGGTGTAGGCACCGCTCCGCCTCAGCCTACAGCACCGCTCGGCGCTTCTAGCGGACAAGGCAATGTTTTTAGTAATGGAGTACAAGCTGGGAACGATCACTCTTTAAGAACCCTTCCGCAACAAGCAATGCAGTCTCTTCCTCCTCAGCAGCTACTGGGCTTCAGCAACGCTGTTACCCCTCAGCAACTACCGAACGGAGTGGCAGCACTATCACAAGGGCAGCAGCCGATCTTGAATGACGCGTTGAGCTATTTGGATCAAGTCAAAGTCCGATTCGTGCACCAACCTGACGTGTACAACCAATTCCTCGACATTATGAAAGACTTCAAAAGCCAAGCTATAGACACCCCTGGGGTGATCGATCGGGTATCCTCGCTATTTGCGGGCCACCCCGAGCTCATTCAAGGCTTCAATACCTTCCTACCTCCTGGCTATAGGATCGAGTGCGGGACACTAGATGACCCTAACGCTATTCGAGTAACGACGCCTATGGGAACGACAGTGTCTCAAATGCCCTCGGTTCAGAATCGAAGCAATGGAGTATCCAACGGTGTTGCAGCAATGGAGAACGTACGCCAAGGCATTTATCAGGAGGTACCACAAGCAAGTATCGAATGGCCCGCCTCGCAGAACGACAATGACGCTTCCGGTAGTCTCCTTGCGGACACTCGTCGTGGGCATCAAATGTATACTGGTCAGGATAATGCCGGCAATGACACTGGAGCTGCATATGCTAGAGAGGACCAAATTGGAGCTTCCCAGGCTGCGCTGATTGCTCACCAGCAGGATCAGCAGGGAGTGTCCAATTTAGTATCCGCGGTTGCGACCAACGGAGCGCAGGGGAGACACAATCTGGCTCAAGTCTCCCCTGGTGGCGGACATATAGCTTCCCTTGGCCAAGCGGCTGCCGGGTTAAGCAACGCAGCGCTGACTTCGGGCCAGCTGTTGGAGAAGAGAGGCCCTGTGGAATTCAATCATGCCATTGGGTATGTGAACAAAATCAAGAATCGTTTCGCAAATCAGCCCGAGATCTACAAGCAGTTTCTAGAAATCCTGCAAACGTACCAAAGGGAGTCAAAGCCGATCCAGGACGTCTATGCACAGGTAACGCAGCTCTTCAGCTCCGCGCCAGATCTTTTGGAAGACTTTAAACAATTCTTGCCTGAATCGGCAGCACAAGCCAAAGCTCAAGCAGCGGCCAAACAGCAAGCCACCGAGGACGCCGCGATGCTCAGCAATGTTCGTGGCGAATTTACCGGGCAACAAAATGCTCAGGTGCACACTCCTAGACCTGAAATAAAAATGCCGCCAGTGGGTAATTTTGCGCCTCCATCTGCTACCAAAGAGAACAAGAAACGTCGAGGAGGGCCCGGGTCCCAAATGACTGGCGGAGCATCGGCAATTGACGCTGGTGCCGGTTCCAGTGGCCAGAATGGCAGGAACGGTCGAGGGGGGGCCACAAATAAAAGAGCCAAAGTCGAGCAAGCCAAACCAGCAGCGCCTGAGGTGCCACCAGTCTCACCTTCCCTGGTTCCCAGCCTCCCATCACCGATGCCTCCGTCCAAAGATGCCGGTAGTATCTCTGAGCAGCTCGCCTTCTTCGATCGAGTCAAGAAATTCGTTTCAAACAAAAGCACGTTCAATGAATTCCTGAAGCTTCTGAACCTATTCACCCAAGATATGATCGACAAGAAGACATTAATGCACAAGGTCTACAGCTTTATTGGTGGCAATCCCGAGCTCGTAACTTGGTTTAAGAACTTTATCCAATACGACGGTCGAGACGACGTCATTGAGAACGAGCCCAGGATGCCCGGTGACAAAGTTGTGTTGAGCAATTGTCGCGGCTTAGGCCCCAGCTATCGCTTGCTGCCCAAGCGAGAGCGCCTACGCAAATGTGGTGGACGCGACGAGATGTGTCAACGAGTCCTTAACGATGAATGGGTGTCTCATCCCACTTGGGCGTCGGAGGATTCCGGGTTCATTGCGCACCGCAAAAATAGCCATGAAGAAGCATTGCATCGTATTGAAGAGGAGCGTCACGACTACGACATCAACATCGAAGCGGGCCTGAGAACGATTCAGCTCCTGGAACCGATAGTGCAGCAGATGCAAATGATGTCCGAAGACGAAAGGACTGCGTATGTCTTGCCAGCTGGTATTGGAGGCCAGAGCGAGACTATCTACCAACGTGTCATCAAGAAGCTTTATGGGAGGGAGATTGGCAATTCAATCATCACAGACATGTTCCAAAGACCAAACGCAGTCTTACCGATCATGTTGGCAAGACTCAAGCAAAAAACAGAAGAATGGAAGGCAAGCCAACGAGAGTGGGAGAAGGTCTGGCGCGAACAGACGAACAAGATCTTCTGGAAGAGTCTTGATCACCAAGGAATCGCGGCCAAGAAAGAGGACAAGCGTCAGTTCCAGCCCAAAATACTCCAGACGGAGATCCAAACCAAATACGAAGAGCAACGTCGTCAGCGTTTACTACCGCGGACCCGTCTACCAAAGTACCAACTTCATTATGACTTCAAAGACGTGGATGTCATTCACGACGCCTGCCATCTCATACTGACCTATCTTCACGATAGTTACGTTGGGAACGAGGTTGATAAGACAAGACTCGAGACTTTCTTGACGACCTTTATCCCTACCTTCTTCGACATCGATCGCGATCAGTTCTCGGACCGTATGAGTGATATATACGATTCACCCCCTCCAAATGAAGAAATTGAGGAGGAAATTGTTAATAACGATGATTCGAGCTCAGGGCGAGGTCGCAAATCTGCCAGTGGTAGAAAAGCTAATGGTCTTCTGCGAGAGGTCTTCGGGCGTGGCCGACAAGGCCAGAAAGAAGAGAGTGTAATGGAAAGCAAAGAAACCACGCCTGACCAGTCCCACGATGAAGATACCTCAGCATCCACCGGCACGCCAACGGAAAATGGTCCACGCATCGACGAAGCTGAGCATCGTTGGATGAGCCATCCATCGACTGGCAATCGAGCTGGTGATCTCAACAAGTCCTTTGAGCGCCAAGATTTCCACCTCTACGCGAGCATGAACATCTACTGCTTCTTTAGAGTATTCCAGATGCTCTACGAAAGGCTGCTGAACATCAAGTTGAACGAGGAAAAGGTCAAAACTGATATCCAACGCGCAAGCATGGCTAAAGCTGCCTTCGACTTGAACCTCATTGAGAAGAAGCCTTCCGAGTATTTCACAGACGTCAGCCCCTCGGCAAATTACTATCATCAGATCCTCACGATGTGCGAAGATGTCATCAAAGGAGAAGAGGATCTCATCGTTCTCGAGGAGACATTGCGTCGCTTCTATATGTCAAAAGGTTGGCTGCTGTTCTCGTTCGATAAAATGCTGTCGGCGCTCTTAAGATTCGCTCTCAGTATACTCGTCAGCGACAACAAGGACAAGAGCCTCGACGTCATCAATCTGTTCTACAAGGATCGGAAGGAAGATGAGACGACCCACCAAGCGGAATTGACATACCGCAAGCAAGTCGAGAAGCTGACCAAAGATGGCGACGTTTATCGCATTCGATACAATCGAAACCTCAAGCGTACCTACATTTCAGTCTTCAAGAAAGACGAGAAGACGTATGAGGCTGACGAACTTGCGGCCACCGCACGCTGGTCGTACTACATC---------------------------------------------------------------------------------------------------------------------------------------------------------------------------------------------------------------------------------------------------------ATGATGGGTTTCGAAGACCCCAAAGGCCCAGCCTCGGCCTTTGAAAGCCCATCTTTCGGCCAAGATGCTTCATTCCATGTGGACAAGCCTGTCGGTTCCGCATCTATATCTCCTTGTGGTCGAGACGTTGTCCTAGCTTCACGCCAGGGACTAGATATCATTGACCTCGATTCACCCTATTCCCCTCCTCGGCATCTGCCTCATCATACACCATGGGAGGTCGCTGACGTCCAGTGGTCACCTTTCGCCGCACGAGACTATTGGGTCGTCAGTACATCAAATCAGAAAGCTCTCGTCTGGAACTTGGGAATGGTCAATACAAAGTCCTCCGTTGAACATGTCCTTCATGCCCACAGCCGTGCAATTACTGACATCAACTTCTCAGCTCACAATCCCGACATCCTTGCTACATGTGCTGTTGATAGTTTTGTGCATTGCTGGGATCTCCGAGACCCTTCCAGGCCGGCAATGACATTCTGCGACTGGTTTGCTGGGGCGACCCAAGTTAAGTGGAACCGTCAGGATTCTCACATCCTCGCCTCGTCCCATGACAAGTTCCTCCGCATCTGGGACGATCGGAAGGGCGCATATCCGCTGAGATCAATCGAGGCTCATGCGACGAAGATTTATGGAGTTGATTGGAGCAGAACCGAAAGCACGAAGCTCGCGACTTGTTCATTGGATAGGACTATCAAATTTTGGGACTACACAAGGGAAACAAATGAGTCTGATCATACTATACAAACGCCTTTTCCCGTCTGGAGAGCACGTCACACACCATTTGGTTATGGCCTTTTGGCAATGCCACAGCGAGGAGATCATGATCTACATTTGTATGATAGGCGGCTGGATGAAGACCCAGAGCAAATTGCAATTGCAATCAAAAAATATGATGGACACAATGATCAAGTGAAAGAATTCTTGTGGAGACCTAGGGGTAGCATCACGGATAGTCATGACAATCGAGAATTTCAACTCGTCTCATGGGGGACTGATCGAATGTTGCGCCTACATATGGTCAGTGAGGATGTGCTCGCTGATGTCGGCTACGAAAAGGGCATGGAAATCACGCGGCGTGTGAACTTTACCCGAAGGAACGCTGTCTACAAGACCTTCCGAGAAGAACCGTCGAATAACTCGCAAGATGATCAAGGGAATGTCTTCGGCAACCTGGTTGCTTCAGGTGAACCACCTAATGTTGGCATACGATCTGTACCCACCACCGGCATGAGTAGAGCCTCCATTCCTTTCATTGGTGGATATAATATTGGGGGGTCCATGAGTCCGATCGTCACTCAACAATCGGCTACCGCGACCGACATGGACCCAATATCTTGGATGAGAGGCGTGAAGATTGGGAAGCGTGGCAGTTCTGCTTTGGGCATGCATCAGAGTGTATCATCTATACTGTCTCCGAGCCTCAAAGTAGATCCAACTTGGGACATCTTCGAGTCTCTGGGAGAGGAGATTACTCATGTTGGAGAGAAATTTGCCAAGGTCGCTTTTGATGAGGTCGACATGCAGCGTCGTAAGATCGTTGTCTCCCTTTCCGGACCATGGGGCCCCGAGAAGACTTCCACATACATCAAGGCTCGCATCGAATTTCCGTTGACATACCCCGAAGCCACAGCACCTACCGTCTCTCTTGAGAAGACTGCATCCCTTAGCGATGATGCAATCAACAGGGTCATATCAGAAATTTCCTCGATCACGGCTGGGTTTCTATCGCGGCAACGAAGCTCTTTAGAGGCTATATTAGGCTATATCTTGGGCGAGCAGACACTTGAGGAAAGCCTTTTGTGGTTAAAGAAACGGCAGGAGAGTGTTGATCTTGACTCCACATTGGAGCTCGACATTAGCTCAAGCGACGAAGACGACGAGAAGTTTGCAGGTCCACAGAGTAACGATATGGAGAGCAGCGACCCAATGATTGCGAAATCTCAAGCACAGAATAATCCTCCCCTGCCCAAAGCATGTGGTGCATTGTGGGCCACTAATGGCTGTCTGGTTTGCTTCTTCCCTCCGAAGCTAGAGAAAGAGCCTTCTTTTCTCGATCTAACACTCAGGGCCAAT------GATCGGTCGTCTAAGAGTCGGAAATCTATCTTCGAGGGCTTTGGTCGTTTTCACACAGCTTTAGGACGAAAAAAGCAAGCACCATCAACGTTAGAGACCATAGAGAGCGGAGACTCTGACTCCAATGAGTCATCTTCTTCATCATCCAGATCGTCATCTATTTCAGATGAGATCGATTTGCCCCGCCATCACTTCCTGCCGGGTATGGCTTGGCGGGGCGATGCCTCTGAAGCTTTTCCTGGAGTGTCTTTGGACGAGTCGCAGAAGTCAAGTAGCGGCATGGGAAAGTCAAAATCCACTGTTTCAAAGGGCAAGAACTTTGTCTCTATCCATGATTACAGCGAGCTCCTTCCTGCGAAGCAATATCTGGCCAAAAATTATATCGTCGGCCATGGTTCGTATGGTTGTGCTCACAATGCACGGGTTGCCAGAGAGCTTGGAGATCTAGATCTAGCTGACGTGTGGGCATTGGTCGATTTATTATTGCAGGACAAGGTACCACTGGAGGCGATGACCGAAATCCGAGAGGGTGATACCCGAGATCCTGGTAATGCATACATTGAACCCATACTGATCATTGCCCGGCGCGCCACATCTGAGCTCAGATCAAAGGATAGTGCTATTGACTTGTCTTATGATAGAGATGAAGAAAATCTTGCATTTGACGTGCGAGCGCCTGTCAAGTGGGGAGACCACCCTTTTGGTCGGCGATATTTGGTTGACACATTAATACGTCATTACGAAGGGTTGGCAGATATCCAGATGTTAGCGATGCTATCTTGTGCATTGAACGAACATCGTGGCACATCTGGTCCCCTCGCATATATGGTCGAACAGTCCATCCTTCCCACACCTGAGAGTGCCCTGTATCGCCATTGGAATGGTAAGCGCGAATATTATCCATCAGAAGAGGTCGCAAAGGCTCGTTTACACACTCCCTTCTTGGAATCAACATACGAAATAGACAATCAAAACATACACAGCGGAACGCATTCTGCAATCTCTTCGACCGGAGCACCGCTGAGCGACCTTTCTGCAAGCGGTACACCTCCAGCGTATTACAGACCCCTTCGCACAAACTTTGAGCGCAGGGATCCCCAAGCAGCCAGTCTCTCAACTTCACCTGAGCAGCTACGACATACATATCGCTCCAATTCGAATCTAAGCGCACTTGGCGGCCCTCTCTCACGCCCTTTGCCTTTCAGCAACTCCGTAGCATCGTCGCCACCTGCCGCTTTCCCCAAAAAGCGTTTAAGCCCAGCAGGAAGCTACCTTGGAACCTCGACGTCCGCGAATACTTGGAACCCTTCGCATATCTTCAGTCGCTCGTCTACCATAACAGAAGACCTCAAGTCCAGCTTCACACTATCGATGTCAGACACGGAAGAGGTTGTTCCACGAGGACCGAACAAGCCCGCGTTCGCTACCATACTGAAAAACCAAGATCAATTCAATAACGATGGATACGCTCAGGTTCCATTTCTCGATCCACGCCAGGATAAGTACCGTCACTATCGAGAGGCTTACGCCCACCTGCTCTATGTCTGGGGCCTACCCATCGCAAGAGCTGAAATGTTGAAGTACAGTGATGCCTCCACGGCGGAACCAAGAGTATTGCCCGCACACTCAGCTTCTCTCCTATCTATCGACAAGGCGGGTCAGGTTGACACTCAATCGTCTATGGACGATCAATATCTAGTCCTCAGAGACCACTGCACATCTTGCGCTGCCATACTACCACTCGAATCAACGACACGCCGGTGTCAGGATTGTCCAGCATCACAAGCGCCTGTGATCTGTTTACTATGCGATACCTTCATCCAGGGTCTTTCATCCCCCTGCTTCAACTGTGGCCACGTCTTGCACACTGCTTGTAGAGAGTTACTCTTTACGCAGGCTGCCGAAGACGTTCCATTAGAATGTATCTCAGGCTGCGGCTGCATCTGCGATGACCATATCATCATAACTATGGAGACGCCAACGACAGCAGTAGATCGACCTTCCAGAATCGCGCAGGAGGAGGTGAGCCCCGCTCTGACAATCGTCCGAGACGGCACCGCCACTAGTGAGCTAGAGCAAGTGGAACGGTGCGATAATAGTCAGTGGGAAGATATGGCGGCATATGAAAGCCTGGCGCGCAATCTTCAGCCTAGGAATGAAGTCAAACCGAAGGGTAGTCAGGTGTGGAGGCGAAGGAAAGGAAGTAATGTCACGGGCTGAGGAGTCCCTGCGCTCCTTTCTTATTCCAAGAGAGGATGCAGTGACACAACCAAATAAGCCTGCTGCAAAAGCCTCAGCGCCAAAAACAAAAGGGAGCTCGGTCCGACCAACTGGTTCAGCAGGTTCAAGAGCTAGGAAACAGCCTGTAATCGACGTACTAGAGATATCTGGAGAAGTAGACGCTCAAGCTCAAACCCAGGATAGAACCACTCTGGCTACAGAGGTTGTCAACGCGACATTGAGAGCACTTTCAGAGGCTCTAAGGAAGCCACCATCACAGAAGAGAAGGGAACCGCTTCGGAGGACCTCGTCGAATGCGTCTTTCAGTAATGGACTTGAGTCACGGAGCCAGACGCCTTTGCAGCCGATGTCTGTCAATCGAATTGGGAACATCCCCCGGGAAAAGGGCCATCTACGACGATCCTCCTCTACAATCTCCAATGACGGAAGGCTTGTGGGCATTAGGGCTCAGGCAGAATGTAGCCGCATCGCATTTGCTTATCTTCGGTCTATTCAGAGTCGGAACGCCTCTCCGCCAATGCCTCATCTGCAGCTGGAGTCAGGCATGTCGGCTCTGATTGGGAGATTGATTACTCTAGGCTTTGACAATCTTGCTATAAAGGAACTTTATATTCTCAAGAAACGCCTTGAGGCTGCCACGGGTTCTTCAGGTCAGCAAAAACATACGAAGCATATGTTCCCATCTGCCAGAGAAGATGGAGTAGGACCTAAGACCGAGACCTTGGTGGAGATGCTTAATTTCAGTACGATCAAAGCCCAGGGACCGTTGCTAACACTGGTCATCACAACACAAATGCAGGTCCTCAAGATGCTTGCACTAAAGCGAGAAGCCTCTTTGACCGAAGCTGCACTTCAGCATCTAAGCTTGGAAGTAATGCATTCTCCGGCAAATTTGATCCAGCAGCAAATCATGTCAGAGTCACCTGACTCTCGGGATAAGGCTGCTCATCAACTGGAAACCCTTGCACAGTCTTTGATAACATTGTGTCCGAGCCCATCCGCTACAGAGGACTACAAGCTCTCAAAGTCCAGCAATGATTTGGCTCCACACACAGCTTTCGAATACCAATTCTTGGCGTTTCGAATACGCTCAGTGTGGTGGAAGATATCTGGTCATCGGACAAACATAGCCACAGAGATGATCAATCCTTTCGCTCGATGTATGGCTACTTTCCATCGTCGATCGAAGATGGATGGAAAAGAAAAGTACAAACTTGGGTTGAGCGCTTTCGAAATCATTGTAGGTATCTCTCAGACAACTACAGGCTTTAATGAAGAGATGCTGCTTGGATTATATCAACTGCTTGCCGACATGGCGCAAGAAAGCTCTCAGTATATTGAAGCCAGTCGATGGGTTAAAAAAGCTACAAACAGCGCACGAGGATGTGGAGTTTCGCAGACACGGCTGTGCATCCTGGATTGCCGGCTAGCAAGTCTTATGATTCGAGGGTTAGGCTCTGAGTCGAGCGAGCATCTCTTGCATTCTCTACAGGCAGCTGCTGGTAGCTTGGCCGGCAGTTTGCAGGGAGAGTCTGCGGAATTGGATGAGCTCCTGACGATCATCGCCAGTCTACGAAGATCAAGCTTCTTCGTAATACAGGCCGTCCAAAAACAACACAAGAGCGACAAAGTGCAAAATTCATCGGTTGTGGACACGTGTTTGGAGATCGTATTACTCTGTGTCAAATTCTTGCTTCGATATCTAGGAAATGGCCCAAGTCGACAGGAGGATGAAAAGACGACGGCACGACGTGAGCAGCGGCGTGGCTTGGCGGCCAAGGTCGCATATCCCGTAATAGACTCAATTGTGGCCGTGGCAAATCTCTCTGTCAGGGCCACTGTAAATGAATGGTTGACGCTAGACAAAGGACTGCGGGACTGCTGGAGACTCGCTTTGATTCTCGACGGACCACATTCTGGTGAGAAGAAGAAAGCTTCGGGCAAAGCCAAGGAACAGTCTTCATTTCATTTCGTATCGATATCTAATGCTTATTGGTATCGCTATCTGCACCTGAAGCAGGTATCAGCAGACATTGAAAGCTTGCGTGATTGTCTTCGAATGTCGATCGACATCATACGCGACGGATCGCCCTGCGAAAGGACTGCTGGCTGTCTGTCAACAAAGCTTGAAAAGTACGCCCAGCTCTATGAGAACGTGCGAGATTATAGAAGGGCGATAGAGATATATCGAGACGTTGTACGCACCCACATTGATAATGAACTTCTTTCAAGGGCAGCGGAAGCAGCGACTACTATGTCGATGCCAAATGCACTCGAAGATAATGGCGCGCTAGCTCCACTCTTGCAAAGTTTAGTTGCCTATCCTAAAGCTGCACTTAAGGCGAATGAACAGGGATGCTCTGGGGACGCATTCTACGATGATAGCAAGCTCTGTGATGGCGAGCGTGGTGTATTGTTGGAGCAGCAACTGGTTGCCCTATTGCATATCTTTCAAGATCAAGGCTCTGCACCCGCAATCTCACAGGTTCTGACAGCATTAGCTCAGACGTTGCTCGGTTTGTATACAGAGAAAGTATACCCAGTGCGGCGCTTTCGCGTGATTGTGCGCTTGCTCGCTGTCCTTTCAGCTAACCCGCATGCATTGGATGACGCAAACCGCGAGCAAGTGCTTCGAGAGCCTTCGGCTGTCTCAGCGGAGCCTCATCAAGATGTGCACCTCCTCGGATACCGACCACATCTCACCGAATGCCGGGATGTCCTTATCAATTTGAACAATGGGACTCTTGGGGTGGAAAAAGTAGAGGCATTGATGGCTAATTGGTCAAGATTGCTGCATGAACATCCAGCCTGGGTCTCCTTACAGTTGCAGGTGTATGACATTTCTGACTGGCTCTCGCAGCTCGAACAATTAGCCGACTATCTGGAGATGAAGGGCCTAGAATTGACCAGAATATCAGTCCTTCATGTTCTAATGACTGTTCACGAAGCCTCGGCGTCAACGCAGTGCTTGAATTTAGTCTCTAAGCTCACTGAGTTAGGCTTACAATACTCGAGGGTGGGTTATTCTGGGGCCGCTGGCGTCGTTCTTCATAAAGCCGAAAGATACCTGGCAACCTCAAATGTTCCAGCGAAACTTGCGCTGCGATTCCATCTTGTTCAAGCGGAGATTGCTCACACCAATGGGGGCCTGAAGCGTTGTAGTGATCATTTGGATAAAGCCCGGAAACTATTCCAGGAAGATGTTACCAGCGTTGACAACCAGAGACTGCGATCCAAAGATCAAAGCGAACGCTTCCAAATGACGGGAGACGCGGCCTATCTTCTCTCGCTGCTGGCAGTTGCAGAAGGCCATTCGGGAAAAGCACTCTACCTCGCGCGGCTATGTGTGAAGAGCTATCAGAAAGCGTGGGCCATAATGGAGCGTAAAAATCAAAGAAAACCCGTGACAGCGCGTGTACCTAGAACTGAGGTTGGGTATGACTCGATAGTGGACAGTTTGTCGGAAGTTGCGATTACTGAATGTGCGACTGTCGAAACCATGACAGAACCGCACTCGCTACAGTCACCGTGTGGAGCTGCGTTCTGGAGTATTGTTCCTAGGCTATCTAGAGGTTCCATCCACCTATCTTCTCTCTTTACCCATCATGGACTACTCCCAGAAGCTCGCTACTCTCTCGACCAGGCTCAGAGGATTGCCAACTCAGTTCATGCTCGTGCTCTTATCGGCCAACATTCGGCGCTATTGGGGCAGTATATAATCCGCGGTGGTGAAGCAAAGGAAGGAATGCAATTAATGCAACAAGCAGAAAGCCTACTTTCTGGGATTCCACGTGGTTCAGTTTATGCCTCCTTGCAACTATCCTTCGCTAGCCATTATACAAGGCACAAACAATGGCAAGCCGGGCATGCGGCACTAGATGCAGCCGAGACGACTCTTGAAAAGTTGATGCAGAAGAGTTTTGTGGATACCCTCATCCATAAGCAAACGACATTGGAGAACGTCGATCTTCAACTGAGTACACTGACCCTCAAAGAGACCAAAATAGCCTCGAAGCCTAAAATCAAACCGCGAACCACCGCTATGAGGAAGAACTCCATGTCGAAGCCAGGCGTACATGAAGTCGTCACAGTCTCTTCAGTGGAGGAGATCCCGACCGTTGAGGTCATTGCGTTACAGCGTGTCAAGGGTGAAGTTCTGTTGGGACGGACGTCGACGGCCTTGGAAAAAGGAGATCTCGAATCAGCTAGTCTTCTCCTAGATGAGTCCCCATCTAATCCAAGTGATGAGCGCGGGATCGTTTCCCAAGCGTTGCTCTCGTCTCGGTTACGGTACAGCCAGAAATTGGAACAGCTTGTCGCTGATCCCGTCTTCTGCGTCATATCTGAGTCCATTATTTCTCATCCTTCGATCAGGGTTGGCGGTGATCGTAAACAGCAGCAAGTTCCGTCTCAAGCTCCCATAAAGACCTTAAGTGCCGCCCCTGTGAAGACTCAGCGCGGCAGGACACCAGCAAGTAAGAGAAGACCTAGAAGCCCGTCTCTGTGTAAAACTGAAACCGATGTTCTCCATCTCGCACGAAATGCATTGACCGAAATAGTCAAGCTGGCGAGGAAGGTGTCCTCGACGGAGACACTGCACAAGATCACAGATGCGCTAGGAAAGATCTTGTTGCTGCTGTCCGCTACCTCCTCGTCTGCTTCAAAGACTGCGATCTCTCCTGCTTTTGTGGTGTATACACTCGAGATTGGCAGGATACTTTCAATGGCGAGAGAGTCTGCCACTATTGAGGTGGAACGACAGCTGTCTTCAACCAAAATCACCCATCAATGGCCAGATGAAGACGCCTTCCAATATCAACACACCATGGGAGTGAGTACAGCACTGGATTTCGCGACATTTCAAGTCGAGTACATCGATATCATTCCCTCTAGCTGGACGACAATATCCATGACCTTGACCGAGTCTCGGGAGGAGATATTGATTTGCAAAATCCGGGCTGGGCAACGTCCTTTTATTTTAAGACTACCATTGACTCGGCATAACCCCTTGGAGTCTGATGAAGAAACATTTGGCTTCGACCAGGGAAGAGCTGAATTGCAAGACATTGTACTCTCTGCTAATCAGTCCACTCACGGAGCTCAGGATTTGTCTCAGAAAGGGGCAAAGACGCAGTGGTGGGAAGCTCGGACTGCACTTGACGCTAGGCTGAAAGACTTGCTAAACAATATTGAGAGTATCTGGTTCGGAGGTTTCAAAAGCGTCTTCTCCCATGCTATTCAGGATTCAAATCTCTTGGCACGCTTTCAACAGTCGCTTCAGAATATCCTAGACAAGCACCTGCCATCCCGTCAAAAATCTGGCAGAGGCACTCAATACAGCCGCATCACCCTCGATCAAAGTGTACTTCAGCTCTTTGTTGGTCTTGGCGACCCGAGCGAGTCCGATGATGTGGATGAGCCGCTGATGGACTTATTGTATTTCGTTGTGGATATCATGCAATTTAACGGTGAGCGTAATGCTTATGACGAGGTTGACTTCGATTCGATTGTGATCGAGACGATTGACGCGCTTCGCCACTATCATCAAGCAGTCAAAGATGAGGTCGAAAGTAACGAAGAACAGCACACCATACTGGTCTTGGATAAGCATCTCCACTGCTTTCCTTGGGAATCGCTCCCTTGCTTGAGCGGCCAAGCAGTATCCAGATTACCCTCGCTCAGCTGTCTGAGGGACAGAATAATGCAACAAAGGGGAGTCGGTGGAACGGAAAAACCATCCTCGGAAGCCGGCAAAATATATGTCAATCGAAACAATGGAGCCTCAATCCTCAATCCGGGGGGAGACCTGAAAGCTACTCAGTCAAGGTTCGAAGAGCCACTGCAGGGCCTTCCTGCATGGGAGACCATTGTTCAACGAGAGCCAACGGAAACCGAGATGAAGGATTGCCTGGAGAATCATGATATATTGCTATACTTTGGTCACGGCAGTGGTGGTCAATACATACGATCAAGAACCATCAAGAAGCTCGAAAAGTGTGCCGTGGCTCTTCTGATGGGTTGCAGTAGTGGTGCGCTGACCGACACTGGAGAATTTGAACCCTACGGAACGCCGATGAATTATATGCATGCTGGCTGCCCAGCTATGCTTGCAACGCTCTGGGATGTTACAGATAAGGACATTGATAAGTTTTCGAATGCGGCCTTGGAGAAATGGGGCCTCTTTGGAAAGGCGATGCCGCCTGTACCAAGTAGTCCTCAAAAGAAAAGCGCAAAGCAAAGAGGTAAGAGCAAAGTCAGAGATGTCGAAGAGACGAAAGCTATTGAGAAGGGTCCGGTCTCGTTGGATGAGGCTGTCGCGCAGGCAAGAGGATCATGTTTGTTGAAGTATTTGAATGGGGCGGCGCCGGTGGTGTATGGTGTGCCGAAATGAGTCATACCATTCCGTTGTTACTTTCACTGC---------------------------------CGCTGAATTACATGACA-------------------------------------TTCTGGAGGAGGAGAGATTGCGGAACCATCTCCGCATC-TCCACCAACAACGTCATACTAATACTGGAGAAAACGGTCAACATCACCCAAGGCCTTC------------ACTAATTATGTCTGTTACAACCAAAGCAACCATCGCTTCCTTCGGAGGCAAACTCCTGAAGCTCACCCACAATGCCGCCACCACCAATTGCGAGATGGGATTCAACCTCTACCTCCCACCTCAAACCACCACGAATGCGTCGCACAAAGTGCCCCTCCTTATATACCTCGCCGGTCTGACTTGCACGGGAGACAACGGCGCCGAGAAAGGTTTCTTCCAGCACGCGGCTAGCCAAAAGGGCATAGCTGTGCTTTATCCAGACACCAGTCCACGTGGCCTCAAAATCCAAGGCGAAGATGACGACTATGACTTCGGCTCCAGCGCTGGCTTCTACGTCGACGCTACCAAATCGCCATGGTCGAAGGGGTATAAGATGTACAGCTACATCACGTCTGAGCTGCCAAAGACGGTGTTTGAGAACTTTAAGGAGGTGGATGGGGAGCGGGTAAGCATATTTGGACATAGTATGGGCGGGCATGGAGCTTTGAGTCTGTTTTTGAAGAATCCTGGGAAATACAAGTCTATATCTGCATATGCGCCAATTGCCAACCCGAGCAAGTGTCCATGGGGTGAGAAGGCATTCAAAGGCTATTTCGGCGAGGAGGAGAAGGGGAAGTGGGCGGAGAATGATGCCACAGAGTTGGTAAAGAATTGGTCTGGGCCGCCGCTGGATATACTCATCGATGTTGGCACTGCCGACAATTTTTACAAGCAGGGCCAGCTGCTGCCGGAGAACTTTGTCAAGGCGGCCGAGGGGAAGGGGAAGGTGGACCTGAGGTTCCAAGATGGATATGATCATAGCTATTTCACGATGGCTACGTTTGCGGATGATCATGTTAATCACGCTGCTAAGTATTTGTTGCAGGGCGACAAGCCGTAATGGGAGATTCGAGTCCGCGGCCCACTGCCTACAATCGCCGTAGTAGTTTAAGGCACGACCAGCAGAGTAATCTCATGCCAAACGGGATGCCTGACTCGTTGTACCGCCGCGACTCTAATATCAGCAG------------------TGCCAGCTTTGTCTCGGATGTTGAAATGGCTCATGACGAGGTCTTTGCTGGTCCTATGTCAGAAAGTGTTCCATCCAGTGTGACAGGCTTTGCTCATCGACGCCCTCGGGCGGACTCAATTGCAAGCTTTACATACTTCCAAGAAGACAATGAGTCCCCGGAATGGTCTGAAGACCAAGCCGTTGTCGATGATGAGGACGAAGATCCTGAGCTTGCGAAGCAGTCAGAGGAAGAGTTGGATTATGACATGGAGTCAAGCTCGACATCGCCACACAGACGTAAGTCGTCAGGGTTTTCCGTGGCCTCAGTCGAAGATCCTCTTCTCTACCGTCACGATTCGACGAAGACGGATATCAGTGGCTTCGCTCGTGGAGCAAGGATAAGTCAAAAGATCTACGTGGTCACCGAGGACTTGACTATTGTGGTGGCAGGATTCACTACAACGCCAATGGGTTTCCTCTTATACATTGGCTTTTGCATTCTGTCGCTAGGACTGGGCTACTTGGTACTTCGGTGGCTACCTCGTTGGCGCGTACGGTTGGTTGGGACCTCGAAGCCCTTGCAAGTATGCGATTGGGTCGTCGTTGAGGTGAGATTACCTCGTCGCCACCGAACATCGAGGGTCACAGCTAAAGCTGACCAGAATCAATGGGGCGAGTTCACAACTCAAAACATCGTCAAGGCTCCTTACGGGCATGCCGCCTCTACAGTATTTGGTCTGAAAGGAAAAAAGCGCTATCCTCTTGATTACGATGAGGATGATGACCCTGTTATGAGATACCTGCACTTTCTCGACTATCGTTACATCAGATTCTGCTTCCACCCACTTAAAGACAGGTTTGTTCTGTGCAGCGACTGGAAGGATCCGAATTGGACAGATGTGAAGACAATTAGAATTGGGTTAGAGAGCGACGAAAGGCATAGGCGAGAGCAAGTATTTGGCTTGAACGAGATTGACATACAACAAAAGTCTATTCCGCAATTACTAGTCGACGAAGCGTTTCATCCGTTCTATATTTTCCAGATCGCAAGTCTTATCCTTTGGTCTCTTGACGAGTACTATTACTATGCAATTTGCATCTTCCTTATATCTGTTATTAGTGTTACCACAACATTGATCGAAACAAGATCGACAATGAAGCGTCTCCGAGAGATTTCGCGCTTCGAGTGTGAGGTGCGGGTTCTGCGGAACGGCTTTTGGCGACAAGTGGAAAGCGGAGAGCTTGTGCCCGGAGACGTATACGAGGTGTCTGACCCATCTTTGACACAGTTCCCTTGTGATAGTCTCTTGTTGGCCGGGGACTGTATCGTCAATGAGAGCATGTTAAGTGGCGAATCTGTACCAGTCTCAAAGATTCCAGCGACAGATGCAGTCTTGCAGATACTCAGTATGAGCGCGAGTACGATGAACCCTGAAGTTGCCCGGCATTTCTTGTTTAGTGGCACTAAGATAATACGAGCAAGGCGCCCTCAAGAAGGACTGGACGATGAGGCCGTCGCATTGGCTATTGTGGTCAGGACCGGCTTCAATACGACGAAAGGTGCCCTCGTTCGTTCGATGCTATTTCCTAAGCCTTCGGGCTTCAAATTATACAAGGATGCCTTTCGATATATCTTCGTCATGGCTGGGGTTGCGGGCGTCGGCTTCATCGCCTCATTCATCAACTTTGTTCGACTCCAGCTGGCATGGCATTTGATCATCGTTCGTGCATTGGATTTGATCACAATCGTTGTGCCTCCTGCGCTGCCAGCGACATTGGTGAATGTTGGCGGTAAATTGGACGTGATTTGCTTCGACAAAACTGGAACGTTGACCGAGGACGGCCTTGACGTTCTTGGAGTTAGAGTTGTACATCGGCCAGCGATGAGATTCAGCGACGTGCTGAGTGACTGCTCCGCACTTCTACCTAGCGCTTCTTATGAACGAGACCCTACGGTCGACTATCAGATCCACCAAGCCACTCTCTACACAATGGCTACCTGCCATTCATTACGCTCAGTAGACGAAGAACTCTTGGGAGACCCTCTCGATGTCAAAATGTTTGAGTTCACAAGCTGGTCTTTCAAAGAGCTTGCACAGAAAACGAACGTCATGGAGGAGAATGTCCAAAACAGTCCTTCATCGATCGCCAGACCACCTGCGGGCCTTGAATATGGCATGGATGTTTTTAACAAGTCGATCAGTGTTAGTACCCTGACAATCCGCACCGTACCGAGCGCTGCTTACTGTGTCATTGTCGGACAATCTGGCTCTTCAGGGGGTGACATATACGTGAAAGGAGCACCAGAGTGCATGAGGGAAATCTGCCGCCAGGATAGCTTTCCCATTGACTACGAAGAGTTGCTGAGCTTCTACACTCACCGAGGGTTTCGAGTCATTGCTTGTGCCACCAAACATATGGAGATGCTAAATTGGGCGAAGGTAGAGAAGATGAAGCGGCAAGATGCCGAGTCTGATCTTGACTTCTTGGGATTTATTATCTTCGAGAATAAATTAAAACCTTCGACTACCGAGGTGATCGATGAACTCAACGACGCCGATATTAGGAAAGTCATGTGTACCGGCGACAACATTCTTACCGCCATTAGTGTTGCCAGAGAATGTAACCTAATTGATCGCACAGCCCACTGCTTCATCCCTCACTTTCTTGAAGGTCTGTTA---CTCCCCCACGGCGATGAACATACACCTGATCCATCCAAAGGGGATTATCGAGACCCCAAGGCTCTCTTGAAATGGCAGAGCGTTGATAATTCGCTTTTCGAATTGGACGAAAACACTCTTATGCCTCTGCCACCGCCCGCGGAAAGCGATGCATCATTACCCTACGATGTGTCAAATCTTCGAAACTACTGTCTCGCTGTGAGTGGTGACGTTTTCAGGTGGGTTATCGAGTTTGGTAGTGAGGATGTCCTCAAGAGGATGCTCGTGCGAGGGCAAATCTTTGCGAGAATGTCACCCGACGAGAAGCATGAATTGGTTGAGAAGCTGCAAAGTATAGACTACTGCTGTGGATTTTGTGGTGATGGCGCCAATGATTGCGGGGCTCTCAAAGCCGCAGACGTAGGCATCTCGCTGTCTGAGGCTGAAGCTTCCGTGGCAGCGCCTTTCACTAGCCGGGTCTTCGATATATCTTGCGTCCCAGAAGTCATACGTGAAGGACGTGCGGCTCTCGTGACCAGCTTCTGCTGTTTCAAGTATATGAGTCTATATTCCGCGATCCAATTCACTTCCGTTAGCTTTCTTTACGCATCCGCCTCCAATTTGGGAAACTTCCAGTTCTTGTTCATAGACATCTTTCTAGTGCTGCCAGTCGCCATCTTCATGGGATGGACTGGTGCATATCCAACCTTGAGCCGGAAGCGACCCACTGCAAGCTTAGTCTCTCGCAAGGTGCTCACTCCATTGCTGGGTCAGGTATTGCTGTGTATACTTGTACAGCTCATCGCGTTTGAATACGTACAGCAGCAAGCATGGTTTGTGCCTCCACGACTGAACACTGCGAAATCAAACATTGTGAATTCAGAGAACACGACTCTGTTCCTGATCTCTTGTTTCCAATACATCTTTTCTGGAATTGTACTCAGCGTCGGCCCACCTTTCCGGCAAACCATGAGAAACAATTCGCCTTTCGTGGCCACAATAGTTGCGACCTCCTTATTTTCTGCATATATGCTATTCGACCCAAGCGCTTGGCTGGTCAACATCATGGAATTGACGACTATGTCTGTGTATTTC----AAGTGGCTTCTCGACGGGGGTTATCTCCCCCAAGCTCTTATAAGATTTGGGATTCGAGGCCAGCTTCAAGACCGCATACGTGCCATCCAGTGCACTTCACTTGAACAGGCCTACACGACCAAAATGAATTACGTGAAAGCACTCCGTACTAGACCAATGGCAATAGAAACTGCCACTGCGAATTTTCAGCATTACGAGGTTGGCACCGGAGTTCTCAAAGCCTGTCTTGGGCCACGGATGAAGTATAGCTGCTGTCTCTACCCGACGGGGAAGGAAACCCTTGGGCAGGCGGAAATCGAAATGCTCGAGACTTACGTCGAGAAAGCGCAGCTGATGGATGGTATGAAGATCCTGGACCTAGGCTGTGGATGGGGCTCCGGGGCGCTCTACTTTGCCGAGATCTTTCCAAACTCACAGATCACGGCATTTTCTAATTCCAGAACCCAAAAAGAGTACATCGTTGAGCAAGCCAAATTGAAAGGACTTTTGAATCTCAATGTCATCACTGGGGATGTGGTGGACTTCGAATTTGAGGAAGGCATTTTCGACCGTGTAATATCTATTGAACTCTTCGAACATATGAAAAATTATGAGCTTCTAATGGCGAAGGTCGCGCTTACTTTGAAGCCTAGTGGAAAGCTTTTTGTGCATATCTTCGCACATAGGACTACCCCGTATAATTTCGAGGAAGGCTGGATGAGTACCCATTTCTTCACGGGAGGCACAATGCCTAGTGCAGATCTGCTCCATTACTTTCAAAAGGATCTGAACTTGCAAGAGCAATGGTGGGTCAGTGGGAAGCATTACGCCAAGACATGCGAGGACTGGCTGTCAAAGATGAACGAGTCCAAGAAAGACATATGGCCGCATCTGGAAGAAACATATGGCAAGAATAACACTGCCATGTGGTTCTACCGATGGCAGATCTTTTACATGGCTTGTGCCGAGCTCTTCGCGTATGAGGGTGGCGACACTTGGGGAGTATCGCACTATCTATTCGAGAAGCCACAATGAATGGCTCCAATGAAGCGCAAAAGCGAGGCCGCGGTCGAAATTGCTAGACCTGAGAAGAAGCACAAACCCTCGTCCATAGCCAAGCTGTCCGTTGTGAGAGGAGAAGAACCGGCTTTTCCTCGCGGTGGGGCGAGCATCCTAACGCCCTTGGAACACAAACAAATCCAGATCGAAGCCAAGCAAGATGTGCTATTCGAACAGAGCACAGGCAAGAAAGCTTCGAAGAACGATTATGA------GGAGGAAAATGACGAGGACATGCCTGAGCAGCCGATTGAGGCCATTTCTAAAAGCGGACGTAGACAAAAACATAAAAAGAGAAATGGAGTCAAGAACGAATCGGCTGAAGAGGTGGGCGTACGGATAGAAGGTTTGAGCTACAAGCGGCTAGTGCCTGGATCTATAGTTCTAGGACAGATCTGCCAGATTAATCGATACGACCTTGCCTTGAGCTTGCCGAACAATCTCACGGGCTACGTCCCATTGACCTCGATATCGGACAAGGTGACTAAGAAGGTGGAGGCTTTGGCTGCCGACGAAGAGGAAGTGGAAGGACACGATGATGACAGAGATACGGATCTCAAGACCTTCTTTTCGACTGAACAATATCTACGCGCCTATGTGACCACGACGCAGCAGGAAGAATCCACTGGGGCAAAAGGAAAGAGACACATTGGGTTGTCAATCAATCCCCGAGAGACCAACGCTGGTTTGACCAAAGCCGACCTTGTGACAAACAATATGGTACAAGCTTCCGTTCTCAGTGTGGAAGACCATGGTCTGGTTATGGACCTTGGACTCGAAGATGCCGGTGTCCGAGGATTCATGTCATCAAAGGAGCTTGGCCCTAATGTCGATGTATCAAAGATCCAAGATGGCGCCGTCTATCTCTGCCTTGTGATTGGCAAAAGCTCCAATGGTAATATCATCAAGCTATCTGCGCATCCACAAAAAATTGGCAACGTCAAGAAGGGCAGCTACCTTACAGATGCGCCAACCATAAATTCATTTCTACCGGGTACAGCTGTTGATGTTTTGATTTCCGAAGTCACTCCAACGGGCATCGCTGGGAAGGTCATGGGATTGCTCAATGTCACTGCGGACCTGATCCATTCAGGTGCAGCTTCTAGTGGGAAGGATCTTGAGAAAAAGTACTCCATCGGAAGCAAAATCAAAGGACGCATAATCTGTAATTTTCCAACCATAGAGGACAAGAAGCTTGGGATCTCGCTGCAAGATCATGTTCTGTATTGGAGGTCCAAGACTTCTTCGTCTCCGAGTGTTACAGAGGGCACCCCGCCCATCGAGCAGGTGCCAATCTCAACCATCACTGAGCAAGCTACGATTGTCAAGATAGAACAAGGTGTGGGACTATTTGTTGACATCGGTGTGAA------------AGGCGTTCGAGGTTTTGTCCACATATCCAAAATTTCAGATAGTAAGATCGAGACCCTGCCTGAATCTACAGGACCTTACAAGCTCGGCTCAATTCATAAAGCCCGCGTCATTGGCTACAATTATCTGGATGGACTATTTATTGTCACAATGGAGCCGAAAGTCATCAGACAGCCCTTCTTTCGCATGGAGGATGTGAAGGTTGGACAGGTGGTGAAAGGTATCATAGAGAAGATGATGATAAATGCCGCTGGCGTCAGCGGCGTACTTGTCAATGTGGCCGAGGGCGTCACAGGCTTCGTCCCTGAAGTCCATCTTGCTGATGTACATCTACAACATCCCGAGAAGAAGTTCAAAGAGGGCAATTCTGTGACCGCCAGAGTGCTATCAACTATTCCCGAGAAGAGGCAGATCCGCTTCACGCTGAAAAAAACGCTCGTCAACAGCGATGTCGATCCATGGACTTCTTATACGGATCTACAGCCTGGCCTACAAGCGCCTGGAACCTTGATAAACATTTCACCAGCAGGTGCTGTTGTTCAATTCTACGGTCCAGTCCGCGCATTCTTGCCCGTGTCGGAGATGAGCGAGACCTACATTCAAGACCCGAAGCAGCATTTCCGAATTGGCCAAGTCGTCAATGTCCATATCGTCTCGGTAGATCCGAGCGAGGGACGTATGATAGTCTCCTGTAAAGACCCTACTGTGTTCAGTGCCGCTAAGCAAGAAGCTCTCAAAAGCCTCAAATTAGCAGAGCGCGTCGTAGGTAAAGTGACAGAGAAGACGAACGACGAAATCATTCTGGATCTCGCATCATCTGGTCTCAAGGCCACGCTACCAATCGAGCACCTCGCAGACAAATCGATTCAGAAATGCCAGTCTGCGGCTGGAAGGATCAGGATTGAGCAGGTTCTGAGAGATCTTGTCGTTTTGAGCAAGCAAGAGGCGAAGCGCTTGATTAAATTGACAAGCAAGCCAAGTCTCCTCAAAGCTGCAAAAGAAGGGAAGCTACTAAAGGCGTTCGAAGAAGTTGTCGAGGGGTCCGAAGTACAAGGCTTTGTGAAGAACATTACGCCTACAGGGGTCTTCGTGCAATTCGCTGGCGAGCTAACCGCACTTCTTTTGAAGCAACATTTGACTGACGATGCAATGCAACTGGCGGACTTTGGTATGCAACGCAATCAGTCAATCACTGCGAGGGTGCTATCGGTCGATTATAACCAGAAGCGTTTTCTACTAACTCTAAAGCCTAAACCAAAGGCTGAAGTGAAGGACTCGAAAGATGCTCAAGCGGCTGATGCTAATGATAAAGAGCTTTCAAATGCAGTCGACGAGACCTCGACGAACATTGACGACTTCACTCTAGGAAAACAGACGAAGGCAAAGATCATCTCGATCAAGGATACACAACTGAATGTGCAGCTAGCGGACGCCGTCCAAGGACGCATCGACGTCTCTGAAGTATTTGATAATCTGGAAGACATCAATGACCGGAAGCACCCACTCAAGAAGTTTCACAGTAAACAAGTGCTGCCCGTCCGCATTCTGGGTATGCACGATTCGAGAAATCACCGATACCTGCCCATCACCCATCGAGGCAAAGCCCCTGTCTTCGAGCTCACGGCGAAGCCAAGCAACCAATCGTCCGCAGACCTGAATATCCTAACCATCAACAAAGTCGAAGTAGGCTCTGCTTGGTTAGCGTACGTTAACAATGTTTCTGATGATTGTCTATGGGTCAATCTGTCGCCCAATGTTCGCGGCCGCATTCGGGCCATGGATGTATCAGACGACGTGACTGCGCTCAAAGACTTACCGAAGAATTTTCCTATAGGCTCTGTGCTGAGAGCCACTGTATTGAAGGTTGACATCGAAAATAACCGTCTAGATCTCTCTGCGAGGTCAGGAGCTTTCTCGGGTCCGAAGACAGTTGACGATCTTTCCGAAGGCATGGTACTGCCAGCTAGGGTTACCAAGGTCACGGAACGCCAGGTGATCGTTCAGCTGAGCGAGTCCCTTTCAGCGCCCATCTACTTGGTAGATCTGGCGGATGACTATTCCAAAGCCGACCCTACGCTCTACCAGAAGAATCAAATTCTTCGAGTCTGCATCAAGGGCGTGGACAAATCAAATAAGCGAATCAATCTTACCGCGAGGCCTTCCAAGGTGTTGAGTTCTATGCTTCCAGTGAGGGACCCAGATATCACGTCTGTCTCTCAGCTCAAGGTCAACGATGTTACAAGAGGCTTCATCAAAAACATCGCAGATAAAGGGGTCTTTGTATCGCTAGCCAGTAATTTCACAGCATTCATTCGAGTATCTGATCTATCGGACGCATTTCTTAAGGATTGGAAGTCAGGTTTCGAGATCGACCAGCTTGTTGAAGGCAAAGTAATCGCCGTGGATCCAACGCTTGGTCATGTTCAAATGAGCCTGAAGAATTCTCACTTGGACGGTGATTACAAGCCACTTCTAACATTTCCGGATATGATGAACGGCCAAGTCGTGACCGGAAAGGTGCGAAAAGTGGAAGATTTTGGTGTCTTCATAGTCGTGGATGGTTCTGCTAACGTCAGCGGTCTGTGCCATCGTACTAAGATGTCAGATCAGCCAGGTGCAAATCCGAAGAAGCTGTACGAAGAAGGTGATGCAGTGCAGGCAAAGATACTGAGTATCAACAAGGAGAAGAAGCAGATTTCACTTGGCTTGAAGGCCTCCTACTTCGACAACCCCGACGCTAGGGATTACATTGATGTCAATCA----CCTAGAGA--------------------------------------------------------------------------------------------------------------------ACATTGATGTCAACGATGCCCCTGATAGTGACGAGGCAGCAGCTGGCATGAACGGAGTGGAGATTAATGAGACCAAGAATTCTGGTAATGACGAAGCCTCGGAAGGCGATTTAGACCTCGAGAACGTTGCGGGTATAGACAGTGATGTGGAGATAGATGGCAATTCACATGGAGGTATCAACCTCTCCCAACATGATGACCCAATTCCCTCGACTACCATTGGACCCAAGGGCCTCAGCACCGGTGGCTTCGACTGGACAGGCGGCATATCCGCCCCAGACGATCTAGCAGCACAATCCGAGACCGACGCCGAATCCATCGCTCCTAAGAAGAAGAAACGAAGAAGAGCAGAGATCAAAATCGACCGCACCGGCGACCTAGACGCCCACGGTCCCCAATCCGCCGCCGATTTCGAGCGCCTCCTTATGGGCCGTCCCAACTCCTCCATCCTCTGGCTCGAATACATGGCCTTCCAACTGAAACTCAGCGAAGTCTCCACAGCGCGCGAGATCGCCGGGCGCGCCCTCCAAACCATTAACATCAGTGAAGTAGACGAGAAAATGAATGTGTGGATCGCGATGCTCAATCTTGAAAACGCCTACGGCACTGACGAAAGCCTCGACGTTATGTTCAAGCGCGCATGCCAATACAACGACAGTCTCGAGATCCATCAGCGGCTGGCGAGTATCTACATCCAATCGCACGCCTACACCAAAGCCGATGATCTCTTCCAAACAGCTCTGAAAAAGCACAGCCAAAGCCCAGACCTGTATATCAACTACGCCACCTTTCTGATGACCGAGTCATCCGCCCCTGACCGCGCTCGCGCCCTCTTACCACGAGCGATGCAAGCACTTCGGCCGCACACCCATCTCGACCTCACCTCCAAATTTGCCCAACTCGAATTCACAACTCCGCACGGCGATCCCGAGCGCGGACGGACTTTGTTTGAGACGTTGCTGTCGCAATGGCCGAAGCGGTTGGACTTGTGGAATGTGTTGTTGGATTTGGAGATCAAACAGGGTGACCGGGAGGTTGTCAGGAGGCTGTTCGAGAGGGTCACAGGGAAGGGAACGAATTTGAAGCCGAGGAAGGCGAAGTTTCTTTTCAAGAAGTGGCTAGATTGGGAGATGAAGAGTGGCGATGCGAAGAGTCAGGGGCGGGTGAAGGCGCTGGCGGCGGAGTATGTGAGGGGGCAGGGGAAGCAGGTGGATGTACCTAGTAGATGA---------------------------------------------------------------------------------------------------------------------------------------------------------------------------------------------------------------------------------------------------------------------------------------------------------------------------------------------------------------------------------------------------------------------------------------------------------------------------------------------------------------------------------------------------------------------------------------------------------------------------------------------------------------------------------------------------------------------------------CTATTGCGAACTGCCGGCTCTGCAAAGCTTTCCTTGACACATGGTGCAGCAGCTCTAAATGCTCTCTGCGGGTTTCTGGAGCA-TGGGCGCAGTATCCTGATTGTGTACCCGCCACTTCTTGAGGTCTATGAGAATCATATCCTGCCCGGATTGCTCCGTCTGAGCCCCGCGGAGAGGAAAGCGTTCCTCGGCACGCTGCCGCTCGAGCAGATTCAAGAAGGAAACGGCGCAAAGACCAGCCTTACAGACATTCAGCTTTGCCTGTTGGTAGCGAGGGTTGACTCCAGCATGAAATTGGAGCCTGCCTCTCAAGATGTCATCCAGAAGCTCGAGGATACGAACGATTCTTTACGCCTCTTCGCGGGAGAAACTTTCTCGTGCTTACAACGTTGCATTCCATTTTTGCATGTTGAAGCCAGCGCCAAGGCAAGAAACCAATTCATAGCGTCGATGAAGAAGCTATGCGAGAGATTGAGAGGTACAATCATGTCTCTCATAAGAGATCATCAAGGCTCATTCCGTGCCTACCTTGACCAAACAGAAGATCACCCGCCAGAGGGTCCATCGAGCAAGGACCAAAAAGTACATGATCTTTGTAGAGAAATACAAAGACATGTCAGCTTCCAATCGTGGTACATACGTTTCCTTGTGCATGAGCTGGGACCCACCGCATCCTATCAGAGCCATATAACGGCATTGAGGATATTGCATTCATTGCTTGAAGAGAAATTATTGCATCAGACTAATCCATCAAAAGCCAACGAGCAGTACGTTAAATCGACTGGTGAACAATTACCGCCAAGCCTGCTTCTACGACCTTTGCTTGACTTGCTACTCGATCCTTTCGATGATGTTCGTCAGGTCGCCAACACGGTCATCAAAAGCCAAATCTCTCTCGGCCAAATCCCACCCCTGCCAAAGCCCAACG---------------------------------GCGAAGCCCGCGTTGAAGCTGAAAGCTTTGCAAAGGATGGGGATGTATACAATTTCAGAAGCGTATTGCAGGGCGCTCTGAAGAGAGCGGAGTCGAAAGCGGCAGAGACTGGTCGGGCCGATCATGCAGATGGAGTGGGCAGAGTTTATGATCTCCTGTATGGATCTGGCAATGCTGTATCCATCCTTGATCGTTTATTTCATCAGCTTGAGGAAGGAATCAAAGTTGCTAGAAATGACTTGCTGTTAGCTGTCAGCAGTGCGCCGCTTCACGGGCATCTGATCGCATTGAGACATATCACTAGCCGTCCCGACTACTGGTCTGTGCTCAATGCATCAACAGCCTATGGGGGAGACATCTGGACTGACTATAATGAGAGAATTATGGCTATCTGTGATGGCGTTTGGGAAGCTGTGCGAGATGTTCTCTGCTTCGATGCCCCAGAAGGCACTGATATTGCAGACGAAGACGCCGACGATGTTGTGGTAGGCACAAAGGATACCTTATCCTACTGTTGGCGAGCTCTGAAAGAGTCTAGCTCACTGATGCATTCTATGGTCATAAATAAGGCTTACAGTCCGTCTCCTTACGATACATGCATCAACTTTGAAAGATTCGGCCAGCTTTCTTTGAGACAATTGGGAGAACTTCGCCATAGGGGAGCGTTCTCGACGGTCTCGCTCACTTTCGCTGCATGCTGCACTGCCTGCGTCCAATCGTGCAATGCGGGACTCATACAAGAGCAGAAAAAGTGGTATCAACAGGCTCTGGCATGTATGGCGCAGAACGCTTCAACGCTCACACGAAGGTCCGCAGGTTTGCCGGCTATGATCACTGGGATCCTTGCTCCATACCCGGATGGCGAATTTTTCAATGACGTGGTCTTGGACCTGCAAGCCATTGCAGATGGCCCTGTTATACATGATCCAGATGCTGAAGACGCACCACTGCCTCAGGTCCACGCTCTGAACTGCCTAAAAGATATTTTCACAGACGCACGCTTTGGAACTAGCACTGAGGCTCACATGGCTGATAGTATGGACATCGCAACTTCGTGTCTTGACAGTCATATATGGGCAATCCGGAATTGTGGTTTGATGCTCTTCAAGGCTTTGTTACGGCGGCTAAACGGCGGCACCGATACAGCATCTACGAAAGTGTCCAGCTCTTATCGGCGCTCCTCCAATAAGGCATACGAGGCATGCCCGAATCTACCTGGCTTAATATTGAAGCTGCTCGGTAGTAGTGACATCCCCCATACCACA---TCTCAACTAATCCTTGACGAAACTATCAAAACCCAAAGTGTGTTTGCTGCCCTCGAGGTGATAGAACGGTCAGGTATCCCCCATGCATGTAAAGCCGAGATCTTAGATTCTTTGTGGCGTTACGTCGAATGCCCCAGTTGGTCTCTTAGAGAAAAGGCCGCAAAAGCATTGAGCCTTGTCGCCGGTGACCATGATATCGAGGGAGAAATCAAACGCCTACTCTCGCCTGACTGGACGTCGCAGAACGCATTGCACGGAAGGCTTCTGTGCCTGCGACTTATCATCGGTCGCAGTCAGCCACCGCTGTTTGACAGTACGCTTGTCATATACGAGCGGATGCTGCCACTATTTGACGAACACCTTGAGGACTTGGTCGTTAGAAACCCATGTCCGATCACTGCGGCAGCTTTCCTCGATTGCCTGGCAAACCTGATGGTGGTCTTGATCAGATCCCGAAGTCGGACGACATGCTCTAGCCTCTCTCATTCAGCAGATCTATTACAGCGGTTGGCAGAGTCGCGTCTTTCTAAGATTGAAAACGCCCTTGCTCTTCGTACTAGAGCAATGGCACGCTGTCTGTTGCTGAACTTATTCGTAGAGGAATCACATGTTCAAAACGATCAAGATGGGATTGTAGGAACACTGCACCAGCTTCCACAGCGCCACTTGGATGCCATTGCGATCATGGATAAAACCCAACAATTTGTCTCTGACGAAAACATGTTGGCTACTTTGAGCCATACCTCGAGTCATGAACTCAAATTGCCGAGTAATCCTTGTGAGGACGACTATGCGCTCGCTTTGTTGGGATACGCACATGGGATCGCATATACAGGGAACCCCGGAGAGTTGCCACCTGAGCAGCCGCTAGCAGTATGGATTCGAATGCTTCAATTAGCGGGCTCTGAACATTCAGAACTTCGAACAAGATCAGCAGCAGCATTCTCATTAAGAGGGTTCTTCGAGGCGTTGGGCGATAACAAGGTAAAGCCGAAGCCCGAACTCGATCTGATAGGAGTATATTTGGCGCTCTATGACACGTTGCTAGATGATGATGAGGATGTCCGGGACCAAGGAGCAACAACGGTCTCAGCACTGCTTTCTGCCATTGATTCTGACTCTTCAAGTGACTCTGGTTCAAGTCTCTCACTGTCCCCACCCGCCGCTACACGCAGGTTGCTCAACTTCATCAGTGAAGGCTATCGTACGTGTACCAGTATGTATGTGCGAGTGGTGGAGAGATTGGCTGGATTGCAGCTGTCTCCTTGTACTCACGGCAAGGGAGAAGATAGTA---ATACCTCGAGAGCAGCCAAACTGCGTCCAGTCGCCGAGATATTGCTAGAGGCACAGATGCCGCAACTCGCAGTCTTCGTTGAGGAGAAGCAAAATTTATACATTGACCCAGTTAAAGAGGCAGAGATCTGGGCGGAGACCTTGATCGGGCTTGATCGAGACGCTTGTGTTGTAGAAGTGGCAGACGCTTTGGAGGCATGGACCATAGATGGGTTGTTGCATTTCCTGGACCTCTTGAGGCAAAGTGGCGACTCCGCCTTCGGACCAACGTCGTTACCAGAAATTTTCACATTGTTTACGCGAGTCATCCTGTCAGCAAAAGCCATATTGGTTCGATCCGTGCCAGCATCAAATCAGTGTCCCATCGGGGAGAATCGGTGCTGGAAGCTCTTGGACGAGCTTCTGAAGCTGGGCAAGGAGAAGAATTTGCATAGTCTATTGATTGATCATATAGAAAAGGTTTTGGAGGCGCACGAAAGAGTAATGGT--------------------------AAGCCCAGTAAGCCTCTCCGAACCCTTCGACCGCAACATCCTCACATTCGTCCATCTCACCAGCATTAGCCAAAGGCTCTACTATCAGCACAACGTCGCAATCATGAAAGAAAACATCGTCATCGGTATCCTCCTAATCATCGTCTTTTTCGGCTCAGCTCTCTTCTACCGCTGCCTGGTGGCGTGGTGTACGGTTTTGGCATACAAGGATGCG----------------------------------------------------------------------------------------------------------------------------------------------------------------------------------------CACCAAATGGCCCCCCAACTCACAACCTCTTCA------TCCCCCTCCCTTCCCACCTCCCAATCAGCATCCACCCCAACCCCACAGCCACCCGCA------GACCCCGGCACGAAAATAATCCTCATCCCCCCCTCCACAACCTGGGCATCATGGACACCCGCCCAACGCTCCGCCGTCATAGCCGCTTGTACGCTTGCAGCGTAAATGATCGCAACTCTTCCACGAGACCGCACGCTAACGACGCCCAGGTCATGGAAGACAACCTACGTGGCTCTCTCCCAAATTGAGGAAGGATCGAACAATACTTCCCTCAAGCGACATCTTGCGGATCCACAGACTGTGTCAACACTTGTTCACTGTTTCTCACCTTTCCCTCCGCCAACACCGCAAACCAAGTCCAGCTTCGAGACCAAGACCTCAGCCATCAATGTCACTCCCTCTTCGCATTCGCATTTTGATATAAAAGAGGTAAAGGAGGACACCCTATGGCTCAGCAAGGAGACAAATATTGACGAGGTCTCCGCACTGCGCATCGCCGTGCTAGAATGGCAAACAAGACCAGCGGTGCAACTACTTCAAGGCAATGGTGATGAGCAGATTGCATCTCGAAACGACGGAGGAGGGTTAGGGAAATCTGGTGCCTCGCTTTTTGATCCGGGCTCTTCAACCCTCGCCAAATCTACACTACGAGGAGGTGAGACTACATCAGCCTTTCAAGAGGTTGGCGCTCGACACAGAAGGTTGCTGGAGAATTACCTCTCAGAACGACGTTGTATTCTCAAATGCAGCGAGTTCATAACATTTATTACACTTTGCAAAGCGGGCGCTCCAGATGGCCACGGACAGGAGAGGTTGAGTTGGCTGAGAGAAATCGGCGCCGAAGTCCTCTCTGCTTGGGATTTCGATCAATTGGCAAATCGCAATCGTCTTGTTGTTGACGGAGTTGAGTCTCTTCGCTCTAGGCACAGGAGTCTAGCCAAAGGCAGTGGATGGTTTCAGGATGAGGGCGCGCAAGAAGACATTGAGCTAGCTTGGACGAGGAGCCAGATTCTGGAGATGATACATGTTATGCAAATCATCCTGAACCTGATCGAATCAACTTCCGCCCTCGTCAAATCTCCTGCGATCT------TGTCTTGGTTCAGGCTAATGAAGGAGACAAACTTTCTTGAAAGCGTGCAGCCGCAGCACCCTGCCCTTCAGGCGACCTTTGCAATAGCCCTTATGTCCCTACCAGCCCTGATATCCCTCGCCATTCTCAACCTCCCATCAGCTCTTGATTTACTTGACAAATCTTCAAGCTCAGCGGTCTTGTCTAGCCCTGCTGGCGATAACGATTCGTACCTTTTGAACTCGGCCGCGTGCAACGAAATAAATGATATTCTCATCGATGGTTCTTCGTTGAAGCCTGCGAGCCTGGCTGCTATGGCTTGGGCCATAATGATGAGGGAGCTGAGAGAGACTGCCCTTAGCACGCGAGAATCCCGGGAAGCCAGACAATCCTTACGTGCGGCTGACAAATACGGTGCCGCGGACTCCTCTGATACTGATGGTGCCCAGCGGCCTGTGAGACAATATCCATCATTGAGTCGCCGGTCGTCAACTGGCAGCGACACATCCCAACAATCGACCCTACTCGAAGAGATCTACGATATCATATTGGCGACACCCGTCGATGGAGACCCAGTGGCGTTATTGGCTAACAATGCCGTTGGCAGAGGTAAAGTCTTTGAGATTATCACGACGATAGCGACGGAATATTGCACCCCTTTCGGCTTTGAGCACTACGGAAAACCTGGACAGAATATGCGCGGCGTGCTGCTCGACTTGGTACGAGCCTCTGTCGATTTCGTTGATTACTTGCCACCGATCGTGACTGCCACATTGGCGGTTCTCACAGGATCAGAGCGTTATTGGGAGGCCTTAGACCGGCCGGTATCGTCTAACAGAGTTGAACCTGCTGCTGTATTTCTTCAAGATAAAGTCCTCACACGCAAGCTATTTTTGGTTGCCACAATGCATTTTCCATACGAAAGTTTACCCTTTCTAGAACTCTGTCGAGGACTGGCATTTGCGAACGATGGCAGTGATGGAGAGCGACCTGCATTGTGGAGCATACTCGAAGACACCGATACATTCACCTGCTCTTTACCAAGCAAGGACTATCAAGCGTATAAGCCTATCAACACGCAAGCGGAGGCCGACTGCATCGAGCTGACCCAAGACCTTACCGTGTCCCTCGCTCCGGAGCTTGGAACCTCATTGACATTTCCATTTGATAAGGCGCCGCGAGCAATGATCAAGTCTGACCCATCTTCGTTCCATGAGATACCCTCAGGAACCACTGGAAAGCTTTTAAATGATTCCAGGCCCTTTGTTGTGGCATTTAACCAGTCATATTCCCCTTTGACATATATGGGCAAGGTGCTCCACTGTGCATCCACCGGCGTCAATACAAGTGCCATTTTT------------TCCGCAATTACTGTGGGCGAGATCATTGCTTTGATCACGAACATGCTTTCTGCCGCCACAAAGAGTGCTGCATTGGATCAGGCCATCGATTCATCCCAACAAATACTAGGAATGGCTAGTGATGGCATGGATCGAAATCAAGATGTGGTCTCAGTCATTTTTGACATCTTTGAGAAGGAGCTCTATAAAAGCAGAAAGACTGCTGTAGACTTGGAGTCCATGGAGATCATCGTCCAATGCATTCAGTTTACATTTGCATTATTACAAGTCATGCCTGACAGAGTCTGGCCCTTCCTAAGTAGAAGCGGTCTTCTAGGCATAGGCAAAGCCGAGAGCCAGCTTAGATTTGTCGTTGCAACTCAGGAGATGCTTGTGGGTCAATATGACTTTCTGATAGGCTGCGTGCGGCTTTTCGACTCCCTTGTCGACGACGTGATCGCTCACATAGTGCCTCGAAAGACTCCAACAAAGGCTGTCACTCGCTTCAATAACACCAACTTACCTGGAGCTGGTGTATCGCAAAACACCATGGAAAAGGTGGTATTGAGCTTCACGCGGACGATGATCGAAGTTTTCGAGAGCACAATGAAATGGAAGTTTCTTGTACAAGAAGACCGGATGGAGATTAACTTTCGCCTTTGTTCAACATTCCAAAGGATCTTGAAGTGTTGCTTCGACATCAACGACAAGCCGAACATCCAGCAGAAACTTACGAGCGCGCTCGCTCCTGCCGCTGAATATATCGTTAGTGTGTTTTTATCAAGGTCAAGCAATGACGTGACGGTGCTACCCTTTCTACATATCCTCGCCGAAGGAACATTGACACGCACTACTACCTTACCCATAAGTGGCTTGCAATATTGGACTGCGCAAGTCAGAGCCGCAATCGAGTTTACATGCAATCTGATTCAAGTCAATAAATTGCTTCAACTTCCGCCGTCCCACCTGGAAGACCAGATGTTCAAGACTGCAACTACACTCGCAAAGATTTACGTTGCCCATGAGAGCTACAAGCTACCTGTCGTCAAGTTATTCGATACCCTTGTTCGTTCTGCGGCCGATACTAGCCAACAGCCACCGTCTTTGCTAGGTCATCTCGGTCCCGAGACTTCTTGCCAATTTCTTCACGTTCTATCCTTACTGGATCAGCCCTTGGACAACGATGAA------------------CTGTCGATAGCTATATGGAGATTGTTATCTGCAGTTGTCAGCAAGCGCCAGCAGTGGTTCGCCATCTTTGTTCTGACGGGCGACACACCTCGAGATTCATTCAAGACCAAGGGAAAGTCAGATGCCTTAACCTCAGGACAGTCCGAGCCCATACTGAACACCGCTCTGGATGCCTTGTCTAATATAAACAAGATGGAACCGCGGAAAGCTCTGAGCATGTTGGATTTCGTCGCTCTCGCTGCAGATTTCTGGCCCTGGGTGTTGGGATTTATAGAACATCATGGTCGTTTTCTTAGAGGGATCTCCGAGTATGCTGCTCACATAGGATCGATGGCCGCTACCTCTAAGGAAAAGTCATATAAGACCTCTACCGATCATAACAACATCCAGATGGCATCCCTTGTGGCCGACATTCTCTCGATGTATACTCACTATACCCAGCAAATGGGCAACCAAAAATTCGCGAAGGGTCTAGTCCCGCATCTCACATATCTCATCAAGAACGCAATCTTGCCGCCAAGTTACAATGCTTCTCTTCAGGTGAACCTGCGTAAGAACTTCGAGCTCAAGTTTCCCGGCTGCAAGTTGGCCGACTTCAAACGCACTACTATCAGGAAGTCCCCATTAGGAGACTCCTTCTTCTACGACCTCGAGCTTGCAGATCGAATGTTGTCCTATGAACCTGCGTGGGCTGGAAGGAAGGGCGACGATGGATTCCGCGAAGAGCTTAGGAGGGCCAACCTCAACCTGTCATTTGTGGAATCTCAAGTGAGCCTGTTCCATGGCTGGAAATCTCTGCTGGTCGAACTGAGTGGGCCACTTGCTAACGAACCCAAATTCCAAGACATAATGGCAGTGGCCGCTACTAATTCTCTGAGAGCGAATGCCGACAACAATCTCCCTCAAGCTATTTTCGAGAGGCTGGCACACTCACGGGCGGATCTAGCCTTTACACTCCTGCAGCGACTGCTCGAAATTAAGTCGACTGAACCTGCAGTTTATGGCATACTATCTGTGGCATGGGATACGGTGCGCACATACAACTCCAACGTAGGGGCTGCCCTAGATGGAGACGATGCAGATTATTACCGAATGCTTCTGAAAATCCTCTACCTTGCCCTCCAGGTCCACACATCATCGTCCCCAAATCTCAGCACATCGCAAAATGATGTCGCAAATCCGCCGTCTACTTCCAGGCTGGCCACCGGAATCGCCTTAGAGATCGTCTCTATAATGGTAGCGCAAGGCTTCCGCTCGCTCACCACGATACTACATGATAACTCGACCCTGGTCCGTCCATCTGATTTTGCTCTATTAACAGCAATTCTCCGTTCCGCTCTACACATCCCCGATGTGACCCGCAACACGACTCATCTTCTTAATGCCTTTTCAGACTCGCAGACGGCCCGCTGCGCTTCGACTTTGCTCTCCTGGTCTGACCAGCTCGCCACATCCGGCGATCCTATCTACGGCGAGCTCAGCATACTCTTCCTACTTGAA---------------------------------------------------------------------------ATGTCCAGCGTACCGTCTCTCGCCGAGTTGCTGGCGGTTGAAGGCGTGCTCTCACACGTCCTATCTACGAATCTCGTTCGCATTTTACAGTCACGACCTTTTGGACCCTTCGATCAGCCACCACGAATGTACAGCATCTGGGCGCGAGGTATCTTAGCTTTGTCGCTCAACCTTCTACACGCTGTCGGTCCACCTTTAGCAGCCGAGGTTGCTGCTGCACTGAATAACTTTCCGCATCAACTTGATCGGGCTAGCGGCGTCTTCGCTACCACTTCGAGCAATGATGCCAATGCAGACCACATCACCTTGAGCATAGCATCAGAAGCTGTCACGCTCTCCCTCATCACCACTATCTTGCACACATTCCGCGAAGCTGGCTCGAGTGCTGCTATCGTGGGCAGTATGGTTGAAGAGGTGAAATGGGACAGGGCGCAGGTGAAAGAGGATGTGGAAGCCGCTTTGCAGAAAATGGAGTCTCTGAGGGAGAGGATAACGGCGACCAATGAGAGGGAAGAGAGTTGGAGCCGAGCAAAGCCATCGAGTGAGGGCTCGGAGGCTGAGACTAGATTGGAGGAGAAGGTTGTGGAGGAGATGAGGAGCGTGCTAGGCCTCTTGGAAGATTATGGTGAATGAATGCGGTTCAATCTCTTACCACCAGAACTCTTTGGGCTTCTCTTAATCTCGGGTCCCCTCCATAACCAACAAGTCTTAGCTAGTCCCGCTGTCAACGTTGCGCTGCAGGCTTCTTTCAATGCCGCCCCTTATATTCTGGAGTTGCTGGAGACAGCTGCAGAAGAAAATAGTACCGCCTATTTTCCCCTCCTGGACCGAATCGCCGTGGGGCACTTTGCGGAATGCACTACAGATCAAGAGCTATATGATACGTTTTTGAAGCTGGTGGAGGATGACGGACACATTACGAGTCCCGATGCGCTATCTTCGTTCCAATTTGCCCTTTCCATACATTCAGCAGCTCCTCGAATAGAAGCCCACTATCAATACTACGACACTTCTGTCGAACCATCTTTGATGATAGCTCAAGATGCAGCGTGTCCGGTGTGGGTGCATTTCAATAGCAAGCAGTATTGTTCGCCAGCATTAGACCGAGCTCAGCAAGATGTAGCGGCGCTGAAAAACCCTGAAAATCTGCCATTTGATCGAACACTGGGCGGTAGTCCCGATTCGTTACTTTCTCCGTCAATACTATACGCTGATATAATGTCCCCCCTCTTCGGACAGTTCCACCAAACGATAAGTAACACGGCTCGTAACGGACAGACATCCTACCGGCTTCGATACCGATCTTCTGCCTCTTCATCTGCAAAATCATTGTCAGTGAATGGATACGGGATAGAGTTGGCACTTAAAAGGACAGACTATATTGTTATCGATGACAGAAGTGGTGGTGCCGAAGGGTCAGAGGATGAGGCGCCCTTATTAGACACTGAACCAGAAGTTGAAAAAGATGCGGCAGCAGAAGTTCTACTACTCAACGAAGAAGTTTCAGATCTCAAGCCTCTTTCGTCTAAAGATTTGTTGGGCCTTGGCCTGAAAACGGCCAGCTTCGTTATGGTCAGCGATAATCCATTCGAGACACTGATCAAGGTCTCAGAGGACTTTCCCAAGCATTCTTCAGCCTTGACCAAACGCAACGCTACAACAGACTTTGTCAAGGAACATAGTAGTAACCGGGAACTTTTCTTACCGGCAGGCTACAACGTCATCTGGATGAATGGTATGCAAGTGCAGGGTCGGCAGATGGATGCTTTTGCTCTTCTCGAGCAATTACGGCGCGAGCGCTCCATTGTCGATAATTTGCGGGACATCGGCTTCAGCGGATCCGAAGCAGTGCGAATACTATCTCACCCAGCCATTGCCGAGGCCAAGATGGAAGGCGATACTCAGCGCTATGACTACCGGGATGCTCTCGAAGGGGGCAAAGTGATCATCTGGCTTAACGACATTGAAAAGGATAAGCGGTATAGTGACTGGCCTTCACATAGCTCTGCCCTCCTTCAGCGCACTTACCCTGGCCAATTGCCTCAAGTTCGGCGCGACATCCACAATATCATTCTACCGCTAGATTTGTCAGACGTGAAAGATGCAGAGCTAATCGTCGAGTCATTGCAGACTTTTGTGAAACGCAAGATACCCATTCGATTCGGGATCGTACCTCTGGCGAATTCGTCAGCTGCCATAAATCAGATGAAAATCGTCTATCATCTTCGAGATACGTACGGTCTCGGTGCAGTCTTGGCGTACATTGAAGCGTCCGCAGTAGGCAAGAGAATCGCGTCTGCTGACAGGGGAGCGTTCGAATCGACCGTCAAGGATCGGACACTGCGTAGAGATCAGAGTGCATTAGATTTCCAGACCGTCCTCGAAGCAGAGGATTCCCAACGACTAGTGCAGCAAACGCAAAATTACCTCAAGCGCCTTGGAACTAATGATGTTCCTGCGCCATTCTTTGCCAATGGAGTGGCCATGCCTCGAAACGAAGCATGGCTGCAGGTCATGAGTCAGAAGATAGACATGGATCTCCGCGTCATTCAGCGTCAGGTGTACGAAGAAGTGATACCGGAGGAAACCTGGCTTGCTGGCCAATTCTTAGAAAAAGCTATCACACAACGAAATGCCTTGATCATTCCTGAGGACGAAAACAGCATCCAAATCATCGACATTGGCACTTTGATCTCCAAGCAAGGGTATCTGTTGGAACAATTACCGAGGTTGACGCGGCGGGATGTGACACAATCATCAGAGCAGGGACTGGCACAGCTTTTGGTGGTTGCTGACCTGGATTCCGACCCAGGCGCGGACCTCCTCTCTTCTGCCCTTGCGTTTTGCCAAAAGAGCGAGGACGTGGAGCTGTCCTTCATTCACAATCCTACAGACTCTGGTGGATTCCCCCATTCGATCATGATCTCTGAACGTGTAAAGGATGCTGGTCATGAATTGGACGCCCGTTCGCTAGAAGGCATATTGACTTTTAGAAGGGAGCTTCAATCTACGGACCAAATTGAAGAGTTCAAGGACAAGAAATACTCCCAAGATGTAATTGACTACGCAAAAGACTTTTGGCAGTCGTTCCAGCCCATTGTCCACCATTCCGGTATAGGGAACGGGCAACAGGCTTTGATTCTCAATGGCAGGGTAGTCGGACCGATACCTGAGACCACGCTGTTTACGGCCAATGACTTCGATCAACTTCTTAAATTCGAGCATGCCAAGCGGCTAGATCCTGCAAATACTGCCGTCGCGGCGGTTGCCCCTGAGAAAAAGCCGAAGTCGCATCTGGCGGCCGCTGTCCTCGCCTCCACAATCGCCATCTCCACGATTTCTGATATACCAGAAGGCATCTTCGAATCAGGCCCAACCCTGCGTATGAACAAATTTGAGGCATGGGCTGGAAACCAGACCAAAATCCAAACTGGTGACGCAGATACATCCTCAATTCACCTTGTCGCTTCGATAGACCCAACGAGTCAGATAGCCCAACGGTGGTTACCTATTCTCAAAGTCCTATCTGAACTAAGCGGTGTGCATCTGAAATTGTATCTCAACCCCAAGGAGCGCATACAGGAGCTACCGGTCAAGCGTTTCTATCGACACGTGCTAGACGCCAAACCATCTTTCAAGGAAGATGGCGGTCTTCGCAGCCTTCAAGCCACATTCGATGGCTTACCCAAGGAGGCTCTGCTCAATCTGGCACTTGATGTACCTCCTGCCTGGCTTGTTGCTCCCAAGGAATCCATCCATGACCTCGACAATATTAAGCTCAGTGCACTGAAAGAAGGTGCTGATGTCGATGCAACCTATGAGCTCGAGCACATTCTTATTGAGGGCCACTCAAGGGATGTTACCGTTGGTCCGCCTCCTCGCGGCGTCCAGCTATACCTCGGGACAGAGAAAGACCCTCAGTTTGCCGATACAATCATTATGGCTAATGTAGGCTACTTTCAATTCAAAGCCAATCCGGGCTACTGGAAACTTAGGCTCCAACCAGGCCGTAGCGAACAAATCTTCAACATCGATAGTGCTGGCCAAAGTGGCTACAACCCCCAACCCGGGGACGAATCCACCGAGATCTGTCTCATGAGCTTCCAGGGCAAAACCCTCTACCCACGCCTGTCCCGCAAACCCGGCCAAGAAGGCGAAGATGTCCTTGAAGAATCTGTCAAAGCCGGCACGCCTAGCGATTACCTCCACCGTGCGTCTAAATTCGCCTCCTCGATCTTATCCAAGACTGGGCTTGCCCCCGCCGCTCCAAAGCACGCGGACATCAACATCTTCTCAGTCGCCAGTGGCCATCTCTACGAGCGCATGCTTAGCATAATGATGGTTTCGGTCCTCCGCCACACGCAAAAGACT------------------GTAAAATTCTGGTTCATAGCGCAATTTCTCTCTCCATCTTTCAAAGCCCAACTCCCTCACCTTGCGGCTCATTATAACTTCGACTACGAATTGGTCACCTTCAAGTGGCCGCACTGGCTACGCTCACAGTCCGAAAAGCAACGCGAAATCTGGGGCTACAAAATCCTCTTCCTCGACGTCTTGTTCCCCACCAGTCTTGACAAGGTAATCTTTGTCGACGCAGATCAGATCGTCCGCACAGACATGTACGATCTCGTCAAATTCGACCTCGAAGGTGCTCCCTACGGCTTCACGCCCATGTGCGACTCCCGTACCAGCATGGAAGGTTTCCGCTTCTGGAAAACAGGCTACTGGGCCAACTTCCTGCGTGGCGCCCCTTACCACATCAGCGCGCTCTACGTGGTGGATTTGGTGAAGTTCCGGGAAATCGCCGCTGGTGATCGACTGAGACAGCAGTACCACCAACTCTCCGCCGACCCCGGTTCCCTGAGCAATTTGGACCAGGATCTGCCGAATCATATGCAGCATGTACTCAAGATCAAGAGCCTGCCGCAGGAATGGCTGTGGTGCGAGACGTGGTGTGATGATGAGAGTCTAAAAACGGCGCGGACGATTGATCTTTGTAACAATCCTGAGACGAAGGAACCGAAACTGTCAAGGGCGAGGAGGCAGGTGCCGGAGTGGACGGTTTATGATGATGAAATTGCTGCTGTCTTGAAGGAGGCGGAGCCGTTGATCAATGAGGGACAGAGTGGTGCACAGAGGGGCGAGAGTATTCAGGAGGTGGTACAGAAGGAGGAGCAGGAGAAGAGGATTAAAGATGAGCTGTAGATGCTGGCCGTGGTACTAGCTAATAGCACAGGTGTTGTACCTATACCCAATGCCAACCTCCCGGGGTCGCACCCAATCTACGCGACCTCACCAGAGCAGTATGCCGCCCGGCAGCCTCTATCTAAACTGAATGAAGATCTCATCAAGACCCAAGGCCGATCGAGCGCAGTCCAACTTGCTAGGCATGATCTTAAATCCTTATTGGACCCAGCACTTATTAGTGACTTTAAGTTCAAAACTATAAAAGGACTGAAGGGTGGTCAAGAACGCCCTGGTAGGCATGAAGCTGAACCTGGTCCTGGCTCCGCTTCAGCTCCAAGGGTTGGCCCTTTCGCCAACATGATACTACAGGCGACTGACCTTGTCAATCGATACCCCACCCCTACAAGCCCTGAAGCAATCTCACCAACGCCCAAATCGAAAACACAAACCGGGCACTCAGCAGTGTCTTCTAAGGCCCTACCACCTCCGAGCATCCCAAATCCTCCACATTCTATCCTAGATTCTAAGAACAAGCTACAAGCCCTGCAACAGCAGTTACCGGTCACTCCTGCGGCTCAACGCTTCTCTCATAACGATATGGCTTACTCACAGAATTCCAAAATTTCAGTAAAAACTGTGGAAGTACCGGCTTCAAGACACGCACAGCCAATCCCGATGGTCATTATTCCTCCTTCCTCGGCCGAATCTCGCCGTAGCGACTTTATTACATACGACGAGCCTTCCCCCAAAGATGAAGGTCAAGCTCGAAAGCGCAAGCGTGATAGTGAAGATCATTTGGGGGAACACCAATCACCAACGAAAGATCAAAGGGCGGCATCTGAGGAGACTTTACGCCAATTGCAAGAAGTGATCCAAGATGTTTTCGAGGCTGAAGATCAATCGCAACCGGATGGGTCGGGGGCCATCTCGATAGATGGGCGTTTTTTCGTCTCAACCTACCACGAAGCCCACGAGATCTTGACATTGGCGCCTGCTGTGCACATAAAATTGGAATCACTTCTACACAAAGTGATCGCGCTTGGCAGATTTGGCGACATCCCCGTGGAGCATTTGCAGCGTTTGCAAGGGCTTAGTGTGGGAGCATTGACCACCGCCGAGTCAGCAGAGCTACATTTAGAAGCGGACTGCAATGCAGACGACTTCGCGGCTTGGGTTGCGAGGCTCGATGCCGTCGATGCTGGGCTCCACTCGGCCAGGTCGATCTTGAGGATTATGACAGGATGTAGGGAGGAAAAGCAGCTCTTTTCGGAAGAGATATTGCAAAGTCTGCTGGGAGTTGTGAAGAAGGTTCTAGACAGCTGTATCATTCCTATTGTTGAACTTCGAAGCTCAGGCTCAACTTCAGGACATTTTGAGGCTGCCTCCTCCTCGAAAAAGATACTATCGCAACTTTTGTTCGGTGCTAAGAAAGTCATGGCTTTAATAGCAAAATTATTGGCCAAAGTAGAAGTTGCCGAGTCCATCGTCACGAAGATCGAGTTCTTCGCCACCCCGTTGCTGTTCGTGGATAATGCTCACAGCGAAAAAGAGTCAATTCTTGGCATTCAGAAGTTCGAGAGTCTGCGGAGGACAGCCATGGATCAGATTGCCACGATCTTTTCCCGCTATCCAGAGCAGCAAATCACTCTTTTTGATGAGATACTTACTTCACTTCAAAAGCTGCCCGTTGCTGAGAAGCACGCTCGACAATACAGGCTGGCCGAGGGCAAGAGCATTATGCTTGTATCTGCACTGGTAATGCAACTTGTCCAGACAAGTGCATCACGGTCGATTCCCGCCAAGTGCAAGGCTCCCCACCGAACGTTGCCCATATCGCACCGCGAT---------GGATCCGAAGCGGCAGAAGGAAAGCATGTAAAGCCAATCCAAGAAGAGGTTGAGCATAGTGGCGACTCGGATGAGTCTGAGGATACTAATCACGCCCATCCCAATACCGCCATGGAGAGGTTGAGCAAGCGTGCTACGTTTCTTACCGACCATGCTACCAAAAGCGCCCAATACTTCATCAAATATATCATACAGCGTGCACAAAGGACCGCCAAAACAAGCGAGTCGCCTCATCGACAGCATCTCGATATGTTCGTCCAGGATTTCATTGCTGTCCTTGGTGTACCTGAGTGGCCAGCTGCAGAATTGCTTCTGCGAATGGTGTTCGCTTCCTGCCGAAACATTGCGGAGTTGCCAAAGTCCCTAGCCCCTGCAAAGAATATGGCGCTCGAATTACTAGGGATGATGGGTCAAGCCATTTCGGAATTGGTATCGAGCACCTGTCAAGCCGCAAAGTCCCTCGAGAATCAAGATTCGGAATTCAGCGGGTACCTGCGGCAAATGTTAGATGAATATATGGGAGGATCTCCGGAAAGCAGGGAATTGGTTCTGTGGGATGGACCATACCATGCGATTGTGGAGCATCTTGGATCCAACAGCTCAGATGATCTCCGGATCAGGAGCGCGCACGCTTACTATCTTGCACAATGGGCCAAAGCTGCTTCGTCTGGAGTTCTTAAGACTGATGCCAGAAGTCAAAGGCTGGCTCTGAATCTTGAGAAGATGCTCACCGGAGTGGAATCTGTTATCTCTGATACTTTGCCGAAATTGTCGGGTATTGAGAGCCGCATTGCTTACAGATTGACGGTTCTCAGCATGGGCTTCTGCCGCCAATTTGACTACATTTTGAAAATCTTGCTTGACGGCGTCACTAGTGAACAGATCACTGTGCGTTCGAGGAGCCTGAAGAGTGTCGACAAAATGCTTGAGGGAGATCCTTCGGTGCTTGATCGGGCGAGAAACGTCAAAATCCTCATCACAAATTGCGCGAATGATGCATCCTCGATGGTGCGAGAGTCAGCTTTGACTCTCATCGGGAAATGCATTATTCTCAGGCCAGCCCTTGAACAAGAGTTCTTAAGACAAATCTTGAGATTAACCGACGATCCGGCGGCCGGTATTCGAAAGCGCTCGATCAAGATGCTGAAAGATATCTATCTCCGGAGTTGTGACAACAACGTGAAGACAGTGATCGGAGATAGCCTGCTGCAACGAGTCAAGGATCTTGATGTTGGCGTTTCAGACCTCGCGCGTCAAACATTTGAAGAGGTCTGGTTGTCACCTTTCTGGAACACCCCTGATCTCGCAGAAGCATCTGCTCAGAACAAAGTTGATTTGAGAAGCCAAGCCAGCTTGATCGTCAGCACAGTGCGGCGAAGCGAGAAAGTGGCCTTGGTACTCATACAACTGCTGAAAGAAGTGCTCTCACACAGCTCCAAGAACGCAGCAGGAAACTTCAAAGTCTGCAAATCACTTGTCGCTACAGCATTTGACATCATGATCGACAATTTCCAAAATGCGGAACGGCTGGAGCAGCGACATATCTTGCAAACTTTGACTGTTTTCGCAGCAGCAGATGCAAAACTATTCACACCGGATCAGCTTCAAAGCCTGCAGCCTTACATTGCCAATCTTTCCAGCAAAGATGATCTTGAGATGTTTCGGTCAATCGTCGTCATCTTTCGCTGCGTGCTGCCAGCGTTGTCAAATGCGCAATATGGCCTACTTCGAGAGATTCAGACGGCGCTACTTCAGAGCATTTCCAAGCTTGGGAAGGCGGAGCTCAACGAGGTCGCCGAATGCTTGTGGACGATCAACAACACATTAAAAAATCCTCAAATGCTCACAAAATTAATAATGTCAGTCCTCAGGAACTTGCGTAACATGCAGGGGGTGACGCTTCCTGATTCAAATCAAAGTGACGACATGAAACGTGTAAAGAAATACATCCAAATCGCAGGCTATTTTGGCAAACATTGCGATTTCGAAAGTCATAGTCAAAGCTTCCAGACTTCCCTCACCTGGTGGAAAGGGCGGTCAGTGGCTGGACTGATCGTCGATTCAATCAACCCATTCACTGCTATTGCTCAGCCTCTATCACTGAGGGCTCAGGCATTCGACAGCGTCGGCCTAATCTGTCAATCATGGCCATACCAATACACTCAGGAAAACATTAGCAACGAATTTCAAAATGTGCTGCGCGAGGGCGAACCCGAACTTCAAACCATTGTGCTTTCTAGTTTCAGAGACTTTTTCGCCAGGATAGATCGCGAAGCTGAGGCCAAAGGAGCTGAGACTCTGGAAGGGACCAACCCTACTTCCGGCGAGAAATTGGGGGGATCGATGACTGCAAATGAAGGAGATGGCGCGTCGGCACTGATAGCCCAACGCTTTTTGAAGGATATATTGAACATCGCTATAGCCAGCCAAGACGCATCAGCCTTGACTGCCACCGAGGTCATTGCGAGTATCAACCGGCAGGGGCTCGTGCATCCCAAGGAATCAGGCCCTGCTCTAGTCGCTCTCGAGACATCGACCAATGCAGCGATCGCCGCTGTTGCTTTTCGCGAACATCGTATCTTACATCAACAGCATGAGAGCATGTTCGAGCGAGAATA------------------------------------------CATGAGAGCCATCCAAGAAGCTTTCAGGTATCAAAGAGATATTGTTGGTGATACTCTAGGATATACTACGCGCCCTCTCACCTCAAAGCTAGCTGCGATGTTCGAAGTCATCAAGACTAGCAAGGGCAAATATCAGAAGAAATTCATATCTAATCTCTGCTCGAAAATCGAATGCGATGTCTCGAAAATGGATCTGTCAGGCACTCCCCCAAAAGCGTTACAGTTCTCAAGGTTTCTCATTGAGAATCTCGCCTTCTTTGATTACGGTCGTCTGGATGAATTAATACATACCATTGCATGTATGGAAAAAATTGTTGCAGACAATGGCTCCGGGATTGCGCACAGCATCAGCACGGAGATCTTCAATATCACAGTGGAGTCCATGCCAGAAGCTTCAGTTCCGGGCGCATCTCAAGAGCAGAAATCAGCTGCAGTCGCTAAGCCAGCTATCGATCCTGCGAGGTTACATCAATTGACGACTGCGTCCATCATACTTGGGTCACTTTGGGAGTCGAGAACTTATCTCCGCCGACTCTATGGATTAAGTGCAAGCCAACAAAGGAAGGAAAACAAAACCAAACCTGCAGCGAAAGATCTTAGCAAGGCTCCTGGCCGAGTTCAAGGCGTAAACGGCGATAAGTTCGTGACCTCTATTGCCGACAAGGTCGGATCTCTCATGAGCGAAGATCAAATGCTTCAACAGTGCAAAGACTTTGTTGAACTGCTTTCGGTGGACGCTGAGGTGAAAGTCGCCGCAGAAGGCGAGGAAGGAATCGAACGTCCCGAGACGCCCAGTGATGGAGAAGAGCGAGACACGCCAATGAGCGGCGGCTCGAAAGGCGCGAAGAGAAAGGCTTCCGTTTCACTGGTCGGAACACCAACACAGAAGAGGAAGGGAAGACCTTCGCTTAAAAGGAGAAAAAGCGGGAAGAGCGTAGGCTCAGACGAGGATTGGGATTGAATGCAATGTTACACCGAGCTCACGCCTCCAACGGCTGTTACACACTCGCTCTCCCTGCCCTTTCTGTCCCCTTCAGCAAATAACCTCGTCATTGCAAAGACAAACCTGTTGCAGATATTCTCTCTCAAAACAGTCGTTACTCTCACCAAAGATGCTTCCCTCAGTAGTAGTGCCTCAGGCCACGTCAAGCGTGAATACGTCAATGGCCCTGACTCCTCCCTTCCAGACCCCACAGCGACCCGAGGTGACCGACTACACACCACGAAGCTAGTCCTGATCGCGCAGTATCAGCTATTCGGAACAATCACGTCTCTAGCTCGTGTCAAGATCCTACAATCCAAATCCGGGGGGGAGGCGCTGCTTGTGGCTCTGAGGGACGCCAAGCTCAGCTTGGTTGAATGGGACCCTGAAAGATTCAGCATATCTACAATCTCGATACACTACTACGAGCGCGAAGACATACTGAGTAGTCCTTGGGAGCCCGATCTAGAAGAATGTAGAAGCGAGTTGATTGTGGACCCAAGCAGCAGATGCGCTGTCCTGAAGTTTGGCGCAAGAAATCTGGCCATAATACCGTTTCACCAAGTCGGTGACGATCTTGTCATGGATGATTACGATCTCGATATTGATGGGGAGCAGCCTGAGAGAAAGGTATCTGTCTCGAAGAATGTCTCGGATGATGCAAAGACCCAAAAAACACCATATGCTGCCTCTTTCGTACTGTCTTTGCTTGCCTTGGATCCTTCATTATCGCATCCGATACATCTCGCTTTCTTGAATGAGTATCGGGAACCGACGTTTGGTGTTTTATACTCTCAAGTCGCTAGCTCGTCGGGTCTGCTTCACGAGCGACGAGACAATGTCTCATACGCAGTCTATACGCTCGACCTTGAGCAAAGAGCTTCGACGACTTTGTTATCCGTAAACAACCTCCCATACGATTTATTTACAGTTATTCCTTTATCACGACGTATTGGCGGTAACCTTCTAGTGGGTGGC------------------------------------------------------------------------------AATGAGATTATCCACGTTGACCAGTCTGGCAAATCAAATGGCATTGCCGTCAACGAATTCGCAAGGCAGTTAACATCTTTTTCACTGGCAGATCAATCGGACCTGTGTATGCGATTAGAGAATTGCGTCGTGAAGGAGCTTGGTATCGAGAACGCAGAGTTACTGATTATTTTGGACACAGGAGAGCTTGCCATTCTTTCTTTCAAGATCGACGGTAGGTCAGTGTCAGGTCTGTCTGTTGTTATGGTAGACACTGAGAACGGAGGG---GCCTTGAATTCTGGGCCATCATGCGCATCGATCGTTGGTCGTGGAAGGCTCTTCATCGGCAGCGAAAATGCAGATTCTATAATCCTTGGCTGGTCTCGAAAGTCTGATCGGTTGCAGAGGAAACGATCGCGGACAGACATGGATGTGGAGGGCGACGAGGATGACCTTGAGCTAGAAGAAGAGGACATGGAAGAGGATGAAGACGACTTATATGCCGACAGCAGACCGGAGCAGAAGGCCCATGAGCAATTACCCTCGCCTTCTATGGCAAACATGGGGGATTATCATTTCCGTGTGCATGATTCATTAATGAATGTAGGGCCGATGAATGATATTGCCTTGCGGAGCAAACCAAAGAAAGGACCGCTTACTGCTGATTCGAGGAGTCTGGGTCCAGGTGCCGGTCTAATGACTACGAGTGGTCGCGGTAGAGCTGGTGGTCTTACAATGTTCGAGAAGGACATAAGAGCGAGAATGATGAAGCAATACAAGATTGGTAATGCACAGAGACTCTGGTCTATCAGCACAAAACAAAATCTGAAGCCTGCATCTGGCGACCCCAATCAAGGAGCACATGATCATTATATTTTCACATTCAGTATAAACGAGAATACAGCGCAAAAGTCGACTGTTTATCGAATCAAAGGCGAAGATCTTGAGGAGATTGGTGATGTTGAGTTCGATGAAGATGCTGGAGAGACTATTGATGTTGACACAATCAACGGTGGATTGATGATAGCACAAGTGACGCAGAATCAAGTTCGCACGTACGATGGAGACTTTGGTCTTTCCCAGATACTACCACTCAACGAAGATGACGACGAGAATACCTCTCAGCCAAATGTCATTAGCGCGAGTTTCACGGATCCACATATCCTGGTCATTCGAGACGATTCCAGCGCCGTGGTTCTCACGACGGACGAGAGGGGTGAGATCGACGATACGACGAAGCAAGTGGAGGGCCACTGGCTGTCTGGATCTTTGTACGAGGACTCCAACGACATTTTACGCCTAGAATATCCGGAAGAGAGCGACGAAGAGGCCGGCAATGTACTTATGTTTCTTCTGAGTGCCGCGGGAGGCTTACAGATTTTCCGCCTGCCAAATGTACAGAAGCCCGTCTACATCGCAGACGGTCTCAGCTTCTTGCCCCCATTTCTATCTACAGAGTTTACTGTTCGACGGTCATCGGCCAGAGAGAGCTTGACAGAATTGATGATAGCAGAGCTTGGAGATTCGACTCATAAATCTCCCTATTTGATTCTCTGTTCCGCCAGTGATGATCTTATGATATATCAGCCATACCAGTCGCCAATCGAAGGAAGTAAAGACACTGCTCTTCGATTTCTTAAGATATCAAATCCACATCTGCCGAGAGCGCCGAACGAAAGTTCTCTTGAAGACGAGCAGCAAAAGCGTTGCCAGCCTCTGCGATCATTACACGATCTCGGAGGCTATAGCGCGGTTTTCAAGCCAGGATCCTCGCCCAGCTTTCTCATAAAGACTTCTTGCAGCCTACCACAAGTCATTGATTTTGCCGAAGACCATGTCCAGAGCCTCGCTCAGCTCCATACGTCCAACTGCCGGAGTGGATTTCTTTACATCGATGGAGAGGGCAAATCTTGGGCAGCTCAATTACCATCGGAGAGCCGATACGATACTGGCTGGGTTACACGAAGAATACAGCTCGGCGAAGAGGTCCACGCACTCAGCTACTATGAAAAGAAGGATGCATATGTGCTCGGTACAAGTACTCTCGTTGATTTCAGTTTACCTGAGGATGAATTCCACAACAATTGGAATGACGAAGACACGAAGTTTCTCCCCAAAGTCGAGCAGGGCTCGGTCAAATTACTCTTTGGCCAAACGCTTACCATCGTGGACAAACATGAGCTTGAACCCTTCGAGGTAGTGACGACTATCAAGAGCCTATCTCTCGAAATCTCAGAGCACACCCACGAGCGCCAAGACCTTGTTGCTGTAGGTACAGCCTTCATCCGCGGAGAAGACCTCCCCTCCGGCGGCCACGTCTACATCTTCAGCGTCATCGACGTAGTGCCAGAGCCCGATCATCCGGAAACGGGTCTCGCACTGAAGCTCATAGCGAAAGAGGAGATCAAAGGTGCCGTGACCGCATTGTCAGGTATCGGCACACAAGGCTTCTTGCTCGTGGCTCAGGGGCAGAAGTGTATGGTCAGAGGTCTCAAAGAGGATGGGACTCTTCTACCGGTGGCTTTTGAGGATATGCAATGCTACGTCAGTGTTGCCAAAGAGCTTCCTGGGACGGGGATGTGCCTTATGGCCGATGCTGTGAAGGGGGTTTGGTTTTCTGGCTACATGGAGGAACCATACCAGCTCCGCCTCTTCAGCAAATCTCCACACCACATCGAAGTCATAGCGGCCGATTTCCTCCCAGATGGCAAACAGCTCTACATGGCCGTAGCGGACGCGGCGTGCAACATCCACATCCTCCAATTCGATCCTGAACATCCAAAATCCATATCCGGCACCCGCCTCCTCCACCACACAACCTTCCACACCGGCCACTTCCCCTCAACCCTCACCCTCCTCCCCTCCAAACCCTCCCC------------------CAACAACGACGACCTCACCTCCCCC------ATCCTCATAACCTCCACATCCGGCTCCCTCGCCCTCCTAACCCCCCTCCCCCCCTCCGCCCACCGCATCCTCAGCTCCCTCCAATCCCACCTCCAGAACACGCTCCCGCACCATCTGGGCCTGAACCCGAGGAGCTATCGCTTGCCGGCTGAGGGCGTGAAGGGGGAGGGGTTGGGG------------------------------------------------------------------------------------------------------------------------------------------------------------------------------ATACCCGCACGTAATCCACCACGTGACTTCCCGTAGAGAAACGCGGGGGAAAATACGGCCTTTGACAGGACGCGATTCCACTTTGACACCCGAGACACTTTCAACCTTTCTGAAAACAGTCTTTGCGAGCCTGGTCTAGGCCGATACCTTCCGATCAACGCAATCATGTCGAAGATTGACAGACTCGCCATCTTGGGGGTTCGTTCTTTCGACAACAAGAGGTCCGAGACCATTCAATTTCACACACCTTTGACATTGATAGTAGGTTATAATGGGTCAGGTAAAACGACTATCATCGAGTGCCTCAAGTATTCCACAACGGGAATTCTACCACCGAACAGCAAAGGTGGCGCATTTATCCATGACCCCAAGATATGTAATGAGAAAGAAGTGCTGGGACAGGTCAAACTGTCTTTCAGGGCAACTACTGGCCATCAGATGGTTGTCACTCGAAACATGCAAGTCACCGTGAAGAAAAATACTGTGCAATTCAAGACTTTGGAGGGGGTAATACAGACTAAGACCAAGGATGGCGAGCGGACTTCAGTCTCTTCGAGGGTTGCGGAGCTAGACCAAGTCATGCCCCAATATCTTGGTGTGTCCAAGGCTGTCCTGGACTCTGTAATCTTTTGCCACCAAGACGAGAGTTTATGGCCTCTGAGCGAGCCAGCTGCTCTCAAAAAGAAATTTGACGAGATCTTCGAAGCTTTGAAGTACACAAAAGCCATCGACAACATTAAGGCGTTGCGGAAGGCTAAGAACGACGAGCTGAAACGGCTCAAGGAAGCTGAAACATCTTCAAAAAATCTCAAAAATCTGGGTGACAAAGCAGAAAAGCAGTCAAGAGAGCTGGATGCCGAGATCAAACAACTCAAAGACGAAATAACTGAACTCAATACTAAGACTAAGGAGGCGGAGGAAAAGTACCGAAATGCATTCGATCGTGAGACACAATATGAACGTGTCATTAGTCAATTAGATGATCGTCGAACTAGAGAAGGTTGGGTTCAGGCACAGGTCACAAAGCTCGGCGAGAATCTCAAAGTGCGCAGCGAATCCGATGAATGGCTACAATCCGAGCTTGACCATAACCAAGAGCGTATGTCTGATCACGAAAACAACAAAACGCGGCAAACTAAGAAGTATCAATCTCTCGAGCGGAGCCTCAAGCAAATCGAGGAGAAGCTGAGCAGAAAGCACACCGAAGCCGGCAAATTTGAAGAACAGAAAGCCAATCATGAACAGCAAATCGAGATGCGTAAAGCGTTGATCAAGGAGTCCTCACGACATCATAAGATCCGAGGCTACGACACTGATCTGGACAATATCCGGATTAACGAGTTCTTGGAAAAGATCTCGAGGCTATGTAAAGATCAAATCGCTGCCGTAGAGAAAGCACGCCGCGAGACTGAGGGCGACACGGTGAAGGCGCAAGATGTGTTGAACAGATTAGGAGAGCAGAATTCGGTGGCAAAGGAGAACAAGAACTCTGCTCATGCCGGCTTTGCTGCCAACCAGAGCAGAATCGGGACTATTCAATCTCATCTCAATAGCATCGAGATCGATGAAGGTGGGAAAGCAATTCTTCAAGCTAATATCGAGGACCTTGAGGCACGTCTCAAGAAAGCGAAAGACGACTCTAGGAAGGGT------TCATGGGAAAGCAAAATCAGCGAAGCCGATCTTCAGCTGCGCAGATTGAGGGAAGAGAGGCAGCAAGTAAACAACGACTTCATCCAGGCAAATAGGCAAGCGGGTGAACTAGCACGGTTAGCTCTCTTGAAGGACGAGATGGCGGATCGTCG------ACGAAAACTTGACACCATGAAGGGGGTACATGACGAGAAACTCAAGAGCCTTGTAGGGCGAGATTGGGAGCCATCACGGCTCGAAATCGATTTCCAAAACGTTATTAATGAAAGGAGCCGCCAGGTCAAGGAAGCGGAGCGGCATCGTGATCTTGTATCTCGTGGACTGGAGCACGTCGAGTACAAGCTCAGCAATGCCAAACTAGATCTTAAGAAAGCCGACAAAGAGCTTGCTCTGTGCGTCAAACGATTGACCCACAACGTCGACGGAGAGCCAAAGGACTACCTGGACACACTTTCCGAAATACAGCGACAAAGGGATCTTCTCAAGGCAGATTTCGACAATTTCGGGAACATGAAAAAGTACTTTTCTCAAGCTATACAAAAAGCTCAGGGGGTACATCCAAAGGCCCCAGGAAAGCATATTTGTAACCTATGTGAACGGGCTTTCCATGGCAAAGAAGGGTCTGAATTCATCAAGAAAATGCAAGAAAAGATAGAGAGTGAAACGGCTGAGCAAGTAGCGCAAGATCTGAAGGACTTAGAAGATGAATTGCGGAACGCCAAGGAAGCTGGACCAAGCCATGACACCTGGCTGCGGCTGGTCAAATCGGAATTACCAAGATTGCAAGGGGCCGTCACAAGCCTAGGAGCAGAGAGGGAGACGATCCTTCTTGAGATCGAAAGTCATGATAAGACGGTTGCGGATCGAGAAGATGCGTTTAGAGATGCGGAGTCGCTGGCAAAGCCTGCTGCCTTGATAACAAGATATCATCAAGAAATGATGAATTTCAGCGGACAGCACCAAGAGCTTACTGCAAAACAAAGCAATGCTGAAAGCTCTCGTACTCTCGACGATATCCAAGAACAGTTGAAAATTCTGGATGAGAAAATCCAAGGCGTGGATACCAACCTCGCCAAATTCAGGGCCGACAAAGAGCGGGCTCATTCACTTATCACCTCGCTAGAGCTGAATTTGAGTAAAGCAACCAACAGCCTTTCAACTGCAAACCATCAGCTTGACAAAAAGCAGGATCACTCGAAGCGTATAGAGGAATTAAAGGAGACTAACAGAGGTCATCAAGATACCATCAAGCGTTTAGACGCGCAGCTCAGGGAGTTGGCTTTACAGATCGCAGAAGAGGAGACGAAAATTGAAGAGATACGGCAGCGAGGCAGAGCCAAAGTCAGTAGCATGCAGCAAGAAGCATCTAGCTTGGAAAACAGCCTGCGGAAACTCGATTTTGCTGCACAGAACATCAAAAGATACATAGAAGATGGCGGGCCAGCTAATTTGGCAAGATGTCGAAGAGAAATTGATAGTGTAGAGCAGGAGATTTCCGAGACTAGGGATGAGCAGAAGCAGGTCACCGTCTACATCAACAAGATCCAGCAGGAATTGAGCAGTCAAGACCACATCAAACGAACAATTACCGATAACCTCGAATATCGTCGAAATCTACGTGAACTCGATGAAATAAAGGGCGACATAGCTATGTTGAGTGCGCAGAATGCCGATGTCGACCAGAGACATTGGCACAAACAGGCAGCACACTGGAAACGAACCTTTGATGAGGCTTCGAGTGAAAAGACCCGCAAACTCGGTACTGCTACCGCGAAGGATAATCAGCTCGCAGGCTTGATACGGGATTGGAATGTTGATTACAAAGATGCGGCCCACAACTTCAAGAAAGCTCACATCGAGGTGGAGACCACTAAAGCAGCAGTGGAGGACCTCG------------------GGCGCTACGCAAGCGCATTGGACAAAGCAATCATGAAATACCATAGTATCAAGATGGAGGAGATCAACCGCATCATTGAAGAGCTCTGGAGAAAGACCTACCAGGGTACAGATGTTGATGCCATCTTGATCCGGTCAGACAGTGAGGCTGCCAAGGGAAATCGCTCGTATAATTATCGAGTCTGCATGGTCAAGCAGGACGCGGAGATGGACATGAGGGGACGTTGCAGCGCAGGGCAAAAGGTATTGGCCAGCATCATCATCCGCCTGGCGTTGGCCGAGTGTTTTGGCGTGAACTGTGGGCTCATTGCGCTGGATGAGCCGACCACGAACTTGGACCGAGACAACATCCATTCCCTTGCCACCTCTCTACACGACATCATCGAAGCCCGGCGGCATCAGTCCAACTTCCAACTCATTGTCATCACCCACGACGAAGAATTCCTGAAGTTCATGAAGTGCCCCGACTTTTGCGACAACTACTATCGGGTTTCGAGGAACGACCGACAGAAGTCGGAGATCGAGAAGCAGTCAATAGCAGAGGTGATGTAAATGACGGCCCAGCTGCTCACCTCGGAGCTGTCAACCCTCATACAAGAGTCAAAAAGAAAGAATCCCGAACTTAAAAGCGCAGCCGAAAAATCGTTGAATGATCTCAAGAACCTTCCTCGTACATCTGAAGCCCAGATTGCAGCAGATTTGAAGTCGCGCTCTTCGTTCGTGAGGCCGTTTTTACTTGCTTGTAGTACCCGCAATGCCAAATTTGCAGGCAGTGGCATTGTCGGCCTGCAACGACTGGTTGTATCAAACGCATTACCGAAAGAAACTTTGACGGAGGTTTTGGAAGCCTTCCGAGAATGTTCCAGTTCAGCACTTGATATCCAACTCAAGGTGCTCCAGGCACTACCGTCACTCCTACAGAACTATGCGAGCAGTCTGACCGGAAAGCTGCTTATCACTGCTTTCCAAGTATGCTTTCTGCTATACACCAGCAAGACCGCTGTGGTCTCGAACACCGCTGCAGCGGCATTACAGCAGCTCGTCAATTCAACGTTGGAAAAGGCCGCAGTAGATGAATATGGACCGTTAAAGGAAGAGTCCGTTGTGGAAGTTCCGATTAGCGACGGTACAGTCGCCATATACGGTGCTGCGTTGGATGCTCATCGCTTGCTTGAGGATATCTGTCTCTTGACTGATGGACAACGACCAAGATTTCTCCCAGCCGCAGCGCTTGCGCCGAACTTTGGCCTTGAGCTGCTGGAATCTGTATTGTCAAATAATGCAGATACGGTCATGGCACATCCAGAGCAGATATATGTCCTACGTACTCGGCTTGTCCCACTGATAATCAGGATACTGTCAGAGAGGGCCAGTTTCTCGACCACGGTCCGTACTATGAGGCTACTTCAATTGATCATTCGACGACTTCTTTTTGCACTTGCGCCTGAATGTGAGATAGCTCTAAGCTTGCTCAATCATATGCTCGATCCCGATGCTGCGACTGTGTGGAAGCGTGCACTTTGTCTTGAAGTGTTTAGGTCAATACATTCCGAGCCTGCTCTGATTAGGAGCATCTACGCTCATTACGACGAAGCAGACGAGAAGAGGAATATTGTCCGAGATCATCTCGGCGGTCTGGTACGTTTGGCATCGGAGAGGCCGGCAATCATTGGCCTCGGACAGCAATCGTCTATGCCTACCTCGCTGGGACAGAACGATGATCCAGGCGAACAAGCTGCGATCCAGGCTGGTGGACTTGTTGGTAGTATTGGCGTGCCCAGCGGAGTGACGGACTTTAATCGACCTGGAATCAGTAGTCAATGGAGCACAGTACGGATACCATGCATCGATCTTCTCGATAAATCCGAACCTCCAACCCTGCCGGCAACATACATCTACAGTCTTGCTTTAGATTGTGTCACCACTTTCTCCGAAGGTCTAGCGCGCTTCTTGTTGCCTTTCACGGTTCCGGCGGATGGCAGGTCCAGACGTAAGCAGACAGAAATTCACCCGACA---GAGACTAACCAGGCCGATGGGCAGCCAGGTACGAAGCTCTTGAGATCCCAGTCATACGGCGGCCGCAGAACACCTATGAACCCATTGACTCGGAAGGATCATGCGCTTTACAGCCAGATCTCAAATTCGGCCCACATGGTTGAACACTGCTGGCCAGCTCTACTTGCCGCGTCCTCGACGTATCTGAACGCTACGTTGGACTCAGAGAACTATCATGCCCTGATTCGTTCCTTTCAAAAGTTTACTCAAGTTGCTGGCTTATTGGACCTTGCTACCCCTCGAGATGCATTTCTGACAACGCTTGGCAAGCATGCAGTACCAGCATTGAAGAGTTCTGCGATAGCTCCACAAGATCACGGACAAGGATCTTCAGATGACTTAACCGATAGTGACCTTGATTCCAGTCCTCGACCAAGCACTCACCGACGATCTACCGAGTTACCAATGCCTACTATGAGCACTCGCCATCTTCTGTGCCTAAGGGCCTTGTTGAACTTGGGAATTGCTTTGGGACCGGTATTGGGAAAATCATGGACGATTATCTTGGAGAGTCTTTTGCAAGCAGACCTGATCCTCTCCGTCTCTGGCCAGACACAAAGAAGGCAGCCCAGAAGCTCTGCTAGCAAAGCAGAGAGTGAGGCTGCTGCAGAAAAGGCAGAAGGTGTTGAAGACCTAGGACTCGAAATTACTGCTGCCGAGACTGCTGCATCAAGACTGTTCGAAACTACATCTGATCTGCCCAGCGACGCTTTTCTCAACTTCCTGACATGTCTATGCTCTCTGCTCCATGTCGAAGCTTCCCCGAAAGCGGTTCCAGACGGGCTGTTGTCACCGCAGCCTGCTGCACGGAAGCACCAGAAAGTGCACAGTGTGTCGGGCTTTGCCATGGAAGGAGGTGCGTTGGGTCAGAGCAATGGCTTTGTGATTGAAAAACTGGACGATGTGGTCCGAAGCAATGTTGTCCGCTTGCTTGGATCGGCAACGTCAGCGAGTGGCTGGGATATCCTGGTCGAGGTGCTCAACAGAACCATCAGCACACATAGCGCGCGCTCTGATGTCCGTCTCAAAGCAGCGAACGCACTCAACGACTTGCTCGTGGCTGTGGCGATCTCAGAGGAACCGACTCCACCCGAAGAAGGGGACGCGATTCGTGGTAGAAGTTTGAAAGCTTTGCAGGACGAAATCATGTCTTTGCGCAAGGCGACACCGCAAGATACGAGACCAATGCAGAGCTGTGAAAGCGAGATTCATCGCCTGGCCCTGGAAGCTCTGAAGTCGATACTTGAGGATTGTGGCGACTCCTTAGAGCTTGGGTGGAGCAGCGTTCTCGCTATCATTAACAGCATCTTTGGAGATTCTTCTCCAGATCCTGCGGCTGCCTATAAACCATCACCGAAGCTTGTCCGATCCGCTTTCGACTCGTTACAACTAGTTTGCTCTGATTTTCTCAGCAATGTCCCGTCATCCAATCTACTGACACTGCTGTCCACCCTCCATTCCTTCTGCTCCCAAGATCAAGTTTTGAACATTTCTCTTACCTCTGCTACCTTCTTCCGCAACGTCTCTGATTACCTTCAACGAGACGGGGGCCGCATTACTCTACAGTCTTTCGGATCGCATGAGCCTACTGATACCGATCTT---------------------------------------TCAAGTTGGGCGAAAGACAGAGATACTGCGGAATCAAACGCAGCTCTCTGGGTATACCTTCTCCTGCGTCTCGTAGTCTTGTGTACTGATGCCAGAGTGGAAGTTCGACACAATTCATTACACACCCTTTTTAGAATATTCGATGCATGTCTTGATCAACTCACAGTGTCGGCAATGAAGGTTTGCTTCAGCACAATCCTTGCTAAGCTACTCGAGGCGAACGAAGACCAATTTCAAAAAGCAAAGGCCTTACCGCAATCTGAAATGGACGAATCTCTGACAAAAAGCTGGAATGAGACAGCAATCATAGAGGTGAATGGCATAGCTGGCTTAT------------------TTTCGCAATGGTTAGAATC------------------------------------------GTATAAAGAGGACCCAACCCTTGCAACAATATCTCAGGAAATATGTGTCCACTTCACAAGCATGTTGAACCGGCAGACTTTGAGCGTCAGCAACGCTGTATTCACGGGCTTCGGTAAGATTCTTGCTGTCATGGAAAGCGCTAGAACCATTGAAAGCCGGGAGCTTCTAGTCGTTGACAAGGGCTGGAAAATGTGGGAAAACGGCAATCCTGCTTCACATGTAGAGGATACCGACAGGGAAAGAAACAAGAATCAGGACGCTTTAGCCTCGTATCTCGATTGTCTGCAAAATCTACTGCGTCTGACTGGCGAGACCTTGCGAGTCGAACAGGTGGACTATATCACAGAACAGCTACGGGTCTGTGTGGTCAATTCCAACGCTTCAGCATACAGCACAGATATTGATCGCATGACCCCTGTCCAAGATCTGGTACTGAAGAGTCTTGCATTGATTACAACGTCGAATGTGGCTGTTATTCCGAAGCTTGTCGAGTCTATCTGTGGGTTTATAACGTTGTCTTACGAACAACAGAATGATGTTGCTGGCAAAAAGCAGACGTACGTGGCTTTATCGAAAGCTGCAATGACTTTGCAGGAGTTTTTTGTCATCGAACACCTCAAGCGACCTCAACTCGACGCTACAAGTCTTGTCATCCGATCGTGCGAGGCGTTAGCAATCCCAATACATCTGAAATACAATTGGGCACCAGAAGGCAAAACCCCGTCTCCTTGGCGAAAAGCTACAACGACAGCACTAGCCATCCTTGAGACCGCGATGCCTTTCATCCAAGCCTCGCATCATGATACTCCTCGGCTCTGGGAGGTGGTGATCAAAATCAGCGATGGTATTGTGGCTGCCAATTGCAATGCCTGTACCAACAGAAGAGAGATACCAGATGACCAAGAATTTGATCTAGAAGCGTTCTCAAGGATCCGCAAATTGGTCGTACCAGCGCTGGGATCATCTTCGGTTCCGGATTCTGTACGGCGAAAGTACGCCGAGTCAATTTCCAAGAACTCTATCATCCATGAACCACATATTGACGACCTCGCAAGACCCGGTCAAGAGCTACTGGAAGGCCTACAAAGCCAGCACATTGGCCGAGTCAACGATCTTCCTCCCTCGCCTCGGTCGAAGCTAAGCTACAAATTGCTGGACGAGCTCTTTGACCTTGTGGCTGTCCATGATGGCTCGTCAGAACGCATCAAGCTCGCTCAAGCAGCTGCTCCATATCTGATCCTTCGCACGGGGCTGACACTGAAGGCGTACGTTATGGACCACCCGTTGCGAGGTCGCATGCCTCAGCCTTGGTCGCAGAAGAAAGAGATGTACTACGTTTTGCGCAAGCTCACTGATTTAGACTCTGAGCCAAAAGCTATACCGGCAGCTCCAAGAATCAGCTCGGAGCATAAGAAGCATTTGCATAGGCTTTATCCGTTGGTAATTAAGGCGTTGAAGGCGGCTTGGAGGGATGAAGAGATGACAAAAGCGTTGCAGGAGATGCTAGAGGCTGTAGGCGACGACTTTGGGATATGAATGGCAGACGATGAAGAGGGCTTGGTCGGTCTGCAAGGTCTCCACCAGGACCTTGTGGACCTAGATCAGGGCCATCGGCTGCGCAACATCGACAGGCTGGGGGCGTGCTTAGAAACGCGTGTAACAGAATTCAGGCAGCTTCTCGACAAGCCTCCGAAGAACGAAGATAGCCGAAAGGCTCTTCTCTCTGGTACAATTGCAATTGACGAGGAGGAGTATTCAGTGAACCAAGAATTCCAAGAAAATACAACTCAGCTGGCCGATACCCTTGATCTTGACGAGATTCAGTCCGCCAAACTTTTGCTTGAGACACAGGAAGATGCCCAGTTCCTTGAGATGTCAAATCTGACATCTGCACTGATGCTATTTCATGACCGAAGACAGTTCCTACTTGATTGTCTACGGCTGCTACTCAGACAATCGATCAACCTTGAATGTGAGGACGGAATACGGGAATCATCTCTTGAGTTGATAAGTAGTATACTAGAAACCAAGGATGGCATCGCTCGGAATGGGTCTCTCTATACGCAAAAATGCATGGACGCAATGGCAGGCATTGAGAAGTGGCTACAAGCGCTAGGAGAGCGTCATCAGGGAGCGCTAGCTTTAGGGCAGACGTTGACCGATGATTATACTCAAGTCACGCAATTTCTACATCGGAGCCTTGGGCGGCAGCACGAGTCACTGGGGGCGATCATCAATCATCTGATAAAGGCCAATCAAACCGGAGTCGAGGATTTCCATAAACTATTGGCATATTTACCCAAGTTAGACAGGTGGAACAATTCAGCAGTACACTATGTGCCGATTATCATGGGATTCGCAGCCCAATTCGGGACACCCGAGGGAGGAGGGACCCTGCGAGAAGCGAGAATGCTGAACACCAAGATATTAGACAGCAAGGACTCGACACCGTGGTTACTACGAAATTTCCAGGCAGCTACCATCACCTGGTGGCTTGCGGAGTACTCTGGATCGTATCTTGAACAACCAACAGGATCACCGGTACAGAATGCCAATCTCCCGGAAGAAGCTCAAATTCGATCGGACGCATTTGTTCAAGCGCTGCGAGATGGCGCATTTGAGTCGACATTGTCCATTTGCTCACAGATCACACCAGACGAATGGTACGACCCTGCAAAGCACACTTTGATTCAATTATTGCTTCGAGATTCACTGCCTCTGGCCCAAGATCTGGCATCAACGTCTCCATACTTCCAAAATTTGCTTATGGAACAATTTGAGACCTTCATTGATGCCTTTATCACCAACATGCCGGATACACTGCGCCGCTTCAAGAAGGAGGAGGATGACCAAAGAAAGAGGTTCCGTACGAATCTACAGCAAGGTGCATCGAGTGCCATTCCTGAACAAATCTTCCACCTGGAAAGGTTCCTTGTCATCATCTCTTTTGCATTCGACCATCGAGCCGACGCAGCGCAAGCCTTTTGGGCTGATATTGATAGCAATCTGTACGGATTTCTGCAATGGGCTTCGAAGAGACAGTCTACTCCCTGCGTGAGTGCTTTCTGTGAAATGTTTCGATCCATCTCGGAAGGCGAAGAATGCGCCACTTCAGCTCATAGATTTCTTCTCGAGGAGGGCAGTCCAGTTCCTGCCAAGATACGCAGATCACATTCACTGAGCTGGTCACAGATCTTTGGAGAGCTGAACATCTACACCGCCAAGATCCGTGAACAGCCAACGGCTCATCGGCCAATGATTCAGTATCGCGGCAGGCCAGGTCCAGATGAGATTGATGAACCGGAAAGTACGATAATGCTGGAGAGCTATCTACGACTGATGTCCCATGTTTGCCGTGAAAGCGCAGAGGCGCGGTGGTGGATATTGTCCCAATCAGAATTCCCCATCCTCGAAATTCTATTCTACCTGTGTAGCAGTGGAGTACCAAGTAGCCTGCAAGCCTGTGCGTTCGCGGTAATCCAGGCGCTTCTGACCCAAAAGACTGCAGACCTCAGCATAGCGGTCTGGTCTAGTCTGGATCAATGGATCTGTGGCGCGTTGTCTCCTCCCCCCAATGTGAGCAAACCTGCAAAGGTCAGCCCAGCAACTCGGATAGAGCAGACTACATTTGATTCTATTGCAGAGGATTTCGAGAAAGCAAACGAGTTCATCGCGCTCCTGCACAATCTCATGTCTCCAGCTGTTCAGGATACAGGACTCAACGACCGGCTGCCTTTCCCAGAAACCCTAGGATCAACGTATCGGATGTCGGGCATCGAACCCTATATTGACTTTGTGTTTGGCAAAGTCTTTGCTTCGAAGACAACGCATCTCGAAGACGGCCTTCAAGAAAGGATCCTGACCTGGAACGTCCTGAGATTTGCTACTGTGTGCCTGAATACTTTCAACGAAGATCTTGTGGTTCTCGCGAACAAGTCATCGATATCCGTGGACGAAGCAATGGGCACTTCATCTTTACTGACTTATGTTCGCCTACATCCCTTTGCCCGTGTGATGGAATGGATGTTCAACGAAGGTCTGCTAGCCGCACTTTTCGCATCGGCGCACCACGATGTTGACGAGGTCGCTAAAGCGCTTCCAACCTCACCACTCATTCTATCGATACTCTGCTGTATCGAGGTCATGATTTCGATAATAGATCTTCAGTCTACTTACCTTGACATTGTGCGTCCTCTCATCAAACTCAAGTCGGCAAGCCGGAGACAGCCTGTCTTCAATCCAGCATTGGCATCATTTGAGGACAGTGTGTCCCTCAACATGCACTTAATCATAGATTTGGGGCTCTATTCGGGAGTTGGCAACCAAGACCTCACCGTCGCTTCGCTAAAGCTGCTCGGCAAGCTTGCCAGCTCCAAAAAGCTGAACGTTCAATCAACCTCTGGCCTAGGTTCGAGTTTGCATGGCAATCGCCTTATAAGCGTCGTTAATCAGAGCGGTGATTTGGCTCCTATAGCTAGATCATTGACCTTCGCAATGCAGTTTGACCTCCGCGAGCTGAGTCTGGGCAGCGAGGCCGCTGGTTGGGCCATTAAGTCAGGTATATTAGACTTCTTGATCCATTGTATGGCCGCTTCGCCCGATAGACCTACGTTAGCACATGCTTTGCTAGGGTTCGCATGCACTGCAACAGCTGTGGATGTAGCGGCCGATGGTTCGTTCGCTGATGGCCACTCTCTGTTTCATGCTGTATTGCAATTAGTGATTGACTATCCGGATGGCAACGAGGATACCATGCAGAGCTGGTCGCTTGATTTGAAACAGAAGAGCATGCAGGTATTATCCATGCTATGGACCTCTCCGTTAACGTCGATTTTCACTTTGTCTGAGATGCGGCTGAGAGAGTTTATCTTCCTTTTATTCACGAGACAGACACTCATCGGACCAAACACCCCATTCGATGGACGACCATTCACGCTCCCTGATTTCATGTCTACTGTCTCTGCAGGGAGTCTCGAGCAGCTTCTTTGGCTACGCTGTTCGCTGCTCGAATACAGCAGCGCGGAGATCCGCCTTGTGGCTACAGAGCATGTGCCCTCGCTGAAGGGGAGAATACTTTCTACATTGTTTGGCTCGACTATCACGCCTGACGGCGAGGAGGTGCCGAATCTGACAATTTTTGACCTTCTGGATTTCATCGAGCTGGATGTCTCAAATGGTAACAATTACCCCCAACTCAACTATTTCCAGCGGAAGGATTTCATCCCTGCTATTGAAGCCGGCTTCCGGAACATCATAGGCCTGTCCGACATGAGATTAGTTCAGGAAATAATAATCCTACGGCTTAATGAGTTACGAAAGTCTGGCCGATTCCAAGACCCTAACGAACAACAAAAGGCCGAAGAGGAGGCACAAAGTATCTTACGTTATTTCCAAAGCGAGAACAATCGGGTCAGTCTTACATCTGTAAGGTTACAAACGATAAAGGCTTGGGCAGATTTGCTCACACTTGCTGTTGGGACGTGCGACCTGGAGGCGGGGGCCAAGGCTGCCTTGATTCTGCAGGCTCTACAGCTACTCATGCCAAAGCTGGATGAATTTGCCTCGACGAATCTACGAGAGGCTAAAGAGGTTGCTAAACTGGCCTTAGCACTATTATCTCAACTTGACTTTGGGTCTTCCACACTTGAGCGATCCAGAGCTGGTGACATTGCTAATGACAGGTTATTTCAAGTTTTCCGCACAGCCTTGCGAGCGGTAAATTGCCCAGATGTGGACATGCAGTTTCGCGAAGTACTCTACAATATCTGCGGCCTGTATCTCTCGAGTGTGACCCGGGCCACCGATGCTCCAACTAGCCACCATCATAGCATACCAACCCTGAAGTCGGCTGGAGAGAAAATATTGGATATCATTTGTGACGACGCTCACGGGGCGTCGGGTACTGGTCGAATTTCAGCTTTGCTACTGCTCGATTCCTTGGCCAATGTAGCCAGCAGAGACAGGTCGCATTATATCGTTGAGTCTCTGGCTAAAACCAACTTTATCCAGATCCTTGTTGAGACTATCGAAAATATACCACAAGAGCTTCGAGAGACGAATGCGAAGGACATTCCTCTATTACTGTCCTTTTATGAAATCAAGCTCGCATTGCTGGTGACAATCTCCCAAAGCAGAGTTGGCGCGGTCCATGTCATGAATGCAGGACTCTTTCCAGCAATTCGCGCATCTGGGCTGTTCTCGGTCGACCCTGACATCGGCGTTGAAATCGACAATCCGGAGGCGCTAGCCAAGTATTACAGGCTACTGCTGTCGATAGCTCGCGTTATCACATCAGTCGTGCTCAGTAGGGGCCCTCAAAATGGGCAGACCATCGAAAGTGCGAAGGGCTTTCTCGTGGAGAATCGGCCTTTGGTGGTGGCCATGTTCAAGAGACAGGCTAGAATAGGAGGTGTATCATTTGATGATGCGGGTGCAGGTGTTGATATTGACGAATTAGTAGAGCTATTTGTATTGCTCATCGCCATGACGGAGTTTTTGAGTTACGAAGAGCAACGAGATACCCAGAGGTCGCGAAAGATGGGCATGTTTACATAAATGGCTTCAGTGACCTCGTTAGGCGTCCACAAGCCTTCAGCACTTCCGTTCTTGGTTTCAGAGGGTATCCTCTCGCCAGACCCGTCTGAGGACGCTTTTACATGGCAGACTATCGACGGGCAGGAGTCGAATGATGCTTGTGAAGAGGAGGAGCTTGTCTCAACAGAACGCTGCGTCGTCTGGTCAATTGCAGGTGTAATCCAACGAGTCTTTCGGTTTGATGTCGAAGGAGAGTCAGTCACTCAGGCTGTGTTTACGCACTTCCAACCGCAGGTTCCGAGGAACAGC---AGACTGTCCCATGATCCATCGATATCTTCTGTTCATGGCTCAGAACAAGCAACGCCAGATGGCGGACTCAATGTCCCCAAACAGAGAGCTCCTAGTTCAATACCAACACGTATCGGGCACAACGAAGCTGGATCAAATGTTGAAGGAGGAGATTGGAAACGTATATCCGCAAAGAATCAGTGCAACACATCTATTTCAGATGGGAAAGCTCTTGTTGTTGTCTTAAAAACCCAAGCTCATGTATTCTTGCTTCCAGGAACGAGCCACATCGTGCATCTACCTTTTGAGGTTGATGCCGTCTTTCCTTGCATCCATGGTATTTTACTACAGAGGAAGCTTCCCGAAATACCCACTGTACCGCCAACTCCTCAAATGCCATCTGTCCCAAACAATTCATTTGCATTCTCCCATCCTGTTTCGTCAGATTCGCCACCAAGCTCTCAACCTCTATCCAATCTCCCATCTACCAGAGATTCTGATTCACCGTTGCTGCCCTTGTTAAGAAATCTGCTTGAACGTTCAACCAAAGCCCCTGAGAGTGGACTACCAAGACTGTTCTGTCTCACTGATCCCCTCGCAGAGATGGGCACTGTAGCGACGAGAGGCGGGTCAGCCATCAACGATCTGCGGAAAGCCAATGCATACGAGGCTGCTGCGTTTGGCAACCTGGATGTTAAAGAAAGCCTTCTGTATGTTTCTCCTCGAGACGAATTATTTCAGCATTCTGCAGACGTGACTGAAAGGGGACCGCTTATACTGGCAGTCACCGAGAACGATGACACTGGGATAACCAATATCTGGACTGTGAATTATGTGGATCATGCAGCTTCCGAAGCTATGCAACGCAAATCGACTCCAGTCGCCAGTGGCACAATGTCTCGTCGCCGAAGCTCGTTTGCACCAGGCATGGGGACTGGGACTACTACTCCTACCCTTAGAGGTGCCGTTAGCGGGCATGAGAGTTTCGGCGGTGCGAGATCTCGCCGACAGGTGAGTAATGATCCAACAATTGACGAGACTTCTACACATGATCAAGATGACCTCTTGGATTCCGCTTTCGGAAACCCAACAATCCCTGCCAAGTCTTCCAGAAGGGTCAGTGGGTTGCTTGCACGAGCGGATCTGTCTACGAATTATGACAGGACTACTTTCTCCGACCTTGCAGGTACTCATGCTGGGGGCAAGGGAGCAAGAAAGGGTGCTTCGTTTGGTGGCCATGGCACACGGCTGAGCGTTGGTCCCGACGCTACAAGTAGCATCACGAAGACTCATACTCTTCATGGACTCAGGACCAGTCTCGACTCGGTCAGTCTTCATGCGCCTCAGCTTGACGATTTTGCAGACGAACCTGATGGTATCCACGATCTGCAAAACTTGAGTGACCGAGGCTTGC------------ACGCTGCTGTGAGAGGCTTGCGTAAAGAAATCATTTTGACCAAGGTCTACACTATGCCTAGCGAGGGTCCCAAACTTCACCTATTCTCAGGCGGTAAGAGAAATCCTACGCGCCAGGTAATTACCATGAAAACCCCTGAATTGAGTCTTGGAGACGCTTCCGAGGATTCCACCATTGTCATGTGCCTCATAGACCGAGCAGCTGGAGAATCGCTAGTTTTACAAATCAGGGCACAGGTTCTCAAAGGCTCGGATCAAGTAGGGTATAACGTGCCTGGAATGATGTCCGAACGCTACAAAGCCCGTGTGACGGGCATGACAAGACGCTCTGGCGTAATTGATGTCTGTAAGATTGGCGATGGCGTCTGCTCGCGATTCGCAGTGCTCGAGAAAAGCAAAGGTGGCAAAAGCGAGTTGTCGTTGCAAGCTCCGTGGAGTCTCTCTAAGAAAATCGAACTCCCTTCGAGCCTTCGTGTTCGTAATCCTTATCAAATCACGACCAATAGCGTGTTGAAGCGACACCGCGAAGGTAGCTTCAAGAGAGTCCTCAGTCACCGTCCACAAGATCTTATCGCACTCCAGCATGGTGGCTGTCAAGGGCGTGTTGATGTCCTGGACTCAACAGGTACCGGCCACCGTCTTCAGCTGGATTTTTGGCCGCGTGACCCACTTGTACGGAAGATAATCAAGGTGTCAGAGTCGGTCTTGATGTCATTGGCGGGAGACGCAGAGACAATGCTCCGTGGCTGGTGGGATACCATGTCTTGGCTACAGGCTCGCTCTGAAACAGAGATGGATGTAGAGTGGACTGCCATCGTAATACTTCTCTTCTCAATGGGCGTTGCTTTCACTGGGGATAGGCAGTCAGAGACTGCGTCACGACAGAAGAAGAAGAAGGGCGGTCTTCTTAGATCTAGCAGTGGAGCGAACACTGATCTGGACAGCTGGGATGCTATGATGGCGCAAGAAGCGAGCACATCTGGTGCTTTACCCACCTGGATGAAGAATGGTGCCTGGGAATGGACAGCGGACGAGAAGACTTCGTCTTCTTCTAAGAGACCAAATCCTTCAAGCTCAGTTTCCCAATCCACCGCTGATGCAGTTCCTATATCGAAAAAGTCTTCATCCCTGCTCCATTGTATTTCCTTCGCCCGAGAATTCATTACCTCTACAGTTGGGCAAATTGCAAATGGAACACATGGATATGTTCCTACAGCCTCCTCACGAGACCCGGAAATTCGTCGCACAGCCTTAGCTTCTGTTCTGCTAGGTCTTCACCTCCTACGTGAAGAGCTCAAATTGGACATTCTGGCAGCAGCACCACTTCATCAACTTACTCCGGTCCTTACCCAGATGGGTACCTGGCTCCGTTGGGAGGCCTGGGGAAAGAGCGGCTGCTACATGCTCGAGAATGGAGACATGGGAGCCTGGCTGCTAGAAGACTCTCATATTACCACTTTGAAAGTGCCAAATGAGCCCTTTTCACCGCCTTCCATACTGCAATTCATCGAATCGACAAATCTCAAAGCAAACTCGACGCCCATAACCTCACTTCTGGACGTAGCAAACTCGCCGAAAGTTCGTAGAGGCCCCGCGGATGCGTCTGCAAAGCTGCTGCTGCAGTTGACACCGAGAACGGTGGCCGTTACAAGTCTTCTCACAACCCAGATAGAAGAGAAACTGGAAGCTCGAGTCACCAAGCTGGCCTCTTGGGGTCTAGGATTGTCACTGCTGGAGACATTGCCAGAAAGCGTAGCTGCTCCTTTCCGAGCAGCTATAGCGTCTTGTCGGGCGCAGCCATCGACTTCTTGGAAGACTGTCAACCTTAAGATAATCGGCAGAGAAGATATAGCCATGTTGGAGCGGGATAGAGGTAGTCTCCGGCTTCACGGAAGACCCCAAAATCCTACTTCTAACGACGCCATCCGGGACGTTCACAGTATCTGTCATTCAGTCTTAGAGGTCGAGACAGTGGCGCCTTATGACGGCTCGGCCGAACTCGATAGACAGTCCGTCACTCGGTTGTTGTTCAAGGAGGACCAGAGGTTTGCTGAAGCTGCAAAGCTTGTTCATCCACTACACTATCCTGTAGCTCGATGTATGCCGGAGCCTGAATGGTCTGACACCGATCTCTTGGAAGCTCAACAAGAACTGGCAAAGGTTATCGCAGTGCGGACGTTATCCGTATCGCCTGGACGAGGTCTGCTATTCTACAGCGCCCGCTTGCCCCTTCTCACTGAGAAATTTCCTATTCATGGCTTCACCATGAGCTGTGTTATGAAGCCCGCTGACACTACCGTCACTGCTGATCGTAATCAATTCACAGAAGACAAAATCTCATGGGCATTCTTCCATGCTGGGGTGGCAGCTGGCCTGAGTATCTCAAGAGACGCAAAAGGAATTGACACTTCATGGATACTCTTCAACAAGCCGAGAGAGCTTAACAATAGACATGCGGGATTTCTATTAGCTCTAGGCATGAACGGTCATTTGAAGTCAATCGCAAAATGGGTTGCATTCAAATACCTGACACCAAAGCACACGATGACATCTATTGGACTCCTACTTGGACTTTCCGCTTCATATATGGGCACGATGGATACCCTTATCACCCGCCTACTTTCCGTGCATGTGACTCGAATGTTACCACAGGGTGCTGCTGAGCTAAATCTATCTCCATTGACTCAGACCAGTGGGATCATGGGTATTGGCCTCCTGTACTGCAACACCCAGCACCGTCGGATGAGCGAAATAATGCTTTCCGAAATGGAGAACACGGATCAAGACGACGCATCGAATCCACTGGACGATCTCAAAGACGAAGGCTATAGGCTAGCTGCCGGATTTGCTCTAGGCTTCATCAACCTAGGCTATGGCAAAGACATGAAGGGCTTACATGATATGCATATTACGGAAAGGTTGCTTACACTCGCTGTTAGTACCAGGAGAGTCAGTATCGTCCACATACTCGACAAAGCAGCAGCTGCCGCGACTATCGCTACTGCGCTGATATTCATGAAAACGCAAGACGAGGCTTTAGCTCGTAAGATTGACATACCAGACACAAGTCATCAATTTGATTACGTGCGACCTGATATTTTCCTGCTTCGCACGGTCGCTCGGCACTTGATTATGTGGGAAAACATCCAAGCGAACGCCAGATGGATGAGTGTGCAGTTGCCACTTGCGCACCAGCAGAAGTCGAAATTGACCACTGTCCGTGTCCTTACCAGCGAAGACCTGCCATTTTTCAATATCATCGCCGGCCTCTGTCTTAGCATCGGGCTTCGGTTTGCGGGGTCTGGGTCTTTAGATGTTCGCAACCTACTCTGTCACTATATCGACCAATTCATTCGCATATGCAGATTGTCAACGTTGAGCTACGATGGCAAACTTGCCCGCCAGACAGTCCGCAACTGTCAAGACGTTGTGGCTCTTGCTGCATCATGCGTCATGGCTGGAACCGGCGATCTACACATCTTCCGTCGTCTACGATCCCTGCATGGCAGGACGGATGCAGATACTCCATATGGGAGTCACCTAGCTACCCACTTCGCTATCGGCGTCCTTTTCATGGGAGGTGGTACTCATACTCTTGGCACCTCCAACATCGCGGTTGCGTCCCTACTCTGCGCTATCTATCCTCTCTTCCCGAATACCGTTCTAGATAATAAGTCCCACCTTCAAGCTTTTCGCCATTTTTGGGTCCTGGCTACAGAAAGACGCTGTCTAATTACAAGAGACGTCGATACCCACCGCCCCATTTCTCTTCCAATTCTCGTCACACTTCGCACAGGCGCCGAGTTGGCCATGACAGCACCCTGTCTTCTTCCCGAGCTCCAAACCATTGCCAGAATCAGAACCAACGACGCCGAGTACTGGAGCGTGACTCTCGACATTGCCGATAATCCATCGCACCTGGAAGCATTTACCCGCCACCAAAGCATCTACGTACGCCGTCGGGCCGCCTACGATGCTCACGCCTCTGTCTTTAGCTCCACCATGCAGGCACTCAACGATACACAATCCGCACATCAAATTAATGGGCAGGCGTTCCGCTGGATCTTCACATTAGCTACGTTCGCCGGCTTCGATCGAGCGGAACAAGCGCTTGTCCTGCCGGCTGAAGCGGGAGCTTTGTTGTATAAAGGAACAAGGGGTACAGTTGTAGACGATCGGTTGGTGTTGGAGAAAGCGTGTTTGGAGAGCGGAATGAGTGAGAGATTGTGGAATCTGAGGATTCTCTTTGCATGGGCAGATGGGCTGAACAGACGTGGTGAGGAATGGGGCTGGTTTGGGAAGGAAGTCGTGGAGGGTCTGAAAGCTAGACTTGCTTTGAAACGAAGGCAGGCCAAGGAG------------------TTCCCTATCATGCAGCGCCCTGACTCCCCTGCTACGCTCGAAGAAGGTCCCAGAAAGGATAAAGGCTACCGCAGATACGCATCAAACGTGGAGAGAGCTCTCTCATTGTTCGACACCGCCCTTCAGGAGTGGGCTGACTACATCGCCTTTCTAGGGCGGTTGCTGAAGGCTCTGCAATCAAAACCATCTGACACTACTGACATTCCACACAATGTATTGGTAGCGAAGAGGCTAGCACAATGTCTGGCTCCGATTTTGCCTTCGGGCGTACATCAGAAAACCCTTGAGGTCTATGCTTTTGTGTTTTCTGCTCTGGGCAGAGATGGACTTTCACGAGACTTACCGCTCTGGTTGCCTGGTCTATCACCAACTCTTTCATTCGCATCTCTCTCTGTTAAGCCAGCCCTTCTCTCGCTTTTCGAGAAGTTTATCGTTCCTCTCAACCCCAGTATATTGAGATCGGCGCTCAAGGCCATTTTGCTAGCCTTGCTACCAGGCCTTGAAGAAGAAACAAGCGAGGAGTTTGAACGTACGCTACTCCTACTCAACAATTTTAGAACTGCCGTATCACAGGGTCTTGGCAGAGCTGCGATTCGATCAGATGTCTCCGGCTATCAGTACTTCTGGCAAAGCCTTTTCCTAGCCTCGATCACAAGTTCGAGTCGACGTCAGGGCGCTTTGGCTTATTTGAACCGAGAGCTTCCACGTCTAGGACATGCCTCCAGGAGTCTTGCCAAGCCCACCAGCGCGCAGAACATAAGCAATGCAAACTCCAGAACGCCGTTGCCTCCAGAGATTGAGGCGGTGACCTCGCCAGAGCCAGGCCTACTGGTCCGCTGCTTTGTTGCGGGTCTACAGGATGAGCAACTGCTTATTCAGAGAGGCTTCTTGGATCTTCTGGTCAGCCATCTACCCATCCATTCCGCCGTTCTTCATCAAAGAGTAGCCCCAAAAGATTTAGAGCTACTGGTATCTTCAGCTGTATCTGTAGTTACTCGCAGAGAGATGAGCTTGAACAGACGGCTATGGACATGGTTTCTAGGACCGCAGCCATCAACAGATAAAGACAACAGCTCCCCTTCATCTC---CTTCATCAGACTCCCGTAGCTTCCTAGATCAGGGCCAAACCCATGGCTTGTCGCAGACCGATTATTTCCAGCACTATGGGCTAGGTCCTCTGATCAGTGGCATCCTGCGATCGATGCAAGACGATTTTCTGTCACCCGTCGAAAAAGCTCGCCCTTTCCGGATATGCCTGTCGTTAATGGATCGCTGGGAGATTGGCGGGCTTGTTGTTCCGCGCCTTTTTCTGCCTGCAATGGAGTGTATATGGCGATATCAAAACATTGCTCCATCGAAGGACGCACTTGCTGAGGTCTTGCGCAGCGCTAATGTCTTCTTTGATGGCATTGAAAGTAGCCTAATTTGGTCAGAGTTGACTGAGATTCTTATCAGATTACTAGGTCCAGCTCAAAACGACAAGATGGACCAGGACGAGAACCTTGGGTCACCCACTTTGAGAGGAATGGGCCTAGGGAAAGGCAATGATACGATTTCTGGTGAAGCCCAAATGGACCTTGTACTCTTCATCATTACGAGATTCAATGTACGAGAAGAGGAAATGCTCGCGCTTCACATACCGCTTGCCACCCTCGCACTGTTGATCAACCTACGTTTTAGTCTGGAAGCGACCTTAGTCGGGACACAACTAGAAAGGGATACTGGCCCCATTACCAAAGCTTTCAAGATTGCTTACCAGCTTCTTGACACAGTACCGCAACGGGTCTTTGCTGTAGACCTCCTGCCGCATGGAATCTTGCCTAGTAGAAGCCGTCAGATGTTTGACGATATACAGCGTTTCTACGAAAAGTTGCGGGACGGGTCCGAGGATGTGGCTCCTCCGTTGCAGAACCATGTTATTGGGGAAGCAGTGTTACACAATGCTAGCGAAATCATTACCGCCCTCCTGGGTAGCTCGCCCATCCATGTAGAATACCTCGAAAAAGCTGCTGGTCTACTGGAAAAAGCCCTCCGCAAAGCATCAGGGTTGGATGACTATGAGTACGGGCGGCTGATATCTGGTCTCGCGCAGGCGACAGAGACGCTTCGAGTTGATGAGGGTTCCTCCTCTTTTGCCACTGTTGCAGCACTGGTTTCCATGCTCGTATCAATAAAACGCGCGTGCGCTTTCAGTGTCTGGAAATCCGACCACCGTATCCGACAGATTCTACCAATGTTATTAAATTACCTATGGATGTTTACGTCGCCCTCTAGACCGAGGCACAACGTGGAAGCTGTCCGCTGTCTCTGGCGCCTCCATCGGATTTCGCCGGACAACCAATTAGTGGAGGGGTCTGTTGCAACTCTTATCTTCAAAGGAGAGAAGGGGCACAGAAGTCAAAGCGTTGAGATTGAGGGCGCCCGTCGATTTGCGACCCTTTGGGCCCACAGCCACTCTAGTGCGAACTCATCCACTGATAATGGCTCAAACATGGGACACATTGTGCGAAGAGAAAGCGAGAGCGCTGTCAGTAACGGGGACGATCCACTTGCACTGGAACGCCCATTACTGCTGCTTCTTGACTCGCTCTTCGACCCAAAGTCCGGATCTTTCACGTTCATCGCTAGTTGGTTACAGTCACTTCCAAACATGCAAGAGATTGCTAGAATCGTGATATCCCGTTTCCATGCCTGTGTGATATCCGCACAACTACTTTCTATCACGACCCGGAATGGCGAGCAGCAGTCCCTCGAGGAACCTGGCCCGTCGCATGATGTCGAGGAATCAAATATATGGATTTCATTGAGTGGCTCCGTGAAAGGCTCCCAGAAGGCAGATATAAATATGGCAATGTCAACG---GAGACAGAAGATGAACGTGACGCAGTGATGACCACTCACCAATACTTGGTTCGAGTCTGCATGATAATCCTAAAATCATGTCAAAAGATAGAAGCCAATGAACGTGACAGATTTTCTGCGTTGCGGCAGACGAGTGTTCTAGTATTGCAGCAGATGTTTCTCGGACCCTCTTCGGACGCCGTAGAAGAGATGAATTTAGAGAGCTTACTGATCGAGACCCTCTTATGGGCTACTCGACAGGGGGACCTTATGCTTCAAGTGCCATTGATGGACCTGATCTTAATAGTGCTTAGGACACAGTCCCTCAAAATCAAGGCCATTACAACCTCTCATCGAAGGCAAACCTCACGAGAGACTTTCCGTAGCGCATCTCAAATCTCTCTATCCACGGACAGGAGTGCTAAAGATCCGTTAGCGGCTGGAAACACACCTCTACCGCCGGCGCTGTTGGATTGTCTAATGCTTGGTATTAGCTCCCCCACGACCCACCCAATTCTTGAGCATTGGATACAATTCATGGACAAGTGCTTGCCATTCTACCACGAGAGTGCATTCCAGACCCTTATGACTCTTGTCGACTGCTTCATCAAGACCGTCGAGTCGGTCTTCCACCGCTTGCGAGCACTGTTCGAGGGGCCTAGCTCAGCAACGACAGGCCAGAGTGAGCCTTTTGCTACTGTGAATGGTCTCTTGAACGGACTTGAACAGGTCTTGGCGAGAGGCCATGAGCAGATGCTTCAGAATGAGGGTCATGCCGCATCAACAAGGAGCCCCGAGCAGACCCAGGGGTTCTTTGGAAATATGGTATCGGGCGTCTTTACACCGGAAACCCAAAAGTCAAGGTCGGCTACTGCTAACAACCGTTTGTCTGTCTTACTGTGCTTCAAAGATGCAGTAAAGGTATCATTTAGTATGTGGTCATGGGGTGACGTTGGCTTGGGGAGATCATCCCAGGATTCGACAACTTCTGCGTCTTTCAATTATGCATCACTCCGGCTGAGGAACCGTACCCGCCGCATCCTTGAGCATCTCTTCACTGCCGAGGCTCTGGAGTGCCTTGAGACACTCGTTGAAATTTGGCATAGAGTAGGCTCGTCTAGCAGCA---ACTTACAGTTGAGCACCGTCTTCAACCTGCTGCACACTTTGGAGGGGTCAAGGCCCAAGAATACGATTCCAGCTTTGTTTAATGCCATATATAGCCGTACAAATCCCAATGTTCTAGATCCCGTACGAAAATCGACATTGACTTCTGAACTCTCCGATGTCAGCCTTGCGAACTTCTTGACAGCCTACACGAGATCGATGGAGGACGACGCCCTAGATGAGATTTGGGTTGATTGCATGACTTTCCTGAAAGACGTGCTGGGCAATCCATTGCCCCACAGGCAGACCTTACCCAAACTCCTGGAATTTACCGCCATCCTGGGTGAGAAGATCGACAACACCAACTTTGGCGAATTGCGCAAAATGCGACGAGATATTGGGGAATTATTCGTTCGTCTGCTCGCCGCTACGTTCACCATCAAGCCTTTGGCATTCTCTCAAGAACCCCCGGCACTGGCAAACGGCGAGACAGACTCTATGAGATTCACGAAACAATCTGACTCTCAAGACACTCCCGATCCTGATGATGTTGTCACTATTATTGCTTCTATCTTGCCAAATATCTCGAAGATCCTTGTGGACGCAGACCGCATAACGGCTGCTAATATGACAATCTCGACACATATGATCGTTCCGACGTTGCGATGGAAGACTTTTCCCCGAAATGTTACGTCAGGCATACTTGAGTTAATGAAGACAATGTCGAGAATACCCGAAGCATCAAAGATCTGGAAGAAAGACGTCGCAGAAGCTTTTAACGACTCCAGATTCTTTTACACAAGCTCTCTGAATCTCGTTCAGGACGGGTGGATGCCTGTAGTCCGGCAGTGGGTGCTTCTCGATAAAGATCGCTTGCCGGACATCCTATCTCGCTTGAGTGCTCCCGCATCGGCCGGTATCATGTTCGGGGTTGGGGCTTCCTCGGCTAGATTAGAGGCAGACCGGAAAACGCAGCTCAATCTTCGCAGAGTGGCATTCCTCATCCTCTCGGCTGACCATGACGCCTTCGTTGCGAATCTGAACGGTCTTCAGGAGAAGCTTGTCGATTTGATGACTGCCACTGCAGCTTCTTCACCTTCGTCGATCACGCGAGCTGAGGTCTATATGGTCTTCCGAACGCTGGTTCTAAAAATAACACCTGTGCATCTTGCATCCCTATGGCCCATCATAAGCACTGAACTCTATGCAGCTCTTTCATCACTGAGCCTGACAGAGGTCTACGAAAACCTCAGTGTCTCATGTGTGCTCCAAGCCGCAAAGCTCCTTGATACTCTCCTCCTCGCAGCTCCAGACGACTTCCAGCTTCGGGAGTGGCTCTTCGTTACAGACACCATTGATGCTGTATATAGGCCTTCCGACTGGAAACCTGTTGCCCTCGTCGACGAACTGGCCGAGGAGCTAGACACCAAGGCAGGCGCACCGCATAGCGCCGCTGCCCCTTTTACCACCGCACAGCAAGGGCGTAGACCTCTGCTAACATGGGATGCTATTAATAACATACCCCGCGAAAAGATCATTGACCGGGTCCTCCGCCCATTCCTACAACATTTGTCCATCAATACCTTCGAGAGTATGTACAAAATGGAGGCGTCAGATCACAAATCGTGTTCGGATGATATCCTGCATGATTTGTTTGATGAAACTACGCTGGTCTGAATGCGGAACCTCAAAATTATTCGTCGTTCCCAGGTCAGCACTCCCTCGGGATTGGCTTTGACGGCATGTGCTTGGGATGTTGATTCAGACAGCGTGATCTGCGCTTTTGGACCAACCAGAGAGAATACTCTTATTGAGCTCAAACGCTGGACGACTTATGAGAAGTCCCCTCAAACCATAGTTTCTTGGGATGCTCCATGTCCGCTGCCTGAACTTGACTGTGATGAGATTCTGAACTTGCACTATTTCTCTGACTCTTCAACATCATGTCTTGTCTTTGCAGGCGGAGACATCATTGTTGTTCGCGAAGAACCTCAAGCTGGCGAGGAAAAGATAGAGATTGTTGGCTCCGTTGATGCTGGCATTTCTGCTGCTGTATGGTCACCTGATGAAGGATTGCTTGCTATTACTACAAGAGCATCAACTTTGCTATACATGACGAGAGACTTCGACAACATCACAGATATTACACTCATAAATGATGATCTCAAGGCTTCCAATCATGTTTCAATCGGCTGGGGCAAAAAGGAGACGCAGTTCAAGGGCAAAAAGGCCAGAGCACTTCGCGACCCTACTATACCGGAGACGGTGGATGAGGGTGTCTTGAGCGAATATGATATGAGGGGAACTACGGTGACCTGGCGTGGAGACGGCGCATATCTTGCAGTGAACAGCGTTGAGCCTAATTCACGCAGGGTTATACGAATTTATTCAAGAGAGGGCGTCTTAGACAGCGTCAGTGAGCCAGTCGATGGGCTAGTGGGTGCTCTCAGCTGGAGACCGGTGGGAAATCTCTTAGCTGGTATTCAATATCAAAACGACCTGGCCAGGGTGGTCTTTTTCGAGAGGAATGGCTTACGCCATGGCCAGTTCAACTTACGGCTTAGCAAAGAGGAGCTCCAGACCTGGGGCTCGAACATACGCTTGAAATGGAACGTAGATTCTTCTGTGTTGGCTGTCTGCTTCAAGGACAGAGTTCAGCTATGGACGGTGGGAAATTATCATTACTATCTGAAACAGGAAATATTCTCACTGTCAGAGGAACCGTCAGAGGGACCAATATCCATTCTTTGGCATTCAGAAAAGCCTTTGCATTTCACTTTGAGCTCCCAGTCTGGTCTGCAAAGGCTTGCATATACTTCGAGAGTATCTGGTGGCTCCACGTCTTCACCTGAAGATTATGGCGTGGTGACGGTAGTTGATGGAAAATGCCTGAAAGTAACGCCGATGCGGCTTACAAACATACCACCACCGATGGCATTGCATGAGATCACACTGGAAAGTAACATAATCGACGTTGCCGTCACAATCGATTTCGAAGGCATAAAGTCAATCATGATCGCTGTCCTACACCACGCCGGCTGCTCGCTGTTTGACTGGCCTCTAGTATCGATGATAGAGAAGCCGCCCACTCTGAAGTGGGCTATGTCCCCAAGACCAAACGGCAAACCCCCCGGATTGATGTATCTACAAGTGGCTTTTACGGGTAAAATGACCATTGAAAGGCGCATCTTAGTGCTTTCCAACGACGTAGAGGCATCTATGCTTTGGGCTGTAGGCACCGATGGAGTACCGCTGGGTGAAGTATTGTCATATGGCACAGCTATTGAAGGCATGGTCACGAATGCAAATTGCTCTCTATCTCAAACATACCTCGTGACAGACGGCAATGCGAATCTCGGTTGGGAAGACCTCAAGAAAGACATCGCCGAGTTCAAGGAACGTAGCAAAATTGAGCTAGAGATCGCTGGATTCACCATCGCAAGTATAGATGCCATATACTGCGGTGGAGCCTCGCGTGAGAACTCTCATGGACTACCCTTAGTCAAAGGTACTATTTTCAGCCTTTCCGAGAACGGCTCTCTATTCGCAAATACGACTCGTCTAGTTAGGAATTGCACATCTTTCTTAGTGACGCCGGCCCATCTAATATTCACGACCAGCCAACATCTCCTTAAATTTGTACATATGATGAACTCTCCCAAAGAATTGGAGATACCTCCTGATACGCCTGAGACAGATGAGCGGTGCCGTAGCATCGAAAGAGGAGCGAGACTCGTAACAGTCATGCCTTCGATATTCGCATTAGTAATGCAAATGCCGAGAGGCAACCTTGAGACAATCTACCCTCGAGCGCTGGTACTTGCAGGAATACGAGACAGTATCAACAGCAAGAAGTACAGGAAAGCATTTCTAGCCTGCAGAAACCAGCGGGTTGATATGAATATTCTGCATGACCACGACCCTCAGCAATTCATCTCATGCGTCGAACTTTTTCTCGAACAGATACAAAAAGTGGAGCACATCGACTTGTTCTTGTCACAGCTCAGGGAAGAGGACGTTTCCAGAACAATGTATAAAGAAACTAATGTGGGACTTTCCTTCGCAAACGACTTAGATTCTCAGCCACAGCAAGCGGACCATGGATCCGTGTCAAAGGTCAATAGAATATGCGATGCTTTCTTGAACGCTCTGAAGAATCGTACATCGACCCACTTCCAGAATGTCGTTACGGCTCATGTGTGCAAAACACCATCAGATCTTGATGCCGGCTTGAGCCAAATCGCTGGGCTACGTAGCCAGAATGCAGAGCAAGTAGAAGGCGCTATAGAGCACATCTGCTTCCTTGCAGACGTCAATCGGCTATACGACAACGCCCTAGGACTCTACGATCTGGAGCTGGCATTGCTCGTCGCTCAGCAGTCTCAAAAAGATCCTAAAGAATATTTACCGTTCCTGCAAAACCTGCAGAGGGAACCATTGCTTCGAAGACAGTATTCAATCGACAATTACCTCAGTCGACATAACAAGGCTTTGAAACACTTATGCGAGTTGGGCGCGTTCGATGAAGTCAAGACGTATACTGTAAAGCACGGCCTATTTACAGAAGCTCTGGACTTCTACCGCTATCAGGAGGACCAGCTCAAGGATGTCATGCGCCTCTATGCGGACTATCTTCAGCAGGGTAGGAAATTCAGAGAAGCGGGGATAGCATACGAATATCTCGGCGACAACGCTTCCGCGAGCGAAGCATACCGTCAAACTCTTCTCTGGAAAGAATCCCTCGCCTGCGCCACCCTCATCCCCCTTCCCCAACCCCAACTCCACGCGCTCTACCTAACAATAGCAGACACCCTCTCCGAAACCAAAGACTTCTCCTCAGCAGCAACAATCCATCTCGACTACCTCTCCGACATCCCCACCGCCGCCCGCCTCTTCTGCAAAGGCTACTTCTTCGCCGACGCCCTCCGCACAATCGGCTTGCACCACCGTCCCGACCTCCTCGACTCCGTCATCGATCCCGGTCTCGTCGAAGGCATGGCTTCAATGACCGAGCTCCTCGCCGACTGCAAAAGCCAGCTCAATGCCCAGATCCCACGTCTTCGCGAACTGCGGACGAAGAAGGCTGAGGATCCTCTGGCCTTTTTCGACGGCGATGTCAATGATGGCGCTGATATTCCGGACAATGTCTCGCTTGCTGCTACGGATGCGTCGACGGCTGGTGGTGGCAGTTTGTTCACGCGATATACTAATCGTACGGGGACGGTGGCGACGAATGCGACGAGGAGGACGTCTAAGGGTCGGCGGAGGGAGGAGAGGAAGAAGGCGAGGGGGAAGAAAGGCAGTATTTATGAAGAAGAGTACCTGGTCAACAGTGTTGGGAGGCTTGTTGATAGGGTCAATGCTGCTAATGAGGAGATTGAAAGATTGGTCGTTGGGCTCATGAGGAGAGGTATGAGGGAGAGGGCGGGAGCTGTGCAGAATGCTATGGTCGAGGTGGTGGAGCTCTGTAGGGGATGTCTTGATGAAGTTTTCGGTGCTGGCGGCAAAGATTCGGTTGTCGAGCAGAAGGAAGAAGATGGGCCTGGCAGACCGAAAGGAGGGGACGGGGTAATGTGGGATACGTTGGAAGGAGGGAAGCGCGGAGAGGCACCTGTGGTCAAAGATTTCGCTAGATTAAGTTTGCTCGGTCGATAGATGGCCACAGCTCTTGCTGCGCAGCTGGCACAGATCCGTGCCCAGTCTACCAACGCTTTCGACCTCAAGGCTCGAAAGAAAGCTCATTCGCAGTCGCTTCTCTTCAACTCACGCAATGCGGCGACACAAGATTTCGACTCCATCTATCAGATATGTTTCGAAGGATTCGAAGAACTTTGCCGCTTGGACTCGAGGTTTGCCCCATTCGCCAGCAATATCTTCAGTGAACAAAGCAAACAGGAGGACCGCACACAGATGACGGCAACCCAAAATCATCAACTTGATGTAGTCATTGAGGACTTCTTGAGCCTTGTTGGCAGCAGACTACTGTTGAGACCAGCATTGAAAGCTGTAGAATGGCTGGTGAGGAGGTTTAGCCGCATGGGTTATCAGTATCCTACATTGACATCATTTTGGGCGTCAATTGCCACTGAGGCAGTGGCTGCTATGCTTGATAATGCTCGTTCGACCAGGCGAGAATTGCAAAAGCAGAATCAAGAGGACGTTATACTTTGCTTTTTGCCCATCCTCAATGAAGGCCTGAGTCTTAACACAGTGCCCGAACTCCGCGTAGGATGTTACATGGTTCTTACAGTCTTAGCCTCGAAAGCCGATTTGGATGACGGTGTTGTAATGGCAATGATGGAAGCTGTAGCTTCGGACTGGAAGGGAACCTCACATGCGGGACTGATCTGCCTTTCAGCTTTGGCGCAGCAGAGGGAAGACGCTGAACTGCCGAAGAACGTGCTCAAGGCCATCCTTGCGCTTGAACGGCTGGATGACGACCTATCGATCCTCAGCAACCAATACAAAGTCGATAGATTGGTTTTAGGGGTAGTGTTAGGTATCATTAGCAGGCTCCACAGCGCTCAGGATGCGAGCAGGTTGCTTCTTGTGAGAACACTAATGGAGGCTGATCTGATGGACGAAGCCTCCACTGTAGTCGCGATCAGATCTATACTCTCCATTTCCCAGACGGTAACATCAGAGACGACTTCAACATTTGATTCCCAAGGATCGGCGGCAGATCTTCTCCTACGTCTGGCTGATTCCACTTCAATTGGGAGCCTTGTGCAGACTACCGTCAAAAGCTCTGAGCATTCCATGGGTCGATTGGAGATGAGACTGCAGAAACTAATCCGAAATACCGAAAGCAGCCCCGAGCGGATGATCGAGGACATAGACATGGACGATAGGAATGGGCAAGCACTCACCGAAGATTTTGACGCATTGACAAGTCGGATCCCAACGAGAACAGCATACGAGGTGTCCTTCTTATCACACTCGGTCTCTTATGTTTTTAGCAGCCTTGCACACGTATTTTCGTCGATCTCTACTTCGGTCATGAACGTCGAGAAATTTTCCGACTTGCCAGTCTTGCGAAAGTCCTTAGCAACGAGGGAACCACTATTCCTGTCCTTCTTCATCCGGCTCTGGTGCGGCGACAGTCCGATTAATACTAGGACAGCCGCAATACGGACTGTATCAGAATACGTCGGAAAAGGACCTCTGAAAGCCGATGTACAGATACTGTTGCCGTATATGATCCATGCACTGGCTGATCCATCTCCGAAAGTTCGTCGTGCAGCGACAGAGCTTCTTTTGACTGTGGAACGCGCCTACACGGAAGCGGAGAGAAGTAAACGGCATGCAGATATACTGGTACTTGGTCATGAACAGATTTATGGTCA---GAAGGAGACCGAGAGATTATCGTGGCTTTCAATGAGCGAAAGTCGGAAATTTATGACAGACTTACTGGTCCCTGGAGTGGAAGAGTGCCTTGTTGATAGACGTCATATATCTCAGCTTCTCTCGGACAGCCTTGATGGCTCAAAGCACAGCAGTGGCGCAAATAATTCACACAAGGGTCTAAAAACCTCGTTAAGACTCGCTATCTTCGGCTTCCTCGGTAGCCATGCCATCAACACCCCCTTGTACACCGTCAAATACCGCCTATTACAGACGCTGAACCGAGTCGTTAAAGTAAGCGGTATCTCGCGTACAAAGCTGTTGTTGCCACTTCTTTCTCATTGCGCTGGACAAACTCAAGATGAACATGAGCGCATGTGTCGAAGAGAGCAGCTGGATCCGTTGCCTTTTCTAGATCAGGTTGTAGACATCGTGATCCCAACTGATCGTGACGGCGTCCACATTTTGAAAAGTCTGATCGAGTCTGGAGTTTGTACATCATTTCCAAGCCTCAAAACAGCAGCCCTGCGCCGTATACGAGCCATATGGCCTTCACTCAAATCGGAATTTCAGACGACTATCGCGATTACTTTATTAGAACAAACCCTAACGAAAGCAGGGCCCATGGCAGATGGAGATCAAGAAAGCGAGACAATAGAAAATTTGCGAGCGCTGCCCCTGTCAACTACCATCCTGCAATTGTTTGTTGAAGGTTTACCATCCATTCACTCCACTTTGCAGGACAAGCATTTGGCTTCGAAGCGACGGCGCACTAGTCATGGACACTCAACAGAGACCGCAGTTAATCCGGGAAATCTTTCCCTTACCATTAAGCATATCACTCTTGTCCTTGAATTGGTGGAAGACGCCAAAGCAGAGCGGCATCCGGATCTTTTGAAAGGCCTCTTTGAAGTCATGTCTGACTTGCAAGATTTCCAGAGCAAAGCAAAGGCCGCCACAGACTATCTGCTTGTATTAACCATAGACAGCATGCTTGCTATCGTGAAACGAGCTGAAGGCTCACCTGGTCTAGCCATCGGTCATTCGGCCATCCGCACTGATGTCCTCATAGACTGTGTAAGGACTACAACAAGCCCTCAGGTGCGAAATACAGCTTTACTGCTGGTATCCGCTCTGGCAACTGTTGCCCCGGAATTGGTTCTGCACAGTGTCATGCCCATTTTCACATTCATGGGTGCCAACCTCCTCCGTCAAGACGACGACTTCTCAGCACACGTGGTGAAGCAGACCATGGAATCTGTGATTCCACGCCTGGTCCAGTCATTACACAAGCGAAAAGACGGTCCGTTCATTGGAGTGGCCGAACTGCTACTGAGTTTCGCTGCTGCATATGAGCATATCCCGACCCAGCGACGTCTTGATCTTTTCACGTCCCTCGTCGACAAAGTGGGCTCTAGCGACTACCTCTTCGCGTTACTTGCGATTCTCATGGACAAGTACCCAGATGACCAACGAGTCGTACAATTTGCCGTTGATCTCACGAGCCATTACAATGTGAAGGCTCGCCTTCGGACAACGGAGAGGTACCTTGAGGTGATCCTCGATGCTCGAAGGCCGAAGCCCACTTTCTCTGCGTCTTTACTAATGACAAACAAGAGCATCAGTGGAGAAAGCACAGCTGTCAACATGCTTCAGCTTCCGATCGTGATCCTCAGCGATCAAAGTTTGGTATCTAAGGTGACCAAAAAGCTCAACGAAGAGGGTGAGGACGCGGCCACCATACGAAGCTCGTATGCACGAATGCTTGAGGAGATTTTTCTCATAGCTGAGCAGTCTAAAGGTAGTAGAAAATTAGAGGTTTCCTGCATGCGAGTCTTGGATGCTTCACTTAGTCTACCGCCCATACGAGAACTGATTGATACTCTTCAACATCTACTTACGAGCACCGATGATAGCATCCGTCGACAAGTGCTTCGGTCATTTGAATACCGACTGAGCGAGGTGAAGATAGATCAGAAGGCCACGCAGACAGCTTGCTTTGCATTCCTCCCACGACTTTTGTCTATCATCAAGGAATCTCGGGACACCCCATTGAAAATAATTGCTGTGAGCTGCGTAGACAAGATCAGTGAAAAATACGGCAAGAAAGGTGTTTCTGCAGTTGTCGATGCCGCACAAACAGTAACGATGGATCTATGCCTTAGGTCAGCTGACAGCAGCCTTCGAGTCACATCGTTGATTTGTCTGGCTACGATGGTTGAAGTCACAGCAGACGCGTTCGTTTCGATCGTGCCGGATGCTTTCACAAAGGCAATGGATAACCTGGCCAGCAGTATACAAGAGGATACCGACGACACAAAGTTACACAATGCAGTCTATACATTCTTGAGTGCTCTATTTCTCTACCTACCCTGGGTCGTCACAGGCGCAGACCTAGATCGCTTGTTGAAGATATCGTACCAGTCGGCCAACGCAGAAATGGGTCTGGAATGTAGTCAGAGACGAATCGAGGCCCTGCAGTTGGTACCGAGAAAAGTGGAGGCAAAGGAGTGTTTCGCCGCTCTGAAAAGAACATGGCCGGACGCCATGTCCGAAGGGCCCCTGGCTGTCAAAGAGTATCTCGAAATTCTGGGTTTGGCAATAGACAACTACCCAAAGTCGATGGTCGTGAAGCAAGCAGCGACTCTCGGCGACTTGTTGCTTAGGTTGTTCGATCTGCGGCGGATTCAGTTGACACCCCCAACAGAAGATAGCTATAGTGCGGACGAAATCGTGGAAGTGGAAGATGGTATCAATGAGTCTGCAATTGCCATGGTATACAAGCTCAACGACGCGACCTTCAGACCGCTGTTCTCAAGGATATTGGAATGGACTAGACTTTCAGATCTAAAGCAAGACAAAGACACCGCTACGAAGGCAAGCTTGCATCGACAGGCAACATGGTACAGGTTTCTGCTCAAATTTTTTGATACGCTCAAGTCCATCGTGACGAGTTATGCTGGGTTCATCATTGAGGATTCTGTCGAGATCCTGAAGAGATCTTCGCCAGAAGACAAGGATTTCATGTTCTTAATGAGACAAGTGATCCTCGCCCTTCACAAGACTTTCGAGCACGATCAAGACGATTTCTACCAATATCCCAGCCACTTTGGTCCCATCTCCGCTGCCCTTCTCTCCCAACTGGCCAACGCTGCCCGAGCTCCCTTGCTGCCCGAGCTTATTCCCGCTATCGCCGAGCTGGCAGTTGCAGCGGACTCAGCCGACCATCACAAGGATATGAACACTAATATCCTGCCATACATGCGCTCGGACAGCTCCGCAGTACGGCTGGCCGCCGTACAGTGCGAGAGAGCGCTTACGGCGAGACTGGGCGAGGAATGGCTGGCGCTCCTGCCGGAGATGCTTCCGTTTATTAATGAAGGTATGGAGGATGACGATGAGGCGGTCGAGGGCGAAGTGCATAGGTGGAAATTCGACATTGAAGGTATCCTGGGGGAGAGCTTGAATCCAATGCTCGAGTAA---------------------------------------------------------TTCTTTGCCGCTCAAGTGCTTTTGATGCGGACGCGTCTAGGTCTTGGCGCGGGCTCGATCCTCTCCAGGCC---GCTAAAGTGGTTACCCGTCGTTCTTATTTTGGGGGCAACAAGCTTACCAAACCTCACTCAATGGCAGCTCC----------AACACCCAAACCTCCATCTAAGCCCTGAGGAACGGCGACTCTTCGGGCAGCTGTTTTCCGCAGCAGACTCCGACAAGATCGGAGTAGTGACTGGGGAGGTCGCGGTCAAGTTCTTCGAGAAGACAAAGCTGCCACCAGATGTTCTTGGAGAGATCTGGCAGATCGCAGACAGTGAGAATCGAGGACTGCTCACACCTGCAGGCTTCGGCATAGTCTTGCGACTAATTGGCTATGCTCAAGCTGGGCGACCGGTCTCCGCAGAGCTTGCTTTGAAGCCTGGCGGACCTCTTCCAAAGTTCGATGGCATTTCGCCTTCCCCTGTGCCACCTCCGAGTGCCGCGCAGCCATTACAGGCTCAGAGTAGTGGTGGTCCAATTCGAGTACCTCCACTCACACCAGACAAGGTCACACAATATTCGTCTCTTTTCGAGGAGTCGGGGGCACAGAATGGCATGCTTTCAGGAGAACATGCAAGGCAGATCTTCGAACGTGCCCAATTGCCTAACGATGTCCTGGGCCGCATATGGAACCTTGCAGATAGAGATCAGAAAGGGCACTTAGGACTGGCTGAGTTCATAATCGCGATGCATCTGCTGGCATCTTACAAAAACGGGTCGATGCGCGCTTTGCCACAAATCCTACCTGCCGGTCTGTACGAGGCTGCGTCTAGACGAGGGCCCCCAAGACAGGTGGCCGCATCGCGGCCCACGTCTGACGGCGCGCCAGCATCGGCGATTCCAAGGCAGTTTAGTGGGACTGGGTTCCAAGGGCAGACATCACCATCGAGCATTGGGTTTCAGGGCCAAAGACCATCGTCAAGATCGCAAACGTTACCGTTCCAGCAAGCTACCCCAACAGGGGACCAATGGGCTGTCAGTCCGCAAGACAAAGCACAATTTGACTCGATATTTGCAACAGTCGATACACAAAACCGAGGGTTCATTACCGGAGAGCAAGCAGTAGGCTTCTTCAGCAACTCGAGGTTGCCCGAAGATGCACTGGCTCAGATCTGGGATCTGGCTGATATCAATTCGGAGGGTCAACTGAATCGCGACCAATTCGCTGTAGCCATGTACCTCATCAGGCAACAGCGCAGCAAACGAGATGGACGCGACGTACTCCCGCAGAGTCTGCCACCGAACCTGATACCCCCTTCCATGCGTCGTCAACCGATAGCGCCTCAGCAACCTACCGCTCCGGCCTTTGACAATGCTGCCAACATTACCGCTCCTAAGTCTGCATCCGAGGATCTCTTTGGTCTTGATGCATTCTCCTCACCTACGCCAGCCCCGGCAGCACCGTTACAAGCTAAGACTACGGGCGACTCAATTTACGCAGCAACACCACCTCGATCACAGGCCTCACCTCCACCGCAACCACCTCAATTTCAGCAACAGTCGTCTCACTTCAAACCCTTCATCCCTTCATCGTCCTTCGGGCAGACCATGATGACTCCCCAAAGCACTGGAACAGCAAGCACCGCTAGTCCTTCGATGCAAAATAAAGCCCTTCCACCACAACAAAAGCAAGTCTCCGCGATGGATGATCTCCTTGGCGACAATGACCCCGAGGTCAGCAATAGACTAACCAATGAGACTTCCGAGCTTGCCAATTTGTCAAATCAAGTGAGCACACTGGGTGGTCAAATGCAGGAGGTCAAAACCAAACGGGGCTCTACAGAGCAGGACCTCTCGCAGGCCCAGTCGCAGAAGCGCGACTTCGAGGGCAGACTCGGCCAGCTACGTTCTGCCTATGAGCAGGAGGTCAGGGAGGTTCAGGCGCTTGAAGAACGTCTTAGGGCTTCGAGGAATGACACCACTAAACTCCAGCAAGAAATGGCCATGATTCAGGGGACGCATCAAGATCTCCAGAATCAACATACTCAGATCGGCGAAGCCTTCAATATGGACCAGAATGAGAACGTGACTCTAAAGGAACGAATTCGCCAGACAAATGCTGAAATCGCCGAGCTAAAGCCGCAGGTGGAGAAGATGCGATCAGATGCTCGGCAGCAGAAAGGCTTGGTGGCTATCAACAAAAAGCAGCTCGCTACGAACGAACAAGAACTTGAGAAGATAAGAGCCGAGCTGGCTGAGTCTGCCAGGGAGCATGAAGAAGCCAAGAGAGAGCTCGAGCAAAGTCAGCGGGACCTCGAGGCGGCATCTAAAGCTGTCACTGAGGCCCGTAGCCCGTCCACAGCATCTAAAGCTGTGGCTGAAGCTCGTAGCCCAGCGGCAAC---TGCAGGGCCCCAAGCTGCAGTAGCCAGCCCTGCGCTGTCAAATGCCAGTATGAATCCCTTCTTTCGTCGACCCTCGAATGCTACGGGGACTGAGAGAGGAATTGCTTCGCCTTCCACCTCACAAAAAATATCTTCCCCCAATCACAATGCCTTTGACAGCTTCTTTGGAGGACCTGCTCTTGTCCCCTCCGCTGATGCTGTTGGGCCTCCACCAGCCACATCTTTTGGTAGCGACGGAACAAGCGCTCCGCGCGAAGTACCTCAGCAGCAGATCCCGTCTCAAGCATCGTCAGAAGGACCTGGTATTCCCACTCCGTCTGGGTCTCCGCCACCATCGGCCTTCGGTGATTTACCTCCAAATGTTAGCGAA------CCGCCTCCCCCTCCCCAATCCCGGCAGATCACATCGAGCTTCCTGCCTATGCGACCAAATATGAAGCAGACTGGCTCGGACACCTCGTCGACAATGGCAATGGCCCCTGCTAGCCGTATGGGAGACCGATCTGAATTCGAGGTTCCCACAGAGAGACAATTTTCTACGAATGAAACGCCGATCCCAGAGTCACCAAAGCAGCACTTTGCAGACATGGCTGCGAAGGCACCTCAGGCTGACATCCAGCAATTCACACCACCATCTGCGGAGCATACCTCCTTTGCATCGAATGAGGGTATCAGCCACCAGGAAGCTGCTATCCCTGACGAGTACCAGCCTTCTGGAATGCCTAGCGCCACGCGTGACGTCCCAGGTGCTTTCCCAGGCGATGAGACGACACCTGAGCCGAGCCTCTATCAATCAACTCCATATAGCTCGAAGCTTGATCCTCGCGTTGATTCGATCCCTAGCTCTCAA---GCCGCCAGTAGTGCTCCGGAAGTAGCACCAAGGCGCGACGGCGATCCTTTTGGCTTGTCCGGAAATGGCTCTCATAGCCCAGCCACTGCCAAGGACGACTTCGACTCGGCGTTCTCTGGTTTTGGGAAAGGCAAGGAGCCGGAACGTACCGACGAGAGGATACCGGAGGCACCTAAGGCTCATGGAGAATTCCCTCCAATACAGGAGCTAGTTGCAGACGATGAGAGTGACAGTGACGAAGACCATGGTTTTGACGATGATTTCACCCGCCACTCTGCTAATCGCCCCACGGAATCTGGGCCGAATCAGGCTCTGCAAAACCCTCCAACGGCAAACGAGGGTCAGCTAGCGCCAATACGTCCTCCATTTGATACCATGAATTCAAGCACCAGCCAGCTGCCTACGCCTGGTGCTCAGATGTCGCCACCAACTTACGATCAGACCTTTAGATCGCCGTCTCAAGGACCTGGTCACCGCAAGGAATCCAACCAATTTCCTGCAGAGTACAGCGGACTCCTACCTTCGCGGGATGATCCCACTTCACCATCTACCTCGCCCCCA---------CCATCTACCGCAACCATCCCATCGAATATTGGGTCAGCGGCTGGCATTGATCGAGGCCTGAACTTCTTCGGCGGTGATAGCCCAGAGCATGCTACAGGCCATGCCGTGCCCGGCTCCTCATTCACTCAAGATCACTCACCAATGTCACCTGGTGCCTCCACTACAGCTCCGTATGCATACACACAGAATCCGCCACCAGTCCAGCAATCACAACCCTTCGGCCCAGCTGTCCCCACCAAAGCTCCCATCCACGACGACTTCGACGACGAATTCGCCGATCTTGAAAACGCCAAAGAAGAATCCGACCACGGCGACGACTTCAACCCTTCACACCGCAACGAATTCGAGGAATTCA------------------------------------------------------------------------------------------------------------------------------------------------------------------------------------------------------------------------------------------------------------------------------------------------------------------------------------------------------------------------------------------------------------------------------------------------------------------------------------------------------------------------------------------------------------------------------------------------------------------------------------------------------------------------------------ATCCAACCTTCGACTCCCCTGCCGCTTCCCGGCACACAGCTCAATCCAGCAGCACATTCCCCTCCTCCGAGCCCTTTGCCGATTTCGAATCTTCAATCTCCGGCGCCGGCTCCATTGCCCGCCCACTAGGAGCATCATCGACGACGGAAACTCCATCTCACGACTGGGACGCCATCTTTGCAGGCCTCGACACGCCGCAAAGCAATGGCATACAGCCTGGTCCTTTGCCACGAGATTTCCCCAGCTCAATTGCACAAGCGCAGCCATCAAATAAGGGGAAGCAGATCGATGTGGGGGAGGCTAGGAGTGCGGCAGCGTCATCGAAGCCGGCATTGAATAGAACTATGACGGAGGATCCAGAGCAAGATGATCCTATTCTGAAGCGGCTGACTGGGATGGGATACCCGAGGGGAGAAAGTCTGCAGGCGTTGGAGAAGTTTGATTATAATCTTGATAAGGCTGCTGATTTCTTGACTTCGAAATAAATGGCTCCAATAGCAGCATCATCGCAGTCGAAATCCAAGTTCAAGGCTTTCCGGTTCGAGCAGAAAGATGCTGGATCTTCTGCAATGACGGCCGAGGCCGAGGTCGACAAAGAGAACGCTCCTGATGGACCAGACACGGCAGGTCTACAGATGATACCTCCGCCACAGCTTCTATCGCAGAGGTCTGCAACGAAAGATCTCAGAGAGTGCCCCCAAACCCCATTGGGCAGGCTTCCCCTTGCAGACCTTCTAGCTACTGGCGAAGACACCTCCCGTGGACACCTCAACCTCACGCCCATCGAGCGAGTATTATGGGAAAACTCGCCTCGAGGCTCGAATCCCTCAAACTCTCTCCCCCCCAGAAAAGGACGAAAAAGAGCCCATAGTTCCTCTCCGGCTTCATCATCTCAGAATGAGACTCCGAATCATTTCGTGAACGAATTGAAGGCAACTGACCTGCAAGCATTACAACGGGCATTGCGAACACCAAAAGCAGACCCTGCAGATGACCTGTGGACTCGCTATTCCTTGAACACGGATACCGTTGAGCGCCGGTCACCCACAGCTCCTGCTGGAGGCGGATTCACCCATCTAATGCATTCGTCATCACCTCAGACACCCGCAAGTTGCTTGCAAAAAGATATTGGTGGCCTTCGGAGATCGTTGAGCTGTATTGAGTGGCCTACGTCAGTAGCCAAAAGGCGGAAATTGTTTCATCATACCAGCCAAAGAACCCCCGCTGGCAAACCCATCGATACAGATGATCGGAGTGGCAATGTTGAGAGGTCGAAGATGTCCAGGGTTAGCTTGCTTGTCGACAAGATACATGACGGCCTCGTAAAACCAGCTGCGCGTCATAGCAACTATTCATCATCCGAGCCTTCTGGGTCTTCGCCTGGAGCAGAAAGCGATGACTCTCCGTCGTCA---CCCAGGAAAAATGATGAGCTCCCAGATCAAGCAAGCCAAGAAGCTATTGACGCTGTTGTGACTGTACTGAGCCAAACGGCCGTCGTCCCTAGGGAGACGGTTGTTCGACCGCTTGTACTATCTGACGAGGAGATTGCGAGCCTTGAGAGAGCTGACTCTTCGGATTTCGACGACGACGATCTTGATCTAGAAATGATGGAAGATATTGACTCACATACCCAAACGAATAGGCCGAATTCGATTGAATCAATTAAGCTACCCTGTGCTGTGGGAGATCCAGGAGCAGGCCTGGGTGCTGTAGCGATAGACGCTGCGGCAGGCTTAGAGGAAGACAACGCTCATAATTCTCACGGGACAGCGGAAAAGAAGGATGAAGACTATTCGAATCTATCATTTCCATCTGACATATCCTCCTCCACCGTGAAGGTGTTGTCCCCGAAGAATGATGAATTTGACGATGATGAGACCGACATCTTTGCCGCCGACCTAGAAGATGTCTGCGCCAAGTACGATTCTCAAGTACAGCACCAGGCCCGGAGAGACCGAGAAACTGCAGACCCGGCCGGGGCGCATACCATAACAGATTCATATCAAGGTGCTAAGTTGACGCGGAAGAGTGCAACAGTAGCTGAAGTCGAAGTTCTTTCCGATGATGAGGACTTTGGCAGCGACTCTGATTTTGAGCATATTGCTGCCGAGTGTGCTGAAACGACCAAGAGACCGCAGGAACCACAACCTCAATCGTCTCATGACAGAAAGCCTCTCGCAATACAACGATACGTAATTAGAGCCGTAGTACAATCAACGTATGATGACAACGATGGACGTACACAACCAGAGAAGGTCCTTTCAGTCCAGTGTGAACGAACAAGGCTTAGCAAAGTAATTCTACTACGACAAGCGTGGACTGAGAGTCCCTGCAATCCCGAGGCTTTCATACATCTCATTGGAGATTTCGATCGCTATGGCCAGTGTATTGTGGACAACGCTCAGAATCTGCTAATCCTTCATCCTGATCATCTCATCTCATCTACTGTTGTTGGAGACTCTTTCACATGTACTCGGAAGGCAGTATTGCAGGACCGCGTCAAGGCCACAAGCGATGCGAATCAGTCGACGATATACGGCCACATGCTACACGAAATCTTCCAGGAAGCGATGAGGGCCAATCGGTGGGATGATGAATTCATGGCTACTACGATTGACAATCTAGCTACGCAGTACCTGGAGACCCTGTTTGAGGTCCAGATTGAGCATACCATGGCTGTTGAACAGCTCAAGGCGAGGGTGGTCGAATTGCAGGCGTGGGCAGAGATATTCATTTCTGCAAAACCTAAGCCCAACGCGTTCGTCAAAGACCGGAACGGGGCACAATCACTTATGGCCGTCAATAAGCTCCTTGAAGTCGAAGAGAAGGTGTGGTCGCCAACATATGGTCTGAAAGGAAATGTCGATGCAACAGTGCAGGTTTTCCTCAAAGACGGGGACGATGAGAAGACGTTGACTGTTCCCTTGGAGTTGAAGACGGGCAAGCATCAAAGTGCAGCACACAAAGCACAAACGTCACTTTATACGCTTCTATTATCTGATAGATATGACGTTGAGATCGCTTCTGGTATTCTGTATTACATGCAGACCTCCGAGATCTCCAACGTTCCTACGATCCGACATGAGCTGGTGCCTATGATCATGCAGCGGAACGAACTGGCGACGTATGTTCGACACCGCGTTGAGCTCCCTCCAATGATTAAAAGACCGTATGTCTGCGGCAAGTGCTACGCACAGACTCCTTGCTTCATCTACCACAAAATGATCGATGATGGCAACGGGGAGACGAGCGGCATGGGAGCGAAATTCGATGATCTTGTGAAGCATCTCAATCCTAATCACCAGCAATTCTTCAGCAAATGGGACGACCTATTGACCAAGGAAGAGAAAGACGTGGTCAAATTCCGGAGAGAATTATGGTCGATGCGGAGCTTAGAGCGTCAAAAGGTTGGAAGATGTTGGGGCGAAGTCGTCATTGACCCAGGCTCTTTTCTCGAGGTCGAAGGGGCGCCTAAGATCAATCGATTCCAGTACAGCTTCATCAAACAGAAGCCACTACCAGGCTTCCTCTTCACAGAGTCACAGATCACTCTCGGAGAGCCGGTCGTGATATCGGATGAGAAAAGCCACTTTGCGCTTGCCAATGGATACGTGACCAGAATACGAAAGCATAAGGTTCAAGTCACGATCGACCGGCGTTTACACAACGCTCGAGTGAAAGGCAAGAACTTTGATGACCAGCGAAACCAGTCGTTTGTAGGTATCATGGAGGTTGTTGAGGATGGTATCAGTCAATCGACTACTACCCCTAATCAGCCTGAGGAGCCTGTGGTCTACCGAATCGACAAGGATGAGTTCAGCAATGGCATGGCAATGGTCCGCAACAACTTGATCCGACTCATGGAGAAAGATGTCTTCAACGCTCAGGCTCTTCGAAGACTGATCGTCGAAAATGTGGCTCCCACTTTTAAGCCCAATGCGTCTGCATATGTTCTTGCAGGTACAGCAAGTCAAGCAGATCTAAACATTGATCAAAAGGCTGCTATTGAGAAAGTCATGAGTGCTAAGGACTACGCCCTGGTGCTCGGAATGCCTGGGACTGGCAAAACGACGACCATCGCCCACATCATTCGTGCTCTTGTCGCACAGGGAAAAAGTGTCTTACTCACATCCTACACGCACACTGCTGTAGACAACATTCTGCTGAAGCTGCGGAGTGACAAAATTGGCATCTTCCGCCTTGGTGCCGTTACAAAGGTGCATCCTGAGGTTCAGGAATTTGCAGACCTTGCCGGCAAACCTATTACTTCTGTTGAAGATCTGAAGAGGTGCTATACTCAACCCATCGTCGCGACTACTTGCCTTGGAATAAAGCACCCCATTTTCAATCAGCGAATATTTGACTACTGCATCGTGGACGAAGCCTCCCAGATCACCCTTCCCGTCTGCTTAGGGCCCATTCGAATGGCGAGGACTTTCATCCTTGTGGGCGATCACTACCAGCTTCCTCCACTTGTTCAGAACAAGGAGGCTTTGGCAGGCGGCCTTGATATCAGCCTGTTCAAATTGTTGTCTGATAATCATCCTGCCTCGGTCACTAATCTCGAGCATCAATATCGCATGTGCGAAGATATCATGACGCTGAGCAATACTCTCATCTACAATGGCCGTCTTAAATGCGGAACTCCAGCCGTTGCGTCTCGCTCTATCAGCATCCCCAACATGGCTGCATTAAGACTACACCACCATAACCCTATGAGCATACTCGCAGCTGACGCGAAGACAATCTGCACCAACCCGGCCCGCAGCTCCTGCTGGCTTTGTGATCTTCTCGACCCTTCATTGAAAGCCTGCTTCGTAAATACCGACCGACTAATACCCCAGTCTCGCGAAGTCCTCGAAAATGGCTCACGGATCACGAATCCCACAGAAGCTACACTCGCCACGCAGCTCGTCGAGTCCCTACTCACAGTTGGTCTCAAGCCTACAGACATCGGCGTCATCACGCCCTACCGCTCCCAACTAGCGCTCATCAAACACTCACTCCGTCACCGCTCCGGCGTCGAGATGCACACCGCTGATAAATTCCAAGGCCGTGATAAAGAAGTCGTGATACTAAGTCTGGTGCATAGCAACGACTCTCAAGTCGTCGGTGAACTATTGAAAGACTGGCGCAGAATCAACGTTGCGTTGACGAGGGCGAGGACGAAATTACTTATTTTGGGCAGTCAAAGCACGCTGGTTGGTAATGATTTGTTGAGGGATATGATAAGTTTGATGGATCGAAAAGGCTGGTGCTACGATTTGCCGCCTGGAGCGTGCGAAGGCCATGTTTGGGAGGAGATGGCTACGTTGTCTTCTGGCAGGGGAAGCGCCGA---------GGAGAAGGAAATGATGGCAGTGGACACTGGCAAGTTTGCGCTG---GGCAACGGCAAGAAGAATATGATGGGCAGAAGGATGCCAGCTAAGCAGGGAAAATTAAATATGCAAGCGCTGTTGGGGAAAAGGCCTGTGTTAAGGGATATTGTGAATGACTCAGCTTGA---------------------------------------------------------------------------------------------------------------------------------------------------------------------------------------------------------------------TGGACTACACTGACCATACTTTATGACC------AGCCCCCACCACACAAGTTCAACATCCTGACCGAGATCCCGGTCCACGATGCGGAGCAGGAAAACCACCTACCGCCGCCGCCGCTAATGACAAAAACCCTTGGGCGATGGCAAGATGGGTTTTCGTGGACGGATACTCATCAATTCCAATGCTCTTCGTGGGAATGTGCTGCTGTGCTGACTGTCCGGTTCAAACCGCCTAGGCTGACACAGGATTGGGTGGACCTTTTGACCGACAAATTCGTCATAAAGGATCGTGCAGAGCAAGCCATTGCTGCTGATCCAGAACGATTCGAAGGATTTGCTGTCCCACCACCGATAGACGTACTTCAGCATTCGAAACACTACATCACGAATCCTTTGTTCAATCCAGAAAAGAGCAAGAAGATTCAAGGGCATAACAAAAGATTTTTGTTGAGTATGGGGAAACCATGCGCCGAAATACTCGAGTACTTTGGGTTCACACGCGAGGAAGACGATTGGCTTCCACCCCAACTTGATCCAACCGCAGAACCTCCATTCCCTGAAAATTCTGTCAATGTCCGATGCCTAGACTGTGAGTTCGCTCCATTGTTCAAGCAAAGGCTCCTCCCCGATTCAGCTTTGACTGGTCTAGATCGGAAAAATATACGTTCTCGAACCGTTGACTTGACAAAATCAGAAGAGCATCCACTGTATCGACCTAGATTCTACGCCGGGCTGGGCGCCGTTGAAGACTTTCATGACGAACTCATAAGATTCGCTTACGAGCGTCAGATCGAAATTGATGGGAGCAATACGGCTTACTATCTGGAATGCCTTCAAGGAATTGCAGAAGGTCGAGATAGCGAAAACCTCCACGTGAAGGTTGCCATAGAGGCCACCAGCGAGAAGATCAGCAGGCGGGATGTCAGAGCCGCCTACAGGGAGCTTGGTCTCGACGCCACAAAGATCCACGAGGACGATAATATTCTTGGTATCTTTAATTCGCGTACCGCAGATGCACCCAAGCAAGAGCCTGATATGCGGCGAGCCCTGAAGATCATAGGCCAAGATCGGTCAAGTGAAAAGATATTGATTGTGGCCTCTCAAGCTGTCACCAATTATGAGCAAGCGCTGTCGTTCCTAAACGCGGAACCTGACACTCCTGATGAATGGATACCGTCTTTAGTAACTGCCAAGATCAGTGATAAGCCATCAGACGAATCCACAGCACGACGTGCCGTTGTTTTGATTGCAAGGCATCGCAGCAGTCAACCTCTAAAGAAGTATCTCAATACAGGGCAAATGGGCGAAATCGAGATGGATGTCGACACAGCCTACGCGAGTCTAGACATCACTGACAGAAACGTTGACGATGAGCTTGTGCTGACAACTTACAACCTTCGGGTTTCTGACAACCCATTGCAGCTGGATAGCCTCAAGAACGCCGTGGCCGCGATTGCGAAGTCACGGAAGTCTCGTCGCATTAATGACTTCCTCAACACTGGCATGATTTCATCGGAAATTTCGTTGTCAGAATGGCCTGTAGGACTAGAAAACATTGGCAACACATGTTACCTCAACAGCCTGTTACAGTTCTACTTCACTATCAAACCATTGAGAGACTTAGTCCTCAACGCCGATGAGTTCAAGATGCAAATTGACGAAGCAAGTCTCAAGACAAAAAGAGTGGGCTCCAGAAATGTCTCGCGGAAGGAAGTTACTCGAGCACAACAGTTTGTCGACGAATTACGGACCCTATTTCAGAGCATGATCACTTCTTCCAAGGCTTCTGTAACACCAGAGTCAGAATTAGCTCGCCTCACTCTCGTCAGCTCGGAAAAAGCAGATGCAATCCGTCGCCAGTCAATGCTCAGCCCCACTCGTCCTTCTCTCGGTGAAATTCATGGTCAGCCTGTCCTTGGGCCTCTAGGTCCTCCGCCACTTGAAGCCCCCGATGACACGCAAATGGCTGATGATGTGGCGCCGAAAGGCGTAGAGGAGAAGACCATTGGAGTTAATCATCACCTAGAAGGTGACAGCTCTAGCGACGTGACCCTAGTGGATAACCCTGAGGCTGCTGATCCAGATGCAATGTCGGTCGACGAGGATGATGTTGAGGTCCAACAAAAGCTCTTTGAAGACAAGGAAAATCTATCGCCCACAAAAAATCAAGAGAAGGAGTCCTCACCAGAAGTTGAACTAATCCCACTAGGAGCATCATCTCCATCTCGCATGAACGAGCAGCCTGGTCCTTCGAGTCCAGCTAAGGAACATGCGAAAATCTCCATGGACTTGACAAGGGATGACGTAGAGTCACCCAAGACGATTCGAGGGTCTCCTGAGGACGAAAGCGCGAATGCTGTCGCCGCACCCCCCAAAAGATCACCGCCTTTGCCGCCAAGACCAAAGCAAATAGATACTAAACCTTCAAATGCATTGCAAGAGGCCGAAGTCGGAGCCCAGCAGGACGTCACTGAAGTCATTGCCAATTTCCTGTTTCAGCTGCAATGTGCTATCAAGGCGGAGGCGGTTGATGCATCCGGGGAGCAAATCGATCGAGTCAAAAATCTCTTCTTCGGAAAGCAAAAATCTTACACTACTGACAAACAGGGCGAGACCAGAGCGAAGGAGGATTACATGTCCGACATCAAAATCGATGTAGCTACCGGCTCGCGCGACATCTACGCTGCTCTGGACGGTGCCTACGATGTACAGTATGTTGAAGTTGCTGGGGGCGTTGAGCCGCAGTACACCTCTATCAGTCTTCTTCCACCAGTCTTGCAGATACACGTGCAGCGTTCGCTGTATGATCGTGAGAAAAAAGCTGCTTTTAAGTCAATCAACCACCTGAAGCTGGAGGAGACGATTTACTTGGATAGGTACATGGACTCTGAAGATGCCGACCTCCTTGAGAGACGCCGGCAATGCTGGCAATGGAAAGACGAGGTCCTTTCACTCGAGAAGCGGAGAGCTCAGCTTTCAAATTCCGAACAGGGCATGGATGTGCCAGAGGTCTTAGAGGCTCTGCAGGGCTACTTGCAACAGATCTCGTCTTCGGACGACCCTGATGCAATCAAATGCTCTCCAAATCTGATACAGGATCTCGAGCATTTTGCAAGAGAGGCAAGAGCAGAGTTAGAGGCACTGGAGTCAAAAATCAGGGATCTCAATTCAAGCATTGCGAGCCAATTCAATGACCTCCGGAAGATCCCATACCAATTGCAATCAGTCTTCATCCATAGGGGCTTTCACAATTCTGGTCATTATTGGATCTACATCTATGACTTTCCAAAGAAGATGTGGCGGAAATACAATGATGGATATGTCACGGAGATCAAAGACACGACCGAGATTTTCGACCAGGAGGCCGGAGACCGACCAGCAACTCCATACTTCGTAGTCTATGTCAAGGACGAAGTGAAGGCAACACTCGTGGACTGTGTCTGCCGAGATCCAATCCAGCCACCGCCACAGGAAAAGCAGGACATCGTAATGCATGATTATGGCGAGGCGGTGGAACTGCCAGCAACAGAATCGAACAATTACAGGCCGATCATAGCCCCGCAAGAGTATGGGGTCACGGAGCCTTATGAGGACACAACAATCGACAGAGAGCCTCATGCATGGGATAGTCACACCCAGGAAGCTCCTCGGTATGGCTGGTGAATGTCGCAATACGAGGAGCCATATTACGACATGAATGACCACATCCTTGATGAGGAGGAAGAGGAGGGCATCACAGCGGAGGATTGCTGGACGGTGGTCTCCTCCTTCTTCGACACGAAGGGCTTGGTGTCGCAACAGCTCGATTCTTTCGATGAATTTGTCGAAACTACTATGCAGGAGCTGGTCGCTGAGCACTCGCTGCTCACCCTCGACCAGAATCTCCCGCAGTCCGATGATGAACCAGATGCTCCAGTCCTGAGAAGATATGAGATGAAGTTTGGTACAATCTACCTTGCCAAACCGTCAATGACTGAAAGCGATGGTTCAAGTGCCGGCTTGTTGCCACAAGAAGCACGCAATCGCAACCTCACTTATTCGAGCCCTCTGTTTCTTGACATGACGATCACAAAGTCTCTTGCGCGAGAACGGCCCATCATGGAGCCTAGTGATGAGGAAGTTCAAGAACAAGGTTTGGAAAACGCTATACAGAAGCCGACTGGAGGCACATATCTACACTGGGACAGCGAACAAAATGGAGAGAACGACACTGGCAGACCAGTTCAGATATTTGTTGGGAAACTTCCGATCATGCTCAAGTCCAAATACTGCCTACTGAAGGATCTGCCCGACGATACTCTGTATTCGTATAATGAGTGTCCGTATGATCAAGGAGGCTACTTCGTCATCAATGGCAGCGAGAAAGTCCTTATCGCGCAGGAGAGAAGTGCTGCCAATATCGTTCAGGTGTTCAAGAAATCTCAAAGCAACACGCCGTATGTCGCCGAGATCCGAAGCGCTGTTGAGAAGGGCACGCGACTCATTTCAAGTATGCAAATCAAATTATACGAAAAGGGCGAGGGCTCTAAAGGAGGCTTTGGCCAGACGGTCAAATGCACCCTGCCTTATATCAAGACCGAAATACCCCTTGTAATTGTATTTCGTGCTTTGGGCGTGGTATCGGACGAGGACATTCTCAGCCATATCGTCTACGACCGTCAAGATACCGAAATGTTGGAGATGTTGAAGCCTTGTATCGAAGAAGCCTTTGTGATCCAAGATCGAGAGGTGGCCCTTGATTTCATTGGAAAGCGCGGTAATTCCCAAGGCATCACTCGTGACAAGCGTATCAAGTATGCACGAGACATTATGCAAAAGGAATTTCTACCACATATTTCTCAGACCGAGGGTAGCGAAACGCGGAAGGCTTTCTTCCTTGGTTATATGGTACACCGTTTGCTTCAATGCGCGCTTGGTCGACGGGAGGTCGATGACCGAGACCATTTTGGCAAGAAGCGTCTGGATCTTGCAGGTCCGTTGCTTGCAGGTTTATTCAGGATGCTCTTCCACAAGTTGACCAAGGACGTATACAAGTATTTGCAGAAATGCGTCGAGAATGGCAAGGAATTCAACCCAACGTTGGCCGTCAAGTCTTCGACCCTAACGAATGGCCTCAAGTACTCTCTCGCTACTGGCAATTGGGGCGATCAGAAGAAGGCAGCGTCTTCCAAAGCTGGTGTATCCCAGGTTCTCAATCGCTATACTTTCGCTTCGACCCTTTCTCACCTGCGGCGAACAAACACACCCATAGGTCGTGATGGTAAAATTGCCAAGCCACGACAGCTACACAACACCCACTGGGGCTTGGTCTGTCCGGCAGAAACGCCAGAAGGCCAAGCTTGCGGCCTCGTCAAGAATCTGGCGCTTATGTGCTACATTACTGTCGGTTCACCTAGCGATCCTATCATCGATTTCATGGTACAGAGGAATATGGACGTTCTGGAAGAGTACGAGCCGCTCACTTTTCCAAACGCAACAAAGATCTTCGTCAACGGCGTATGGGTGGGTGTCCATCGTGAGCCGGCTCATCTCGTTAGCAATGTCCAAGCACTACGGAGAAATGGCTTGATCTCTCACGAGGTCAGCTTGGTCCGTGATGTACGGGACCGAGAATTCAAAATCTTCACAGATGCTGGCAGAGTGTGTCGGCCTTTGTTTGTGATAGATAACGATCCCAAGAGTAGCAATTGTGGAAACCTTGTCTTGACCAAAGAAATAGTGCAACAGGTGGAAGAGGATAGAGATACGCTGATTGGATTGGATCCTGAAGAGCGGGAGAGGCTTGACTTAGGCTGGAAACGATTGATCAAGCAGGGTGTAGTCGAGTACGTTGACGCCGAAGAAGAGGAGACCATCATGATTACAATGACCCCTCAACAATTGGAAGAGTCGCGGCAGGTATTGCAAGGTTATACATTGCCAGAACCTGGAGACGACGAACTTAACAAGCGTGTCACCGCGAAAGTCAACACCTCTGCAAGGAATTGGACACATTGTGAAATTCATCCGAGCATGATTTTAGGTATATGTGCTAGCATCATCCCTTTCCCGGATCACAATCAGTCTCCAAGAAACACGTACCAGTCTGCTATGGGCAAACAGGCTATGGGAGTCTTTTTGACGAATTTTGACCAACGCATGGACACCATGGCAAACATCCTTTACTACCCACAAAAACCCTTAGCTACGACAAGGTCGATGGAATTCCTCAAATTTAGAGAGCTTCCCGCGGGTCAAAACGCGATCGTGGCTATCGCCTGTTATACAGGCTATAACCAAGAAGATTCGGTCATCATGAACCAGAGCAGCATTGATCGTGGCCTTTTCCGAAGTCTGTTCTATCGTGCGTACAGCGATCAAGAGAAGCAGATCGGGCATTCGGTTCTTGAGCAATTCGAGAAGCCAATGAGAAGCGAAACCTTGAAGCTTAAGCATGGCACGTACGATAAGCTAGACGACGACGGACTCGTCGCCCCTGGCGTCCGAGTGTCAGGCGAAGACATCATAATCGGAAAGACGGCGCCTATTACTGCTGATGCCGAAGAACTTGGGCAGCGCACCAAGGCACATACCAAGAGAGATATATCTACGCCGTTGCGGAGCACTGAGAACGGCATCGTTGACCAGGTTCTGATGTCGACCAATGCGGACGGCTTACGATTCGCAAAAGTACGAATGCGGACTACTAAGATACCGCAGATTGGAGACAAATTTGCATCGCGGCACGGTCAAAAAGGGACTATTGGTATCACTTACCGCCAGGAAGATATGCCGTTCACCAGCGAGGGTGTGGTGCCTGATCTCATTATCAACCCGCACGCTATTCCGTCGCGAATGACTATTGCCCATTTGATCGAGTGCCAATTGAGCAAAGTGTCCTCTCTTCGAGGCTTTGAGGGCGACGCCACTCCATTTACAGAGGTGACTGTCGACTCGGTATCTAGACTGCTTCGAGAGAATGGGTACCATTCTCGAGGCTTCGAAGTCATGTACAACGGACACACGGGGCGAAAGCTAGTTGCTCAAGTATTCTTGGGGCCAACATATTATCAGCGCTTACGGCACATGGTGGACGACAAGATCCACGCACGAGCGAGAGGGCCAGTACAAATACTGACTAGACAGCCAGTGGAAGGGCGAGCACGTGATGGTGGTCTCCGTTTCGGGGAGATGGAGCGCGATTGCATGATCTCGCACGGGGCGAGTGCCTTCTTGAAAGAGCGGCTATTCGAGGTGTCGGACGCCTTCCGGGTGCACATTTGTGATATCTGTGGGCTGATGACCCCGGTTGCGAACCTTAAGAAAAATTCTTTCGAATGCAGGCCATGCAAGAACAAGACGAAGATCTCGCAGATCCACATACCGTACGCCGCCAAGCTGCTTTTCCAAGAGCTAGCATCGATGAACATTGCAGCGCGAATGTACACGAAGCGCTCGGGGATTACAGTGCGGTAGATGAGCATGTCCGGGGTGCCTCCTCAAACGCCACAACGTCCACTCCCTGGCGCTTACACAGCAACACCTGCTCCCAATCTTGACTATCAGTCTGGTTTTACCAGTCAAACAATCTCTCGGCCTGGCGCAGCGCAACAGCAAAACGGACCGCAAGGCCAGACACAGGCGGTAACCCAGCAGAGACAACAAAATGGGCAGCTAGCCAGGAGGCCTCCTGCGGAGGAGTTGAAACCTATAGAACGGGCATCAAGAACGGTAAATCTGACATTGGAGCAAGAATCCCGGTACCCAGCGCTCGATACCTACGTTAGCCAGGTGTCTTCTTCAGATTATGACATCTCCTCCCAGCCAGCATGGGCGCCGTTTCAGAAGGTCAAGTCTTACAATATACCGGACGCAGTGTTCGCCCAGCTCAACAATGCGAAGCTATCTACCAAGATGGGTCTCTTCGCGGACCTAAACCATGCTTGGGTGTCGATCGATAATGCTTTCTACCTCTGGGACTATACTTACCCCAACCCTGAGCTGATTGGCTTTGAGCAGCAGCAGGCCCATAATATAACAGCCGTGCAATTGGTCACCCCAAGGTCCGGCGTCTTCCTCCCAACAATCAATCGCCTTCTTGTCATCGCAACGACGGCAGACATAATATTGGTTGGAGTAGCATCGCAGGCCGCGCCTGGTGGTGGACAATCTGTCAATCTGTTCTCGACCAGCCTATCAGTACCGATCAAGGGAATGAGTGTAGACGTTATTGAAGGCTCAGCCGCCACAGGAAGAATATTCTTCTCGGACTATGGCAATGACGATGTGTACGAGCTCACCTATCAGCAAGAAGAAAGATGGTTTCAAAACCGCTGCGCAAAGATTAACCATACGGGCAAGAGTATTGCTGCTTTCAGCCCAGTTCCCCTCCTCACCTTTGGCCAGAAAAAACAGCCCGAGCGCATCATCCAAATGGACGCAGATGATACGAGAAGTCTTCTATACACGCTCTCTTCAAAATCGACCATACGAGTCTTTCACATGAAACCAAATAACGGCCTTGTGCTATTGATTACCAAGACTTTGGCACAGACGCTGGTCGACATCAGGCACACTCCTAGTTCTAACTCCGAACTCCTGAGTTCTGGTGTCCCAATAGTCTCGATTACGCCGATTTCGTCCCAAGAATCAGAGAGATCGCATCTGATGGCGACAACATCCACCGGTTGTCGAATATTTATGAGCGCCACGTCAGGTCCTACGACCATGATGATGAATACGTCAAATGCACCGACCAGCATGCAGGTCCAATTCGTCAAATTTCCCCCAATAGACCCCTCTAGGCCATCAGCGAACCAGCAAAACACGACACAAATGTCTGTTTGGGGTAACACTCCTAGTAGTCAAGGCACGAATTCGACTTCCAGAGCCTTAATTGGAACGCGCTCGGCCGTGAGATATGCTCCGGGATACTTTTTCTGCTTGGTCAAGATAGACGAGGCTACTGACTCCCTGTTCATTTCTGCAACTGACACTGGCCGTATTGCTCGGTCTCGGGAAAATCCAAACTTGCCAAAATACCCTGAACTTGGCCTCTGGTCTCGTTTAGGGGGTAAAGCTGAAGACATTGGACTCGTGTCGCCTTTGAACCCTGCATCAAAGTCACCAACGGGTTTCGGAAATGAGCTTGCAATTCAGTTCGATAGCCCCACCATTGAAGTCGCGTTTTTAACAAATACTGGAGTTCACACATATAGAAGGAGGAGACTCGTGGACATGTTTGCGTCAGCTATAAAAGCCGGAGGCGGCGACGAGGGTCTCGAGGGCCAGATAAACAAGTTTCTCCGCTGGTATGGGCCTAGTGAGACGGCATCAACTGCATTGGCAGTCGCATGTGGCCAAGGTCTGGATGTCACATCCGAGTCTCGTGTCGCCAAAATCACAGATCCAGTCGTTCTTGAATTTGCTCGAAAGGCCTTCATTGAACATGGCGGCAAGCCAAATGTCAACGAAAACCAGATGATGGATCAATCTGTACCTTCCATTGAAAGTGTGCGCCCCTCGCCGCGCCATGAGGGCCTGGCGCTATACATTTCAAGACTTGTGCGCTCAATATGGAAAGCAGCCATCATGGTACAATCTCTGTCGCCTGTAAGTGGTCTGTCCATCTTGTCAGCCGTCAGCATGAGTAAGCTGCGAGAGATCTCTCAGGATCTTGTCGCGCTCAAGGAATTCTTGAAGTCAAATAGAAGCTTCATTGATGGTCTGGCAGGGCCTGATGCGCTTGGTCGGGCATCGACAAAGCAAGAGGAACTGGCGCTTCAAGCCGAGCACCGAGCGCTGCACTCGCTTGTCGTACTCATTGAGAATATGATTGAAGGCATTGCATTCGTGCAGGTTTTGTTCGATGAACAGATTGCAGAGATCATGAAAATACTCTCGAACGAGATACAGCAACAAGTTCTGAGGTTGACTTACGAAGGTCTTTTTACTACGATCTCAGGCAAGGACTTGGCGAAAGAATTGGTCAAGGCCATAGTGAGTCGGAACATCGCCAACGGTTCGAATGTCGAGACTGTGGCGGAAGCCTTGCGCAGACGGTGTGGTAGCTTCTGCAGTGCTGACGATATCATCGTCTTCAAAGCTCAGGAAATGTTGAAAAGGTCTTCTGAGGCGGGAGGGGAGTCCGAGTCCGGGCGAAATCTGCTGAACGAGAGCTTAAGGCTGTATAAGCAAGTTGCAAGTAGCCTTACAATGGACCAGCTGCAGTGGGCGGCCCAAAGTTTCACAAATATGCAATTCTATGCTGGTGCTATCCAATTAGCCCTCGACGTAGCCCAAGAACAAGATCGGGGCAATCGAGCGCTGACCTGGATACAAGAGGGTCGACCAGAACAGGATCCACGTGCAAGGGTATTCGATCGCCGAAAACAATGTTATAACCTCATACATGGAGTCATTACCAATTTAGAACAGGCTTCGAGTCAAGCTCCCAGCATGGTTGACGGTCAATACACGCTAGCGGCCAGACGGATAAAAGAAGCATACGAAGTCATTGACACTTCGGAAGACGAAGCCTTCCAGACCGATCTGTATGATTGGTACGTCTCTCAGGGAAGAACGGACCGCTTGCTTGAAATCCAGTCTCCATATATCGTGACCTATCTGGAACGGAAAGCAACGAACGACATTGCCCACGCCGATTTGCTTTGGAGGTATCACAGCCAAAACGGACACAACCACGAAGCAGCCATGGTCCAATTAGAACTAGCTCGAAGTGAATTCACATTATCGTTGGACCGAAGGATAGAGTATTTGGGTCGAGCCAAAGCAAATGCGTCGACAAACTCGCCGGGCATTGCGAGACATACAAGATACAAGCTTCTTCGTGAGGTTTCAGATTTGTTAGACATCGCCAACATTCAGAGTGACATACTGCAACGGTTACGAGATGACAAGAGGATCTCTGCGGATCGACGACCCGATGTCTTGGCCGAGCTTAACGGCTCCATGCTCCCCTTCAGCATCCTTTACAACCAATACGCTGATCAAGCGGGCTACTTCGACCTCTGCCTACTCATCTACCAAGCGGCCGATCACCGGAATCCTACGGATATCCAGGCCACATGGCAGAATTTATTAGAACGCACACACCAGGACACTGTAAGCAGTGGCCAGCCCCAGCCATGGGAAGCTGTCAGCGAGAAAGTACGCACATTAGGTGCACGTCTCAACCTCTCGGAAACGATGTTTCCTGTATCCGTCATGGTGGAGATCCTCGAATGCTACACCGTCAAATGTCAGAACGGCGTTGGGCCCGAGACCTGGGTCATGGACACCCTCATCGACATAGGGGTGCCGTTTGAATCATTATTCTCAGCGCTCGAAGGCTTGTTCTATCGTGACGAAGTGCCTCTGCAAGGCCGGAATCGGAGACATATCGCAAACGAGATCCTCTATGTCGTCAGACTGTGGTTCCAGGATAGCAGTCGCGGAACAGGCAAGATTCTCGGAGGGGAGGACAATGCAGCGGCCATAAGCCAGATTTTGCAGACGGTGCAACCGACGTTGGACGCGCAGAGGGGCGAGGAGTGTCAGATGCTGAGGATGAGGATTGAGCATGTTTTGAGATGAATGAACAGCCCAAACGCAATACCTGTTCAGCCGCGTCTCAACAACTCCTCTTCCAAACCGATATCGCCCTCCCTCGCGCCATCTGGACTCTTGACAGAGCCGAAAAAGGACGTCGCACTGCAAGCGCCAGCTACGAACATTGCAGCCGCTCAGGACCCCGAGCAAATGCCGGCGGAGTCAAATCCATTTGACTATGAGCACATCACAAAAGAGACCCTGGCAGCATGGGTGGATACTGGAAGACGCAGTATTGTGGAAGCCGGGGTGAAGGCTCGAATGGTGGATGATGCCTTTACTCTGGGTCTACTGTTCCAGGAGCTCGTCAGATCTGGGATAGACGGACGCATAAGTGCGACTGATGCTGGAACCGTTGTGAAAGAAATACTTGGGGAGGACGATGTGAACAGCGTCGCGCCTGACGCCATGGTTGTAGAACCCGCAGTCGATGCGAGCTCGCAATTCCTCGACTGCCTCTCTATATTCGCTGAAGCGCCGAGTGCTACCCCATCTTTAAATGAATCCCTGAATACCATAATCCTCGCCACAGGCATTTCGCCCTCGAAGATGCGGCTCGAGTTGGAAACTTCACTTTTAGTGAATCTAGGAATGATCCGCAGCACATTCGTTCGGGCTGGAATCCGTCAGATCACGAATTTCCTCTACCGGCAATCAAATTACAATCTTTTGAGAGAAGAGACGGAAGGCTACTCCAAGCTTGTGACAGAACTCTTTACGACTAGTAGTACTGAGCCGCCTACTAGTGAAGTGGTGGAGGAAACATTTGAGCGGGTCAAGGGCATGATCGGAGCTTTTGATCTTGATGTTGGCCGAGTGCTTGATATCACCCTCGACGTTTTCGCCGCTGTCTTAGTCAAACAATACCGATTTTTTGTCAAGTATCTTAGAGCAAGCTCATGGTGGCCACAAGAGAAGCCCATCAAAAGTGCTTTTGCCGAGCCGGCTCAGGACCCGCTGCCTAGGTGGGCGCTGCCTGGATCGTCTGCACGGCCATTGAATGATGAAGAAAAGGAGGCAGTGACGGCAGCCAAAGCGGAGCGCGACCGAGCTTTCTGGGAAAGAAGCAGAGAAATTGGTCTAGCTGCTTTCTTCGAACTTGGCGGTCGGAGAGTAGAAGAAGCGATACTCATCGCAGCGACCAACGGTAGCGCCACGGAATCGAGCCAAGACGACGAAGACCGCAAGTGGATTGAGATCACCAAAACCCTGCCACCACCCGGCAACAAAGTCGCAGCACAGGTCCTTGGCTTCAAGCTCCGTTTTTACAGCTCCTCTGCGCGTGATCCCGTCGATGTTCTTCCTGTGAACCTCATATACTTGGCTGCGTTGCTCATCAAGGTCGGGTTTATCTCGCTCCGAGACCTTTACCCTCACATTTGGCCAGCAGACCCAGATATGGAGAGTGTTCGAGAGGAAAAGATGAAAGAGAAGGCAGAACGGGAACGATCAAATCGACCAGGAGGTGGTGCCCTCAATGCATTGCTTGCCGCTGCGCCTTTACCAGACGACACCATTGACGCGAGAGAAAATGCAAGACTTCGCGAAGCCGATGCAGCTCGAAGAAACGCTGCCAAGGTAGACCAGACTGCTGACAGGGCGACACCAGCAGCTCAACCCGAAGATAAGGCGGATGAGCTTCCTGAGCCTTCGGAACAGAAAGTTCAACTACTGAAGAGCCTATTGTGTATTGGTGCACTACCTGAAGCCTTGTTCATGCTAGGCCGCTTCCCTTGGCTTCCAGATGCTTTCCCTGAACTTCCTGAACACATCCACAGAATTCTACACCATTCTTTATCAAAGGTTTACGAGCCGTTGCGGCCGCTCAACAACCATCCGGGTCTGCGAGACTTACAGAAGCTACCAGATCCCGACCAGACTGGAGCTGCCAGGGGCGACATCAAACTCATGGATGCTCCGGCGCGGAAGACCATGCGATGGGCCCAGTTGGATAAGGAAGACACCAATGAGGCTATCGATTACAAGTTCTACTGGGACGACTGGGCCGATGTCGTTCCTGTGTGTCAGAATGTTGACCATGTCTTCACGTTATGTTCTTCACTATTGAACCTTACAGGAGTTAAGATCGGCCAGGATACTGCGCTCTTACTAAAGCTTGTCCGCATAGGAAGTCATTCTTTGGCTAGAGATACCTCAGAGTCCAATTTGTCTCGTTGGATTGACCTTTCTAAGCGAGTGATTGTCCCAGCAGTGTCTCTTACAAAGTGCAAACCCGGAGCGGTTAATGAGGTCTTCGAGCTTATCAACAGATTCTCGACGCCAACACGATACAACATTTACGCGGAGTGGTACTCGGGACAGACCTCGCGCTTGCCTGACATGAAGGCAGCTTTCGATCAAGCAAAAGCTGAGACGAAGGATGTCCTCAAGCGCATCAGCAAGACTACTCTGAAGCCCATGGCTCGAGCCTTATCAAAAGTAGCATACGCGAACCCCGGCATTGTCTTTGCCGTCGCCATCGCCCAGCTCGAATCGTACGACAACATCGTCGATGCCGTGGTCGACTGCGCTCGATACTTCACATTCCTCGCCTATGATGTCCTCATCTGGTCCTTGATGAGTGCTCTTGGTGGTACAGGAAGGAACAGAGTTCAAACAGACGGCATGCTAACCAGCAAATGGCTTGCAGCGTTGTCACTGTTTGCTGGCAAGGTCTTCAAGAAGTACTCGGTTTTGAATCCCACACCTATCATCCAGTACGTTGCGGATCAGCTTCGGCGAGGAAATTCAACAGACCTCATTGTCCTCGAAGAAATAACAAAATCTATGGCCGGCATCATCTCAGACACCAACTTCAATGAGGCGCAAGTCTTAGCAATGGCTGGCGGTGAGCTTCTACAAGCTCAGACCTTGTTACAATTGTTTGACCAGCGACACGAGTCAAAGAATACCGCCAAGCGTCTGATGCGATCATTGACGGATTCCAAATTGGCAGGTCAGATTCTTGTATCGCTTGCGCAGGAACGACAGACAGGCATTTATAGAATTGAGGAGCAGAACGCTCACCCGAAATTACTTGGCAATTTGGCCGACCAGCTACATCGTATACTCGTGCAGTACACGGATCTTTTGAGAAGCAACCTGTCGGTCAAAGACTTCGACGTCTTCGTGCCAGGTATCGCAAAGTTGGTTACTGAATTTGGCATCGATCCCAGCATCGCCTTTTGGATTAGTCGACCATCCATTGCTACTGCGGTGGCAGAGTACGATGCTAAGAATGGGAAACGTAAACCGGACGCCAGCAGGTCGCCGGCCAAAGAGACCGCGGAAGGATCGATCAAAGCAGAGACTGAGTCGGCCGCGGATAGGAGTCTAGTCGACGAAGGTGCCAATCCAGCACCTACTGAAGATGCAATGGATGTGTCAGAAGCCTCGGGGAACGGAGCGCCGAACGCAGACAATATCGACACGGGCACTAAAGACGCCGCAAAACTCTCGCCGATGACTTCGCCGCCGCTAGCCAAGACTGAACTTGTACAGCAGCCATGGCATCCGATACTGCAAGAACTGATGGAAGCAATTCGCCCAGCTTTACCCGAAAAGACTTGGGAGACATTGAGTCTACCATTCTATGTGACGTTCTGGTCCTTATCCTTGTCGGACATGGATATCGCGGCAACGAGCTATCAGGATGAGAATGGTCGGCAACAGAAGAAAATCAAGGCCATCAGCGATGATCGCCAAGACGTCACCCGTGTGGGCACGGCAAGAAAAGACCTGGAGAAAAAAGCAATTTCCGATTTGCAGGATCGACTGTCAAGGGAGCGCGAGTCTCGTGTCGGTGTGTATGCATCTGTGCGCAAACGAATGATGAAAGAGAGGAACCACTGGTTTCCGGGCACTGTTGGGAATTGGGAAGTATTCAACGTCGCATTGATTGAGCAGTGCTTCTTTCCGAGGATTGTGATATCGCCTCTGGATGCATTATACACATTCAAGATGTTTACATTTCTTCATACGTCTGGAGCAACAAATTTCAGGACTATGGGGGTCTTGGACCAATTCTTCAAAGAGAAAAGGCTTACATCAATGATGTTCTTGTGTACAGCCAAGGAAGCCGAAAACTTGGGCCGCTTCCTCAACGAGATGCTTCGATATCTGAGTCGATGGCATACGAACAAGAAAGACTACGAGAAGGAGGCGTTTGGTGTCAAGAAAGACTTGCCCGGATTCACGAAAAGAACGGGGAATGATAAGTCCCAATATGCCTTCTTGGACTATGAAGATTTCCGTAGGCTGCTCCTCAAGTGGCATCGAAATCTCAGCTTTGCGATCAAGGTCTGTATAGGCAGTGGCGAGTATATGCATATCCGCAACGCTGTCAACGTACTCAACAACATCAATCAACACTTCCCCGCTGTCAATTGGATGGGGAAAGGCTTGCTGGATAGCATCACGGATATGAATAAGTCTGAGTCTCGAGAAGACTTGAAGGTTGCAGCAATGTCCTTGATGGGTGCACTCAAGAGGCGAGAGAAGGACTGGGTACTTCCACAAGCCTTTAGTCTAGTGAGCATTTCCGATTCGTCTAATGGTCTAACGAAGCCATCAACTCCACGGCCCAACGGAGAAGCACTGAAGACATTGAACCCTACAGCTCCTGAATTTCAGCCAAGCCCCCGCGAATTTGTCAATGGTATCTCCAAAATGGACGGCACTTCCGACAAAATTGATGCCGAGGATGGGGAGATTGAGGATGCAAAAATGACAGATGCACCAGCCAACAATGGCACGGCCTCAAACAGCGCACAAAATACCAACGGAAGCTCAGGGGATACGCCGAAGCCAAGCGCTGAGCCGGTGGTGGCGACCACGATACCAGAAGTACCCAGGTCACCGCGAATTGAGTCACCAGCTCCGAGACCTGAAGTCAAGCCGACGCCGCCTCCAATTTCAGATCACGTACCTCCAACCCGACCTGATGTCGACCGGGCTGAATCTTCAGGCGCTTCTAACGGACGGGCGCAACACAATCTTCCCAGCAAGCCAGAACCATCGCAACCAAGAGCTGGTGATCATCGCCTGTATCCGAGAGCTAGCGATCGTGGACCGCATGAATATGTCAGGGATGCTCGCTATCCTGAGCGTGGGGAGCCTAGAGAACTGCTTCGAGATAGGGGCCAGGACCGCTCGTTACCTGGACCCTATTCGCATAGCCATGAACGAGCACAAGCAATGGAGAGAGACCGCATGAATCAAAGATGGAACAATGACAAAGCGCTGCCAGGTCGATCTAGTGTTGATGATCGCCATGGAGAGCCACATGCTCGAGATTCAAGATACCCAGCTCGAGACGAACGAACAGAAAGGCCCGTAGGAGATAGGCAATATCCTGAACAGCATCTCGGTCGCAGAGACGCAGAACCCTTGAGGCAGCAGCCTAGAGACACGGCTATGCCTCCACCAAGGCCGATGATTCCTCAGCATCCGGTTGACCCTGCCAGGGCCGCTCTCATCCATGGCCAAGCTCCTGACCGAGGACAGTCCGATAACATTCATCCTGATCGCCGCGCTGATTTAGTACGGCCGGACGGACATACATACCCTGAGCGCAGATCCCGAGGACCTTCTCCATTACGAGCAGATGATCTTCGCGCTACAAGATACAGTGATCGTCCACCAATGAACGGGCGTCGTCCAGTTGAAGAGGCTGCACGTCCTGTTCCGCCACGCTTTGAAGAACAACACGCCCCAACTGGTCCACGAACAGGCGGCCGTCCAGCCAGTGTTGGTTCTGGTCCGTTGAACTCGAGTGAGAGATTTAGGGACTCGATGAAGCCATCGACTGCTGCGCCACCGCTTGACCCGAATCACGGCCGATTAAGCCATGATTCCAGCTTCGGTACCAGGCAGCCAGAGTCGCAGTACGGTCGACTTACGTCGGACAATGACATACCATCGGGTCCTCGATTGGCAAACGGGAATCATCCGCCTCCACAGCGAGGCGGTCGTAATGTCAGCGCCCCCCAACCTCAGCTCAATACTCAACTCCCTCCTCCAAATTCAGGACCAGCAACTCCAGTGCAAGAGAGGCAAGCTCCAAGCGGGCCTTCGATGAGAGGGTCCCCTCGAAAGCCGCCTCCTTTCCCACCAAATGCTACTACCTCATCGGCGCCTCCCACACCTGCCGCTCAGAGTCCGGACACAGCTGGCATCCACCCAGACCGCCTCAAAGCACTGCAAGGCGTCGGAGCTGTCGCTAGTGAGAGTCAACCTCAGAGCAGGATAGGGCCGAGGCAAGCTCCACCTCCAGTCCCAATGCCGCCTAGGGGACCGAACAACAACTTATTACCCAGTCCGGTCGGCCCATCAGCAAACAATCGTGGGCCTCCGACAGGGCCTTCGATGCCTAATGACAGAAGTGGCAGAGACAAACGTACCTTTGCTGGTATTCAGAACGTCCTCCAACAGGCCGGTGCGCCGAGCATGCCTGAGAGATCTGGTCAAGGAGCTAGTATCCGAGGCAGAGGCGGTCGTGCAAATAACGTCAACGGCCCTTCTCCTGTGACCTCTGCTCCACCAACGCCAGGCTTCCCCAGACCGGACCAGCAACCATCCCGTGAAGACCTTTTTGCTGGTAGACCGAATGG---ACCACCACCTCAGCAGTCAGAGGACGACACCGCTTATGGCAGAGGCGGTAGACACGGTGCACCGCAAGATGGCCCAAGAGAAGGCGATCGCCGGTCTGATAGACACCGAAGCCGTTCGGCTGACAAAAGCAGACAGGCCGCAGCAACGCTCCGGATGCGCGAAGGAGAGACAGCACAAGGTAGAGACGGCCTGCGAGATCACCGGACTAGAGGCAACGATGCTCCCCCTGATCGAGATCTCCGAGGAGGCCATGGAGCGTTGGAAGGCAACATTCGAGGCGGCAGTGGCGCTCCTGAGCGAGAGGGACGCGATCGAGGACAGGCAAGAGACGGGCGGCGGAGGGACGACGGACAGTATCGAGAGCGTGATCAGCGAGAGAGTGGTGATCGACGGGAGGAGCGAGACAGGAGGGATGGGGGCGGGAGTGGCAGGAAGAGAGGACGCGGCGACGAAGGACAGAACGAGAGGAACTTTTCGGATAGCAAGAGAGCCAGGAGATGAATGAGATATCGCTCGTTGTTTGGCCCGGCGGCGGCTGAACTCGCGTTCCTCATACAGCTATGGCCGATCATGACTCTGGTCCGGCCGACGCAAGGAGTCAACTTCACCTCAATTCCCTTGACGAATCTCAACCTTCGTGATATGGGCCAAGTAGCTCTTCCAGGCAACTTTGACTCGATATCATTGTACACATATCAACAGCAAACGGAGAATGCATTCAGTACTAATGGGACCCAATCCCTCATCACGCAATTACCTAATGGAGATTTTGCAACAACGGCTTCGGCAGATGGATACATAAAGGCGATGTGCCCGTTCGTAATGCAGGACGGAACTTTCGCAGGAGTGATAGTCGGGGGCAATTTTACCAGCTTAGGTGGCGTAGAGGCTCAGGGAGTTGCGATGTACGACTCGAAAATTGGAAAAGTTACGCCTCTCCCAGGTCTCACTGGTTCGGTCAATGCGATCCTGTGCGATCGAACGACGAACACCGTTTACGTTGGAGGAGAGTTCAGGGGTGCAAACTCGACAAATGCTATTGCTTGGGTTGGGATGTCAGGTTGGGCTAACCTGCCCTTTGAAGGATTCAACGGACCTGTCAATTCGATCGTCATGGGCTCAAACGGGCATATCATCTTTGGCGGGTCATTCACTGGCCTGGGAAATTCGACTACCACTACCCCGAATCAGAAAGATCAACAAATTATCAACATTTCATCTGCGAACATTACAGCAGTAGGTACATCGACCACGGCTGGCTTCAGTAATGCATCCAATATCTTATGCAAGACCAATGGCCAGGACGGCCCCAATAATACTTGGCTTTTGTCAGACGACTCCCCAGGCTCTTGGACAGCAGCTATGAATTTTGGCTATGAGCCAAGCTTACTCAGAATCTGGAACACTCATCAAGATGATCGTGGGACAAAGACGTTTCGATTCACGGCTATACCACTCAATGGGATTATGAACTTCACCTACACTGACCCTGATACTGGCGAGGAAGGACTGTATTGCGATGCTCGATGCCCTCTATCGTCGAACAAGTCTGTTCCATATCAGGACTTCCGATTCTGGAACATCGTAGGCATGAGCGCATTCCGGATCGACATTTCGGATTGGTATGGTCAAGGAGGTGGCCTTGACGGAGTGGAGCTTTTTCAAAATGATATATTTGCCTATGCTGTAGATAGTCTTAATGAGCCCGCCTGTGCAAATTTCAGATTTGGCTCAGAATCTACAGCTACCGGTCCCTGGACCGTCACGCCATCTGCTTTGAGCTATTCGGAATACTTGACTGCTGCAAATATCAGTGGGTCAGGTACTAATACTACCGCGGTCTCTGTGCTGTTCGAGCCGGATATAAAGCAGAAAGGCAATTACAGTGTGACGCTATTCACACCGGGCTGTGTACAAGACAACAGCTGCAATACTCGCGGTATAGTCAATGTGACTGGAAATTATTCCAGCACAGGTCCATCAGTTGCCCCCATACTAATTTATCAAACCAACAACTACGACAAATATGATACAATATATCAAGGCCCCGTCGACGTGAACAGTGACGGGTTCCGGCCTTCAGTCACGCTCACACCCTCATCCAACCAAAGAGATGGCTTCTCCATTGTGGCGCAAAGAGTGCAATTTTCGATCGGTAATTCCACCGGTGGCCTCAATGGACTTTACGAGTTTAATCCGAACTTGAACACGCTAGATACAGACTTCTCAAACTCAACCATTGACCAGGCCGGCATGGACTTGAGCGAGAGAGCAATTATCAAGAGTATTGCGGTGCTGAATAACATCACTTACGTTGGTGGCAACTTTTCCGATACTAACACTGGCTTCGAAAATATCTTCTTCATGGGAAGCGGCAACTCGACTGCGTTACCGAACGGAGGGCTTAATGCTGAGGTGATGACCATTACCGCATACGAAGACTTGCTTTACGTGGGAGGTAATTTCACAAATACCGTGAACGGGACCATCACTGGACTCAACAATGTCGCTGCCTACAATACTAGCAGTCAGAAGTGGCAACCCCTGGGTGCAGGTGTCAGCGCAACGGTTTACTCCATTGTCACTTTAGAAGTCAACGTTACTGCGAACCAGCCAGAGGTCTGTGTCACTGTCAACGGATTCTTTGACCAGCTTGATGCCTTCGGTCCAAATAAGGCAGTCGCGGTCTCCGGATTTGGGGTATGGGTCCCGTCACGTCAGAATTGGTTACAGAATCTCAAAGTCCAGTCTCAGGCAATTACTGGGCAGCTCAGTACCATGACCAACGTGACCGGATCCACTCCTCTTTTAGCGGGAACCTTGTCCTCGCAAGACATGTCAGCTGACGACGCTGTCTACCTGACCGGGAATCCTACGGCCATCAATTCACTCAATGTGGGGATCCAACCGCAGCAGATTGGGCCACAAACCCGCAAGCGAGCAATTAGTGGGCAAAATGTGACTGGAGCTGTTACGGGCCTATTTTACGCCCCAAAATCTCCAGGGGGTTTGAACGTCACGGTCCTCGGGGGCCACTTCACTGCTACAGCTAGCAATGGATCACCCATAGATAACCTGGTTTTCCTCAACAATACTGCCACCAGCACCATCACTGGTCTAGCTTCTGGCCTAGATACAGATTCAGCTTTCTTGGCTCTTGCAACGTCTGGAACCGTCTTATATGCTGGCGGAAGTGTTACTGGGAAAGTCAATGGTGGCAACGTCAACGGTCTTATCGCCTACGATCTTGGATTAGCAGACTATTCA---CCACAGCCGCCGCCTTTCGCTGGCGACAATGTTGCGGTCAACGCTATCACTGTCAGGCCCAATAAAAACCAAGTTTATGTCGGCGGCAGCTTTAATAGAGCCGGATCACTTCCCTGCCCTGGTGTTTGTGTCTTTGAAAACGGTCAATGGAACCAGCCAGGGAGTGGATTTGGTGGTAGTGTCTCAGCGTTGACCTGGCAAGGCACCGACACACTACTTGCGGGGGGTAACCTGACAATCAACAATAATGCGACGTCGTTGGCCAATTACGACACTGCGAAAATGCAATGGACAGCATTGAATGGAGCAGCTGATAACGTTCCAGGCCCCGTAACAGCATTAGCGCCTGCCAACAATGGTGCGTCTGAATTCTGGGTTGCCGGCAAGAGCATCAACGGATCTGCTTTCCTCGTGAAATACGATGGCAGTTCTTACCATAGCGTTGGTGACATGCTGGGCAAGCAAACAACCATCCTAGGATTGTCCATGCTGGAACTCGGCACTGGTCATGATGACAATGATCTCATCCCTAGTGGTATGATACTTCTCGTTACAGGCCAACTCAATCTACCTGCTTTCGGCAACGCTTCTGCTGCACTCTTCAACGGCACCACTTTCTCCCCATTCATACTTTCTACCTCACGGAATAGTGCCGGAAGTCTATCCCAGTTATTCTCAGAGAAAACAATCAATTTCAAGGCAGCAGGTGGTCACATGGCCGTCGGCTTTGTCGTACTAATCGCTCTAGCATGTGCTCTTGGTGCCATATTCCTTCTTGTCGTTGCGGGCATTCTCATCGAACGTTACAGGCGTAAGCACGAAGGCTACACTCCAGCGCCGACGACCTACTTCGACAAGACGAGCAACATGGGACGCATACCGCCTGAACATCTCTTTGGTCGGCTGGGACAGAGTAGACAGCCGATGCTCTAAATGAGCCAAGCTACAGGACTCGGGGCCTCTGTGACGCCAACGCAAGCCAACATCTTCAGACATGCACGCTCCCTTTCCCATCAAGGCGCTGGAGAAACACATGGATCAAGGGATGGATTTTACGGCCAAACGAAGGAAGCTCAGGATAGCCGATCGCTCGCTAACAACTTGCAATTCGGTCCTCGTGGTGCTTCGCTTGCACCGTCAACTCAGCCTCCGGGAAGCTTCAGCTCAGACTTGAAGACTGTCACATTGCCTAGAGCTGGTACGCCAAGAGCCGACCTCGGTACCTTTACAAGTGGGGGGGATTGCTTTGGCGCAGAAGAAGCAGCATCTTCTGAGCAGCGGCAAAAGGACCTGAGAGACAAGATCAACAAGGAAATCAAGATCAAGATTGGCTCTGAGAATTTACTGGAAGCCTTGATATCCAAGAATGCAAAACAGACAAGAGATCAGCGGCAGAAAGTGGAGTCAGAGCTCACATCATCTAATCGTAAGCTGCTCGAGCTGAATTCTCGTTTGGAGGATGAGATCGAACAAGCCAAACGTCCCACGACGCCGAGCAGAGACCGCGTCTCGGGTTTATTTCAAGGCAGTCCCATGAAGTCACCTACAAAAGATAGTCGAAACTCACAAGAACAATCTTTGTTGGTCGAGCAAGAATCAGAGTCTCCAACGTATGTACTCGCTGAGATACTTCAAGCGTTGGAGGTTGAAGGCATGCAACCTGACTACTATGTCGAGCGGGCGAATACTCTGGTCGAGTTGTTCAAGAGGTATCCGAACTTGAAGTACGATTTGGCCTGGCCAATCTTCGGTCTCAGAGTCCAAACGATGCTTCTTAGTAAAAGTCGAGAGGTTGTCGCTGCTGGGTACCGAGTCACAAGGCACGCGATCGCAGATAGAAAATCTCTGCAGACAGTGCGTGGCCTAAACATGGACAGCCTCGTAATCCTGTCTTTGATCAAAGAAAACAAGGCCAGCATTGAACGAGAACAAGCCCTCAAATTTGTCCGAGCTTTTTTGGATATTAAGGATGGTATTCACGAACTTTCCAATGCCGTCGTCCGTACCGTTGTCTCTGTGGCGGAGCACCACGAAGACCGCCTTCGAAACATGAGTCTCATGACAATTTCGGAGATCCTACTACGAGAACCCACGCTCGTGGCAAATGCCGGCGGCATAGGTCCGCTTGCCGATGCTCTGGTTGATGGATCATACCATGGGGCGGAAAGCTTAGCGATGACTTTCTTACACCTTTTAGACAAACCAAAACAACGCGTTCACCTCCAGTCAAACTACGAACTAGACTCTGCCTATACTCCATTCACCGACCCTTCCACTGGGCATGGACATGAGGAAAAGCTCAGGTCAAGTGCAAGGCTAATTGCTGCCGTTCTGAAGACCTGGCCAGGTTTCTTTAGTGCTGCTAGTCGCAAATTTCAAGCTATCAAGTCGCTGCTGCAATCTTTGCGATACCCGAACTCACTTGCCAGAGACCTGATATTGGACCTTTTGTTTGATGTGCTACATATATTGCCGCCTTCTTGGACTTCTTCATTCCTCGCCGGACGAAGATTGACCACGTACGGCCGCGTTGCCAATTTCAAGGCAGAAGGCAATAGCCTCGGTCCCAAGGCAGACGCTGAGGAAGCATACAATTTTAGTCTGATGGACCACTTTACGACTTTACTCTTGGCGTCTTTCATGCATTGTGGTTTAGTACAGGCTCTCTCGGATTTCGTTGAAGACGTTGAGGAGCCCATGCTAAAGAGGAAAGGTACTTTACTGCTGGGCGAAGTCCTCAAACTTGCAGATCATTGCTTGCCTACTGCTGCAAATGCCAATGTTCAGGTCTTACCTGGATTGCTCGCAGAATCTGTCGAGGGGGGGTCCGAGAATGGCTCGTTGGCTTCGGGAGTGATCTATCAGATAGACAGCGTCAACCGCACTCTGCAGCGGTCCGGTCATCTAGCGAAAGCTCAACAGTCACCATCGTCGGGTACCATCACCCAGAACCCCAACATCTTTGCTCGGCCAAACGAACCCACAAAGAGCAAACTGGGCGTTGACATCGACGAGATTCATTTTCGGGCTCTGCTCTTGGAGACCCAGGTACTTACAACAGCGAATCATCTGAAATGGAAATGGGATCTTATCAATGACCTCATTGAGGGCCCATTGTGCAATCCCAAACGATTGGAAGAATCAATCAAAGCGAGTAAATTTATGAAAAGACTCGTCGGTTTCTACCGACCATTTAAGTATAAATTCTCAGAGGCACGAAACACTAAACCCAACCAACGTTATGTGCGCGTAGGTTGTGCTCTGATAAAAACGCTTCTACAGAATCCAGAAGGTATTACGTATCTGTCAGAGAGTAAGCTCTTGAGGCAGCTTGCTGAATGTCTCGCTCAGCTTGATAGGCAAAGCGGCTTAACGTCAACTTCGCCGCTCTTTTCTCCTTATAAAGTCTCCGAGACGCTTACTGGAGGGTATTTCGCAATCCTTGGTGCCTTGAGCAGTGATCCAAATGGCCTTCAAATAATCGAGCGTTGGCGCATGGTCAATATGTTCTACCATATCATGGAGTTGGACACGCGAGACGATCTCATACGAGCACTACTCTGCAACATGGACTTTTCTTTGGACAGTCATTTGCGGGTCATGCTGTCCAAGGCTCTTACCGCTTGCCCGAAAAACATCCGTGCCTATGCCACAAGGTTCCTTCGGAAGTACGCAACATCTCGGCAACGGGAGGCTGATGACTCCCTAAACCGTACAAAGGGCCCTGAATGGGCTATTCGTCTCTTGGTCACCCAACTTTACGATCCGGAAGTCCAGGTTTGCGAGATTGCGGTTGAAATCCTGGAGGAAGTCTGCAATCGGAAGGAACAGCTTGAGTATGTAGTCAGATGCCGCCCAGCTTTAGATCACCTCGGCGCCATCGGTGCTCCCTTGCTCCTACGGTTCCTTTCTACGTCTTTAGGCTATCAGTACCTTGATGGCCTTGATTACATCACTCAAGAAATGGATGATTGGTTCCTGGGTCGGAATGACAGCTATGTTATGCTGGTAGAAGCATCGCTATCTCGAGCACTCATGGTGCTTCCGGAGCGGCCAAAATCAAACGCCGACGAGCAGACGAGAAGCCGTGAATATGGGACTGTACCTCCACACTTCTACAGAGAGCTCACGCGTACGGTTGAAGGCTGCCAGCTCTTGAGAAAGTCAGGACATTTTGACGAATTTGTGGCAAACATCCAAGACTCGTGGTCCGAGCACGATGAACCCGAGGCAATGATGAAGCTCAAAGGGTCTCTCTGGGCTGTCGGCAATGTGGGCTCCATGGAGCTTGGAGCTCCATTTTTAGAAGAGACCGACGTGGTCGATTGCATCATCAAGATTGCAATGTCGTCCGAGGTCGTGACAATGCGAGGTACAGCATTCTTTGTCCTGGGCTTGATCTCCCGAAGCCTCCATGGCATGGAGATTCTTACAGAGTATGGATGGACAGCTGCTACAGACCATCTTGGACGATCACTCGGTTATTGTCTCCCTCCAAATCTGGAAGAACTCACTTCCATGGACTCCCAACGTTCAAACAGGTCTCCGCAGCGAGTGCCGCCGCCTGTTCCGAGAGATATCTCTGCTGTTGTTGACCGCCCCGCCGAAGCTGACGATCCCGTCCAAGATCGCATAGTTGCGCTGATCGTGGAGGCTGGCAACACTGTGATTACAATGGGAAGGTGCCGAGAGCTCCAAGCCATTAAAACTAAATTCCCCGAGACGTTCACTTCCGTGGCTTTGTTTCGCAAAGTCATGCTTATCCTCGAGAACCATACCTATAACCTGCGTACCAGACGTTTTATCATCGACCTCTTTGATAAATCTGTCATGAGAAGGATAGTACTCGACGATGACTCGGGTGACGACAGTCCAATCGACCCTAGAGGTGATGGACGAGGGCGGACTGTCAGCGACACCTAGATGGGGAAACTCATCCGCCTCGAGCTTTACAACTTCAAGTCTTATAAGGGCCATCATGTTCTACTACTTGGAGATTCCTACTTCACCTCAATCATTGGCCCCAATGGCTCTGGCAAGTCGAACTCCATGGATGCGATTTCCTTTGTCCTTGGTATCAAGTCTTCCCACCTGCGCTCCACTCATCTTCGTGACCTTGTGTTTCGAGGCAGAGTGTTGCGCACTTCTAAGATCAATGGCGACGGTTCAGCGACTACGAACGGCGTCAATGGACATACGAACGGGGATCGAGGTTCTGACGGCGAAGATGAGGCGACTGGCACTCAGGAGCGTAACGATCCGAAGAGTGCCTGGGTCATGGCTGTCTACGAGGATGACGCCGGCGATGAACAATATTGGAAGCGCACCATTACGAACCAGGGAGTCAGCGAATACCGAATCAACGAGCGCGTAGTCACTGCGTCCCAGTATAACGAAGCTTTAGAGGCGGAGAATATTCTCATCAAAGCACGCAATTTCCTGGTTTTCCAAGGCGATGTGGAAGCCATTGCATCTCAATCACCGCGAGATTTGACGCGCCTCATCGAACAGATCTCTGGAAGTCTTGAATACAAAGCAGAGTATGAGCGATTGAAAGAGGCGCAAGAAGAGGCTCTGGAGAATCAAAATATCAATCTCCATAAGCGTAGAGCCATTAATTCGGAAATCAAGCAATATACTGACCAAAAGAACGAGGCTGACAACTACGCTAAGAAAGCGGACGAGCGGGACCAGGCAATCGTCACGCACATTCTGTGGAAATTGTACCATTTCCAAAGAGTGATTGAAGAATCTGGGGCAGAAATTCAGAAACACCAGGAAGAACTCAAGGAGCAAAGGCGTGGGATAGAAAAGTACAACAAAGCTCTAGAAGAAGCCAAGAAGGACCAGGCTAAAGTCGGTCGAGATATTTCCAAATTGGAAAAAGATATCAAACAGAAGGAAAAAGACATTGAGGGAAAAGAGAATGGACTCGTACCAGTCGCGGAGAAGATTGGTATCACAAACAGGAATCTCGGCAAATACAATGCTCGTATTGTAACCATTTCCAAGGAGCGAGACGTCCATGCCAATAGCGTGAAGCAAGCAACTAAAGAACTCAAAGTCGTTGAGAGAGCTCAAGCTCAGTGGGTCAGCGATTTTAGAATACTGGCTGAGCAGGAGGGTCGTGAGCTTAACGAGACAGACTTGCAAATCTATAATAGACTGAAAGAGGATGTCAATAAGAGGACCTCCGAAGAACAGATCAAGGTAGACAACCTTTCCCGTCAGCGGAAGGCAGATGAAGAAACTGTCAAGAGCCTGAAAAGCAAAGTCGATACGGCAGAATGGCAGGCCCAGAAACTCGAAGAGGAGCTGAGCGAAATCGTTGAGCGCAAAGAGAGCGTAAATCATCAGATCAAGCAGACGATCAAGGACATCAACGGGAAAAAGAAAACGTTTAATGAACATGCATCCGAACGACTCCGTCTAGCCCAACTGAGGACCGAGAAAGATGAAAAGCTCCAAGAAGTTCTTACCAAACTTTTAGAAGCTGAGGATGGGAGGAAACAGAATGAAAAGGACATCCGCCTCAAAGCCACTGTGGCCGACATGAAGCGCATCTTCTCTGGTGTGAAGGGAAGAGTAAGTGAGCTTTGCAAGCCCGTCGAAAAGAGATATCAAACAGCAGTCAGTACGGTCCTTGGACGTAACTTTGATGCTGTCATCGTGGAGAACGAGAAGACCGCTATTGAATGCATTCAATATTTACGAGAACAACGCCGCGGTCAAGCTACATTCATCCCCCTGGACACAATCCAATTTACCTCGCTGAACTCCAGTCTCAGAGGCCAAAATCGAGGATGTCGGATTGCTCTTGACACGATCGACTACGAAAGATCCCTTGAGCGTGCGTTCTCTTATGTTTGTGGTAGTGCTGTCATCTGTGATGATCTGGCTATAGCTAAGACTATCTGCTGGGAGAAACGCAATGATGTCAAGGCAGTAACGCTGGACGGTTCAATCATCCACAAGGGTGGAAACATGACTGGAGGTCAAGGGGCGAAGCCAGACTCACGGCGATGGGAAGAGACGGAGGTTGAGAACCTCCGGAAGCTGCAGGAGAAGCTAGTCTCTGAATTAGCAGCGCTTCCAGAATCCCGCCGTGGTTCATCCGAAGAAGAAATGCTACAAGGCGAGTTGACCGGTCTCGAGCAAAAGTTGACTTATCTTCAGCAGGAGGCCAAAGCAGACGAACGCAACCAGATCAGTAAACAAAAAGAGCTGTCTCACGTCCGACAAGAGCTAGCGGCGGCAAAACCCAAATATGAGCAAAAACTTCGCGAATTCCAAGACCTCGAGAGCAGTCTAACTGAAGATCAAGAGGCTGTTAGTGAGGTACAGGACGAAGTCTTTGCCGACTTCTGCAGACGTCTTGGGTACAACAACATCCGATCATATGAGGCTCAGCAGGGGTCATTGCAGCAGGAAGGAGCCCAGAAGAAATTGGAGTTTAGCACGCAGAGAATTCGTCTTGAGAGTCGGATCAGCTACGAACAGCAGCAATTGCAGGAGGCCAATAGTCGCATCAAGGTCTTAGAGGATCGAGCTCGTGCAGACGAGTCGCTCATAAGGGAGCTTCACGCAGAACAAGAATCCTCACAGAGTGAAATCGATACACTAACTGTAGAGCTAGATCAGCTAACGGAGCAGCTGGAAGAGCTGAAGTCAAAGCATAATCAGAAGGCCGAGAAAGTCGCGAGGCAGCGGCGCGAAGTACAGAAGAGAAGCAAGCATGTTGACGGCACGTTGAAGGCCATCTCGGGTTTGGAAGCCGTTAGACAGCTCAAAGCGTCTAGCAGGTACACTCTCTTACGGCGCTGCAAGCTTGAAGATATCAACATTCCGCTTGAAGAAGAATCAAGAGGCCTTGATCAGCTGCCTCTCGATGACGTTGCTCAAACCAATTCTGATGCCATGGACGTGGATGAGGACCAAGAGGCAACCATGCTTGAGCCTTCTGAGGTCCAGCACTACGGAATTCAAATAGACTTTGACGATCTCGATGAGGACTTGAGAGAGCGCAATAACGACAAGCTAGACACGGAATTGCAGGATCATGTCAAGGCTCTCAACAATGAATTAGAAAACATGGCTCCAAATATGCGCGCCGTTGAACGATTGGGAGTTGTGCAAGACCGACTGAAGATCACAGATAAAGACTTCGAGGATGCCCGAAAAAGTGCGAAGAAGGCAAAAGACACTTTCCAAGCAGTCAAAGATAAGCGCTTCGAACTGTTTAGCAAAGCCTTCTCCCACATATCCGAGCAGATCGGGCCTATATACAAGGATCTCACGAGAGATGCATCGTTACCTATGGGCGGCCAAGCCTACCTCGACATGGAAGACGGTGACGAGCCTTATCTAGACGGTATCAAATACCACGCCATGCCTCCGCTAAAGCGTTTCCGGGACATGGAGCATCTTTCTGGTGGTGAGAAGACCATGGCGGCGCTTGCACTGCTGTTCGCTGTGCATAGCTATCAACCCTCTCCTTTTTTCGTCCTCGATGAAGTCGATGCCGCACTCGACAATGCAAACGTCGCCAAGATTGCGAATTACATCAGGGACCATGCCAGACCCGGAATGCAATTCATCGTGATTAGCTTGAAGACAGGTCTCTTTCAGAACAGCGAGGGGCTGGTGGGAATTTATAGGGATCAAGGGGCGAATTCGAGCAAGTCTCTAACTCTTGATGTAATGAGCACCATCGAGGGAGATCTTGGCGCAGAGGAGGATCCAAGATTAGCGATCTTCAGGGCGCTATATGCTAAGAGCGAGGCTAGGCTCAACGCACTTCTTGGGGAGGAAGGTGAGGATGGCGCCAGCAGAGCTGCAGGCGCAGATGAGGTGGGAATTCAGGATGAAGTAACAGCAGAGGCTTCGGCTTTCGCACTCCAGTCCTCTGAAAAGCCTACGAGGAATATAAATGAAGATGACTACGACGAGTCAGACGACGAGGATGAGGACGAGTCAGTCAACGCATCACCTCTCAGGTCTCGAAGTAACCTCCCTACAATTAGCTTGGCGCCATCTACATCAGCAATGCTTCGCGGCCTCTCCTCGAGCTCTACTGCACCCAGTGTCAAAGGCGCCCCTCCCTCTGTAGCAGGGAAGACAACGGAGGACGCGCGGAAGAAGTTGGAAGAGGACAAGAAGGCAACAGAAGAGGCTGCCAAGCGGAGCTTCAACACTGTCTTCTATACCTTGGAGAACGATAAAGATGCCATGCTGGAACAGAAGAAACTCGAGGAGTCGGAACGCCTAGTAGATGTCGAGATGGGAGTGACTGGTGCAAGCGGAAGCAACCTGAGTGGGGGGGGATCTGCACAGCAAGGGACCTTGAGCCAAACGAACCTTGGAGCGTCAAGCTTAGCACTGAAGAATCTGATCAGGGTCATTGACGGCAACAGGATTCGTGTCCCAGCCACGGACGTGGAGCTGAGAAATCTGTTCAGCGATGTGAGGAAAGGGCGTGGAAAGTGGGCTAGTGAAGAGAAGGTCGGACAAGAAGAACTCTATGAGGCCGCAGAGACAGTACTGAATACATTGAGGGGCTTTACCGAGCACTCGAGCCCCTTTTTGACTCGAGTGAATCGGAAGGAAGCACCAGACTATTCCAACATCATCAAGACGCCCATGGACCTAGGAACCATGACGAAGAAACTCAAAAGCAACCAGTATAAGTCGAAGGTGGACTTTGTCAATGACGTTAATCTTATCTGGGCTAACTGCCTCAAATATAACGCCGCACCAGAGCACCTTCTCCGCAAGAAGGCTCTCGTCATGCGTAAAGAGACGGAGAAGCTCGTACCTCTCATACCGAATATCGTCATTAGAGATAGGGCTGAAGTCGAGGCGGAAGAGCGTCGACAACAGAATGGTGATGCTAATCTCGACGATGACGAAGATAGCGACGACGAGCCTATCATCTCATCCAGAGGTCGGGTAGCGCAAGGTGGCAAAACATCTAAAAAGGGTACAGTTGCAAGGAAAGCACCAGCTGATGGCCCTGAAGGGTCACCAACACCTGCCTCGGAAAGCAAGCCATCAGCGAATCAACTAGTCCCCAATGGATTGGGTAGTAATTTAAAAAACGAGCACCTGAGAGCTGACTCGGAAAGTAATGTGGACGGTAGCCAGCAGGATCTTTTGACTCCTCCACCTGGTACCATTACTCCTGCAGGTGTTAATGCTATTCTCGGCCATGGAACCCAAGCTGATGCTATGGACATTGATGGCGAATCTTCTGTCAATGGCGTAGTCCCCTCAGACGGTGCACATGAAGAGGCCGAGACTGATGATCTGGAGTACCAAACCTGGAAACAGGTCACAAAGAAGGACCGCGCCCATGTTACCGCAGAGCGCCACGCGCTCTTCAAAGATGATCGTCTAGATCCGGAGCAGCCAGCTCTTCGACGTACGAAGCAGGGGATGAGAAGCTGGCTACGGAAGCAGAAGCAGGGCGTCAGTGACGTGGTATCGGGAAAGAAGTCTGCCGAGACTGATGCAGATGAGGATGCAGAGGTTCAGCCAAGTGGTGAAACTCTGGCAGAGGGTATGCAAGTCGAGGAAGAGCGACTATTGCCAGACTATTACGACACGATGGCTGCCGTCCCAGAGATTTCCAAGCGACTACGGTGGATCGAGGATTCCGAGGGCAACGTCGCAGACCCATCTGAGGAGTTCCTACGAGTGGTGCCTCAGGGAATCTTCATATCCCCAGAGAGCAATCTCACGCGGAAGATCTCCGAAAATCTGCGACAGATACAAAACACGCGAAAGATTACTTCCAAGATAGGTGTTGTGAAGCAGATGCAGGTCCAGTCGCAAATGTACCAAGGTCAATTCCAAAAGCACGAGCCTGCACCTTTCGTCGAGCAAGACATTGAACTTCATGTCACGTCAGAAGAAGGCCCTCCAATCGCGCCAGAAGTTAGTCGGGCTGCACTACAGCGGTCCACAGCAAAGCTACTGGTTCATGCCGGATTCGAAGAATTCCAACCGGTAGCACTCGACACCATTACGGATCTAGCTGCCGACTACTTCACTAAACTAGCATGTACTCTGGGTAAGTACACGCAAGCCCCACAAGTTGCAGTCCCAGTGCCCGGTATCGGTGACCTCACGTTCAAAGGAAGGTTTACTACCGAGGAGTCGATCCTCCACACCCTTCAGGAGAATGGCGCGGATCTTGAAGCGCTCGACAGCTATGTTACGGAGGATGTCGAGCGTGCCGGCACCAGAATCGCCATGACCCATGATCGGATGAAAGCCCATCTGGCAGACAGTCTTCGCCCCGCATTAGTCGACGCAGGTCCTGACGGCTCCAATGCTTTCAACGACGACAGCGAACAGTTCGTCGGCGGTGACTTTGCCGAAGAACTCGGCGAGGACTTCTTCGGATTCAAGGAATTAGGCATCGATGTAGGTGGTATCAGCGTGAAGCGGCTCAAG----------------------------------------------------------------------------------------------------------ATGACGCAGAGATCCCTGCCTTTCTCCGTCAATCATC------------------GGCCTTTCAATGACTTGTTGTGGAAAGAG------------------------AAACTTCGCGTCCTGC-------------AAGGTCGAAATGATCCTACCTCGAAA--TGGGTGCAAGAGGTGAACCCACAGGTTACA-------------------------AAGCGGAATCGCTACGCCAATGTACAGCCTTGGGAGAAGTCGCGGGTTCACCTCAAGGTTGCCGAAGGAAAGTCCGACTATATCAACGCGTCGCCCATATCACTGCGTGATCCTCGCACAGGAGTAGAGACAAGGTATATCGCAACTCAGGTGATACAATT-CCATTCTCAG------------------ATGGCTGATAACACAAACCCCGGCAACTTCGCCAACCGCCCCAAGGAGGAGGTCTCTGAAATCGCTTCAAAGGGCGGACAAGCTAGCCACTCGGGCGGGTTTGCTTCCATGGACGCCGACAAGCAGAAGGAGATCGCATCCATGGGCGGTAAAGCATCTAGTGGATCCTTCGAGAAGGGTAGTGAAGCAGCGAAGGAGGCAGGTCCCACTGGGCCGGTCGACAAGATGTCTCT----------GACCGAGAAGCTTGACAAGATCAGATCGCCTAAATTGCAAAACCAGCGAGAGGTGCAAGCAGTCCTACCCAAGCCTGCTCAACACCCCACTGACCACAAGCAGACAGCAGTCGTACTTTCTGCCGTCGAAGACACGCTCAAGGACCAAAATCTTGGTACCAAGCCTACTGCATACTTTGCTGCCCTGCTCGCATTGCTCAGCCAATCCGTTTCTCCATCGAATGGCATTGTGAACAAAGAGCTCGCGACTTCCGTTGTATATTTGCTGGATCTCGTCACACCCCACGTTCAGGCACCCCTCCTTCGGTCGAAGTTCTCTCAAATTTTGACGAGCCTTGCGCCTGTCCTTACAAACAACGATATCGAAGCCCCTTTGATACGATCGTCAATTGGATGTTTGGAGTCTTTGCTCCTTGCGCAAGACAATCCAGCATGGGCGCTTCCGCAGAGCCAGATCGGTCCTAGGCGGGCAATCGCTGGGTTACTCGTCCTAGCGTCAGACCATCGCCCCAAGGTTCGAAGGCGAGCACATGATGCCCTTACCCATGTGCTCAAGAATGCGCCGCCCAGTCCCTTCGTCGACCATCCAGCAGCGGACATGTGCGCAGAGACAGCACTGCGGAGTGTCAATGAGCTGGCTGCTGCAAGTGGGAAAAAGAAGTCCAAGGGGTACAGACATGAAGAGCATCAGCCCGGTCTTATGCACGCTTTGCAATTAGTGAAGACGATAGCTTCAGCTTCAGGTGGATGGCCAAGTAAGAAGATTGAGCCGCTGTGCGAGGTGCTCATGAATACCTCGAGGTCCAACAACGAATACCTTATAATGGCTGCGTTTGAGATCTTGGAGGTTATTTTCGCCGGTATGGCCGATGAGGTTTCGTCTGTTAAGCTACCAAGGCTGATGGAAGCCATCGCCGCCTTGAGACCGTCCCAGAATGATTCGCAACTACTGCCGCCTTGGATAGCTGCTATGTCAAGAGGTTACGATGTTTCGGCGCAAGTCAATCCCGAAGACACTTTTCAAAAGCTCCCGGAATTATTCGATATCATTTCCGGTTTCCTTGCTTCTTCGTCCCACGATATACGAACATCAGCTTCTGAAGGTCTAATATCGTTCCTCATCAATTGTGTGCCACATTCAGTTATCCTCGAGCCTTCCATATACGACGAGAAGGTGTTTGAAAAGATAGCTAAGTCGGCCAATACGCTGCTCAGTGTCAAATATCAGTCTGCTTGGATGGAGGTTTTCACAATTCTATCAGCGTGCTTTTCCGCTTTCAGGTGGAGGTCACCCGGTCTTCTAGATGAGGTCGTCAGAAGTGTTGGCGAGCTTAGAAGCAATGATTCGTTCAACGGCAAGAAAGAGGCGGATGCAGTACTGGGTAAAGCCGTTGAAGCTATGGGTCCAGAGAATGTTCTCCAGCTGTTGCCATTGAATCTTGCGAAACCGAAAGCTGGTCATCCTGGAAGGGCGTGGCTGTTGCCAGTACTACGAGACCATGTACAAATTACCGATCTTGCATATTTCAGGTCTGAATTCGTCCCTCTTAGCGAGACAATGTTCCAAAGAGTCATTGATAACGGCAGCTCTGAGAAGACTATGGAGATTAAGATTTTCGAGACTCTGGTCCAACAGATCTGGGCTCTGTTGCCAGGATATTGCAATCTACCGCTCGACTTGACCACTTCTTTTGACCAAACCTTCGCAGAAATGCTCGCAAATCTGCTTTACAAGCAGACCGAGTTGAGAGTTGACATATGTAGAGCTTTGCAGACCCTCGTGGAGTCAAACAAGGCAATATTATCAAGCGAGGTCCCTGAAAATGACCTGCTCCTGCAGCACCGAACCACCAAAGCAGATGCACAAAAAAGTATCGATCATCTGTCCACATTCGCTGGAAATCTTCTCGCGGTCTTGTTCAATGTCTATAGTCAGACCCTACCACAATATAGAGGATACATACTGCAGTGCATCAATGCCTATCTGAGTATCACTCCCGAAAAGGAGCTACTTGAGACCTTCACCCGCGTCACAGCCATGCTCGAGGCCGCCCTTGCCGAGTCCACATCCCAAACCCAAGCGGACAAGCAGAAGCAGAAACCGTCCATAGACAAGATGGCACCAACCAGCCATACCCTCATGGATCTCATTATCACTCTTTCGATCTATCTTCCGCGCCCCAGCTTTCCAACTCTATTCGCCCTTGCGGCCCTCATTCTTCCTCAGTTCAGTGATCCTCAGCTCCAGAAGAAAGCCTACAAGCTCCTACCTCGCCTAGCCGCCTGTCCAGCTGGCTCTCTCGCATTGCAAGACCGCAATTCGGAATTGCAAGCCCTTCTATTATCCACCGCGATCTCTACCTCCGCAGCAGCACGCCGCGATCGCCTCGCAGCCATCGTAGTGGTAATCGAACATCTCCCCCAATCAAGCCTCCACTTCATCCCTTCAATACTTTCTGAAGTTGTAATCTCAGCCAAAGAAGTTAATGAAAAGGCTCGAACGGCCGCTTTCGATTTGCTTGTCCTTATGGCTAACAAAATGGCTCAAGGCGGCCAGATCGATCAATCGCAGATCCCACATATGGACGCCAATGCACCAACTGCTACCGCGTCACTGGAAGAGTTCTTCACCATGGTATCCGCGGGCTTAGTTGGCTCAACGCCACATATGATCTCAGCATCCATCACAGCTCTAACACGCATACTCTACGAATTCGCCACTAAGCTCCCACACGCTGTCATTGACGACTTGGTACAAACAATGGACCTCTTCCTCACCTCCGCCAATCGAGAGATCGTCCGCTCAGTGCTTGGCTTTGTAAAAGTCGCCATTATCTCCCTTCCGGAATCGATCGTCAAGCCCAAACTCGAGACTCTGATTCCAGGTCTCATGTCATGGAGTCGAGAGCACAAAGCGCAATTCCGTGCCAAAGTCAAACACATACTCGAGCGGGCTATCCGTCGTTTCGGGTTCGAAGCGATTGAGAAGCAGTGTCCAGAAGACGACAAGAAATTCATCAACAACATCCGCAAGACTAAAGAGAGGAGAAAACGACACAAGGCTGAAGGTGCCGAAGATGCAACCGCG------GAGCCGGAGAAGAAAAGAAGTAGATTCCAAAGCGAGTACGACGAAGCCCTCTACGGCAGCGATTCGTCCTCTGACTCCGGCCGCGACTCCGAGGGAGAGGAACAGACCAATGGCAGGGGAGGCGGGACATATATCACCGAAGATGCAGACGAGCCTCTCGACCTGCTGGACCGCAAATCCCTCGCCAACATCTCGAGCCGGAAACCCCAAGCTAACAAACAAATCCCAAGCAAACAGCGCAAGAACAAAACGGATCTCGACGGTAAACTGGTTTTCAACGACAACGACCCTGATGA------CGATGATGACGACGTAATGGCTCTCGATTTCGACGGTCCGAATGCGAATGGTGAGGAGGTAAGTCTTGAAGGCGGCATCAATGCTTATGTGGACGCTATCAAAGGCCGAGATGCTGTACAGCGCGGTCGTGGTGGACGGCTGAAGTTTAGTAATCGACGCGAATCGAAGAGGGATGGTGATGGTATGGAGGTTGATGATGACGGCGACGATGGGAAGAAGGCTCGATCGAGCAATGGCGCTGGTGGGAAGAAGAATGTTCGGTTCGTCGATGCGAAACGGGGGGGTGAGGTGAAGGGGGGGAAGGAGTCGAGGCATGGCGATAGGGTGAGGGGGAGTGGGAAGGGTTTTGCGAGGGGAAGCGGTGGGATTGGGAAGAGAGGGGACAGGAAGGGGTTGGGTGTTGGAAGGGTGAGGGGTGGTAGGGTCACTAAGGGTGGTGGACGACGTTGAATGGATCCAGACTGGCAAGAGATCCATAAGATCCAGCTACCTTCACCCAACATCGCCCAATTTGGGCCTACGCCGAACATTGGTACGATTGCATTCGATACACGTCAGGAACTGCTTTGGGTTGGCGATAATTTTGGTCGAATAACCTCATTTTCCGGCCATCAACTTGAGAGATATACGTCCCTTAAGGCCCATCCGGAAGCTGAAGGTCCGGTGCATCAATTTCTCTTCAATGAGAAGGGAGTAATCTCCTTGGCGGCGAAAAGCGTACATCTTACTCTCAGAAGGGGTTTATCACAATGGCATATCGAGGAAGACGACATGACCGACTTGTCGTGTATGACCTTTCTACACAAAGATGCCCAGCACATCCTGGCAGCAGGATGCCAGCACGTCATGTACGAGATTGACGTGGACAAGGGTCACGTTGTCAAGAGACTTGAGACGAAGTCCCAATACACCATGATGAAATATAATCGCTACATATGTGCAGCAACAAGTACGGGCGCTATCGACTTTCTTGATCTAGGTACTCTTCAGGTAGTCAAGACAATGCAAGCTCACACCTCAAACATCAGCAGTATGGATGCGAGAAATGATTTCCTTATTACATGTGGGTGGTCGCCAAGGCAAAATACAGGTGCACTAGGCTTCGACATCTTTGCTACTGTTTTCGACCTCAAAAGACTGGAACAGCTGGGCCCCATACCTTTTGCCGCGGGCGCTGCCTTCGTGCAGATACACCCCAAGATGTCAACCACCAGTGTCGTTTGCTCACGAAGTGGTCAGGTCCACGTTACTGATATCATGAACGCTGGAAACGTCAAGATGATCCATGTGACCCTCACGAGCTTCCTCACAGCTTTGAATATGTCACCTACCGGCAATGTCTGGGCGATAGCCGATCAAGAAAACAACCTCAGTCTCTGGGGTTCGCCTAACAATTTGCACTTCTTGGAGAATCCTAGCCCCACAGAATTTGCAGACCAGGTTGCACCAGTTCCCCATATGGCTGTGGATTCTGATCTCCCTTTCAGTACGATAGGCATGCCCTATTACCGGGACAAGCTTCTCTCTGCATGGGGTAATGATCGAGTATTCGAAGTTGGAAAGCCTCCGCCGACCGTGGATTCCGATCTCCTGAACATATCACGGCGTGGTCCTGCAAATATTGGGCTGATCGCACCGAATCCCCGTAAATCTCTCAGGAACCAGGTCGACCGGCCCTTGACCCCAGTAACAGATGGCCATTCAGCAACGGAGCCGAAATACTTGAGCGACAAGACTAGAATGACTACTAGTGGTCTTGATGGTGGCGAGGTAACTATCGATATTACCACAGCCTTTGCCAATTTTGCTCTGTCTAGCAACACAGGAGACGCACCACATGGCTATGAGGAGCTTCGAATTAGATATGGCGGTCCCCGTGGCGTGCAAGATTTTGATTTTGGATACTACAATCGGACTCGCTTTTCTGGACTCGAAAACGATATCGCCAACTCCTTTTTGAACCCCCTTCTTCAGTTACTTAGATTCACCCCACTTATTCGCAACGTCGCTTTGTACCATGTCGCTGGAAGCTGTTTACACGAGGGTTGCTTGCTTTGTGAGATGGGTTTCTTGTTTGACATGCTAGAGAAGGCTGGTGGCAACACTGGGAAAGTGTGCAGGGCTACAAACCTTTTCAAAACTTACAGCAGCAATACCAATGCTGGCAAGATGAACATCGTGGAGGAATTGTCGCCGAGGAACCCTCTAGACCATCCTATTGACCGGAATCGCAACCACACTCCCAAATTCTCCGAGGTACTTGACAGGGGCTTCCACGGTGAACCCCAGGCGAAAGGCTGGTGTCAACGATGCAGAAGGTATACTTCAATGACCAGCCAGCGGGCTTTTACTAGATCCGCAGATGTTCTCATGATTAATCCTGGTCTCGACAAAAACCCGCATAGCCGAAGTACGTGGGCTACCCCAGGCTGGCTTCCACGGGAGGTTGGGATTACAGTCGAAGGTGGAAACCTCATGTGCAGCGAAGGCGAACAGTTACGGCCGTTCCGAAATTATCGTGCCACCACCGTTTACGAGCTTGTCGGACTTGTGGTCGATATCACGAGTGCCGAGCGACAGAAGCATCACCTGATATCGTTTATTGATGTGAGTGTATCGGACTCAGATCGTCAGCAACAACACAGCCAATGGCACCTATTCAACGACTTCATGGTCGGACCAGTCAGCCAGCAGGAAGCACTCAGCTTCGCCTCGCCAAGGAAGACTCCCGTTTTGCTGGTCTATCAGGTGCAGAGTGCAAGACACAACGTCGACAATGCGTGGAAAGATTCCCTCGATATCAATTCCCTCTATTACAACGGTTCTATGAACATCATCCCCAATCCCGAAGGCTTCACCCTCCAACCGAACATCGAAGTACCCACCCCAGGCTCTCACGTAGCCATCGACGCCGAATTCGTCGTCCTCCAACGCGAATCCTTCGACATCAACGCCGATGGCGAAAAGAAAATCACCCGTCCCGTCCGCCAAGGTCTCGGCCGCATCTCCGCCCTCCGCGGCAGCGGTCCAAACGAAGGCATACCTTTCATCGACGACTACGTCACCATCTACGAACCCATCATCGACTACGTAACGCAATACTCCGGCATCGAAGTCGGAGACCTCGACCCCGTGACCTCGGACAAAGCGCCAATCTACCTGAAAATCGCCTACAAGAAACTCTGGCTGCTCCTCAACCTCGGCTGCATCTTCGTAGGCCACGGTCTGATATCTGATTTCCGCCACGCAAACATGTTCGTGCCGGAAGCGCAGAGCATAGACACAAGTCTCCTCTTCAAAAAGGGCGAACGCACGCTCAAACTCAGTCTCCTCGCCGATTTCTTTTTGAAAGAGGAAATCCAGACAGGAAACCACGACAGTATCGAAGACGCACGCACGGCGCTGCGGCTGTGGAGGAAGTATCAGGAATTCGAAGCGTTGGGCGTGGTGGAGCAGAAGATTGACGAGGTGTATCGGTATGGGCGTAAGCATCAGTATCAGCCTAGGAGGGAGGAGGGGCATCATTCGAGAGGTGTGGCGGGGGGGAGTAGTGTTGATTTGATGCTTTTGGGCGGAAGAATGACGCCTGTTGGGGGGAGATTGACGCCGTCTGAGGTTGGAGGGGGGAGTGGGACGGTGACGCCGCAGAGGAGGGGGCGCGAGATGGAGGGAGGGGGGATGGGGTATTTTGAGAGTCCGTTGAGGTGAATGAGCCATCTCAAAGACTTAATTGTAGGGGAGGTCGAGGTCGACGATGACGAGGAAGAGGAATCGTATGATGAAGAGACCGGAGAAGCTCGGAGAAAGACGAATGGCGCCAGGACTACTAACGGTACTAACGGACATCTCGATGATTCGAGCGAAGAGGACGAAGATGATGACGATGAAGAGGCTGCAAGGCTGGTGAGAGAAGGTTTTATCGTTGAAGATGAGGAAGACGACGAAGAGCGCGCCCGACGGCGCCAAGAGAGAAAGAAACGCAGACGGGAAGAGCGTGAGGAAGAGGAGGCTGTATTAGATGAAGAGGATCTGGATCTCATAGGACAGCTTCCAGTCGACGAACAACGTGACACTAGCGAGGGGCCAAAATTCAAACGTCTCAAGCGAGGACACAGGGAGGATCGTGACGAACGGCCAAAGGGCATAAAAGACATATTCGACGATGACGAGGAAGACGGACAACCTCGCGTACTAGAGGGTCAACGTCGTCCTGGTCACCGAGGCCTCGAGGATGAGTTTGCAGACTTCATTGAGGAGGACTTCGAAGATGATGACGCCAAAGGCCCCGAAGACGACGATGCCGATATTCTTAGGAAACCTCATAGAAACATCGTTGCGGTTACGGATGCGGCAGGTCTTGACGAGGTCGCAATGGAAGACATGAAAGAGGCCTTTGGCGACGGGCTGGAATACGATTGGGCGCTTGAACTGCAAGAGCAAGAAGAAGACGAGCAGGGACGCGTGGATCCCGATGACCCGGATGGATTGGCCCGGGGCCTCGAGTTGAAGGATGTTTTCGAACCTTCGCAACTTGTCGACAGAATGTTGACAGATGACGACAATCGGATTCGGGTTATGGACCAGCCAGAGCGCTTTCAACTTGCAAGAAAGCCTTACAGAGATCTTGAATTAACAGACGAAGAGTTTAGGGAGGAGTCTATTTGGATCTCCAACCTTATGTGGCCTAAAAAAGCGCTGGCAGCTGAACATCGAGAGCAATTCCAGAAATCGATCGCAAAGGTACTGGAATTTTTAAACATCGACGAGTACGAAGTTCCGTTTATCTTCCAGCATCGCAAGGATTACCTCATCCACGCCCAAAAGATAGAGGTCACCCCAGATCAGTACAACCCAAATGCACCAACATACGTTATCAACGCAGAGAAGTTGCTGAATCAGACCGATTTGTGGGAGATTTTCGATATGGATCTGAAGTTTAGAGCTCTCATTGACAAGCGCCACGCTCTGCAGCGCACCTACGATAACCTAGGGAACGTGTCCGACGACTTCAAGGACCCTGTGATCGAGGAGATGCTACCTTCAGCTATCACGATGGAGGAACTTCAGGATGTGCAAGACTACATACATTTCCAGCACTCTGCGCGTCTTACCGACTTGTCTGTTCTTAATGGCTCAGGCACAAATGGGGTCACTCATCGTCGCCCTGGGGCTTCGAAAATGATTTTTGAACGCATTCGAACCGGAAAGGTCTATGGATTGGTTCGGGCGTTTGGTATCTCAGCGGATGCTTTCGCTCAAAATGCATTGCATAAGGAAGGCATACGGCAATTTACTGAAGACCCAAGCCAACGTCCAGATGACATGGCAGATAGCGACGAGATATTGGACCCGCCAGACTATTTCTCTGGTGTGCAATGTCTGAGAGCTGCTAAGGCCATGTTTGCCGAAGAGATTACCTTGAGTCCGAAAATGCGAAAAGTAGTTCGACAAAACTTCTTTATGAGCGGTATTGTGGACTGCTACCGGACAGAGAAGGGTTTGCGTAAGATTGATGATCAGCACCCTTACTACGATTTTAAGTATCTACGAAACCAGCAGCTTACTGATATTGCTCGTAAGCCAGACCGCTTTCTGTGCATGCTGCGAGCAGAAGAAGAAGGGCTGGTGGAGGTGAAGGTCCGGATTGAAAACCCTGAAAGCTTCAAGAAGCGACTTTACGCAGACTTGGAATCAGACAATTTCAGTGAGATTGCTGATGCCTGGAATCGAGAGCGAAGAGATGTCCTAGATATGGCTTTCCTCAAGCTAGAGAAGATTATGACTCGAGGCGTGAAGGAGGCCCTGAAGCTCGAATGCGAAAACATGATTGCAAAATCGTGCCGTGAGGAGTACCTAAGACGACTCGACCAGGCTCCCTACAAGCCTAAGGGAATGGTTCTAGGCACGATCCCGAAGGTTCTTATCTTGTCCAACGGCACGGCCACAGTAGGTAGGGAGGCCATATGCTGGGCTGCGCTTCACGATGACGGTCGAGTACTTGGTAATGGAAAATTCACCGATCTTACGCTAGGAGATCCAGAGAGAAATACCGATGATGGTGCCGACGTGAGAGCCCTAGTGGAAATAGTCGACAGGTGGGAGATAGAAGTCATCGGCATTTCAGGTTTCTCAGCAGAGACCAGAAAATTGTACAAATTGATCGATGACATTGTCGAGCGAAAAGAGCTACACGGAAATAGCTATGAAGATGATGACGGCAACACTAGGGTTGACAAATTAGATGTCGCGATTGTCAACGATGAAGTTGCACGACTATATCAAACCAGCGACCGAGCCAACATGGAGCACCCCGGATTTGCACCTTTAACAAAATACTGCGTTGGCCTTGCCAAGTACCTCCAGAGCCCACTGAAAGAGTATGCCTCACTTGGGCGCGACATCATCTCCATCACTTTCGACTCAGCGCAGCGTTTTGTACCTCAAGAGAAGATTCTCAAAGCCCTCGAGACTGCAATAGTGGACATGGTTAATTTGTGTGGCGTGGAGATCAATGACGCGGTTGGAGATCTGTACACCGCGAATCTACTTCCCTATGTTGCCGGACTTGGACCCAGAAAAGCAGCCCAGCTCATCAAAGTCATCAATCATAACAATGGCTTCGTTACGACAAGGGCCGAGCTGGTTGGTGATCCTGACAAGAACATACTGGCTGCTGTCGGGCCCAAAGTTTGGAATAATTGTGCCAGCTTTCTCCATATTGACTTTGACGAGACTGAGCCAGATGCCGACTATCTTGACAGCACACGGGTTCACCCCGAGGATTATGATCTTGGACGGAAAATGGCTGCTGATGCCCTTGAGTGGGATGAAGAAGATATCGAAGCCGAACAGGCGGAGAACGGGCCGGGAGCCATCGTCAGAAAACTCATCAGCGAGCAGGCTCAAGAGAAAGTCAATGATTTGATTTTGGAAGAGTATGCAGAGCAGCTGGAAAAGAGCTTTAACCAACGGAAGCGCGCCACATTGGAGACAATTCGTGCGGAATTGCAACAACCATATGAAGAGTTACGAAGAGGTTTTACATCGCTTACGACCAACGAAATCTTCACCATGTTCACAGGCGAAACACCAGAATCTCTGTGCGAAGGCATGATCGTTCCAATTTCGATCAAAAAAGTTGCAGACGATTATGTCGAAGCCAAGATGGATTGTGGTATCGAGGGTACCGTGCCTGCTCTAGCAATTTCGAACAGACCCGACGTATCAGCCAAGCAATTGTTCTCAGTACATCAGACGGTTCAAGCCAAGATAACATATCTCAATCGCAAGCAGCTTTCTGCCAACTTTTCCCTTCGCGAAGACGAATTACAAAGGCCATTCCGAAAAGAGACTGATCGCATGAGAGATGAGTGGGATGACGAACAGGAGAAGAAAGACAAGGAATCCATGATGGAGAAGAACGACGTGTCTGGTCGGACACAGAGGGTCATCAAGCACCCTCTCTTTAAGCCATTCAACAGCATCCAAGCCGAGGAATATCTCGGCTCGCAGGCTCGGGGCGATTTGGTCATTCGTCCTTCCTCAAAGGGACCCGACCATCTTGCCGTAACCTGGAAGGTCTCAGACAACATCTACCAGCATATCGACGTTCTTGAACTTGACAAGACCAACCAACTATCCGGTGGCACCACGCTCAAGATCGGTGGCCGTTACAACTACAGCGATCTTGATGAGTTGATCGTCAATCACGTCAAAGCCATGGCCAAGAAAGTGGATGAGATGATGCTTCATGAAAAGTATCAGAACCTCAGCAAAGCTGATACTGAGCGATGGTTGACCACCTACACGGAAGCTAATCCCAAGCGTTCGGTCTACAATTTCTGCATCGACCCCAAGCACGCAGGCTACTTCTTCCTCTGCTTCAAAGCCGGTCAGCATGCTCAGGTCCAGAATTGGGCGGTGAAGGTTGTTCCGCAGGCTTTTGAGCTGCAGAAGAATATGTATCCCGATATGAGGGCTTTGTGCAATGGGTTCAAGCTGCTCTTTACTAATATGCAGAGCGGGAAGAGGCGCTGAATGGCTACTGAGCCCACAGTGAATGGGGCTAGCTCTGCGGCTTCTGGGAATTTGTCGGCAGCGGAGAGGCTCCAAGCGAAACATGAAGCCGAAGCCGCCCATCATGCCATGGTAGAAGACGTTATCGATGAGGAGGATATTGCTCATCCACCGCCATCGATGCTTGTTGGTGCAGAGCCACAGTCTGCGGCTGACCCAGTGGAACCGGCACA---ACTGTCAGAAAAAGCTGCTGGGAAACAGAAGGCGAGGGAGGAGGATGATCTATCTTCACCGGAACCGGGGATTAAAAGGACCAATGGTGTCCCTTCATTGAACACCCATTCGGAGGAGGCTTTTCCTGCTCTTGGTGGTGGACCGAAAGCCGCTGCACCTGCTTCTACCCCATTGGCATGGGGGGCAAAAAAGCCCTCTTCGGTGCATGCAGGGGCCAATGGTGGTGTCAATGGACACGCTCCTTTGTCAAGTATGACTTCATCTCGCGCTTCCACGCCTGCTTCGGGCATGGTCACTCCTGCCTCTGCCAATCCCTCGATTGCGCCTCAGCCAAGAGGACTTTCCATGCCTCACATGGCAATGCCCAATAGACATAGTGAGCGGATCCAATTTGCACCATCGCAGCTGCTACCGAAGAACAAGATGAAGAAGCCGTTACAGGAAGTGCTCCGCGGAATAAATAAGAAATCGAAAGCAAAGGTGGAGATGAAGCCCGGTCCTAACGGTGTTATCATTTTTGAAGGAACGGGTCCTGTCGATGCAGCGAGGCAAGCTCTAAAAGACCTCGCCAAGGAGGTTGGTTCTCCGCAACACGTCAAAGTCCCAATCCCACTGAGCGTGCGGCCACATATCATTGGGCGTCAAGGTGTGGTAATTCAAGGCATCTCGAAGAGGACAGGCGCCCGTGTTCAGTTGCCAAAGGCTGAAGAAAGTACTGTTCCTCAGATGGAGGATGATGACGGTCTTACGATTGACGTTACGATCGAGGGCGATGCAGTCGCGGCCGAGATGGCTCGGCGGGAGATCGAGGCGATTGTCAATGAGCGCACTTCGACTGTCAATATGCGGTTACGAGATATCCCCACAGAATTCTATCCTTTCATCGCTGGACCCCGGAATTCCAGAATTGACGCTCTCGAAGGAGGTCGGCAATTGAAGATTGACGTCCCTCAGTATCACACTTGGTCAGATCAACCACCTCCTCAACAACCGCCTTCTGGTATGCCCCATTTTGTTCCAAGCCGATATAGCCACATAAGAATCTCTGGGGATAGGCTTGCAGCTCAAGAGGCGCGAGCCGAGATTGAGCGGCAAGTCGAAGAGCTTCGCCACCAGATTACACTTGCACAAGTTCCCATCGACCGAGGCAGACATCAATTTGTCCTTGACCACGGCGGCGACTCATTGCACGATCTACTTGAGGAGACTGGCTGTGCAGTCATCTTGCCTCCGTCATCTGAGGACACTGAAATTCTTACGATTACTGGACCACAAGACAGGATTGATGCAGGCATGGACAAAGTCATGAACCTGGCTATGAGCATGCAGATGTCAGGTGTGGATATTGCACGTGATATCGCCCGACGGCACACAAATGCTCCACTGGGTCCAGAAGCTCATGCCAGAGCCTTGACGAGGTATTTGCAGCAGCGCAAGGCAGTCGAACAGCTTGAACGACAATACGATGCCCGCATTATATTGCCGCCACCAGGTAATGGTCCCTCGAATTGGGAGATCTATTCTCGAGATGGTACCAAGGGACTCCGTGCTCGTTCAGATATAATGAACATGATTAGCGCGCATCCACCGTCGAGGCTACGACATGTGGAGATGGATCCGTTCTTTCACCAACATGTACAAAGACAAGGTGCTCGATACGTCCGTGACGAATTTGGTGTACATCTTGTTGCCCCAGAAGATGCTGAGGAGTCATCGCATGTCATACTGGTTTATGAGGGGCCCGGCGAGGCGCAGGAGTATCAATTCCCTAAACAACAGCCTTCGTCCCAGGAGATCTCAGACTTTGAACGGAGTCTCGCACAGGCTCAAGAGCATATACTCAGCCTGATACAAGGCCAAGAGGACATCGGCGCTGCAAACGTCGAGGTCCCACCAAAATATCGTGACAAAGTCCGCAAACACGTCCGTCGCGAGCAGCAAGATCTTTCTCGTACGGAAATTCCTGTGCAAGTATCTTTCGGAGCGAACGATGACGTCAATGGTGGATTACCAGCTTCACAAGGGGACGCACTTGAAAGTCAGTGCCTTCTGCGTGGACCTAGTAGTGCTGTCGAAGCTCTTGCGGAAAAAGTTGCGGCTTTTATCGAGCAAGAGAAGCGAGATGAGGTGGAGCGCGGTCATGTCACTAGCTTTGACTTTCCCCAGAAATATGCCAATTACCTCATCGGGAAGAAAGGTGAGAACATCAACAAGTATCGTGAAGAATTTGACGTAGACATTCAAGTCAAGGACGGAAAGGTTGAAATCAAAGGGCCTCAAGCAAAGGCGGAGGCTGCCAAGTCCAAGATCACTGCCCTTGGTAAGAAACTCGAAGATGAGGCCACTCATGTCCTTAAGATCAAGCCTCAGTATCACAGAGATATGATCGGGGCCAAAGGAAGCCAAGTGAATCAGCTTCAAAACAAATATAACGTCCGAGTTCAATTCCCTCGCACGACACATCACGACGACGACAGGTCCGTTGCTGATGATGCGAGCGAAGCCGGCAGTGTGAGGAATAGGAGAAATAACCAAGCTCCAGACGAAGTCATTGTACGAGGCCCCAAAAGTGGAGCCGATAAGGCCAGAGACGAGCTTCTCAACCTTTTGCAATGGACCTTGGACAATTCGCACACGTCGACTGTTTCCGTTGCGCAGGCCCAGCTACCATCTCTCATAGGCCAAGGTGGTCGTGAAATGGAAAGCGTGAGACTTGAGACTGGGGCGCAGATTGATGTCCCTGGGAGCCGCGATGATGCAGATCCTAGTGGTCGCGTACAGATCCAATTGAAAGGTACTAAGAAGCAAGTTGAGGATGCCAAGAAGCTGCTTGAACAGAGGGTCAAGGTTTTCGACGACAGTGTCACAAGGTTGATTGATGTCGACAAGAAGTATCACAAAGCCTTGATCGGTAGCGGAGGTGCCAACATTCGCAACATTGTCGTCGAGGCCGGCGGTTCAGACGACCGACGAGACCTGGCTAGAGCTGTTCGTTTTCCTCGTCAAGATTCCGATGATAATACCATAAGGGTCGAGGGCCATAAGGCTGTCGTGGACAAAATCGTCGCCGCTATTGAGGCTTTTGCTAGCCAGAGAGAGAATCAAATCACGGAAATCATTGAAGTTGCCCCCGAGAAACATCGTATGCTCATCGGCCGTGGTGGCGAGGTCAGAAGACAGCTGGAGTCGCAATTTAACATCGGACTGGACATCCCTAAGCTTTCTCAGCAAGGACCTGCACGCTCTCAAGTCAAGGTTTCCGGACAGCCTGCTGATGTCGAGAGGGCGAAGCTCCACATCGGAGACATCGTGAAGGACCAAGAGGGCGAGACGCTGCATGTACCTCGCAAGTATCATCAATTCATTTCGGACAACGGGCAGTTCTTCAGACGCCTACGGAATGACCATAAAGTCACTGTGGATCATGGGGGAAATCAACCTCCACAAAGATTGGGGACGGCGCCACATTCTCGGTCTGGGGTCAATGGTAGTGGTACTATGCCTCTAATCACTGACGATCAGGATTCGATCGACAATCATCATTGGGAGATTGTAGATGGTGTTGAGAACGCAGAAGAAGGTGACATTCCGTGGATACTCCGGGGCTCACCTGAGAGTGTTGCCAAGGCCCGGTCACTGCTCGAAAAGGCAATTGAGCAGGCCAAAGCAGAACAGATGGTGCCGGTTCCTGAACTCCCAGGCCCTCGAATGCCAGAGTTAGGCTTCTCAGTCTCGCACCAGAAGGTCCAGCTCGACATCGATCTGCCAAATCGAAGCCTTCGAGGCCGAATAGAGATGACTATCAGGCCCCACTCGAAAGACCTCAAGTCAATACGTCTGAACAGTCGGCAATGTGAGCTCACGCGCCTCACCGTGAATGGAAGACCAACCTCAGGTGCTTCACACGAGGATCCCTACAAGCGTAAGACACTGCCGTGGGAGGCGGGAGCACATCAGTACCATATGTTACAGCAAAGAATTGAGGGACAGCTAAAAAATCCGCCTGAGGAAGAGTTGATCATTATTCTGCCCAGGAGTCTCAAGATAGAGGAGCTAGACCCATTTTCAGAGGAGGCACAGACGACACTCTTATCGAAAAGTATCGGTAGCAGCAAAGGCGACGGGTCAGCTAATGTTCCCGAGCTTCTTCAAAACAATCGCTTCGTCCCAATCCAGGTCAATATAGAATACGTAGTCAAAAGCATTCGAGATGGCATGCAATTTATTGGCTGGGAAGACGAAGATTTCCGATACCCCCATGCCTACACCACCAATTCTTTGTCTCCGGGCACTGCATGCTGTCTCTTTCCCTGCACAGATGATCTCACCTCCCGGTCCACCTGGGAGATCTCGATCAAGTGCCAGAAAACGATTGGCGATGCTCTCAGAAATCAGAATTTTGAGTCACTGGTCAATGGTGTAAATATTTTATCGAACAATGAAAATAGTTCACACCACTCATCCGGCGAGAAGAGAAATCATGGCAATTTCAGCGAGGAAGATCAAGCTCTAGATCTCACAGTCGTATGCACTGGAGATACGACCGATGAAATAGTTGATCCCCTAGATTCTACGAAGAAGACTACGTCTTTCATATGCACAACAGCTATCTCGGTGCAGCACCTTGGCTTTGCCATTGGACCTTTCGAGCATGTGGACTTGGCAGAATTTCGTGAAAGTGACGAAGATGAAAGGCTTGGGCAGAACGCCGTCCCGGTACATGGCTTCTGCTTGCCTGGCCGGATTGACGACATTAAGAACACTTGCCTGCCTATGGCAAAGGCTGTAGACTTCTTGACCATGAATTACGGGGCTTATCCGTTTTCTGACTACAAGCTCTGCTTTGTTGACGATCTATCTGCAGATATAATTGATACTGCGTCTTTGTCAATATGTAGTAACCGGTTGTTGTTTCCAGAAGAGATCATTGAACCTTTGGATCGGGTGACCCGCCAGCTTGTCCGTGCCCTGGCCGCCCAGTGGATCGGTATCAACATAGTGCCAAAAGACCCTTCTGACTCTTGGGTAGTTGTAGGCATAGCATTCTTCATCACTGACATCTTCATGAAGAAGCTGACCGGCAACAACGAGTATCGCTACAATCAAAAGCGAGCAGCAGACCGAGTGGTCGACCTCGACGTCAACCGTCCGTCTTTGTTTGACCTTGGGGCTCTCATCACTCTCGATGCCTCCGAGCTTGAATTCATGGAGCTCAAAGCTCCGCTCGTGCTCTTCATCTTGGATCGAAGGCTCACGAAAGCTGGCGGATCCTCTGGACTTTCGCGAATCATCTCGAGAATATTCTTAAATGCCAAAGTGGGCGACCTTCCCAATGGTACTCTTGATGCCCCGTACTTCATAAAGACCTGTGAGAAGCTGGGTCATCTGAAGCTGGACAACTTTTATGCTCAGTGGGTTGAAGGCGCTGGTTGTCCAAAATTCTTAGTCACGCAAAGATTCAATAAGAAGAAACTTGTAGTGGAGATGCTCATCCAGCAGAAGCAGTCTGAAAATGTCAAAGATCCAAATCTGGAGAGCAAGACGTTCATGCGAGACGTCAAAGAAGATCGAAACGCTGTCTACGCTGGTCCCATCCAGCCTGCATTTACCGGTCCGATGACCATACGTATTCATGAAGCCGATGGAACACCGTATGAACATATCGTCGAGATCAAGGAGAAGACGACAACGTTTGATATACCATACAATACCAAATATAAACGTTTGAAACGAAGCCGGCGGCAGAAAGAAAGGACTGCGGCTGCCACAGGTATGGACTCGTTCGGAGGGGGTGGTGACGACGTCCTCTTGTATTCGCTAGGCGATATTCTCCAAACGGAAGAAGAAGTCAAAGAGTGGGGCCTTGACGACTGGAGCAAAGAAGAGGAAGAGAAGATGAGCCAAGAATCATACGAGTGGATCCGTATGGATGCAGACTTCGAGTGGATCTGCAAGATGACGATATCCATGCCAGCTTGGATGTGGGTGTCTCAGCTACAGCAGGACAGGGATGTTGTAGCCCAATTAGCGTCCCTTCAATATATGGCATTGGTTCAGCCACATCGACTAGTCTCCACGATCCTCATCCGTACATTGATGGATCAACGATACTTCCATGGTATACGCACAGCTGCAACGGAAATCCTCGCTAAAAACGCGAGGGAGGAAATCGAATGGGTCGGTCGAGTCCATCTCGAGAAAGCCTTTCAGGAATTCTTCTGTTACACCGACTCGCCGATGACTCGCTCGAACGACTTCTCTGACAGGGCGTCGTATTATATTCAGTGCGCAATACCCAAGGCCATCTCACAGATCAGGAACGCAAGTGGTCATACTCCTTTCGAAGTGAGGAATTCTTTGTACGAGAAACTAAAATTCAATGACAACTCAACCAACGAGATCTCCGACTGCTATTACCTTGCTACTCTCATGCAAGCATTAGCCGAAGCTTTGGCGGCCAAGCGTCCGACGTCTGGTTTGGAAGAGAATGAGAATGACCGGGACGATGAAACTTTCCACAATGCATGTCTCGATGAAATCGACCGATACAGACGGATTGATGAATGGATCCCATCTTATCACAATATCCTGTCAACCACTGCTTTGGACTGTAAAAAAACACTCGCCAAAGCTGGTGCACTTACTGCTAGGCCAGCGGATTTCTTGCAGTATACACCGGACGAAACCTCAGAATACCTTCGTCTCAATGCTTTCGAGAACCTCGCGGCATTGGGCTTGATTCAACAGGATGCCATTCTCCGATGGTTTTTGTTCGTCTTGGGTACCGATCCTTCACCCTATGTCCGAGATCACATGCTACGCATCTTCGGCAGGACTTTGGGCTCCATCGCCATCGGCGAGCAGCTAGACGCCGCCAAGGCGCAAGCAGCACAGCAAGACGGCCTCGTCATTGAGCAAGAGGCAAGCACTGAAGCCAGGGCAGCAGACCTAGCGCGGAAGCAAACCGTCGAAGGCGCTCTCCGTGCCTTGAGGGCTGAAATCTCCAATAATCCTGTGCTGGAATCTGGGATATGGAGCGCCATCACATCACCCGCGATCTCACTCCAACAGATGGGCGAGCTGCTTGATATCTGCGACATTCTCTACACCCCCGAGACCTCCATCATCGTCAAGCTCAAATATCCCCGCTACTGGAGATGCAAAAAACTCGGTAAAGGCAAACTTCTATTCTCCCGCTCCTCACACGTCCGAACGAGACGAATGCCAGAACGTCGACCACCAGCTTCCATCATCGGCAACCCATCTCCGAACATCAAGCGCGAAAACAGTAACCCAAATACCGCCATAGGCCCGCCTCAGGCCCACGCACCTTTGAAAATCAAATTGGCCGGGCCCAAGAAACCTTCGATGCCAAGTAGACCTTCCACTCCTGCTACCGTCGAAAGTGTACCTGCCAGTCCGGCGGCAGGCTCACAGAGCGACGCACCCAAATTGACGCTCAAACTCAAGTTCAAGGGAGTAAAGACCGGCACTGCCGGGAGTCCGCCTCCATGAATGGACGACTCTGATATGATGGACTCGGTCTTTGATAGAGGTGATGGATCGGACTACAATTCCCCGGTGGCGAAACCCAAAGCCAAGGCTGCCGCTCCGAAGGCCGCTCCAAAAAAGGCTGCTGCTGCACCCAAG------------------GCAGCGGCCAAGAAGATGTCACAAACGACACTCAAACCTACGAAAAAGCGAGCGAAACCTCACTCCGACGATGAGAATTCCCCTTCCGAAGATCCTTCACTCCATGACAACTCACTTCTCTCCAACACTCCACCTAGTGCAAAGAAGCAAAAGAAAGCTCCTGGACCCAAGAAGACGGGTGCAAAACCTCTGCGCGAAATTGAAAACGAGGCCATAATGGAAGCCATAGATGCATCAATGCACATCGACGGAGCGGACGAGCCCAAGCCGAAGAAAGGGTCCAAGTCAACAGAAACATACCAGAAGCTCACCCAGCTTGAACATATCATCAAGCGTCCCGATACGTATATTGGATCGGTCGAATTTCAAGAGAAATCGATGTGGGTTTTCAACAGTGAGACCGAGTCAATGGAGTGGAGACCAGTGAGTTTCGTGCCTGGTATCTACAAGATTTTTGACGAGATTCTCGTCAATGCTGCCGACAACAAGCAGCGCGACAAGAACATGGACACTGTCAAGGTCACAGTCGATAGAGAGAAGGGAGAGATCAGTGTTTATAACAATGGGCGTGGTATACCCATCGAGATTCACGAAAAGGAGAAGATCTACATCCCAGAGATGATCTTTGGTCATCTTCTTACATCTTCCAATTATGATGACGACGAGGAGAAGGTCACAGGTGGTCGCAATGGTTATGGTGCCAAGCTATGTAATGTGTTCAGCACAGAGTTCACACTCGAGACAGCAGATTCGAAGAGCAAAAAGAAGTATAAGCAGACGTGGACCGCCAACATGAGCAAGATGGGCAAGGCTTCAATAGTCGCGAACAAGGGTGATGATTTTACGAAGATTACCTTCACACCAGACTTCCGAAAGTTCAAGATGCACGGTATCGATGACGATTTCGAATCTTTGATCAAGCGCCGCGTCTATGATCTGGCAGGCACAAGCAAAGGTGTCAAGGTCTGGTTGAATGGCGAGCGAATCAAGATCACTAATTTCAAAAAGTATATGGAGATGTATACCAAAGCCATCAAGAAGGAGAGAGGCGACGAAGCATCCAATGATACATCCGACATTATCACAGACAGCCCAGATGTGCGTTGGGAGATTGGTTTCGCAGTCTCTGACGGTACCTTCCAACAGGTGTCCTTTGTGAATGGGATTGCCACGACCTCTGGTGGCACCCATGTAAATTACATTGCAGACCAAGTCTGTAACAAGTTACTGGATATTGTGAAAAAGAAGAAAAACAACAAGGCTGCGTCTCTTAAGACGAGCCAGATCAAGAATCATATCTTCCTTTTTGTGAATTGCTTGGTCGTCAACCCTGCGTTTACGTCCCAGACCAAGGAGCAATTGACCACCAAACACACCCAATTTGGTAGCAAATGCGCCGTGAGCGACGAGTTTCTGAAGAAGATCGCGAAGACCGAAGTTGTGACCAATATCCTGCATTTTGCCGAGCAAAAAGCCGATCAGATCCTCAAGAAGAGTGATGGTAGCCGGCGAAGTCGAATGGACAATCCTAAGCTCACAGACGCCAACAAAGCCGGGACTAAAGACGGCTTCAAATGTACCCTTGTCCTGACAGAGGGAGACTCGGCAAAGGGTCTGGCTATAGCAGGTCGGTCTGTTGTCTCTCCAGACTTGTTTGGTGTTTATCCTCTTCGTGGAAAACTGCTCAACGTCCGCGATGCCTCGATCGACCAGATCGCAAAGAATGCCGAAATCCAGAACATCAAAAATTTCCTTGGGCTAAAGCATAAGACGACGTACACCGACTGCAAGAGCCTACGGTATGGTCATCTCATGATCATGACTGACCAGGATCACGATGGAAGCCATATCAAGGGCTTGCTGATTAACTTTCTTCAAGTCCAGTATCCTAGTCTGCTGAGGATACCGGGATTCCTCGTTGAATTTATCACACCCATCGTCAAGGTCTACAAGGGCGACCCAAAGAAGCCCAAGATGTCGCAAACTTTCTTCACTATGCCAGAATACGAGGCGTGGAAAGAAGATCACAAGCTTGAGCGTAACTGGGACCATAAATACTACAAGGGTCTGGGAACAAGTACCACAGAGGAGGCGCAAGTCTACTTCCGGGATCTGGACAAGCATCTGAAAGAATTTCACACGATGAAAGATAGCGAAGTCGACCTCATCGAGCTCGCTTTTTCAAAGAAGAAAGCAGACGAGCGAAAGGAGTGGCTTCGTCAATTCAAGCCTGGAACCTATCTTGATCACGCAGATCATCATGTCTCATACACAGACTTCGTTAATAAGGAACTCATTCTCTTCAGTATGGCAGACAACATGCGGTCCATTCCGTCTGTAGTCGATGGTCTGAAGCCGGGGCAGCGAAAGGTCCTCTTCACTTGCTTCAAACGCAACCTGAAGAAGGATATGAAGGTCGTCGAACTTGCCGGTTCCATCTCTGGACTTACAGCCTACCAGCACGGCGAGGCGTCTCTTCAAGGTACTATTGTGGGTCTGGCGCAGACTTTTGTGGGATCGAACAACATTAATTGCCTCGAGCCTAGCGGTAATTTTGGTAGTCGTTTGCAAGGCGGTAGCGATTGTGCTAGCGCTCGTTACATCTACACCCGGCTTTCACCTTTTGCCAGACGCGTTTTCCACGCTGCTGATGAGCCGCTCTTGACATACAACAAGGACGATGAGCGTACCATCGAGCCCGAAATATACGTCCCCGTGGTACCACTGATATTGATCAATGGTACTGACGGCATTGGCACGGGTTGGAGTTCGTCGATCCCGAATTACAACCCGGAGGACATTGTTGAAAACCTCAAACTTATGATGGCTGGCGAGGAAATGAAGGAGATGACTCCATGGTTTCGAGACTTCAAGGGCACTGTCACCCGAATGGGACCTGATAGATATAAGTTCAGCGGCATCATCAAGCAGACTAGTGACAACGAGATCGAGATCACTGAACTTCCGATCCGTATGTGGACGCAGGACTTCAAAGACAGGATTGTGGAGATTATCAAAGCAGAGAAGGTTGC---ATCCTTCATCAAAGACTACGATGACTACAATACTCACAAAGACGTCCATTTCGTCATCAAGATGGAGGACAAGCACATGACGCTTGCGTTAGAGGAAGGCCTGGAAGAGAAATTCAAATTGAGCAAGTCGATCGCGACATCCAACTTGGTTGCCTTCGATGCTGAGGGCAGGATTACCAAATATGCAAATGTCGAGGATATTTTGAAGGAATTCTTCAACATTCGGCTGAAGTTTTACGAGAAGCGGAAGGCGTACCAGCTCTCCGAAATGCAGCGGGAGCTGGAGAAGTTCACCAACCAAGCACGTTTTATCCAGATGATCATTGACGGAAAGCTGGTTGTAGCCAAGAAAAAGAAGTTGGTGCTGGTCCAGGAACTCAAAGAGAAAAACTTCAAGGCATTCCCCAAGGTTTCAGATTCGGTGAAAGAAGGGGAATTGGCCCCGATCGCTGACAACGAT------------GAGGAGGAGGACGAAGAAAATGCTGAAGTTGGAGCCGCAGCATATGACTACCTGCTGGGTATGCCCATTTGGTCGTTGACGAAGGAACGTATTGAAAAGTTACTCAAGCAAGTGGGCGACAAAGAGCTCGAAATCGATACCCTGATCAAGCTCAGCAAAGAGGATCTTTGGAACAGAGACCTCGATGAGTTCATTGAGGAATGGAGATTTCAAATCGACGACGAGAAGAAGCGCCAAAAGAAAGTCGCTAACATGGGCCGTCGGGCTTCAACGAAACTGAAAATTGGCGGAGGTCCAGCCGGCGGTCGGAAGCGAAAGATTGACTCTGAGGACTCAGACTTTGACAGT----GCACCGAAGGTCAAGAAGCCGGCTGCACCGAAGCAGCCTAAGCAGTCAGGTGGCATGCTAGGCTCATACTTCAACATGGATCCTCCAGAGCCTCCTAAAACGAAGAAGACCTCTCCAAAGGCCAAATCCAAAGAGCCGACAGGACTGATGAAGGCTCTGAAGGAGTCCGTCACAGGAAAGCCAAAGGAGGAGAAGAAGTCCGAAGACGTCTGGTTAGACTTGGGCTCTGGATCGGAGGTTCCAAAGATTGCGAAAGCTAAAGCACCAGCTCCCATGAAGAA------AGCTCCAGCTCCCAGGAAGAAGATCGTCGTATCGGATGAT---------------GATGTGGATGAAGATGAAGACGAGGAGGTTATTCGTCCTACTGCCAGCCGCAATCCCCGAGCTGCTGCTGCCAGACCTGTCAAGTACAATACTCTTGACTCTGATTCTGATGGAGACGACATGCTGTCCGGCATTGGCAACATGGTCAAAGGCATTAATACAACTGCCGGAGCCGTGGACAATCCTCGGGCTCTATTCTCAACAACTATGTCTCGTCCTGGTAGTAGTGCGGGCCTTCCCAAGAAGTCAACGGCTGCGAGGATTGCCGAGATCATTGACGAGATTGACGATGACGACCCCACGAACTACTTGATGTTGGCACCACCCACAGCGGCTAAAGGATCAGCCCCTACAGCGGAAAAGTCTGTCGTGTCCGATTGTGATGACCTGTTTGACTCATTGGACGATGTCGCACCAGCACCAAAAGCGTCCAAACCTAAGCCAGCTCCGAAAGCCGCTCCAAAACCAGCCGCTAAGCCAAAAGCGCCAGCAGTGAAGAAAGCTACGAAAGCTGCCTCACAACCCCCAGAGCACAAGAAGATGCCTCTCAGTCCTGCGGCGAAAGCTTACGCGGCGAAGAAAGCCAAGCAGGCGAAATTGGCAACGGAAGCCGCCGATTCCGAAGATGAATTGGAAAAGGTAGCGAATGAGATCATGGGCGATGAAGACGAGGATGAGGAGCCAGCAGCGCGACGACCGGCGAGGCGTGCTGCTACTGCTCCGAAAAAGAAGTGGGTCATTAGTGATGATGAGGATGGGGAT------GAGGAGACGACTGGCGTTTTTGAAGACGAGGACAGCTATGACTGAATGCCATGCTCCAACAAGTTCGAGTCCAAGTCGTCGCGAGCGAAGGGCATTGCTTTCCACCCAAAAAGGTCCTTACCAGGCTCCCAGCAAACCCCCAGTCCGTCGCTATGGGACTATCGTATGGGCACGTTGATAGACCGATTCGAGGAGCATGATGGGCCGGTCAGGGGTATCGATTTCCACAAGACTCAACCGCTGTTTGTATCTGGGGGGGATGATTACAAGATAAAAGTCTGGTCCTACCAGAGTCGGAGGTGCCTCTTCACTCTCAATGGCCATTTGGACTATGTTCGCACGGTCTTCTTCCACCACGAACTGCCCTGGATTCTGTCGAGCTCGGACGACCAAACAATACGGATATGGAATTGGCAAAACAGATCTCTTATCTGCACAATGACGGGACACAATCACTACACGATGTGCGCGCAATTCCATCCAAAGGATGACCTGATTGTTTCCGCCTCGTTGGATCAATCGGTGCGGGTTTGGGACATATCGGGTCTGCGAAAGAAACACTCTGCACCTACTTCTATGACATTCGAGGATCAAATGTCTCGCGCCAACTCAAATCAAGCAGATATGTTCGGCAATACGGACGCCGTGGTGAAGTTCGTTTTAGAAGGCCATGACCGTGGTGTAAACTGGGTAGCTTTCCACCCAAGCTTGCCTTTGATAGTGTCTTCAGGCGACGATCGACTAGTGAAATTGTGG----------AGAATGAGTGAAACCAAGGCGTGG-----------------------------------------------GAGGTAGACACCTG-------------CCGTGGTCACTTCCAAAATTC--------------TTCCGCTTGCCTGTTTCACCCCCACCAAGA----TCTC--ATCCTATCAGTTGGCGAGGATAAAACCATTCGAGTCTGGGACTTGAACAAGCGTACATCAGTCCAGTCTTTCAAGCGAGAGAATGATAGATTTTGGGTCATCGCCGCTCATCCAGAGATCAACCTTTTCGCGGCCGGTCATGACAATGGTGTCATGGTATTCAAGCTGGAACGAGAAAGGCCCGCATCTTCCGTTTACCAAAACCAGCTTTTCTACATCACCAAGGAGAAAGTAGTCAAGTCATATGACTTTTCGAAGAACGCAGAGTCTCCACCCCTGCTGTCTCTGCGAAAATTGGGTAGTCCTTGGGTACCACTGAGAACACTGTCTTACAACCCTGCTGAGCGTGCCGTACTCGTGACTTCACCAGCAGACAGTGGGACCTATGAATTGGTCCACCTTCCTCGCGATTCTTCTGGTGCAGTTGAACCGACCGACATGAAGAAGGGACAAGGTAACTCTGCAATCTTTGTTGCTCGTAATCGGTTCGCAGTCTTCACTCAGTCGATCCAGCAGGTTGACATCAAAGACCTAACCAACTCGACCACTAAGACAATCAAGCCACCTCCAGGGACAACAGACGTCTTCTTTGGGGGGACTGGCTGCGTGTTGATGGTCAACCCAACAACGATCGTTCTTTTTGACATCCAACAGAAGAAGCAGCTTGCCGAATTAGCTGTCGCAGGTGTTAAATATGTTGTATGGTCTAGTGACGGCCTTTATGCGGCGTTGCTGAGCAAACATAACGTTACGATTGTTACGAAATCTTTAGAGCAAGTGAGCACGCTCCACGAAACAATTCGCATCAAGTCTGCAGCATGGGACGACGCTGGCGTTCTCCTATATTCTACCCTTAATCATATCAAATATACTTTACTTAACGGGGACAACGGCATTGTTCGCACTCTGGATCAAACCGTGTACCTCGTCCGAGTGAAAGCACGAAGCGTATACTGCCTGGATCGAGCCTCGAAACCAAAGGTCCTTGATGTCGACCCAACGGAGTATCGTTTCAAACTTGCCCTTGTCAAGAGGAATTATGAAGAAATGTTGCAAATAATCAAGACATCGAGTCTTGTCGGTCAAAGCATCATCTCATACCTTCAAAAGAAAGGCTACCCGGAAATAGCCCTACAGTTCGTGCAAGATCCTCAGACGCGCTTCGAGCTTGCTATTGAATGCGGAAATCTTGACGTAGCCGGCGAGATGGCGAAACAGCTTGACCGACCAAAGCTCTGGAGTCGACTCGGCGCTGAAGCCCTTGCACACGGCAACCACCAAGTAGTGGAGATGACATATCAGAAGCTTCGCCAATTTGACAAATTGTCTTTCCTCTATCTATCCACTGGCGACGAAGAAAAGCTCGCGCGGATGGCAAAGATTGCAGAGCATCGCGGTGACTTTCAGTCACGCTTTCAGAATGCCTTGTACAGCGGAGACGCCAATGCTCGAGTGCAGATGTTCAAGGAGCTCGATCTATATCCTCTCGCCTATGCTACAGCTAAATCCAACGAACTCGAAGACGAAATTCAATCTATTTTAGAAGCTAGCGGGCTCACCGAAGACCAGATTTCACTGCCAGCAATGGGCAGGGCATTGCAGCCCCCAAAGCCAATTGTACCATCACATAAGTCGAATTGGCCCGTCAAGGCAGCTTCTCATTCGTTCTTCGAGAAAGCTCTACTCGGCGAAGTTGGAGCCATTGACGACGAAATAGCGCCGACCTCGAATGGCTTTGACCACGTCGATGGTGAGCCTGAGGACGAGGGAAATACCCGAGACGATCAGCTTGTTGACGCGGAGGACGAAGATGCTGCCGGGTGGGATATGGGCGATGACATTAATGTTGAAGCCGAATCTGATTTTGTCAATGTTGACAGTGCAGATGCAGGCGCTGGCAGTAGCGAAGCCGACCTTTGGGCTCGCAACTCACCTATCGCTGCTGATCATGCTGCCGCAGGATCTTTCGAGACAGCTATGCAGCTCCTCAACCGCCAGGTGGGCGCTGTGAACTTTGCACCACTCAAGCCTCGCTTCCTAGAGATCTATCAGGCTTCAAAGACGTATCTGCCAGCAACGCCAGGCTTGAGCCCATTAGTAAATTACATACGACGGAACGCCGATGAAACTGACTCCAGGAAGGTGCTACCGATTATACCAAGAGACCTCGAATCAATTGCAAATGTGGACTTACAAGAGGGTTACGGCGCCATGAGATCGAATAAGCTTGATGACGGTCTAAAAACTTTCAAGCGGATACTACACTCTCTCCTCGTCAATGCAGTGGCTTCCCAGCCAGAAGCCACCGAGGCGAAGAAAATCATTACAACAGCAGCAGAATATGCAATCGCCATGGCCCTAGAACTCGAAAGGAGAGCTATCGGCACAGAAGGAGAACAAAACATCAAAAGGAGTCTTGAGCTCTCAGCATACTTTACCATACCCAAGCTTGAAGTAGCCCACCGGCAGCTTGCGCTCATGGCTGCTATGAAACTGGCCTTCACAAATAAGAACTTCTCATCAGCACTCAGCTTTGCCAATCGCATGCTTGCAAATGGTGGCTCGGCGAAGCTATTAGACCAGGCTAAGAAAATCAAAGCGCAGTGCGAGCGAAGCCCGCAGGATAAGCTAGACATCGAATTCGACCAATTCGCCGAATTCGATATATGTGCTTCTTCCCACACACCGATATATAGCGGCTCACCAAGTGTCGCCTGCCCTTTTGATGGTGCGAAGTACCACTCACAGTTTAAGGGCCAGGTTTGTAAGGTTTGTGAAGTATGCGAAATTGGCGCTCCAGCGAGCGGTATTAGGTTATTTGTGTCATGAATGTCCGCTACAAAGACAGCTCTCAAGGCTGCTAAAGCTGCTTTGGATGCTCACAAATATGAGGATGCTGTTGAACAAGCCAAAACGGTGATTGCTATAGACGCATCGAACTACAATGCCAATGTCTTCCTCGGCCTGGCGTACGAGAAACAGGGCCAGAATGAAAATTCGGAAGGCGCTTACAAAGTGGCTATAAAGAACAAAGGCAAGGATCCTTTGGCATGGCAAGGGCTCGTCACCCTATACGAGAAACAGGCGAACGAAAAGCTTGACTTATACCACGATGCAGTCGTACGTTTGGCGGAGTTATATATGGAAAAAGATGACAGGAATCGGTGTCAAGCTGTACTAGACAAATATACTAATGACGCTAGGAAGTATGGATCACGGGCTCAGCTGAAGCATTCATTGGAAGTCTATTTACCTACAGGTCCACTCTATGATTATCTTGAGGGAAGAGTGCCTCAGCCAGCTCTGACTTACGCCAAGATTGCTGATCTGACAGAAGCGGAGGAGAAGGAGAGGATCAATACAGAAATCGGGCAACGACGGACTCGGTTGGGCGCAAAGATTGACCAGATCACTGCAGACGTGAAGCGGGAGGTATTGGAGAGTAGTCAGTTGGAGGATCTGTATAGCGCAGTCATTGACTGGACCCATGACGATGAGATCCGTCGTCGATATGAAGAGAAGCTGCTTCAGCATGCTTACGACACACTCGTTGTATTACAATTTTCGAGAAAAGCACAGAAGAGAGAACAAGTCATGAAACTAGCCGAAGGCTTGGTGATATTGAAACATCCCTTTCATTTGGCTTGGCAAATCAACCTCGAGTGGGAAGATGTTGAAGAAATTGGGGAACTAGACGTAGGTTTACTACGAGATTTCACTGTACTGTTTCCCGACGAAGGGCTGGGGAAAGTCCTGTTGGGCTACCTTGGAAGTGATGTCTCCCCCTTTCCTGAGTCTCAAGTCAATGCCGATGTGGACGTGGAGCAAAGCGAAGACGCTGGCCCGATGTCCACAGAAGATCGACTTATCCTCATGAGCGAAGGCATAGAAGGAAGCTCCTCTTCGGTCCTAGCACATCGCCTCGTGGGACAGTACTACCTCTACCTTGAAGAGTACGAAAGAGCTACTGTTATAGCAAGACAAGGACGAAGTGGGATACAAAGGGAGTCCAATAGATCTGGCCTAAGCTTCGACAGGAATCTAGACGCTGTTGGCATGATATTGGCCACGGCATTGGTGCAATTCCAAGCACCACGACACCATCCAGAAGCCAGCGAGATCTTTGAGAGCATCCTACGCCGGAAACCCACGGAAACTTCTGCATTGCTTGGTGTTGGGTTGATCTTAGAAGAACAAGAGGATTACGCTGGAGCAGTAGATTTCCTGAGCCGGGCATTGAAGCGCAGTACTGATCCCAAAATCCGAGCAGAGGCAGCCTGGTGCAAGGCCTTGAATGGAGATAACAAAACCAGTCTGCCCGAGCTTGAGGCTTGCCTTCCAGACATGGAGGGCTTAGATATGCGGACTAGATCGCTTCGTTCTCAAACCTTGCATCGCATTGGTATGTGCATCTGGAATCAGGACAGTTCGAGCCTAGCACGCAAGGGTCGTGATGGTGCCTACGCTCGATTTCTTGCCGCTCTTCAAGCAGATTTGAAGTATGCTCCTGCGTACACTAGTCTTGGTATTTACTACGCCGATTACGCAAAAGACAGGAAACGTGCTCGCAAGTGCTTTCAAAAAGCTTTCGAGCTTTCATCTTCCGAGATTGAAGCCGCACAGCGTCTAGCTAATTCGTTCGCGAAATCAGGCGAGTGGGATCTCGTCGAAGTTGTGGCCCAGCGTGTGATCGAGTCTGGCAGAGCCAAGCCAGCTCCAGGGTCTAAGAGGAAAGCCGTTAGCTGGCCATTTGCGGCTCTTGGTGTCGTGCAGCTCAACAATCAAGAGTATGCGAAGAGCATTGTGTCATTCCAATCGGCTCTGCGGACTGCACCGACCGACTATCATTGCTGGGTAGGACTTGGCGAAAGCTACCACAACTCTGGACGATACGTTGCGGCTACGAAAGCCTTAGAGCAGGCCCAGAGGCTTGAAGATACATCCGAAGACGACAGCATTAGGGAAAACTGGTTTTCCAAATACATGCTTGCTAACGTGAAGCGTGAGCTCGGCGAATATGATGAGGCCATTGCTGGGTACCAGGCGGTCTTGAAGACTAGACCGAACGAATTTGGGGTTTCTATCGCTCTTCTGCAGACTCTCATCGAGGGAGCTTGGAATAGTGTAGAACTTGGCTTCTTTGGTCGCGCAGCAGATGCCGCGAGGGAGGCCGTCGGTGTCGCCCGGAACATTGTCACAATCCACAGGGAAGCCTCCAACCTCTGGAAAGCGGTTGGCGATGCCTGCTCGGTATTTACATACGTCCAAGCTTATGCATCGACACTTCCGCTAGAAGACCTACAAACGCTGTTAACGGCCGACAACGCCCTTTTTTCGTACGATCTCCTGGCAGATATTGATGGGACGGGTCAGGATGCCCTGCGGTCTCTCAGGCATGATGAGTCCGATACAACTCATGTCGTACTCAGCATGCGTGCAGCAATACTAGCTCAGAAACGGGCGATCCACGCTTGTGCGAACGATGTCCACGCTAGAGCGGTTGCGTGGTATAATCTTGGCTGGACAGAGTATCGGGCACAGCTGTGCGAAAGTGAGGAGGCGAAACCATCGTCGAAAAGGAAGCTCGTTAGACACCTCAGAGCAGCCGTTCAATGTTTTAAGAGGGCAATCGAGCTTGAAGCCGGGAACGCGGAATTCTGGAATTCGTTAGGGATCGTGACAGCGGATCTGAACCCGAAGGTTTCTCAGCATTCATTTGTTCGAAGTCTTCATCTCAATGAAAGAAGCGCAAGGGTGTGGACGAATCTGGGGACGCTTTATCTGATCCAAGGAGATACATCGCTGGCCAACGAAGCTTACACCCGTGCGCAGTCTACAGATCCTGATTATGCCCATGCCTGGGTTGGGCAGGGCTTGTTGGCTACTCATCTGACGGATGCCAATGAAGCTCGAACACTGTTTGCTCACGCTTTTGAGATTGCAGGTTCATCCTCTACCATCATCAAGCGACGATACGCGATGTCCACATTCGACCACCTCTTATCTTCTCCATCATCAGTAAGTAGTACTGATGCCCTGCGACCTCTATCTGCACTACATCAACTACGCTCACAAGTTCCCACCGACCTCGCTTTTCAGCATCTCGCATCCCTTTTCGCAGAGCGAGTTGGAGATTACGCCGAGGCGATTTCCAATTTAGACTTAGTAGCCTCAAGGCTTGAAGCCGAATATGAGACCTCTGAATCCCCTGTCACACTGATGCGATTCGCACAAGCGAAGACCGACCTAGCTAGGACTCAGCTCGCAGAGAGAAACTTTGAAGCCGCTGCTGAGAACGCAGAGACAGCCTTGAATCTCTCTGAAGAAGAGGGCCTCGAGAGCGGCGTACGGCACAAGGTTAGACTCTCAGCCCACATGACTGCTGGTCTAGGCTACTACTATCAAGGAATGATGGACCAAGCCATCGGCATGTTCCGGACTGCACTGGAGGAGACTCAGGGCAATCCTGATACAGTATGTCTCCTAGCGCAGATGCTCTGGGCAAAAGGTGGCGAAGAGGAACGCAACGTAGCGCGAGAGCAACTATTTGATTGCATCGAGAGTAATCCCGGTCACGTAGATGCCATTACGCTGCTTGGTGCTATTGCTGTGATAGACGAAGATCGGGACACCGTGGAAGCGGTCACCACTGATCTGCACAGCTTGCGAACACGAGATGATTTAAATGCACAACAGATGAGCAAAGTCAGTCAATTGTTGACTGCTATAGCTGTCCTCTTCCCTGGGAACAAAGGCAAAGACTCAGCAGAGAGGTCTGAAGCAACGACAGCTGTCATGCTTGCCCCTTCAAAGCTGCATGGCTGGTCACAGCTAGCTAGCCTGTCACAGGATGGATATCCTGCAGAGATAGCAGTGATAACGGCAACAAAGGCTGCTCCACCTGGAGGTTCTCTTGATGCGAGTTATCTTTCCAGGGCTCATAGTGGGACGCGGAGGCTCGATGGCGCCCAGAGAGCCATAATGGTTGCTCCTTGGGTGGTACATGGATGGGAGGCCCTCACC-------ATGGACCTTGATCCATTGTCTATCGTCACACCAGCGCGTATCAAAGTACTCCTTCTCCCTGTTGGCCATGTCAGGCAGTCGAGATTCTCGGGTTTCGTGGAGAGACTGCAACAGGTCAATGTTGTGCGCCTGGGAGATGTCAGTCCTGACAGCAGGCCGCATAGAACTATGTTTTCTCCTCTTGCATTCCCGGAAGGCCTTGTCCTCTACGACTTGTCGATCTTTCTTCCTCCTGCATCCCATTCAGAGCTCGCCCCATTCGAATTATATAGGGAGCCTCTGGTCGTCGTAGGCATTGCAGACGGAGTTGACTCGGTCTTGAAACCTGCTCAGGATGGTGCAAACGGAGATGCGAATGCTAGTAGTGGAGTGAGTGTCTCAAAAGTAGACGGACTTCGATCGATTGTACGCACACTGGAGGATCTGATCGACGACTTTCCCAAAGCATTGGTGCATCAGATACTCGTCTTCGACCACGAGGAAATAGCTATGCCAGAGCGAATCTATCCAGTCCCATCGCCAGCTAAGTCGAAGACTACAACCATCAAGACCATCATGTGTGACTTGACCTCCCGTCTACTTGCTGAAATGGCGACTTACGCAAAGTCACTGCAAGGTCTTTCCTTTTTAGACTCCCCCAAAGTATCCTCAGGCGTTCCTACGCCTAATGGGACCGGGTCTGCGCTGCCACCCCACATGGCCAACATATCCAGAACCGGAAGCTCGAGATCGTTCTCACCTGCCAGTGACCGCCCAAACGTCGATCATCGGATGTCATTACCGGTAAATCTGCCTTCAGGCCATGCGTCCGGCACTTCAACGCCGGACATTCGCCCAACGTCTCCGCCGAATCGCGTACACACTCCACCAACGACCTCCAGCGACATCAGAAGGTTTTCTACGGTTCAGTCCCCTCCAAAGGCCTCAGATCATGATCGAACAGATAGTCGCGGTAGAGGTTCTACGGGTGGAGTCGGCGTCGGTAGCCTTGGGGAAAGGGAGAGAAACAAAGGCAGAGGACGCATTGGTGTCGTCGTTGGTGCCATGTATCTGCTAGCTGGAAGATGGCCTGATGCTGTGAAGGAACTAGTACAAAGTGCTACCATTGCCACAAACAGCAGCGACTACCTTTGGCATGCTAAGGCTATGGACCTCATGTTAGTCTGTCTTTTGATGTATGCATGGGCGGGTATGGATTTTCGTATACCGGAGAATTTCTTCCCAGGCACCGAAAGGCCGGGCTCAGGCACCTTCAAATCCAACAAGCATTCGGTATCTAACTGCTTGCCAGACTTGAATGCTTCCAAGTCTCCTGATCCCGCAAATCGTGCTGCGTCTCTTCGGACCCTCACTAGTCTACTGCCTGATTCAACGAACAACATCTTGAACCTCTACGCCCGAGCTTGGACGTTCACCGACGACAAACTCCCGCCTTTGGCATTCTCCCAGTCCGCAGTGCGTTTTGCGAAGCTACTCTGTGCCATTCATCTTCATAAAGGTACCCTGGACGACATTCTTCTGGGTCATCTAATTCTAAATGCAAATATTCCCTCAACGACACCTCCATTTCCAGAAGCATCACCGTTTCTTTCTAGTGGAGAAATTGTCGATACATTGTTTCGAGCATACCCAAGACCTCCTTTAGAATCATCAATACACATCGCGGACCATATAACAATTCTTGCTGGTATTGCTTCTGTACTCGCTGAACTAGGATACCATCGCAAGAAAGCTCTTGTTTTGAAGGAGCTTATGGCAAGCCTCCTTCCTGCACTTGTGCAAGCCAGGAAAGCCGGAGCTGCCGAAATGGGTGTCCATCCTGCCACAAGTCTGGCCTCTTTGAACGCAACTGTCAAAGCCATCCCAACAGACAAGGCTGGTGGTGGTTGCGACGATGCTGAGCAAGGAATGCGGAACTTCCTCTCCCTAGTCTGCCAGGCTTATGGCGTCGTACCCAAAGATTCTATGGCCACTATTGTCAACAATGTGTCTCCTATACAAAGCCAAGGAACCTCGGAGACCTCAAACAATTCAGACCACGCGTCCTTCACCCAAGGAAAAGCATCACAAATTCTTCAACAAGCATCTGCAAAGTTATCGGGCTCCCAGGACCTAAAGCTAGATATATTGAGATCATGTATCAACGTATGTGAAGCTTTACCGGACCTTGGTGGCGCTCTTCATTTCTCCGCTGAACTATTACGAATAGGAGGGAGCGGCAATGCGCCAAGTTCAGACAGCAGTAGCGGCTCGCCTGACATAGCAATTGACGAACAAGTACGGCTGGTGAACAACATATCTCGAACGCTCAGTGCTGCCCGCCAACTAGGATTCGAGCAACCGGAACCCGAATATTGGGATGACTTTCTGGTCAGAGGTATCGAGGTCCTCGACGCTAATAAATCACGAAGCTTGCAGCCGCATGAGAAATCTGAGCTAGATTTCGTCGACACCATTGAAGCGAAGAAAGAGAAGAATCCGTTCATTTACAATCCTTTCTTGAAGTCGGCAACAGCTGTCGCTGCAGAGCCTCTGCTAGTCGCACAGGAAGAATCTCTGCTCCAGGTTACCTTGCAGAATCTATTCGACTTCGACGTAATGGTCGAGCGGATCTCGCTCGTCTCCGATGGTGTCCCATTCGTGTGCGAGGCTCAGTCTACAACGATCGGCCCCTACAGAACGCAGACAATCGTTCTGAGCGGCATGCCTCAGTCATCGGGGACTCTGACCATCCATGGATGCACGGCAAAGATGAGAGGCTGTCGAGAGCGGGACTTTGCTACTTTCACCGAGCCTTGGGCTTTGAAACCCGATGTTAAAGGGAAACAGGTGGGCATACGTGCAAACAAAGAGCAAGCCTCTACTGAATCTACAATTGGCAAGAGAAAGACAGAAACCACGCCGAAAGGCCCTACGCTATCAACGCTAGCTCTTAACGTTCTTGGAACCCAGCCAAATCTTGTTCTGAAGTCTAGCTCGCTCTCCCAATCAGCCATCATGCTTCTTGAAGGAGAGACGAAAACGTTCACAATCACCTTACGGAACACGTCTCGGACAGC---TGTAGATCTACTACTTCTATCCTTCGAAGATTCCACGTCATCCCAGCGACAGTCACTCCTGTCAAACAAAGAGCTTTCGGCGGTAGAGCTATACGAGCTCGAGATCTCCTCAACTCACAAACAGCCCTTCCGATGGCTTCGGAAAGATGAGGACCGAGATCTCAGAATAAAGCCTGGCGGTGATATCTCTTTAGAGATCGAGGTACTTGGAAAGCCTGATCTGTCCCATTGCGTTTGTCAAGTCGACTACGGCCATCTCGGGATCTCCAAGGATGATATCAACGATCGATTCTATACTCGTCAACTTAGAATACCGCTCACTGTTACTGTCAATAGTAGCATTGGAATCGTAAGCAACGACATCGTAGCCATCGCGACGGACGTCA------------------------------------CGCCATTGAAGCAGCGACACCAGGACCAGGGTGCTACCGATCTTGATGGTTCCGACTCGCTATTGAGCAGCCTCAACCTCTCTACCACCTCTACACATAAATGCCTCCTCTTTGTCGATCTCCACAACTCCTGGTCCAAACTCCTCACAGTCACTTTCGAAGTCTCAGACCCCTCCTCAACCTCTCAACCTTTTACCCACTCCCAATCATGCCAACCAGGCGCCACAGAACGCATACCTCTTCCCTTGACCCGCATCTACCTCTCAAATCCACACGCGCCAATACCCTCACTCAACCCAGCAAACAAACGCCAATTCGTAGTCTCAACAACCAAAAGCTCCCCTCAAGCCGAACGAACAACGCGAGAAACCTTCTGGTACCGAGAAGCCCTCCTCGAGCGCCTCAAAGCAACCTGGAAGGAAGAAAGCACAGCAAGAACAGGCACGATCGAGCTACGAAATCTACGGCTAACGCCACAAATGCTTTCCTCTCTCCGTCTACCAGATCTGGCCATCAGCATGTCTGTCACCTCCGCTGAACCGCCATCATCGCCCACCTCTCTCCCAAAATCAGAAGTCGTAGTGAAACAAACAGCGCCCCAAACCTACAATGTCCCAATAACAACATTCCTAACCCTAACCACCCATCTCCACAACCGCTCCCCCGCCCCCATCACCCCTCTACTACGGCTACAGCCCACACTCGCACACCAGCCTCAAGCCGCTGCTCTCGATCTGAGTAAAAAGCTCCTAGTCAACGGCCTCTTACAGCGCGCGCTTCCGAGTCTTGGACCGGGTGAGAGCACGAGCGTGGATACGGGG------------------------------------------------------------------------------------------------------------------------------------------------------------ATGGGCGATCAGATTGAGTTCGACCTCAATGATGCGCTCACGTATTATCTGAGCGACCCCGCTACAATAGCAACCCCCGAGGCCGATGGAGCTCTACAGGATTGTGAGAATGATCCCGAATCTCTCACCGGCGGTCTTGTAAACAGCGTGCTGAATCCAATCGTGGATTCGATTGCCAACAATCCCGATGCTTTGACCCAAAGCTCTTCCTTTGATTCGCTTCAATTTCTACTAAAGTGTGCCCCCATTTCTATTGCTTCCCAGCAGAATTTTCCCCATGAGCCAGACTCTGAACTCTTCAAACTTTCCAGATCAGCTTCGCTGCTGCCAACCCACTCCTTGAGTAAGATCTTTGATCTTGTTATATCGGGCCTGTCCGCAGAAGCCGAGGCTGTTCACCTTGAACTCGAGGCGGGGGACCAAGATGCTTCCCAACATCAGAGAAAATTATTGGAGATGTATGCTTTCTTGCTGCAATGGTCGATATCCGCGGTAGAGGTCAAAGCAGCAGAAAAACCAAGTGGTGCGCCTACAAAGGGTCGAGGTGGTGGGAAAGGAGCAAAGTCCAAAGGAGCAGCAAAAGATGGCACATGGGATTCATCAGCACAGCTACAGACTGCGCTAGATACAATGTGCAAGGTGTTGAAACTGAAGCTTGGCAAGATCTTTGTGACTACATCAGAAAGAGATACATTCGTGGGTCTATTCACTCGCCCGGTATACCTAATCCTAGAAAGCGAACAGCGGATAAAAAGTACCGCTCTGCGAATGCATGCATTCAAAGTATTATGCATAGCAGTCAAGCACCATGGTCATGGTTTTGGCGCACAAACCTCAATCATACAAAATTTGTCGTACTTCGAGCATCTCGCAGAGCCAATGGCCGAATTTTTGCACATTCTCTCGGAGCAATACGACTATCCGCAGTTAGCCGACGAAGTCCTAAGGGATCTGAGCAACAGAGAGTTCAATAACAACGATACCAAAGGGCCGAAGTCGGTCTCAACATTCATTATCAAGCTCTCGGAACTCGCTCCACGGTTGGTCAATAAACAGATGACTCTGCTTATAAAGCAATTAGACAGTGAAGCCTACACCCTTCGGTGCGCTGTTATTGAGGTTTGCGGTAACTTGATCGTAGATTTGAGCAAGCAGGAAGAGCGGAACGAAAACTCGAAATCACAAATAAATGGTTTCTTCGATATCTTGGAAGAGCGTTTCTTGGACACTAATCCGTACTGCCGCTGCAGAAACATTCAGGTGTATATGAAATTGTGTGATCTAGAGCAGAAATTTCCAAAGCGCCGTCAAGCAGCTGCGGAACTTGCGGCTCGAAGTCTTGAAGACAAGAGCAGTAATGTCAGAAGAAATGCGATCAAACTGCTTGGCAAGCTTGTGTCGACCCATCCCTTCAGTGTCATGCATGGCGGGCAGCTTTCATACAAAGAGTGGGATGAGCGCCTGCAAGCTGTGGAAGCTCAACTCGGCACTTTGAGGCCTCCGGCTGACTCGCCTGGTCTTGGGGAGCGACATCATCAGGCCGAAGAGACCGTCGACAGCGCCCTACTAGACGATGCCACTACTATCGAAAGCCCTTCGAAAGACAGTGCGCCAGTGACCCAAGAAAAACACGCCGCAGCACTGAAGAAAGCACAGGAAGATGCGGCAACTTCAGAGCTCATGGGCAAACTTCAGTTGACCCTAAAGTACTACACTGAAGCCATTCGATTCATCGAAGTTCTTCATGCTGGAACTCCAATCGTGTGCCAGCTACTGTCCTCGAAGAACAAGAGTGAGGTAATAGAAGCAATGGACTTCTTCGTGGTCATTGACGCCTACAAAATAGAAGCAGCGAGGACAGGCATTCGTAGAATGCTTCGGTTGATCTGGACCAAAGGCAACAGTGACGAAGGAAAAGGCGTTCAGACCCATCTCATAGAATGCTACCGAGGTCTCTTCTTCAGCGCTCCCGATTCATTCAGCGAGAACGACGCAGCGAATTATGTGTCTCGAAATATGATTAGTCTGACGTTCGGCGCCACTCCAGCGGAACTGACTTCTTTGGAACAGCTCTTGAACACCATGGTCAAAGCGGACCATGTTTCAGAGCTCGTCGTGGCCAAGCTGTGGCAGGTCTATGGAGTCCAGAAGCAGGAAATCTCTAAGAACCAGAGACGTGGAGCCATCATAGTGTTGGGCATGCTTGCAACCGCAGACCCTGAAATTGTTGTCAAAGAGATGGGGACTATGCTTCGAATAGGTCTTGGACCACTAGGACACGCAGATCTGGCCCTGGCAAAGTATACCTGTCTCGCTTTACAGAGGATGAACCCAACCAAACGTAAAGGCAAGGATAGTACAGCACCAGCAGCAAAGCTACCTAATGATCATACCATCCTCACGAAGTTGGCTGCTGTCATCGAAGTGGTTTCTGACAGCAAAGAATGGTTTGGTGTAGCAGAGCAGGCCATTGGTGCTATCTACACACTGTCCAAGTATCCTGACACACTCTGCTCGGAGATACTCCGTCGAAAAACGAAGCACGTATTCCAGGCGCAGAGTGCACGGCCAGATCCTGATGCCATGGAAGGGATCGAGGGCCAAAGCGGGCTGCAAACACCACCGCCCGAAGGGCCTGAAAGGTTGCAGAAGGCATCTCTGGCTTTGTCCCAACTACTTTTCATTGTAGGTCATATAGCGATCAAGCAGATCGTCCACCTGGAGCTTTGCGAGATGGATTTCAAGCGAAGGAAGGCTGAGAAAGAGAAGGCAAAGACTGCGAACGCCTCTCCAGTAAAGTCAACAGGGGTCGATCAGGACGAACTAGATCTGATTGGCGGCACCACAGAAGATGACTTCACAGAAGCCATGGCCCATATTCGCGAGCGAGAATTATTGTATGGAGAGAACTCGCTTCTGTCCAATTTTAGACCCATGGTAACAGAGATCTGCTCGAACAACACAGCGTATCAAGACGAGGATCTTCAGTCTGCTGCAACATTATGCATGGCTAAGCTGATGTGTGTTTCATCGGAATTTTGCGAAAAGAATCTGCCACTCCTTATCACCATACTTGAACGATCGCAGAATGCCGTGACTCGAAGCAATGTTGTTATAGCACTCGGAGATATGGCTGTCTGCTTCAACCACCTCATCGACGAGAATACAGACTTCCTGTACCGGAGACTGAACGACACCGATACTTCAGTCAAGCGAACTTGTCTCATGACATTGACGTTTCTTATTCTAGCCGGCCAGGTCAAAGTCAAGGGCCAGCTGGGTGAGATGGCCAAATGTCTTGAAGACTCGGACAAGCGCATCGCTGACCTGTCACGAATGTTTTTCACGGAGCTCGCAACAAAAGATAATGCAGTGTACAATCATTTCATAGATATGTTCTCGTTGCTGAGCGCGGAGAAGAATTTGGAGGAGGATGCACTGAAGAGAATTATCAAATTCCTGTCTTCATTCATTGAAAAGGACAAGCATACTAAGCAGCTGGCGGACAAACTCGCGGCCAGACTTGCACGCTGTGAGAGTGAACGGCAGTGGAATGACGTTGCCTACGCCTTGTCACTGCTGCAGCACAAGAACGAAGACATCCAAAAAACCATTGGCGGAGGCTTCCGGCTTGTCCAGGCCGCAGCTTGAATGGATCCTGTAAGCACCATTACACACTACGCAGCTATGAATTCCGAGGATGGAAGTGAGGCAGTGACTGACTTGAACGCCCAATTGGGCGAAATACAGATGGGAGGTGGTAATGACATGCTCATCGACGAATATGATCCTGTTGACGAAAAACCCGCTGTGGCTATTATTAACCCAGATGACTCTACGAGGGAGACAGAGCCGGAAGTGCTCGCCAATGACTATGATGCTATGAAGCCCCGGGTGTTGCCCTTACTTCCGGATCTAGAGGCAGAGAGTGAAACCGTACATACTTGGGAAATTGAAGGTTGGATGAACCTCTTCAAAAAGGCGCGCGGGCCTATATTCGAGTGCGGTGGACACCCTTGGAGAGTGCTGCTGTTTCCGTTCGGAAATAATGTTGACTTCGCATCGTTCTATCTCGAGCAGGGCTATGAAGATGGAGATCAGCAGAAGCCTCCCGAGGGCTGGTATGCCTGTGTACAATTTACATTGGTTTTATGGAACAAGCAAGATCCATCGATATACGTCCTTCACACTGCAAATCATCGATTCAACGCTGAAGAGAGTGATTGGGGTTTTACCAGGTTCGCGGAGATTCGAAAACTCTTTGCCCCCCAGTGGGAGGATAAAGGACGGCCAATGGTCGAGAACGATGCAGTCAACGTCTCAGCATACGTTCGCATATACAAGGATCCTACAGGAGTTTTGTGGCATAATTGGATCAATTACAACTCAAAGAAAGAGACCGGGATGGTGGGTCTCAAGAACCAGGGTGCAACCTGTTATCTCAACTCGCTTCTTCAATCTTTGTATTTTACGAATGCTTTTCGCAAGGCAGTGTACCAGATACCCACAGAAAAGGAATTGGAACGAAAAGCGTCCAACAGCGCATGGGCGCTGCAGAGGCTGTTCTACATGCTACAGTCCAATGAAGACGCTGTCTCGACCCAGGAGCTGACTCATTCTTTTGGTTGGGAAACGAAGCACATATTCGAACAACAAGATGTCCAGGAATTATCGCGCATACTGATGGAACGAATGGAGGAGCGGATGAAGGGGACTGACGCCGAAAACGCACTGGCAAAGATGCTTGTTGGAAAGATGAAAACTTACATCTCTTGTATCAACGTCGATTACGAATCGTCAAGGATAGAAGATTTCTGGGACATTCAGCTCAACGTTAGCGGCAACAAATGCTTGGATGATAGTTTCAAGGACTATATCCAGGTGGAGACCATGGACGGTGAAAACAAGTATTTCGCAGAAGGCTATGGCTTGCAAGACGCAAGGAAAGGCGTGATCTTCGAAACTTTCCCACAAGTCCTCCATCTCCAGCTTAAACGTTTCGAGTACGACATTAACCGTGACGCTATGATGAAAGTCAATGATCGCTACGAATTCCCGGAAATATTTGATGCGTCCCCTTATCTCTCAGAAACAGCCGACAAGTCGGAGCCCTACATCTACAAACTCCACGGTGTTCTCGTACACAGCGGAGACTTCAACGCCGGACACTACTACGCTTTCTTGAAACCCACGACTGACGGACATTTCTACAAATTCGACGACGATAGGGTGACAAGAGCCACCATGAAGGAGGCGTTAGAGGAGAATTTCGGCGGTGACTATGTGAACCTAAATGGCAATGCCGGTGTGCGAAACCCCTACACACGGACACTTTCGACAAAACGGTCAATGAGCGCATACATGTTGGTCTACATTCGTCAAAGTCGCGAAGAAACCAAGCAACTCAACGAAGAGAGAGCCGCTTCGGAGCGAAGGCGGAAAGAACGCGAAGAGCAACACCTGTATTTGTCTGTTGGTGTGGTTACAGAGGACAATTTCAAAGCCTACCAAGGATTCGACCTGACCACTTGGGATGCCGAGTATGAAGGAGACTCAGTGCCCAAGGTTTACCGTGTCTTGAAAACCTCGACACTAAACGATTTCGCCAGGACTGTGGCTGAGAGCATGCACCTCCCATCGGAGCAGATTCGACTCTGGATTATGGTGAATCGACAGAACAAGACTATAAGACCAGATCAACCTATACCCGATATGGAATCGACCGTAGAGGAAGCATACAACAAGTATGGCAGCCGAGACAAGAGTTTTAGGTTATGGGTAGAAAGGGCGTCATTGTTCGAGGGCGATAACCCCATCTGGCCAAACACACAACAGCCCGCTGGAGGCAGCAATCCGCCTATAATGGTGTTCCTCAAGTACTTTGACGCCGAAGCACAGTCTCTCAAAGGTGTTGGCCACGTTTACATCAGGAAGAATTGCAAAGTCTCAGAGATGGTGCCAATGATCCTGCAGGTTATGGGGTGGACACAGAGTGCGTCTCCGCTCTCAAATGGTCTCACTAATGGCACCACCTCGCCGCCAACGCTTGCGCTTTACGAGGAGATCAAACACTCGATGATCGAGCCAATGAAACCTAAGTCAACCTTGGCTATTGCAGAAATACAAGATGGCGATATCGTGTGCTTTCAAAAAGTTTTGTCAGAGAAGGAAGCCTCAGCGGTATCGCAGACTGGTGGCTATACCGACGCTCGCGAATTTTACGATTACCTGCTGAACCGAAAGACCGTTAATTTCTATCCCAAAAACGTCCCTGAAGACGAGAAGGGCGTGTTCAAACTCGACCTCAGCCGCAAAATGTCGTATGAGCAATTTTCGGCAAAGGTAGGGGAGTTCTTGAAATTGAATCCCACACACCTCAGGTTCTCGACTGTCAATGCTACCTCAGGGAAAGTGAAAGCTCCCGTAAAGCGGAATGCAAACCAGAATTTGTACCAGGTGCTCCATCCTCAATTTGGAACATACGGCAACAACAATCAGCGGGACGATGCCCTTTTCTATGAGATCCTAGAGATGAGCCTGAGTGAAATGGATACAAAGAAAACCCTGAAGCTTACGTGGGTGACCGAAGGATTGTCAAAAGAGGAGACCTTCGACATCTTAGTTCCTAAAAATGGCGCAGTACGCGATATTTATCCCGGTCTGCAGAGAAAAGCCAACCTCGATGACGAAACGATATCGAATCTGCGCATATATGAAACACACAACTTCAAGGTATACAAAGAACTTGACGCCGACTACCCGGTTGCCACGATATCAGAATTCATAAACTTGTACGCAGAGGTGATTCCGGAAGAGGAGCGTAATGCAGAGCAGGGAGACACAGCCATGTACTGCTTTCATTTCGATAAAGAGCCGAACAAGCCCCATGGAATCCCTTTCAAGTTCATTGTAAAGCCGGGCGAACTTTTCCAAGACACAAAGGTGCGATTATCGAAACGGATAGGCCTTAAAGGGAAACAATTCGACAAGATAAAGTTTGCCATCATTCAAAGGTCGTTCTACTCGAAGCCGGCCTATCTTAGTGATGATGACATTCTCTCCGATGTTGCTACCAGTGCTGATGACTCGCTGGGAATCGATCATGTAAATAGGACCAAACCACTGGGAGGCAAGGGTGACTCGATATTTATCCGGTAAATGGCGGCCACCTCGAGCATGTTCATGTACTCCCTGACGATTCAACCTCCATCCTCGATAACACAAGCAATCCTTGGGCAATTTGCCGGGACGAAGGAACAACAAATAGTCACGGCTTCGGGGTCGCGACTGACCATACATCGACCAGACCCTACTCTGGGCAAGATCAGCACCATTCTTTCTCAGGATGTATTCGGTATCATACGAACCCTGGCGGCTTTCAGACTAGCAGGCAGCAATAAAGACTATATCATAATCGGGTCCGACTCCGGTCGAATTACCATCATCGAATATGTCCCTTCTCAGAATCGCTTTAATCGGCTGCACCTTGAGACCTTCGGCAAATCAGGCATACGGCGCGTGATACCTGGGCAGTACCTTGCGGTCGATCCAAAGGGTAGGGCATGCCTTATCGCGTCAGTCGAAAAAAACAAGCTTGTCTATGTTCTAAATCGAAACGCGCAGGCTGAATTGACTATATCCTCGCCTCTCGAGGCACACAAGCCGCAGACCTTAGTCTTCGCACTGGTCGGTCTAGACGTTGGCTACGAGAATCCTGTTTTTGCCGTTCTTGAAGTGGACTACACAGAATGCGATCAAGACTCCACTGGTCAAGCCTTCGAGGAGCTGGAGAAGTCTCTAGTCTATTACGAACTCGATCTAGGCCTTAACCATGTTGTTCGAAAATGGAGTGAGCCTGTGGACCGGACGGCGACCATGCTGCTTCAGGTCCCTGGAGGTGCAGATGGTCCTAGCGGTGTCCTCGTTTGTGGGCTCGACAATATAACATATAGACACATAAACCAGGACGCATTCCGTGTGGCTATTCCACGACGGAGAGGAGCGACCGAGAACCCAGAGCGCAAGAGATTTATCATCGCTGGTGTTATGCACAAGATGAGGGGGGCCTTTTTCTTCTTACTGCAATCCGAGGACGGTGATCTGTTCAAGGTGACTCTAGAAATGGTCGAAGACGAATCTGGACAAGCTACTGGAGAGGTTAAGAAGCTCAAAATCAAATACTTCGACACTGTGCCCATAGCTTCGAATTTGTGTATTCTCAAGAGCGGGTTCCTCTTCGTTGCAAGCGAGACCGGGAACCACCACTTCTATCAATTCGAGAAGCTTGGCGACGATGATAATGAGACCGAATTTGACAGCGATTCCTTCCCAGCGGATCCAAAAGAGACTTACAGTCCAGTCTATTTTCATCCTAGAGCCGCGGAGAACGTCAATTTGGTTGAAAGCATTGATTCGATGAACCCACAGCTGGACTGCAAGGTCGCCAATTTGACTGAAGAGGATGCGCCTCAAATCTACTCAATATGCGGTAGCGGAGCGCGTAGCTCGTTCCGGACGCTAAAACATGGACTGGAGGTGAACGACATCGTCGATTCGGAATTGCCTGGCCGACCTTTAGCTGTCTGGACCACCAAAATAACTCGCGCTGATGAGTTCGACGCCTACAT---------CGTACTGTCTTTTCCTAATGGGACCCTTGTGTTGAGCATCGGGGAAACAGTGGAAGAAGTGACGGACACCGGTTTTCTGTCTTCCGCGGCAACTCTGGCGGTCCAACAACTAGGAGAGGATGCATTGATCCAAGTCCACCCTAAAGGCATTAGACACATCAGAGCCGATCGCCGCGTCAATGAGTGGCCTGCACCGCAACATCGATCAATAGTAGCAGCGACGACAAACGAACGGCAAGTGGCGGTAGCTCTGAGCTCCGGAGAAATCGTCTACTTCGAAATGGACAACGATGGATCGCTTGCCGAATATGATGAAAAGCGAGAGATGAGCGGGACTGTGACCTGTCTGAGCCTGGGAGAAGTTCCGGAAGGCCGTAGTCGAAGCCAATTTCTCGCTGTTGGCTGCGATGACTCTACTGTTCGAATCTTGAGTCTAGATCCTGATTCAACTTTAGAGAACAAATCCGTCCAAGCCTTGACTTCAGCCCCTAGTGCACTCGCAATTATGGCCATGGCAGACTCTACAACGGGCGGGACGACTTTGTATTTGCACATTGGACTTTATTCTGGTGTATACCTCCGAACGGTCTTGGATGAAGTCAGCGGTGATCTTTCCGATACCCGAACGCGTTTCCTAGGACCTAAGCCAGCGAAGCTCTTCCGTGTCTCCGTCAAAGGCCAGCCAGCAGTCCTTGCCTTGAGTTCACGGCCCTGGCTTGGCTATTCGGACCCCCAAACCAAAGGATTCATGCTTACACCACTAGACTACGTCGGGTTGGAATACGGCTCAAATTTCAGCAGTGAGCAATGTGTGGAGGGAATGGTTGGAATAGAAGGGAATAATCTACGGATCTTCTCAATCGACAAGCTCGGCAACAATCTCCTTCAGCAATCCATACCCTTGACGTACACACCTCGAAAATTCGTTCGCCACCCTGACCAACCATTGTTCTATACCATCGAATCCGACAATAACACACTTTCACCTTCAACCAAGCAGCGACTACTGAGCGATTCTACCCTTGTCAACGGCGATGCTGCAGTCCTACCACCTGAAGAGTTCGGCTACCCACGTGCTCAAGGCCACTGGGCGTCGTGTATTCATATCATCGATCCTGTCAACGCCAAGGAGGTCCTTCAGCAAATTGACTTAGAAGATAACGAAGCCGCAGTCAGCTTAGCCGCGGTCGCCTTCTCCAGTCAAGACGATGAGACATTCCTCGTAGTGGGTACTGGCAAAGACATAGTCGTTGCTCCTCGTTCCTTTAGCGCTGGCTTCATCTACGTTTACCGATTCCTGGAGGATGGAAAGGAGCTTGAATTTATCCATAAGACCAAAGTGGAAGAACCGCCACAGGCTCTTTTAGGATTCCAAGGACGTCTTTTGGCTGGCATCGGTAATGAGCTTCGCATCTACGATTTGGGGCTCAAGCAATTGTTGCGTAAATGTCAAGCGCAGGTCGTACCAAATCTAGTTGTCGGCCTTCAAACACAAGGAAGCCGTATCATCGTTAGCGATGTACAAGAGAGCGTTGTCTTCGTGGCCTACAAATATCAAGAGAATCGACTCATCCCTTTTGTTGACGATGTGATTGCTAGATGGACGACGTGCACCACTATGGTTGACTACGAGACTGTGGCTGGTGGAGACAAATTTGGTAACGTTTGGCTTGTACGATGCCCTCAGAAAGCCTCAGAAGAAGCGGATGAAGATGGCTCTGGTGGTCACCTACTTCACGAACGTCAATACCTTCAGGGTGCTCCCAATCGGGTAGCTTTGATGACGCACTTCTTCGCCCAAGATGTGCCTACTAGTATACTGAAGACTCAGCTCGTAGCTGGTGGTCGAGATGTCCTGATCTGGACAGGCCTCCAAGGGACGTTGGGTCTCTTCATACCTTTTGTGAGCCGAGAGGACGTGGACTTTTTCCAGACTTTGGAGCAGCATCTACGGAGCGAAGACGCACCACTCGCAGGAAGAGATCATTTGATCTACCGAGGGTATTACGTACCCGTCAAGGGTATGATAGATGGGGACTTGTGCGAACGGTATGCTATGCTGCCTAGTGACAAGAAAGCTATGATCGCAGGGGAGCTGGATAGGTCTGTGAGGGAGATTGAGCGTAAGATATCTGATATGCGGACGAGGGTAGCTTACTGAATGCG----TGTCAATACTGCCAGATTATTGTTAGCTCCAAGTCAAGGATATGTATGCCTCTCATGCCGCCTGCAGAGTGCTGCGGTCCAAACAGGACGCTCAAGACGATACCAACATTCAAGTCGTCCTAAGAAGGACGAAAAGAGTGAGGAGAAGGGCTTTCAAACCCTGTCGGAGGCGTTGAACAATGACAAGGGTGCTAAGTCGAGCTCTTCGTCGACTATCAGGGAGATAATAAAAGGCTTCATATTCAACGATTCTACGAAAGCAGAGGGAAGAGATGAACACGCCAATGGGGTTCATGTTGGTTCAAAAGCTGTTACACGTCAGGGGGATCCTCCCACGAACCCAGAGCCTGCAAATAGTGATGCACAGGATAGTCAGAAGGCACTACAGCGAAAATTTGCCGCGGCACGCCGTAAACAATTGCTTCAATTGCAGCCAGACCCACCGCCCAAGGAACCAGAGATAGCCGATGACAAGCTAGGGCAACCTGTATCGAGTGGCAACCCGGAGCCGGTCTCCAATTCAGCTAAGCCTCTCTCAAAAAAAGCTTCGCGTCAACAGATGATTCAAAATCGATCTGCAAAGCGCCAGAAAGCCAAACGAGAAAAGAAAGAGACAAACAAGACCAACAAAGCTGCCAAGCGAGCACAACAAGTGCTAGATAGGAGAGGAGGGAAGAAACCATCGGCGTCCGCTCTATCAAAAGCCTTGCCAGAGAGCAAGCTAAAGAGTTCTCTCGCGGTTTCCGGACTAGATGAGG------------------------------CACATGAGGATATGCCAC------------------------CTGACGACCACAGCGATTTAGGGCCTCTGAGCACGGACGAAGTAACTCTACAGAAAGTCATGTCCACTGTACCCGAGCAACTGGTCAGGGACTTAGGAC---CTGCGAGTGACACTGAAAAACTAACGCGGAGAGTACTGACAACTATTCTTAGGCGGTTGGAATCCGAGGCT---------GAGAAGGAAATAGGGAAAACATCTGACAACGTACCCAAAGGCGAGACTACAGAAGGAGGCTCTTCGAGTAAGGCAACTGCCTCAGCTCAGAAGGTTACCGCAAACAAATCTGTGTCCGAGCAGGCGAGGGACGCGAAGCCCCCATCGAAGGAGAAGCGTGGCGGAAAGCGATTGTCAGAAACTTTAAGGAAGGTAGAATTGGCTAGTAAACTAGGGATGACGATCCATAAACATGCTGTCGACCCCAATCCTCTATACGCGGCACAGGCAGCGGTCTCCGCCAATAAAAAAAACATCGCGCACAAGAAAAAGGAAAAAAAAAACATCGCGCACAAGAAAAAGGAAGTATTGAGCAGGGCAAAGAAATCCGGTACTCAAGTGTCTGATGTTGCAGGTTTCGATTCGCTCCAGAATGCGTTGGGTGGAAAGGGTACCAAGCCAAAAACGCCGATTGAGAAGGCCGATGCGACGCACCTTGAGATACTACCTCTTGAGGTTGATCAGCCACCGGTGCCTAGCTTGTCTTACGGACTTGAGAGGGTTTTATTCAACCCCGGGGTCTACCAACTCCAAGACCCAAGATCTCGTGTCTTTAATTTCGACCCTTATCTTCAAAAGATCATGCCTGTCGCCGAATTCGATTTCAATGCGCTCAAAGAATACATCACATCTTCGAGGGATGAGTCACTCAATAGAATTGCCAAAGAGTACGGAAAGCGTTACATGGGATCAACTTCTAGTATGACTTCAGCGTTATCCCATTTCCACTTTCTACTATCTCAATGGAGGCCCATCAACACTTCGATGTTGTCCAAAGAATTCCCTACGAATCTGTCGAGTTTTACAGAGCTGCAGCGAACGCCCCAGGCCATCTTCTTAAGGTGGAAGGATGGATCCTATGCCATCGATGCCGATAAACAATTTGCAAATGCCAACGTTCTGAGCATGCTTGGCAAATCAATGGAAAAGCTCCTTACATTAAGTACCGACGACTATGAGAGGTATCGTAAATCGAGTGGTGGTGAAGTGACTGATGAAGAATCCTTGGCGCCAGAATCTTACCATTATTCAACAATGGGCGACTTTCTGATGCGTTCGCAGCTCGATGCCCATGATCCTCGCTTGCCCGGGACCGGTATGTTTGACTTGAAAACGAGAGCGGTCGTATCCATCCGAATGGACGTTTCCAACTACGAGCATGGACTTGGCTACCAGATCAAAAGCCGCCAAGGCCAGTGGGAGTCTTACGAGCGCGAATACTACGACATGATCCGCGCAGCTTTTCTCAAATATTCCATGCAAGTTAGGATGGGTCGGATGGATGGTATTTTCGTTGCATTCCACAACATTGAGAGAATCTTTGGCTTTCAGTACGTCAGCTTGCCGGAGATGGATTCAACCATCCATGGACAGTGGGACACGTCAATCGGCGACCAAGAATTCAAACTTAGCTTGGACCTTCTGAATAAAATATTAGACAAAGCTACAAAGAAATATCCAGAGACTTCCCTTCGCATCCACTTTGAGACTCGAGACGCCGCAACGCCGTTCATGTACATCTTTGCCGAGCCTGTAACAGAGGAACAAGTCGCGGAGATACAGAGCCAGAATGATGCAAAGATTCAAGAATTTGAGCGTAACATACTCGGTCTCAAACGTGGAGAAGAGTCTGAGCCAGACGACGACGACGGGAAATGGGAAAATATCCAAGCTAGTGTACAAGAAGCTATGGACAAGGACGAATTATCTGTCGACGAATCGAGCGTAGACCAAGAGTGCCAAGAAGGAGAGAGGGAAGGTGAAAACTTGCATAGTCGACAAGGTGTACCCGAAGAGGGTCCGTTGTACGCTAATCGAGACCGGGTCGTAGCGGAGGAGAGCACGAATCTTGTTACGGCTCTTGATGAAGACGACGAAGTGCAAGAGGAGG------AGGAAGAGGAAGAGGAAGAGGAAGCTGAAACCGAAGATGTGACAGAACGGGTCGACCAAGGACATCTACAAGACGAGGGACAGGAAGAGGATGCTGAGACCGAGGATGTGACAGAAAGGGCCGATCAAGAACAGCTAAAAGACGAGGAAGAAGGTGAAAATATGGATGAACATAACAAAGACGATGTTGAGGCCAAGGAAGACGGCGTGCTTGTCGACGATAAGGAGCCT------------------------------------------------------------------------GATGAGCGCTGTCTGGAACAGAGTGAGAGATCTGTCGAAGTCGAACCGAGTGCTGAATCTCAATATGATGGGGGTAAAGACGCTCGGAGTTCGGAACAGCCCCTGGAGTCAGATGCCACACAGGAGGGACAAGAGGAAGAGGAAG---------------AGGAAGAGGAAGCTGAAACCGAAGATGTGACAGAACGGGTC---------------GACCAAGGACATCTACAAGACGAGGGACAGGAAGAGGATGCTGAGACCGAGGATGTGACAGAAAGGGCCGATCAAGAACAGCTAAAAGACGAGGAAGAAGGTGAAAATATGGATGAACATAACAAAGACGATGTTGAGGCCAAGGAAGACGGCGTGCTTGTCGACGATAAGGAGCCT------------------------------------------------------------------------GATGAGCGCTGTCTGGAACAGAGTGAGAGATCTGTCGAAGTCGAACCGAGTGCTGAATCTCAATATGATGGGGGTAAAGACGCTCGGAGTTCGGAACAGCCCCTGGAGTCAGATGCCACACAGGAGGGACAAGGCCCCCCAGTAGCCTCAAAAAAGGGCGCCCACAAAGCAGAAAAGGCAGAATATACACCACCCGTACCGGGTGAAGAGCCTCCGGAGACAAATTTTCAAACCGAAGCCGATCGTTCTTTCCTCGATGCTATCCATGAAGAGAAGGCCCACCTTGAAACCTTAACATCCGAGTCCTCCGATGTCCTCGCCATGACCCTGACTGTCCGCAACAAAGTCAATGATCAATTTGTGCTGCGTCCCGAAAAGCTTACTGCCGATGACGTCTGGTCTATCGAATATAGTCTGGTCGAGGTGCCAAAACATGAGAGGGCCAGGGCCTTGTATGAAGCCTGCCAGGCGCGCAGGAAGAAGAAGCTTGACGCTCCCATGGTTCCGGAGGATGCAGAAGTCATCAGTCATTATTTGATGAATTTGAGAAAGTTGAGTAGGAGGGGAAAGCAGTGGCGAGAAGAGATGGATGAGAAAGATAGCAAGAGTCCTGTACAGGTTTTGGGGAAGGATATTGTGACGAGCGAGGGAGAGATGGCTCAATCGGATCAGGATCCAGAGGCTTGAATGTATCATACAGCGGTGCCAACGACTTCCAATCTCCCCTATTCGAACGGACATCTTTCTCCTACGCCTACCGGACCTATCCCCAATGGAGCCCCAACACCAGACAGCGAAAGCGACCTCTCCGAAGCGATAGATCTCCCGAATGCTCCTACATCCTTTTCGAATGGCGAACAATATGACGCCGGAGGAGATACCAGATTGCAGGACTCAGATGCCGGTTCGTCGCACGACGAGGATGCACTCGGCTCGGACGATCCTGACTACAACATGGCTACACCACCAGTTGGCGACACCAGGTCCGGCCGCGATGCTCGTTCGTCGTCAGAAGACTCACCCAGACAGCGGAAGCGTAAAGCAGGCCTCGAGCCTGACGACTATATGCTGAACGATCCTGAGCTCTATGGCCTGCGGCGTAGCGGTCGACCTCGCTCATCACGTCAAATTGTTGATGACGATTCTGAGGATGATGACTCTGGCTCGGATATACACAGTGGTCCTCCACGAAAGCGACGGAGACACCTCGTCTCTGACCAAGCATCTAAACAGCATACGCCCTCCGCACGGTCGCCATCGGATAGCGAGTCGGATATAGACGCCTACGGTGGATCTCGTCGAGCTTTAGCCGCAAAGAAGCACCAACGCCGCTCGCCCCAGCCCGCCCGTGCTACCACCCCAGCCCATGGAGAGGTACGCTTCTCAACCCGAAAGTCTGCAAAGGTATCGAATTACAATGAGGATGATGATGACATGTTCGATGATGAGGACGATACGATGCCACAGAGCTATTGGGCTACTCCCGAGGATGATGCACCAGCTATCGATGCAGTCTTAAATCACCGGCTACTCGACAAAAGTAACACAGATGTCACTAATTCTGGGAGGGACGACTTCGAGTACTATATCAAGTGGCAGGGTAAAGCTCACATTCATGCGACATGGGAGACCAATGCCGGTTTGGCCTCGTCCAAGGGTATCCGCCGACTTGAGAATTATTTTCGCAAAGTTGTGTTGGAGGATATCCATATGACGTGGGACGAAGACATACCACCTGAAGAGAAAGAGAAATGGAATTTAGATCGCGAGCGCGATGCTGATGCTCTTGAGGACTTCGTGAAAGTCGATCGGGTGATCGGAAAGCGAAAAGACGAAGAAGGCGAGATAGAGTATCTGGTCAAATGGAAGGGACTCTATTATGACTCGTGCACCTGGGAGAACGCTAGCTTGGTCAGCAATATTGCACAGCATCAGATTGACCGGTATCTCGACCGTACCCTTTCCCTACCGCAATCAAACAAAGCTGAATCGGACCCGCGTTCGAGAAGACGATTCGAACATCTCCAGGAACAGCCTTCCTATATCAAGCACGGGACGCTTCGTGAGTTCCAAATGAAAGGGCTCAACTTTCTCGGATACAATTGGCAGAAAGGACACAACGTAATTTTAGCCGACGAAATGGGCCTTGGGAAGACCGTACAAAGTGTTGCGTTCATGAACTGGCTTCGGCATGATCGACAGCAGCAAGGCCCTTTCATAGTTGTTGTACCTCTCTCGACCATGCCGTCCTGGGCCGAAACGTTTGACAATTGGACTCCTGACATCAATTACGTGGTGTACAATGGCAATGAAACTGCCCGAAACATCATCAGGGAGCACGAGCTTCTTTCTGACGGTAATACTCGAAAAGCCAAATTCCACATACTCCTCACGACCTACGAATACATCCTTCAGGACTCGGCGTTTCTGTCTCAGATTAAATGGCAGTTCATGGCCGTCGACGAAGCCCATCGACTCAAAAATCGGGAGTCTCAACTTTACGCCAAGTTGCTCGATTTCAAAGCACCCAGTCGGCTTCTCATAACTGGCACACCGATGCAGAACACTCTTGGCGAGCTCTCTGCCCTCATGGATTTTCTCATGCCGGGGAAGATCAAGATTGATGAGGACATGGATCTCACTTCTGCGGAAGCTGGCCAAAAAATTAACGAAATGACGGCGGCAATCCAACCATATATGCTTCGCCGCACGAAGAATAAGGTCGAAAATGACATTCCTCCAAAAACCGAGAAAATCATTCGCGTTGAATTGTCAGACGTTCAGCTAGACTATTACAAAAATATCCTGACTCGAAATTATACAGCACTCAACGACGGTGGGAAGGGTCAAAAGCAATCTCTGCTCAACATCATGATGGAATTGAAGAAAGCCAGTAATCATCCATTCATGTTTCCTAATGCCGAACAGAAAATCCTTGCTGGGAGCGAGCGACGCGAAGATATCCTGAAAGGATTGATCACAAGTAGCGGAAAAATGATGCTGCTCGATCAATTACTCACGAAATTGAAGAAGGACAACCACCGCGTCCTGATCTTCAGTCAGATGGTCAAGATGCTCGACATCCTTGGCGATTATTTGCACTACCGAAACTATCAATTCCAGAGACTCGACGGCACAATAGCAGCAGGGCCCCGTCGCATGGCCATCGATCATTTCAATGCACCAGGTAGTAATGACTTCTGCTTCCTCCTGTCGACTCGAGCAGGAGGACTTGGCATCAATCTCATGACCGCTGACACTGTAGTTCTCTTCGACTCGGATTGGAACCCCCAAGCCGACCTCCAGGCCATGGCTCGTGCCCATCGGATTGGTCAGACTAAGCCTGTTAGTATATATAGGCTTGTCTCCAAGGAGACAGTCGAAGAGGAAGTCCTCGAACGTGCACGGAATAAGCTCATGCTTGAATTCATCACCATACAGCGTGGTGTCACTGATAAGGACGCGAAAGAAATAACCGACCGAATGGCACGTGTAGGCAAAGGCATTGCGGAGCCAAACTCTTCGGAAGACATTTCGCGCATTCTCAAGCGCCGCGGGGAGAAAATGTTTTATCAGTCCGATAATCAAAAGAAACTTGAAGAGCTCGATATTGATGCTGTCCTTGAGAACGCCGAAGAGCATCAGACAGAACAACCTGAAAGCATTACTGCGGATGGTGGTGAGGAATTCCTCAAAAGTTTCGAGTATATGGATGTCAAGCTTGACCTTGAATGGGATCAAATCATCCCCAAAGATCAGTTGGATGAAATCAAGGCGGAGGAAAAGAAAAAAGCTGATGAGCGGTATCTCGCTGATGTGATCGAGCAAAACGCACCGAGGAAGAGAAAGCAAGCTGATGAGGAACGAGAGGAGCGGGCTGCGAAGAAACGGGCTCGAGATATGGCTGCGATTGAAGCGGCCGCCGATGACTCGGATCAACGACCTGGTCAGGATCCTAAGCGACCCTTAAGCGAAAAGGAAGTGCGCAATTTGATCCGCGGATTTTTGCGATACGGCTCGATCGACGACCGTGGCAACGAATTGGTCAAGGAAGCTCGCCTAGTCTCAAGAGACCGTGACGTCTTGAAAGCTTCTCTACAAGAGGTTATCAATGAAGCCTCCAGATTGATGAAAGAGGATCAAGATCGCATTGAAGATCTGGAACGCCGGCAGGGCAAGATCTTAACAAAGAAGGACAAGAAAGCAGTTCTCTTCGACTTTAAAGGCGTCAAGCGCAATAATGCAGAGACGATCGTTGAACGGCCTGGCGAGATGAGGATGCTGAAGGAGGAGGTAGAGAAATTCTCTGATCGGAAGAGCTTTCGAATTCCAGAAGCTTCAAAAGGGGCTACATACAGCTGCGACTGGGGCTCAAGGGAGGATGGCATGCTGTGCGTGGGCATCGTCAAACACGGATACGGTGCTTGGAGTCAAATCCGAGATGACGAGGAACTAGGCCTGAGTGATAAGTTCTTTCTTGAAGAGCACCGTGTCGAGAAGAAAGAGGAAAGAAGCAAGGTCGCCGAGAAGGCAGTCAAATCACCTGGAGCTGTCCATCTTGTACGCCGTGCTGACTACCTTCTCTCGGTCCTCAAAGAGAAAACCAGCAATGGGACCAACCTCGCAGCTAAGCGTGCGGTTGAAAACCACCACCGCAACAACAAGAAAAACGGAATGTATGCCAAAATAACGGATGCTCGAACGAGCGTCTCAGCATCACCAGCTCCTTCAGCAGCTCGGAAAGGACACCGTGAATCGGAGAAGCATCGCAGCCGTAACAGCATTGAACGCCACGTCTCTACTGGAGAGCGCAACGGTCATACCCCCAGGAGCGACATTAGACCTAGGCCCAGCAGTGATCACGTCAGGCATGATGAGCGTCACCACCACTCGCCGCACCATCATCGTCACAGCAACGAAAATGAGACGAACGGTGTAAAAGTTGACAAGCTTATGTGGAAGCTATTTGCACCAGTGCAAGGAAGCTTGAAGGCCGTGCAGGGTGCCACTAAGGACAGGTTGCCTGAAAAGGCTGCCCGTGCAAATGTCTTGAGGGTCGAGTTGGTAAAAATCGGGGATCTCGTGGCTGACCTGGTCAAAGATCCGGACCCATCTGAAGAAGACGATGGTCTCGAGGCTTCTTTCTGGGGCTTTGTTGCATCATTTTGGCCCAACGCAGGAACTCCAGGCGCCAGCATCCGGAGCATGTATGAGCGGATTGTGAACCTGAAACAGGAGCCAGAGGCCGGTGGGGAAGCCAGAATCAACGGGCAAGCCAACGGCTGTCT------------CTTAATGCACTCCCTCAACCCTTTCCTACGGGCCTTCTTTAAGAGCACTTTACCTTCCCAATGCATTCCTGTCAACAACCATATCCTCCTCGTCCCAACGACCGAATGCCTCCTCACAGGAAAAGACGGCGAGACGGGCTCCACATACTCAGACCTGGCAGTATCGGAGGACCTCCTTGCTAGCCACGTCCTCCGAATTTCTGGAACGCCTGCTCCTGGAAGCGGCAAGGTCCGAGATCACAAGGCCAAGGCAAAGCAATTCAATACGATCAATGGAAAGACCATCGTGGTGAAAGAGTCCTTCGTTTACAGTTTCCGGAATCTCAATCAGGCGCAGCTGCTCACTGATCAGCTCTACTATCCTGACAATCTGGACGCACAACAATGGCTCATCTACTACATATCAAGGCCCCTGGTAGGCTCCTACGAACAAATCAAGATCATCCCTGCTGTATTACCAAGTG---------GCGTCAAGTCCTCGGGCGAAACTCCGAACGAAGCCGCAGAAGGAGAAAGCGCATCTGGGTCCCCTTCTAATGCTGAGAGAAAAGACGTCAAAACATTCAATGAGCTCCTCAATACCTTTCCCATGATCGCACGACAAATGCAGCCTGGTCTAGAGAGGGTATTTAAGGATTTCAGGCAACAAATGCGTGACAGGCCAACAATGTTATCAAGGAAGACCTCTACTCATTCAAGAAGATCGTCAACGGCATCATCGAAATCT---------------------AATGGGTCGATCCACAGTAGATATTCAAATGGGCATGCGACTGCCTCCTCCGTGGCTACCACGCGTGTTGACGAGGAAGAAGACCATATACGAAAGACACTGGAGAATGCAGTGACTGCGGCTATCGACCTTTTCCAGCAAGTTGACAAGCAGCAACTGTCCTTTCTTGGAGCTTCGACAGATTTGACAGGTCCTACTGTTGAGCGTCTCATAGAACGCTATATTGCAGAGCAATTTCACGACTCGGACCTATTTGCGGGAGTCTGTAGCAGCAGAAAGCTGGAAGATCTTGAGCTCGAATCTCGCATCCATGGTATGCAGCATATCGATATCGCGCAAGTCGGAATCGAGATAGAC---GGTCGACAAGGAAAGGAGCAGCTCATGAAGAAAATCGCCAAAGGAGTGGAGGAATTTCGAATGCTTGCCGTCGCGGGTAGTCCTCAGCAGATGATGGACATCCTTCTGAGAACACAGAAGCTGGTCATGTCTGATCCAAATGCACAGGTCGATGCGAGCCCAGATGACAGGCGCAATGAAGGATCAGCAGAATCTGAGAAGCCAGCCTCAAGCATGACAATGAATGCGGACACGTTGGTTTCCTTGCTCCTTGTGGTGGTGATACGCTCTGGAGTCCGGCATCTGCAAGCCAGGCTAGCTTATATGCGAAACTTCATCTTCGTTGATGACGTTGAAAGTGGCGAACTGGGCTACGCCCTGAGCACTTATGAAGCAGTCCTCTCATATCTAACGTCCGACTCTGGAGGTCTCAAAAAAGCGAGCAGAAGAAACAAGCGATTGTGGCAGGCTACGAAGACCGGCGATGTAGCCGAGATCAAGGCTATTCTCGATCCGAGAGAAGATGAATGGAGCAGACGCCACTCTTGTGGCCATGTCGACAACGAGGCCGTCTT---TGAGGGGTCTGATCAAGCAGGTAGTCATTATTCTGGTAAAGAGAACGAC---CTCAGCACGCACGGCTCAGAAACCCCGTTTGAGGAGGGGTATAACTCAGAGAGCTCGACTCTCGCTCACGTCTTTCCCTTTCAGGTTGCACCGGCGCCTCGCAAAGGCAAGCGTGTTTCTATGGATGTGCGAAGCTTTTCGAATGCTTCCGAATCCTCATTTGTTTCTCGGACCACCACTCTCGACTCGAGAAGCAGTGGCGTTGAGGGTGACACATCTATAGAGACACTAGCACAAACTCAGGACATCGACGGCGACTCCATCCTCATGATGGCCGTAGAAGCACGACAGCCTGAATCGCTAGACTTCTTCCTATCTCTAGAGGAATACTTTCCACCACAGTTCGTTCTACAAGACTTCAACAAGGACAGCACCACGCTGCTTAGTGCTGCTGTACAATCAGCCCACAATGAGCTCATCGAGATAATATTGCGATGCATATCTGGGATAAGGGATAGGGTTGCTGTGATGGAGTACATTGCAAGGCCTGACAATCGAGGACGAACAATGGCACATTACCTGTTCAATGCGCCATACTTGATCCCAAGGTTTTGCGACGTCCTGCCCTGGAAGACAAAAGACCAGAATGGCCAAACACCATTACTGGCCCTATGCCGATCGTATGACCATCCTGACTATCTACACATGGTCAACGACTCATTACACTTTGCGACCCAAGAGCAAGGCGATGGCCAGGCTCTTCACCTAGACGACCATGTCGACGCCAAGGGAAATACTCTTCTTCATGTGGTAAATGACCCTTCCTTGGCTGTACGGATTCTGCGGTATTGCGATTCCGATGCCAATGCTACGAATGACAAACACTTCACGCCCTTGATGGTGGCGAGCAAGTATGGACGGGTGGACATGGTCAGAGCGCTCTTTGGTGACAAAAGGGTTGACATTCTGGCCAAGGAATCGAGAGGCATGACGGCTGTTGAGCTGGCCAAGGACGATGAAGTTAGAAACCGCATAGACGACATGGTACTTGTTTCGAATGTGCCTGCCGCGGATGGACGGGTCACGGCTGTAGTTCGATCTTTCTTTGTTGAAGACGCTACTATACGGCTAATCATCAAATCAGCTGTGCGCAATGATAACGGGATGATAGGTGTTAGCACTTGTCGGCGGTCATTAACCGACTTTGAGAACCTAGCCAAGTGGCTATCAGTGGAGCACCCTGCTTCATGGCTTCCATCGATCTTCAATTTTCGATCTCCCTTCCAGATAGGTTCGCGACCAGCCAGGGCCGTGTTGCAGGATATTCAAGTCCGGCTGGATAAATTTCTCAAGATCATGCTTGCCCATTCCACATTTTCCACGCATGAGCTGTTGTGGGAATTCATCCTCTTTCCTGAAATCCAGCCAGATATGATGGCGGAGCGCAGTAGGAAGAAAGCAGAGATACGAAACGAGAATATCAGAGAGGACTACGAGCCTGTCGAGGACATCAGGGAGGTTTCAACATTTGTAGAGCATGCGCGAGATTCGATTCGAGGTGTCAATCATTCGACAAAGAGCGTACTTCGGAGAGCGAACAGCATCCGTGTTGGCTCGTCGAATTTATGTACCGCCTTCGACCTCTGTGCCAAGTCTTTTGCAGCACTTTCCTACCTGCCAAAATCTCATATCATTGCTCTCGAACGATTTGCCAGAAGCGCACAAATAGCACCGTCGGACCCTTATAAGTTCTTCCATGAAGACATGCAAGCGGTCTCTTCCACGATCCTGGCCATCCTATCCTCTCTATCACGGCCACATGCGTTGATCAGCTCCTATGTTAGTATCCAAAAGGCCATCGATCGTCATGACTCTTCGTCACGACGTTCAGACCGCTGGCCTTTGGGCCTTTTGGACGAAACGCGAAAGAGTATTCACGCTGATGCGCAGGAACGGGCGGAGAGTAGTAGGGAAGAGCTCAGGACGGTGGGCTGCGATCTTAGATATACTCAGCAGACTGCGGCTGGAGAATTAGCAGGATGGCAGGAGTTGCACGCCAAGATGGGGAAGAGAGCCATCAGGGCTTTGGCTGAGAGGATGGTTGTTAGGGAGAAAGACCGGTTGGAGGGGATGAAGAGAGCTGTGAGGGGACTTGTTGAGCTCAAGAAGGTTTCAAGG------ATGCTCTGCTCCC-----------TACGCAGCAAGCAGAATGGCTTCCTTCGTATTCGGTCTCTGCAGGAACTTCACCATCAAGTCAAATACAATGGAGCTTTCCGACCATGTATACTCCAGAGGCGACAGTATGCCGTGGAAGCCAGCTCAGACACTGCTCCGACCAAGACACCGCACGGTAGCCTGTCATTACGTGCCCAACCACGATTCAATGAGATAGGGGTTCAGCAGCTCAGCAATTATGTCCACCCGCAAATCTTCTCAGGACCACCCACAACCCCACCACAGTACCTGATAGATCTGAGCAAGGATCACTTGAGCAGGCATCAGTTATGGGGAAAGAATCAAGATTCCTCATCGCCCATTGCCTTTGATCTTCCAGCTCTTCATGGCTCGACATTGGATGAGCACTTCTATAAGTTGGGTAAAAATGCTTCGGAACCCTATTACAGTCATGCGTTAGACTACGCAAGAGCGGATTTACCCAGAGCGCCTCGGGCATGGGCGAAGCACAGTGGCTGGACAAAATACCATGAGGACGGCACATACGAAGCAGTGGATGCACCACAGGAGGAGATGCTGACCTTTGATACAGAGGTCATGTGGAAAGAGAGCTCCTTCGCTGTGATGGCCTGCGCGGCAAGTAAGACATCTTGGTATGCGTGGCTCTCGCCTTGGCTCATGGGAGAATCGGAATCGGATCGACACTTGATACCCTTGGGTGACCCAGATCAAGCACGCATCGTGATTGGACATAACATTGGATACGATAGAGCAAGGGTAGCTGAGGAGTATGATATCAAGCAGTCCAGGAATTTCTTCTTGGATACAATGTCCCTGCATGTGGCAGTAAATGGGATGTGTTCAAGGCAGAGGCCTACCTGGATGAAGCATAAAAAAAACAGAGATATGAGAGACAAGGTCGCCAATGAAACCAATTCTGTTGAGCTCTCCGCCTTGCTGGAGAACAGCATGCTAAGCGAAGAGGAGGAGGAGCTGTGGGTGGGACGGAGCTCCATCAATTCACTGCGGGATGTCGCCAAGTTCCACTGCAATGTGACAATTGACAAAGCGCAGCGTGACCAGTTTGGCGAGCTAGATCGAGAAGGGATCCGAGGGAAATTGGATGAGTTACTAGACTACTGCGCTGCTGATGTGGCAATCACCCATCGAGTCTACAAAAAGGTTTTCCTAGGCTTCTTGGAGGTCTGCCCGCATCCCGTTAGCTTCGGTGCTTTGCGCCAACTTTCGTCTGTCATTCTCCCTATCGACAAGTCATGGGAATCGTATCTCGAGAAATCCGAGGAGACCTATCTCCGATTATCCAAGGCTGTCGAACAGCGGTTGAGCGATCTTGCGGATCAGTCATTGAAACTGAAAGACGATCCGGATCAATACACCAAGGACGATTGGCTAAGCCAACTAAATTGGTCAGGTCAGACCGTCAGAATGGTCAAGGGAAAGAAGAAAGGCGATCCGCCAAGGCCTGCAGCCCGACAAAAAATGCCCGGAATGCCACAATGGTACAAAGATCTTTTCGCCACGAGCCAAGCTGATCTCGCTCTGACTGTTAGAACACGCATCGCTCCACTGTTGCTTCGTCTATCCTGGGATGGCTATCCACTCGTGTGGTCAGACAAGTATGGCTGGACTTTCAAGGTACCACTCGCATCAGCACAAGATTACGAAAACAAACCAGTGTCAAATTGCGACATGACGGATGAGAAAAATCTGGATATTCGGGATGACGACAAGCATCGGTATTTCAAACTACCTCACAAGGATGGCCCTCAAGCGAGATGTGCCAGTCCTTTAGCCAAAGGGTATCTGCAATATTTTGAGAGCGGTGTGCTTTCGTCTGAATTCTCTTACGCAAAAGAGGCTCTTGAAATGAACGCATCGTGTTCGTATTGGATCAGCGCACGAGACCGCATCAGGTCCCAGATGGTCGTCTACGAGAACGATATTACAGGCTCACAGAAGAGGCAGCCATCCGGAGACTTAGGTTACATCCTACCCCAAGTCATCCCGATGGGCACAATCACTCGCAGAGCAGTCGAAAATACCTGGCTAACTGCCAGCAACGCCAAAGCCAACCGTGTCGGCTCAGAATTAAAGTCAATGATCAAAGCCCCACCAGGCTACTGCTTTGTCGGCGCTGACGTCGATTCCCAAGAACTTTGGATCGCAAGCTTGGTAGGAGACGCCCAATTTCGTCTGCATGGGGGCAACGCCATCGGCTTCATGACACTCGAGGGCACGAAAGCTGCTGGTACCGACCTACATTCAAAAACGGCCAAGATCCTGGGCATATCCCGTAACGACGCCAAAGTCTTCAACTATGGCCGCATCTACGGCGCCGGTCTCAAATTCGCCTCTACCCTTCTTCGCCAGTTCAATGCGAACCTCTCGGAAAAGGAAACCCAGGAGATTGCTACACGCTTGTACAAAGAAACGAAAGGTACCAAGACCTCCCGCAAAGCACTCAATGATCGCTCGTTCTGGCGCGGCGGCACCGAATCCTTCGTCTTCAACCGGCTCGAAGAATTCGCAGAGCAAGAACGTCCTCGGACCCCCGTCCTGGGTGCAGGTATCACAGAAGCCTTGATGCGCCGCTACATCAACAAAGGCGGCTTTATGACCTCCCGCATCAATTGGGCTATCCAATCCTCGGGCGTCGACTACCTCCATCTTCTCATCATATCTATGGACTATCTCATTCGGCGTTTCAATATCAATGCTCGTCTGGCTATCACAGTTCACGATGAGATCCGATACCTGGTCAAAGAAGAAGACAAGTATCGCGGAGCCATGGCACTGCAGGTTGCCAACATCTGGACAAGAGCTATGTTCAGCCAGCAAATGGGCATTAATGATTTGCCACAATCGTGCGCCTATTTCAGTGCTGTCGACATCGATCACGTCTTGAGAAAAGAGGTAGACATGGATTGTGTAACGCCGAGTCACCCAAGTAAAATTCCGCATGGTGAAAGCGTGACCATCAATCAGCTTCTCGATAAGGGTTCCGCCGCCTATTTAGACCCAGCCATCGTTCCCAAAACACTTGTCGACTTAGAACAATATCCTTACACGCCCCGCCCTTCAGTAATGGCCGAGGTCCGCGAACGCACCGATCTCAAGTACTTAAAAGCCCAGATCTCGAGCGATACCAAGGAATTGAACAGCATTATCAAAGACGACAATAAGACATCTTCTGCTGACATCGCATCTACTGGTCTCAAAGATAAACCTGAGGCCAGAAGTTCGAAGACCAAGAGGTCGGTGCCGAGGTATGCGGCACAAGCGCAGGAACCCCGGTTGGTGGACGCTCCGTATGAACTTGAGGGTCTGATCTGGAAGAAGTATCACACGGGGAAGGAAGGGCAGTATGGGAAGCCGTGGATAAAAAATCCTACGGCAGGGAAGACTGTGCTACACCATAGCTCAAGGTAAATGGAGTATCTCACCTCCCACGGCTCAATTGCCTTGTCTTCCTTTCGAAGACAGAACATTGCCAACAAACTCGGCGTCAGTGCTATCAGAGCTAGATATATTCACTATGTAGCTCTTAAAGAACCTCAAGGGCAAGAGAAGCGAGCAGATTACGACAATTCCGTTTTCAAAGAATTACTTGATTATGGATATGAGAACGGCTTCAACGACAAACTGTCTGAGGATGATGGTGCTGAGAGTGGAGATGGTCGTCGGGCAGATACCATGTTCGTGTACCCCAGATTTGGAACAATATCACCATGGTCCTCCAAAGCGACTTCCATCGCTCAAGTATGCGGTCTCTCCCATGTCGTGCACCGGATCGAAAGGGGCACGATCATGGTTATCATACCAGAGGCCAATAAAGGATATGACCAAAATCTCGCAGCCAGATTATTGCACGATCGGATGACCGAGACATTGAGCACCACAGCGCCAGCTCTCGAGAAGATGTTCGCCCAAAGCTCACCAGCTCCGCTGCAATACATTCCTATGCATGCCGAAGGCAGCGATCCGCGAGATGCGTTGAGGAAGGCGAACAAGAATTTGGGCTTGGCACTTGACGAGAGCGAGATTGATTACTTGGTCAAAGCTTACGCCTTGGATGGGCCGATCGCTAGGGATCCCACTGATGTGGAATTGTTCATGTTTGCTCAGGTCAATTCGGAACATTGCCGGCATAAGCAGTTTAATGCATCGTGGACGATCGACGGCGTTGAGAAACCATACAGTCTTTTCGACATGATCCGCAATACCCATCGGAAGAGTCCAGCTTATACGATCAGTGCGTATTCTGACAACGCGGCGGTTTTTGAAGGCCAGAGAGGTAGCTTCTTCGCACCTGATAGGTATACTGGCGAATGGAAGCAGACCGCAGAGTATGTGCCATTCCTCGGCAAAGTAGTAGTCCCTTACGAAGGCGCAGCGACTGGAAGTGGTGGCGAGATACGCGATGAGGGGGCTGTGGGGCGTGGCAGCAGAAGCAAAGCAGGTCTTTGCGGCTTCGCAGTCTCTAATCTCTTGATACCTGATTTGCAACAGCCCTGGGAACTTTCAGATGTTGGATACCCAAATCACATCGCTTCGAGCCTTGACATCATGCTAAATGCACCACTCGGGAGTGCTGCTTTCAACAATGAGTTTGGAAGACCATGCCTCACGGGGTACTTCCGCACATTGCTCACGAAGATTCCAGTTGCAGATGGGAAAGAGGAACTCAGAGGGTATCATAAGCCAATCATGCTTGCTGGTGGGATCGGGAGCGTACGCCCTCAGCATACCTTGAAGGATCCAAAGCTCGTTGGAGTTGGTGCCTACCTGATCGTTATGGGGGGCCCAGCTATGCTCATTGGGTTAGGTGGAGGCGCCGCTTCTAGTCAGACTTCAGTCGAAGCGTCCAAGGATCTGGATTTTGCTTCTGTCCAAAGGGCGAACGCGGAGGTCCAGCGACGGGCGCAAGAAGTTATCAACGCTTGTGTTGCGATGGGCTCCGACAACCCCATTGAGTTCATTCATGATGTAGGCGCAGGTGGTCTATCAAACGCTTTGCCTGAGCTGGTTCAGGACACCAACAACGGTGCCACGTTTGAGCTTCGCGAAGTCGACAATGCTGATCGGTGTATGAGCCCGATGCAGATCTGGTGCAATGAGAGCCAGGAGCGATATGTGCTCGCAGTAGATTCTAATGGTTTGAATGTCTTCAAGTCTATAGCAGACCGAGAACGTTGTGGCTATTCCGTCGTAGGAAGAGCAGAGGGGGAGCCAGGAAAAGAGAAAAGGCTTGTTCTAACGGATCGAGAGTTAAAGGAGCATCCGATGCCCATCGATCTCCCAATGCCGATGCTGTTTGGCAAACCACCCAAAGTTGCACGAAACCGGGAGTCTCGCAAGCTGCCGCTTCGTTCATTTGACGACAGTCTCAAGTCTTACCTTCCTGCCCTAGAAAGCGACTTCTTGGAGGAAGCCGTCTCGAGAGTGCTGCAATTGCCGGCTGTTGCATCCAAGATGTTTCTGATCACCATTGGAGATCGTACAGTGGGAGGTCTGACGTGTCGGGACCAGACCCCAGTCGCAGACTGTGCTGTCACCGCGACCTCGCTCACACCTGGACTGAGATCTGGCGAGGCCATGGCGTTGGGCGAAAAGCCAACGATCGCACTTATCAACCCTGCTGCGTCTGCTAGAATGGCAGTCGCTGAAGCTTTGATGAACATAGCCCCTGCGAATCTGGTGGATGGACTCAAACGGATAAAATTGTCTGCAAACTGGATGACGTCTATCAATAGTCCTGGCGAAGCTGCTGCCATATACGAAGCCGTGCATGCCATTGCCATGGGGCTCTGTCCGGATCTGGATATCAGTATACCCGTCGGCAAAGACTCGACCTCAATGAAGATGGGGTGGATAGATCCGAAGACTGAAGAGGCGAAAGAAGTCACGTCTCCGTTATCATTGGTTGTCACGGCCTTTGCCCCTGTCCTGAATACGCGGAATACCTGGACACCCGCTCTTCGGGGACATTTAGAGGATATTGGAAAGACTGTTCTGCTGTATGTCGACCTTGCGCTTGGTGAGAAGGCTATGGGTGGAAGCGCTATCGCCCAGGTGTTCGGTCAGATAGGCAATGAAGCGCCGGATGTCCGAGATGCCCAGCTGCTGAAGGATTACTTTGACGCCCTCGAGCAACTCCATGAAGCAGGGATCGTCTTATCCTATCATGACATCAGCGACGGAGGTTTGTTGACTTGTCTGACGGAAATGGCCATTGCAGGTCGATGTGGCATAAATGTGATGCTCGACGACATCTGCAGAAGCACGGATACTGCGGATGTCATTTCGGCGTTGTTCAACGAAGAACTCGGTGCAGTGTTTCAAGTGAGCACAAAAGATGTGATTAATTTCAAGAGCTGTTTTGCCACATGTGGTCCTCCTGATGGTCTCATCAAGAAGATTGGCCAGGTATCTTCAT---CCTCCTCGTCGCCGAACGAACTTATCATCTATCATCGCATGGACCTCGTTTATCGGTCACCTATCAGCAAACTTCATCAAACCTGGTCCAACACCTCCTACCATATGGCTAGACTTAGAGACAACCCTGCCTGCACTGACTCCGAATACGAGTCCATACTTGATACCAAAGACCCCGGTCTTTCTTTTAATTTATCATTTAATCCAGCCGCTAATATTATTCCCTTTACTACTAAGCTTTCTAACCGCCTCTCTCTTACCGCCAAACCTCGAGTTGCTATCCTTCGAGAACAGGGGATCAACGGCCAAAGCGAAATGGCCTTTGCGTTCATGAGCGCAGGGTTTGTATCTGTGGATGTCCACATGAGCGACCTTCTCTCCGGTCGCGACTCTCTCGCCAGGTACACTGGCCTTGCAGCCTGCGGAGGCTTCTCCTATGGTGATGTCCTAGGAGCTGGACAGGGCGTCTGCAACGGCTGCCAATTCCTCACTCGTCTCCAATCTCTCATCCCTGGTGCCGAAGCATGGCCCAGCTTCCAAAGAAATATCAGCGAGCAATACGAAGCACGATATTGCGAAGTAGAGGTCCTCGATGACGTTAAATCCCCTTCGGTCTTTCTGCACGAGATGGGAGGAACCACCATGCCCATCGCCCTCAGCCACGGCGAAGGCCGCGCTCACTTCAAATCGGCAACATCGCAGTCCAAGGCGGCGGAGTCCCTGCTCGCGCAGAATCTTGTTACAGTTCGCTATGTGGATAATTACCTCAATCCCACCGAGCGATATCCGGCAAATCCGAATGGTAGTCCGTGCGGTATCGCGGGGCTGAGGTCTGTTGATGGAAGAGTGCTGTCCATGATGCCTCATCCAGAACGATGTGTTTTGAATCCGGGATCGTGGGTCCCACCTGATGCGGAAAAGTGGGGAGATTTTGGGCCGTGGGTTCGGATTTTCCAGAGCGCGAGGAGGTGGGTTGGTTGAATGGTGGTCCCTCCTTCGAGTGGAGGTAACCCCACGCCAACCAATCTCCCACCACCATTACCCTCGACTGGGAGCTTCCAAGTCAATCTCAATCCCCCAGTTAGCAATGGAATTTTCCAGAATTACCCTCCCCACATACCATTCTCTCAGCGGAGAGCTCCGCCCTTGGACTTGGCGACGGTCGAGAGACGTGGACAGCCTTCCGCTGCACGGGATGCGCA----------CAAGAGATCAAGGCCACATGGCTTGCAAGAAGCGCCAACATTTAGGCCCACAGAAGAAGAGTTTAAGGACCCTTTTGAATACATAAGAAAGATCCGTCCTGAGGGGGAGAAGTATGGTGTTTGCAAGATTATACCGCCAGATTCGTGGGACCCGGCATTTGCCATCAACACAGAGAGATTTTTCTTCAAAACTCGTCGTCAAGAGCTCAACTCGGTAGAAGGTGGAACTCGAACCAACCTTAATTACCTTGACCAGCTTGCAAAGTTCCACAAACAACATGGCATGAACCTGAATCGTTTCCCTAGTGTTGACAAGCGGCCGCTCGATCTATACAAGTTGAAAAAGGCCGTAGCGCAGCGAGGAGGATTTGAAAAAGTCTGCAAGCTGAAAAAATGGGCTGAGATTGGTCGTGACTTGGGATATAGTGGAAAAATTATGTCGTCGCTTTCAACTTCATTGAAGAACTCATACCAGAGGTGGCTCCATCCGTACGAAGAGTACCTGAAGATTGCCAAGCCTGGCGTACAACAACAGCTTGAGTTCGAGCATGGTGGCCCTTTCACCCCCACATCGGCCAACCAAGCCATGAGAAATTCTCAACATGGGACACCCATTGGGATGCCACCAGGCCTGCGCGATGAATCCCCTGCAATGAGAGCTTCTGCTGCATTGAATGCCTCTCTGCAGGAAGGCGATGAAACGGTCGAGGTCGGCCTAACACCAGTTCCAGAACCAGCGCGGCCGGTGGCCTCTTCAGGCTTCACACCGGTCAATGCGAGCGGATGGAATCCAGTCAATCTCACACCAGCATCATATCAAGCCGTGAATGGTCCTCCTTCGATACCAAAGCGAGAGTCAGAGAATGGAGTTTTCACTTGGCCTAGCCAGGTACAAGGTGGAGGCCCTCCGCCACCAGCAAAAGATCTTCCAGATTACTTGAATACAGCTCCTCTGACCAATGGTCACACTCCTCGCCCCTCGAATCCGTTGAAGCGATCAATCAGCCATGATAGTATTAATGGTACGCCCGGGACTGATTCTGTTGTTGGTGGGGAGGGTGATGATTCAAGCGAACGACGAAGTAAACGCGTAAAAAAAGCGCCTACCGTGGTGGGGTCTCATATGAGCCTCCTCCGTCCTGCGACGCCAAGGCTAGCAGGAGATCGTAGAATTGGAAAGCCTGGTGAAGTCTGCGAAGTCTGCGGGACCAAAGACGATCGCTCTCCACTTCTAATTTGCGACGGATGCGAGTATAGCTACCACAAAAATTGCTTGGATCCTCCTGCAAAAATTAATCCACTTCACGACTGGCACTGTCCCCGATGCCTTGTCGGTACAAACGACTTCGGTTTCGAAGAAGGCGGGATCTACTCCCTACGTCAATTTCAAGAAAAGGCGCGCCATTTCAAGGAGAGTTATTTCGAGCCGAAGATGCAGTATGACCCCATCACAAACGGCAAGAAAGCGGTTACCGAAGATGATGTTGAGCGAGAGTTCTGGAGATTGGTTGAGAGTCCTTCAGAGGAAGTTGAGGTCGAGTATGGTGCTGATATACATTCAACAACGCACGGCAGCGGGTTTCCCACGATTGAGAAGGACCCATTAGACCCCTATTCTACGGACCTATGGAATCTCAATGTCCTTCCCCTGCATCCTGAGTCGCTTTTCCGCAACATCAAATCCGATATATCGGGTATGACAGTGCCCTGGCTATACGTAGGCATGTGCTTCTCAACTTTCTGTTGGCACAACGAAGATCACTACGGCTATTCGGCCAACTACCAACACTTTGGTGCTACTAAAACGTGGTATGGCATACCAGGGGCAGATGCTGAAAGATTTGAGGAGGCAATGAAGCAAGCCGTACCAGAGCTGTTTGAGTCGCAACCAGATCTACTGTTTCAGCTCGTCACTCTGCTACCACCGGACCGGCTCAAGAAGGCAGGTGTGAACGTGTACGCATTGGATCAACGAGCCGGTCAGTTCGTCATCACATTCCCACAAGCATATCATGCTGGCTTCAATCATGGATTCAACTTTAACGAGGCGGTCAACTTTGCTCCAGAGGATTGGGAGCCTTACGGTGAATCAGGTGTCGAGCGACTACAAGCTTTCAGGAAGCCGCCTTGCTTTTCGCATGATGAGCTGCTCATGACAGCAGCTGGTCGGGACTCTACAATAAGGACAGCGAAATGGCTCGGTCCCGCCATGATTCGATTGCGGGATCGCGAGATTCAGCAGAGGCAGGAGTTTCTAAAGAGCCACAAGGACTCCACGGAGTCCCACGCGTGCAAG---GCTGAAAGTGCCTCTGTCTCTGACGATAAGTGTTCTCTAGGATTCGTGGTCGATGATACGGATGTTCCAGAAGTCGATTCTCAATGCACCTACTGCAAGGCCTATAGCTACCTCTCCTCCTTCCGATGTGAAAACACCTCAAAAGTGATGTGCTTGCTACACGCAGGAAGCCATGACTGTTGCGATGTCATTGAGGACCAACGCCTCGCAGGATCAGGGCATACGCTCAGGTACCGTCTCTCGGACGATGCCTTGAATGCTGTCGTACAGAAGGTCGTCGACCGAGCATACACCCCTGAGGCTTGGCAGGAGAAGTTGGACAAGGCCTTGGATGACGAGGCGAAGCCATCGCTCAAGGTTCTCAAGTCGTTAGTCACTGAAGGGGAGAAAATACCCTGGGAGCTTCCAGGACTTCCAGATCTCAAAGCCTACGTGATCAAGTGTAACGAATGGGTAGATGAAGCCACAAATTACATTACTCGAAAGCAGCAAAACAGACGCAAGGACAATCGCAAATCGGGAAAGGGTCATTCGGCTAAAGCATCTGAAATTGAAGAACGTGAAAAGGAGCTGAGGAAGATCGACAATATTCATAAATTGCTCAGGCAAGCAGAGGACCTCTCCTTCGACTGCTCTGAGATTGACACGCTTGCTCAGCGATCTCGGGATATCACCGATTTCCAGACGAATGCGAAATCGGCTTTGAAGGATCCAGGCCAGCGGTCGATCCAAGATTTTGTCGACTTAGCTGAGGTCGGAAGATGCTTCAACGTGGACATTCCAGAAGTGGAGGAGTTGGAGATGGTCATCCAGAAAATGAAGTGGACAGACGAAGCTCAAGAAGGGAGGAAGAAATTCCAGACCCTGGACGATGTTGGAGCCATCATCAACAAGGGCAAAGAAGTCGGCATCCCGGAGGACAATGAGCTTCTCGTGCGTTATCAAGATTTAAAAGTACGTGGCGAGCTCTGGGAGAACAAAGCCCAAGAACTCATGGCTGTCGAGACGATTCACCACCCTCAGCTTGAGGCATTGGCTAATCAAGCGGATTCTTTACCCATTACCAACAAGACCCGAGCAGCGGTGGAAGCCATACTGGCAAAGCAGAGGGAGGCGCAAAAATTGATCATATCTCTCTACGACAGATCGAAAGATGCGGACCTGCGGAAGAGGCCGAAGTACAAAGAGGTACGCAGTGTTCTCGATGCTCTTGCTGAGCTCAACAGCAAGCCGACTGGCACCATCGATCTCGAGAATATGATCAAACGTCATGAGAATTGGATGAGAAAGGGCAAGAAGCTTTTCGGCAAGGCGAATGCACCGCTACATATATTGCAAGCCCATATGGACTATGTCGCCGAACACAATAATTTCTGCTTCGACCTTGAGGACATGCCGAGAATGCCTGTGGAGCCTGCCACACGGGAGAACTCTCCTGCTGACGGAGAGCAAGATGTGGAGGGTGTCAAGTCGGAGAAGAATGTATTCTGTATGTGCCGTCAGCCTGAAGCTGGAATGATGCTCGAGTGCGAGTTGTGCCACGAATGGTATCATGGCAAATGTCTCAAAATTGCTCGGGGCAAGGTAAAAGAAGACGACAATTACACCTGTCCAATCTGCGATTACCGTGTCAAAATTCCACGTGATGCAGCTCGCCCAAAGCTTGAGGACCTGGTCGACTGGCAGGCTGAAATTCCAGGCCTCCCGTTCCAGCCTGAGGAGGAAGCAATCCTCACGGAGATCATCTCTGCTGCGCAAGCCTTCAGGGACTACATGCGACCTTACATCAATCCAGTGATGACTAACCCTGAAGAAGTCACCTCTCAGCGCTTCTATCTCCGCAAGATCGAGGGAGCGGAGATCTTACTTGGCTTCGAGACCAACTTCTTCCGTCAAGAGCTTCATAAATGGGCCCCGGTTGCTCCTAATCCCCCACCTGTTCTCGAGCAGTCCTTGTCGACTCGAAAGCCGCGCCCCACCAAGCAGCAAAAGCTGATGCAGCAGCACAACGTCAATTCTCCAGAAGAGCTTCCTTTACAGTTTCGAACCAAGCCATACAATATCAATAAAGCTCGTAAAGGGAGCGATACGCAATCGAAGAGTCAGCATAATTTAGCGCCTGCACAGCGGCCTCGCTCTTCCCATTCAACCTCAACGAATAACTCCTCGAATCCTTACTCCGATTCCCATCGGCCTCCGCCACCTGCCAATATTCACACAGATCCCTCGTATTCAGCTCACTATCCTCTGCCAGCATCCCACAATCCACATCAACAACCCGACTCGCCAGCATTTGCGCAAAGCCCGTACTACTCGAACGGCCACAACCCCCACTCGCCTTTCGTTGAATCTCCCAGATACGGACAACGCTCGCCACTAGGGCACCCTGGCTCTTCACTTGATCCCAACCTCTTCGACAATCCCTATGATACTGGCCACCCGCATGATCGCGTTATGGATTCCCCTCACCATGGCTATACACCTAGCAACGCCCACGCTCGCGAAACTGTGGACAACATGTTCGACCAATTTGTCACGCAGCCCGAGGAGGACATGAATGATCAGAACGAGCTAGCTGAAGCATTGGAAGAAAGAGGACGCGAAAACAATGAGGACGATGATGGAAGAGATGTATTGAATGAATTTGTGCACGAATCCTACCAGAAGTGAGTC---------------------CCTGGTGATACTCCTGGCGAAG---CCGCTGGCGGAAATAATTCGGGAACACAAGTGATCATACAACACAAAGACGAAGAGGACAATGCATCACCGGAGTCCTCCTTGCACCACGTCAAGTCTGCAGCCGTTCCAGAAGCGGAGTTCCAGCCATCGAGACGGCTATATGTGGCCTTCGGCACTCTTGCAGTGATAACATTGATGGTAGCCCTCGATGGGACCAGTCTCTCTGTCGCCTTGCCGATAATAGCACAAAAACTGAAAGGCACGGCAATCGAAGCGTTCTGGGCTGGCACTTCCTTTCTACTATGCTCGACCATTTTTCAGCCAAGCTTCGCCAGTTTCTCACACATCTTCGGTCGCAGACAAGTCATCATGGTTGCCCTTGTCTTTTTCCTGGTAGGCGCGATTGTTGCTGGAGTTTCGAAGAATTTTGGTCCTTTGCTAGTTGGCCGTTCGCTGCAGGGTATTGGAGGTGGTGGTCTGATTGCACTAACTGAGATCGTGGTTACGGATTTGGTCCCGCTCAGACTGAGAGGGCAATGGTTCGGTATTATCAGTGCCATGTGGAGCGTGGGTTCTGTGACTGGGCCTATCATTGGTGGTGCTTTCGCACAGAACGTTACCTGGCGTTGGATTTTCCATATAAACTATCCTTTCGTCGGAGTCGCTCTCGTTCTCGTACCATTGACTTTGAGGTTGACCTTCAAACAGACGAAATTAGGAGAGCAATTGCGTCGGGTGGATTGGCTCGGGTCCGTCCTCTTCATCGGATCGACGACCAGCTTCCTCATTCCTATCACCTGGGGAGGTGTTTCGTACGCCTGGAACTCATGGCGCACCCTTGTACCTCTAATCATCGGTGTCGTTGGTTTGGTCTTCTTCGTTGTATATGAAGAAAAGTTCGCCAAAGAGCCACTGATCAGGATGGACGTTTTCAAGAACAGGACTGCCGCTGCTAGTTATTTCGAGACGACCATACACGGTATGATTCTCTGGTGCATCTTATACTATATGCCACTCTACTATGAAACCGTCAAAGGCGAGACACCCATTCTTTCAGGCGTAAGTCTGTTCCCAGAAACGTTCACAGTGGCACCAGCCGCGATGGTCACTGGTATTCTCATCACTAAGACTGGACGCTATCGTTGGGCTATCTGGGGTGGATGGTTCCTGACCACATTCGGCTCTGGTCTTCTCTGCCTGCTCAATGCGGATACTCCAACGGTCGCATGGGTGTTCCTCAATCTCATCAGTGGCCTAGGTATGGGAATTTTGTTCCCATCCATGGCATTTTCCATCCAAGCCGCCACTACAAACAAGGATCTCGCTTTCGCAGTCGCTCTCTACTCGTTCTTCAGAGCCTTCGGTCAGGCTATCGGTGTTGCTATTGGCGGAACGATATTCCAGAACGAGATGAAGAAGAAGCTTCTGACTCATCCTCTGCTTGCCCCGAAGGCCGGAGAATATTCTGCAGATGCATCTAGCTTGGTGCAGATCGTGAAGACGATGGCGGCTGGGGAAGAGAAGACTCAGCTTATTCAAAGCTACTCTGATGCTCTGCAAATAGTTTGGGCAGTCATGACTGGACTGGCGTTTCTGGGTCTTCTGTCCAGTTTCCTGATCAAGGGTCTTGATTTAGATCGAGCACTTGAGACAGAACAGGGGATGGCGAGGGAGAAGACGAGAGAGCTGAAAGACGCAGTCACAAAGCGCGCAGGTCGAAAGAAAGACAACAGCAGTGCCCAAGCGGCAGGCGGCCGAGGGGGTGAGCCCCAGGTCAGGAAGGCCGTATTTGAGAGCACCAAGAAGAAGGAGGTTGGAGTTTCGGACCTCACACTGATCAGTAAGATCTCGAACGAGGCTATCAATGATAACCTGAAGAAGAGGTTTGAAAATGGGGAAATATACACTTATATTGGCCATGTGCTGGTCTCTGTCAATCCGTTCCGCGATCTGGGTATCTACACAGACGCGGTACTGGACTCTTACCGAGGAAAGAATCGACTTGAGACCCCGCCTCACGTCTTCGCCGTCGCTGAATCAGCTTATTACAACATGAAGGCTTATCAAGACAACCAGTGCGTCATTATATCTGGGGAGTCAGGGGCTGGAAAGACTGAAGCAGCCAAGCGGATAATGCAGTACATCGCCAGTGTATCTGAAGGGAAAGACTCTTCGATCCAGGAGATCAAGGAAATGGTGTTGGCCACGAACCCACTGCTAGAGTCGTTTGGCAATGCAAAAACACTGAGAAACAATAATTCTTCTCGATTTGGGAAATACCTAGAGCTGCAGTTTAACGCGCAAGGGGAGCCTGTGGGGGCGAACATCACAAATTACTTGTTGGAGAAATCGAGGGTTGTGGGTCAGATCACGAACGAACGAAATTTCCACATATTTTATCAATTTACTAAGGCTGCATCATCTAATCACAGAGAGATTTTTGGGGTGCAGCAACCACAGTCATATACATACACGAGCCGATCGAAGTGCTTTGACGTGCAGGGTATTGATGACGCAGGTGAATTCAAAGACACATTGAACGCCATGAAGGTTATTGGACTATCGCAGGGCGAGCAAGACAATATATTTCGAGTGCTAGCTACTATTCTGTGGCTGGGAAATGTAACATTCCGTGAAGACGATAGCGGAAATGCAGCCATCACGGACCAGTCGGTGGTAGACTTTGTGGCCTACCTCCTTGAAGTGGATTCTGCGCACGTCAACAAAGCATTAACGTTGCGAGTCGTTGAGACAAGCAGAGGAGGACGGCGTGGATCCGTGTACGAAGTCCCTCTGAATCCGACACAAGCGACCGCAGTCCGGGACGCTCTAGCAAAGGCACTCTATTTTAATCTCTTCGACTGGATTGTCGAGAGAGTCAATGCTTCGCTGAAGGCGCGAGGCACCATTTCAAACTCTGTAGGCATTTTAGATATCTACGGTTTTGAGATATTCGACAAAAACAGCTTCGAACAGCTTTGCATCAATTACGTCAACGAGAAACTACAGCAGATCTTCATCCAGCTTACGCTCAAAACTGAGCAAGAGGAATACGCAAGGGAACAGATCAAGTGGACTCCAATCAACTATTTCGACAACAAGATCGTGTGCGAATTGATAGAGGAGAAGCGACCGCCGGGCGTTTTCGCAGCTCTGAACGATGCTTGTGCAACAGCACATGCTGACTCTGGTGCCGCCGACTCGACTTTCGTTCAGAGGCTGAACGCATTATCTTCCAACCCTCACTTCCAACCCAGACAGGGGCAATTTGTCATCAAACATTATGCAGGTGATGTCAGCTACGCCATTGAAGGAATGACAGACAAGAACAAAGATCAGCTACTTAAGGATCTGCTTAATCTGGTGGGCGAAAGCGGTAACAACTTTGTCCACACACTCTTTCCCCATCAAGTCAATCAAGATGATAAGCGGCGACCTCCAACTGCAGGAGACAAGATCAAGGCTTCTGCGAATGACCTAGTCTCGACACTTATGAAAGCGTCTCCATCATACATTCGAACCATCAAACCCAACGACAACAAGTCGCCTACTGAGTACAACACAGGAAACGTCATGCATCAAATCAAATATCTTGGTCTCCAGGAGAACGTGCGAATACGGAGGGCTGGCTTCGCTTACCGACAAACTTTTGATAAGTTCGTTGAGCGTTTCTACCTACTCTCACCCAAAACCTCTTATGCTGGTGAATATACCTGGACAGGCGATGTTCTGTCAGGTACGAAGCAGATCCTTAAAGACACCAGCATACCACCAGAAGAATACCAGATGGGTGTCACGAAAGCCTTCATCAAGACCCCTGAGACACTCTTCGCCTTGGAGCATATGCGCGATCGATACTGGCACAATATGGCGATTAGGATTCAACGAGCGTGGAGAAATTATCTGCGGTACAGGATCGAGTGTGCAACCCGCATTCAAAGGTTCTGGCGAAGAGTCAACGGCGGTGGAGAGTACCAGCAATTACGAGACTACGGCCACCAAGTCCTACAAGGACGAAAAGAGAGACGAAGGTTTAGCTTGATAGGCTCCAGAAGATATCTTGGTGATTATCTCGGTGTTGGAAACAGAGGCGGCTTTGGTGACGTCATTCGGGACTCAACTCATCTCAGCAATCACGAGAACGTTTTGTTTTCTTGTCGATGCGAATTGCTTGTCACAAAGTTTGGGAGGTCCAGTAAACCAAGTCCCCGAATATTGATCCTTACGGGTAAAGCCGTATATATCGTAGTATCTGCCATGGTAAACCGACAGCTATCCATATCTTCTGAGCGGACCATACCGATAGGTGCCATCAAATATGTGGGAACCTCCACGCTGAAGGACGATTGGTTCTCGCTGGGTGTCAGCTCGCCACAAGAGGCGGATCCACTGATAAATTGCGTATTCAAGACCGAATTTTTCACACACCTGAAAAGGGCCATGCGTGGAAGCTTAAATCTTAGGATTGGAGAACAGATCGAGTACAATAAGAAGCCAGGAAAGCCGTCGACGGTGAAGGTTGTCAAAGATTCTACTGTCAGTCGAGACGACCTTTACAAAAGCGGCACAATCCATACAGGCCCCGGCGAGCCAGCGAATTCTGTCTCAAGGAAAACGCCCAAAGGGAAGCCCAAGGCTGCGAAGCCAGTCACTCAAGGGAAGCTGCTGCGTCCCGGAGGCCCTGGAGGTGGGCCGTCGAAGCTTGCCTCCAGGCCTGCAGCAGCGCGACCTGTACCCCAAGCTCAACCTTTACCTTCGCAGCCAACACAGTCGAGGCCTACACCAGCCCAGGCTCCACGCCCTGTGCCTCAACCAGTGGCTTCTCAATCAAGGCCGGTACCTCAGCCACTGGCTGCTTCAACATTGGCTGTTGTCAATGGCATTGGCCACAGCCGAACAGAATCATCATCGTCAATTGATCGAGCG---CCGCCACCACCACCACCAC---CCGCTGCTCCTCCAGCTGCAAGGAAAAACACCTTCAAAGCTCTTTACGACTTCAACGGTCAAAGCCAGAGTGAGCTCCATCAGCTAACGAAAGACGAAATCATCGAAGTGCTGCAGAAAGAGAGTAACGGCTGGTGGCTCGCCAAAAAGCTCAACGGCTCCGCCCAAGGCTGGGTCCCCTCCGCATACCTCGCCGAGGAGGCGCCGAAACCCATCCCACCACCCGCACCTCCACAGCCAATCGCCCGCGCCGTCCCGCCTCCACCCCCAGCAGCATCGACAAACGGTGTCAACGGTACCGCTCGTCCGGCAGCTTCGAAAGCGAAACCCACACCACCTGCCCCACCCAAGCGACCGGGTGGCGGCAAGAAACCCGCTCCTCCGCCCGCGCCGAGGGATAGTGCGGTGAGCATGGGAACGAGTAGCGGGGGCAGCGGGAGGGATACGCCGGATACGAGCGTGGATGGCAAATCCGATGGTAGGGCGCCCAGTCTTGCGGGAGGCTTGGCCGAGGCGTTGAGGATGAGGCAGATGAGTATGCAGGGGAAAAGGGAGGATGATGATGATTGGTAGATGAACGGCGCTGGGGGCCTGAACGGCCACGGTGGAGAGGGACAGCCAGAACTACACACACAATTATTGCGAGCGCTGGAAGCAGTGCACGATCCCAGGTCAACCAACGCTGTCCGTCAAGATGCATCCCATTATCTCGAGGAGTTGAAGTCCAACGATGAAGCTCCGTTCCATGGGTTCAGCCTTGCATGTTCGAAGGAGCAGCCGGCCATCGTTCGCCATTACGGACTCTCCCTGCTCGAATGTGCTGTACGTGAGAGATGGTCAGAATACTCACCAGAGCAGAGCCAGGCGCTGCGAGACTGGGTCGTGACACTAGCGCACAGCACAGAAAATAGAGACCCGTCCTACATCACGAACAAAGTGGCCGAAATTTGGGTGGAGATAGCCAAGAGAAGCTGGGGTTTGGATTGGATGGACATGGATGAACTCCTTGTCCGCCTGTGGGACAGTCCCATCGCCCAAAAGACTCTGGTACTGATCATCCTAGAGACTCTTTCAGACGAAGTTTTTGGGAATGAGGACACTACAGCAGCTCTGAGAGGCAGCGATCTCGGCAGAGCCTGTGTGGAAATATTCACGCCGGCGCAGGTGCTCAACGAGCAATTCCCCTCAAGGGAAGCCACCGTCATTACCAGATATGGCTCCGATGGTTGGCTGTCTCGTATGGCTGATTTGCTCGAATTGTGCATCAGGGACGGTAAAATCTATGAAGATCAATGGGTCTGTGCTGTGAAAACCCTTGTTACTTTCAAGTCTGTTATTGGCTGGATCATCCCCAGGGCATTGGTCACTACTCAGTCCGTCCAGCGTATTTGTGCTGGTCTGGCCGCTTCGAATATGCCCACACAGTTAGCTGCTGTTGATGCTCTGTTCTCGCTGTATGATCGGCCCAGGTTCAGCGAGGATGATTTTAGGGATTTAGTAGGCCCAATGTTCAAAGACGAGACCATTCACCTACTCAAGCAGCTTTACCAATATCTAGTAGTCGACCCTTCGGATATTGATGAAGCTAAGTATCTTCTACTTAAGAAGTTCTCCGAAATGATATTCAACATTGGTAGGCTTCTGGAAGAAAGGCCGTCCCTCATACCAGAGGGCAGCAACCTTGCAGGCTTCTTCGCCCTGCTCCTTGGTATCATGAAGAATCAGAGTCTTCATGTCTCTATCCCGGCACTTCATCTATGGGTGAAACTGCTAAGCTCTGACAAGATCGGGAATTCTCAAGCGATCGTGGCGCTGAATGGCGAGTTGCTTGAGACCTGTAGTCATCGGCTTGTCCGATACGAATCTTTACCAGAGGATTCGGACAACCCAAGCATACTGTTCCTAAACGAGGACGTTGATACTATGCCGGAGAAACATGCTTTCTTGGGCAACTATGCCAGGTTCTGCAATCAGATAGTCGAATTTGTCGTTCAGAAGCAGCCTATGGACGCTCTCTACCACATACTCGGACAAGCGGATCAGGTACTTGATCATGTGTACGATGGGGAGCCAGGGTTCCAGGCATCAATGTATACAAAAACTTCGATTCCTCACCTACGCATAGACGCCCAATTTATGGTGATCGAAGCCGCACTGAAGGGTTGCTTGAAGTGGCTGACATGTTCAGAGAATGCGACCGTTGAGCATGTGCATGAAGTCATGATGTCGAATCTTCAGGTATGGTGCAATCGTCTGCTGAGCTTGACATTTGAGGATCCTTCGATCAAACAGCGCGTCCTCCAGCTTGCGGTTGGATTTGCCGTAGGGCCATTGAAAAGAAACGCGCAATTCGCCTTGAGAATATTCGACTGCATTCTTGACACACGGTGTCCAGAATATCCTGGGTGTGTGGCGTATAATGAAGCCGTCAAAGATCTTCAAAGTTTCTCACTTCATCAACTTCAACGTCTTGCAATGCGATTCGCCAACCATCTCGTTAGCATTTTCCCCGAAGTAGAACAGAAGCTCATGTCAGTCAGCCAGATTGTGGCCCCAGACGAGCAGACAAGAGCCCGTTACTCTTCCGTACTGTTCATCATCATGCACCGAGCTACCAGTGTGGAATCCCGCATTCGTCAGACACGATTGGACGAATTCTTACAACCGCTGATCAATCAGTGGCAGAACCCTGCCCTTGATCAATCACTGTCGTCTTCTCCGAAATTTAGTCGAATGCTTGGACTTGAAAGTCTACAGCAATATCTGGCTTCTCGTGCAGTACATCAAATACAAGATTGGTCGTCGCATCGGTTGGATGATGAAGGCATAATCCTTCAGAAGCAAATGCAAAGCGCTCTGGATGCGCTACCGTTACGTGCAACAAAGACGATTTTGAGTGTTAGTGTCGAAAGACTTGAGGAAACATCTGAGGCTTTCAGCATGGCATGCGAAGTTTGGCAGAAGAATATTCCTGTAATTTTACCGAATCTCCTCCGATTCATAAGTCAGTCACAAGCTTTCCATGACCCCGTCAATTGGTCCAATCTCCCTCCTGAGATGATGGACGTTGTCAGGCGAATACTCACCGACCGCTTTTGGCAAGTGGGGATATCTCAAGGAAGCCGAGACGAATTCTACGCCAAAGTAGGGGAGACCAAAACGACAATGGAAGGATTTGCGTCGTCGATCCGAGCTACTGTGCGGACTATCCGTGAAACAGGATATCGGTTACTCTACTACATGAGCCTTCTTGGGGAGCATTTCTACAGCTTTGAAGAATTGCCGGGTCCGCTCTCTCAGGCTTTGTTCAAAGATGCTTGCGCGCTATCACCCCACCAGATGACTATTCTGGTTGATATGGTCCGGCCGATCATTGAAAATTGCCCAAACAAATCTCGAAGCCACTTTCTTCCGCCTATCTTGTCAGTACTGTTTGAGCAACTTGACCGTAAGGCCAGCTCGGAATGGAAGAGGATCGAAGAAAGAAGTAGGGTAGCCGCAGAAGACGATGATCTGACTTGTGAAATGAAAGAAGAGAGTATCCTACGGCAGCTGACAATGGCTTCTGTATTGCTGGTAGTTGCACTTCTGGAGCCAGCTAGACCTGCAATTCCGCAAGATTCTCTGGAGATAGAGGAAACACTGGCCCATGACACGGCGAGAATTTTCATACTCCAAACGTCAGAGATTTTAAAACCGGTCATCTTGTTTTGCACTCACGCACTACGCATGCGGGACACTCGGGCATGTTCTATGATCGCCAAAGTGCTGCGCTCAATAGTGCCAGAATTCACTGGAGACGGCCCCGTCGAGTCCGACGTGCGAGAGTTCATATCGACCGAAGTCTTGAAAGCGTGCATTACGTCGCTGCATGATCCATACTTCGCCGAACTCCAAAAGGACTTTGCGCAACTCATTGCAAGTATACTGATATCATATACGCCACGCACAGACACTCCGAGGCAAACGCTTCTCTCGTTGCCTGCTATGTCCACCGATAAATTAGACCGAGCCGTACGACATCTTTTCAAAGCGCAGCAGAACACCCGACAGCAGAGAGCCATAGTTCTCGATCTCCTTGAAGGCTTCAGAGGCGTCGCTATTCATGAACAAGGAAAGCTACCAAAGCCAGACCCAAAGAGGGTGAGATCGGCGATGCAGGAGAAATACATGACAGTGGAAGTACAAGCGAATGAGAAACGGGAAAAGAGTCCTGACCTGGGAGGCATTGCTGACATGTTTGGATGAATGTCCGACGCAGCCTTTGAAGAGGTTCGGAGGCTGCAGCAAGAGCGCAACGCTGCCGCTGCTGGAAAGAAAGGTTCAAAGACTTTCGACCCTTCCAACCAGCGAACTGACTCATCGACGAAGGCTTCCCTGACGGAGAGCTTCGATACCGAGCTCTACGACCGCAATGGAGGCGACAAGTTTACAGGCTACGATACATCGATAGCAATCAATGGAGATGACGATGATGAGATGCCAGATGCAGATAATAGCAGGCGGCTGGTCGGCCAATACACGGCTACAAAGGCCCAGATGAATGAGTTCGCTTCGGGAGCTGGGGTCGAGGAAGAGGATATTCTGCTTGGGCGAGAGAAACAGGCCAGCGTAGCAAGCCGGGAGACTGACTATCAGAAGCGGCGTTTCAACCGCGGTCCCCTCACTCCAAAACGAGCGGATGCATTCGCAGCAAACTCTGCAGCAGGAGTCGAGGATGAAGGTCAAACCTATCGCGAGCTAATGGCGGCCAGAGATATCGAAAGAGAAGAAGAACGGGTGCAGAAGCTCATAGCAGAGAAGCACGAAAAGGGAGAAAACGGGATTGTTGAACATCAGGCTACGCTGAAGCACGAAGACAGCAGTGATAAGGAGAACAAGGAGGCAGGCTCAACAGTTACCGTGGCTACTGGGAGGAAGAGGAAGCAGAGATGGGATGTCGCAGATGAGAGCACTCCAGCTCCAGAGTCAGCAGATGGAAAAGGAAAGAGATCTCGATGGGACCAAACTCCGGTACCTGGGGGAGCTGCAGTTGATGCTACTCCACGACGATCCCGCTGGGATCAAGCACCATCACTGAGCGATGCCACCCCAGTCGGCCAACAGGGGCTGACCACTCCAATGCATCCATCTCAATCAGGCGCGGTCATGATGCCGACCACCTTTGGGACCGACATATCCACACGAAATGCTCCGTTATCAGATGAGGAGTTGGACATGATGTTACCCAGTGAAGGCTATAAGGTCTTGGACCCGCCTCCTGGGTACGCTCCAATTAGAACACCTGCCCGAAAGCTCATGAGCACACCGGCGCCTGTAGCCAGTTCCAGTGGGATTGGAGGATTTATGATGCAAGAGCCGGAGAGTGCACGAGCGATGGGCAAGCAGTTGCCCACGGAGATCCCTGGGGTTGGAGATCTACAATTCTTTAAAGCAGAAGATATGGCATATTTTGGGAAGTTGGTTGATGGTGGAGACGAAAATGCCATGTCGGTAGAAGAATTGAAGGAGAGGAAAATCATGAGGCTGCTACTGAAAGTCAAGAATGGAACGCCGCCCATGCGAAAGACCGCACTACGTCAACTAACGGACAATGCTCGCCAATTCGGCGCTGGTCCTCTTTTCAACCAGATTCTTCCTCTTCTGATGGAGAAGACCCTTGAGGACCAGGAACGACATCTACTGGTCAAGGTCATTGACCGTGTTCTATACAAACTCGACGAACTTGTTCGCCCATACGTACACAAGATCCTTGTGGTGATCGAACCATTACTTATAGATCAGGATTACTACGCTCGCGTGGAAGGCCGTGAAATCATTTCTAATCTTAGCAAGGCAGCTGGGCTGGCACACATGATCTCGGTCATGCGTCCAGATATTGACCATGTTGATGAGTATGTGAGAAATACGACGGCCCGTGCGTTTGCTGTGGTCGCTTCTGCTCTTGGCATCCCAGCTCTTCTGCCATTCTTGCGTGCTGTATGCCGAAGCAAAAAATCTTGGCAAGCTAGACATACCGGAGTCAAGATCGTCCAGCAGATACCAATCCTCATGGGTTGTGCTGTGTTGCCTCACCTCGCGGGACTCGTAGAATGTATTAGTGGAAATCTTAGTGATGAACAAGCCAAAGTGCGTACTGTCACAAGTCTGGCAATAGCTGCTTTAGCAGAAGCAGCCAACCCCTACGGTATCGAAAGCTTCGATGAGATCCTAAATCCTCTGTGGTCTGGGGCCAGAAAACAAAGAGGGAAAGGGCTGGCCGGCTTCCTCAAGGCCGTGGGCTACATTATACCTCTGATGGACGAAGAATACGCCAATTACTACACAAGCCAAATTATGGAGATCCTGCTTCGGGAGTTTTCGTCACCAGACGAAGAGATGAAAAAGGTTGTCCTCAAGGTTGTCTCTCAGTGTTCAGGCACAGATGGTGTCACTGCTGGCTATCTCAAGGAGCACGTCCTAAGCGAGTTCTTCAAATCTTTTTGGGTACGCCGCATGGCACTCGATAAGAGGAACTATCGCCAGGTGGTAGAGACCACTGTTGACCTGGGACAAAAAGTGGGGGTAAGTGAAATAGTCGAAAGGATAGTGGGAAATTTGAAAGATGAGAGTGAAGCATACCGCAAGATGACACTGGAGACTATCGAAAAAGTGATAGCATCCCTGGGCGCAGCGGACATCGGAGAAAGACTTGAAGAACGCTTGATTGACGGCGTTCTTCACTCCTTTCAAGAGCAGAGCGTTGAGGACATCGTCATGTTAAACGGATTTGGAACCGTTGTCAATGCCCTCGGCACTCGATGCAAACCATACTTGCCCCAAATTGTCAGCACCATCTTATGGAGGCTGAACAACAAGTCCGCCACCGTCCGCCAGCAGGCTGCTGACTTGATTTCACGTATTGCAATGGTAATGAAGCAATGTGGCGAGGACCAGTTAATGTCCAAATTGGGCATAGTGCTCTACGAATATCTTGGTGAAGAGTATCCTGAGGTGCTAGGTTCCATCCTAGGTGCCCTACGGTCTATCGTCACCGTTGTCGGTATCAACTCTATGCAGCCTTCAATCAAGGATCTCCTGCCGCGTCTGACGCCCATCCTACGTAACCGTCACGAGAAGGTTCAAGAGAATACCATTGATCTTGTTGGTCGTATCGCTGATAGAGGGCCCGAGAGTGTCAACGCCCGGGAATGGATGAGAATCTGCTTTGAACTCTTGGACATGCTTAAAGCTCACAAGAAAGGCATTCGTCGTGCGGCCAACAATACTTTCGGCTTTATTGCGAAGGCAATAGGTCCCCAAGACGTGCTTGCAACTCTGCTTAACAACCTTCGAGTTCAGGAACGTCAGTCGCGTGTCTGTACTGCGGTTGCCATTGGTATCGTTGCAGAGACCTGCGCTCCCTTCACCGTACTCCCAGCCCTCATGAACGAATACAGAGTCCCTGAACTTAACGTGCAAAATGGTGTCTTGAAGAGCCTATCGTTTCTAATGGAGTATATAGGTGAGATGGCTAAAGACTACGTATACGCCATAACTCCCCTTCTTGAAGACGCTCTTATCGACCGGGACCAAGTTCACCGACAGACGGCGGCCTCCGTCGTCAAGCACATGGCATTAGGGGTTGTCGGACTTGGCTGCGAGGATGCCTGTATCCACTTAATGAACTTACTATGGCCAAACTTATTCGAGACCTCCCCTCACGTCATTGACCGCATTGTGGAAGCTATTGACGGATGTCGGAATGCCGTCGGTACAGGTATTACGATGAATTATGTCATGGCCGGACTCTTTCACCCTGCCAGAAGAGTACGCCAGCCCTTCTGGCGTGTGATGAACGACATGTATGTTCAAAGCGCAGACGCCATGGTGCCTTATTTCCCGAAGCTGGACGAAGAGAAGTTGAACAGGCATGAGCTCTCGATCGTCTTGTAAATGTCCATTGACTTTCCGAAAGAAGAGGAGGTGGTACTCGAGCGGTGGAGGGTGATCAAGGCATTCGAAACACAAGTCGAGCTCTCGAAAGGCAAAAAGCCATATACATTTTATGACGGTCCCCCATTCGCGACCGGCCTACCACATTATGGGCATCTACTTTCTTCAACTATCAAAGACATCATCCCACGGTACTGGTCTATGAAAGGGCACTATGTTGAGCGGAGATTTGGCTGGGATACACACGGGCTTCCCATCGAGTATGAAATTGACAAAAAACATGGATCCTCAGGCAAGGACTTGGTGGCGCAGATGGGGATCACAAAATACAATGAGGAGTGCCGGGCTATTGTCATGAAGTTCGCTCTCGAATGGAGGCAGACCATTGAACGGCTGGGAAGGTGGATTGATTTCGACAATGATTACAAGACCATGGATCCCACGTTCATGGAATCGGTGTGGTGGGTCTTTTCAGAATTGTTCAAGAAGGACCTCGTCTACCGGGGATATCGAGTCATGCCATATTCGACCGCTCTGAATACACCGCTTAGCAATTTCGAAGCACAACAGAATTACAAAGATGTCCAAGATCCTGCCGTTGTCGTCACATTCCCACTGCTCGATGATCCTCTGACATGCCTCCTTGCCTGGACAACCACACCATGGACCCTACCCTCGCATACAAGCCTTGCTGTTAATCCGGACTTTGAATACGTTAAAATCTACGATGAAGCCTCGGGCAATAATTATATCCTCCTCGAAGCGTTGATGAAAACTTTGTATAAGGACCCCAAGAAGGCAAAGTACAAGGTTGTTGGACGTTTCAAAGGCTCAGACATGCTTGGTTGGCGGTATGAGCCTTTGTTCGACTACTTTTACGAAGATTTCAAAGACTACGGCTTCAGAGTCTTGAACGCGGCATATGTTACCGCTGACAGTGGGGTCGGCTTAGTCCATCAATCCCCTGCATTCGGCGCAGAAGACTACGATGTGGCTTTTAACGCAGGTGTCATCACCGAAAAGCGCCTGCCCCCAAATCCTGTCGACGAGAAAGGTTATTTTACGTCAGAAGTGCGTGATTTCGCTGGTCAGCATGTCAAAGCTGCTGATAAGGCTATCATCAAACATCTGAAAGGAACTGGTCGCTTGATCGTTGATTCCCAAATCACTCACAGCTACCCTTTCTGCTGGAGATCAGATACT---------------------------CCACTGATCTACAAAGCGGTGCCCGCATGGTTCGTCAAAGTACCTGATCTGATTCCCACTATGCTAGATAATCTCGATAAGTCTCATTGGGTGCCAAGCTTCGTCAAAGAAAATCGATTTGGCAGCTGGATCGCTAATGCGAGAGATTGGAACATTTCGAGAAATCGATACTGGGGCACTCCCATGCCTATCTGGGTGAGTGAGGATTTCAAAGAGATGGTCTGTGTTGGAAGCGTAGAGGAGCTCAAGAAGTTGAGTGGCTATAAGGGCGATCTATCCGATATACACCGAGACAAGGTTGACGATATAACCATCCCGAGCAAAGAGGGCAGAGGAGATCTCCGACGAATTGAGGAAGTCTTCGACTGCTGGTTTGAATCTGGCAGTATGCCTTACGCTTCTTCGCATTACCCATTCGAGAACAAAGAAGCTTTCCAGGCATCATTCCCCGGTGACTTCATCTCTGAAGGTCTAGACCAGACACGTGGATGGTTCTACACCCTCACCGTCCTGGGTAATCATCTCTTCGGATGTTCACCGTTCCAAAATTGCATAGTCAATGGCATAGTCTTGGCCGAGGATGGAAAAAAGATGTCAAAGCGACTAAAAAATTACCCCGATCCTTCATTGGTCATAGATAAATATGGTTCTGATGCTCTACGGCTATATCTTATTAACTCACCCGTCGTTCGTGCTGAGACGCTTCGTTTCAAAGAATCTGGTGTCAGAGAAGTGGTAGCGAAGGTATTGCTACCACTGTGGAATAGCTATAGATTCTTCTCGGACCAAGTTCTGCTGCTCAAAAAGGTAGCGGATGTCGACTTTATGTTCGATCCTAAATCAGAGTCTGGCAATACAAATGTGATGGACAAATGGATCCTCGCAAGCTGCCAAAGCATGCTCAAGTTCATCGATGAAGAGATGGCGGCATATCGCTTGTACACGGTCGTACCCAAGTTACTTGAGCTGATAGACAATACCACAAATTGGTACATCAGATTCAATAGAAGGCGGCTAAAGGGGGAACTTGGTATCGAAGATACCAAACGAGCGCTCAATACTCTTTTCGAAGTTTTGTTCATACTTGTCCGGTGTCTCGCCCCCTTCACACCATTCATCACAGACAACATCTACCAACGTTTACTACCTTATATCCCAGCATCCGAACGAGCCAAAGATCCTCGAAGTGTGCACTTCCTCGACTTCCCGGAAGTGCGGAAGGAACTATTCGACGAGGAAGTGGAGAGACGAGTAGGACGTATGCAACGAGTAATTGAGCTTGGCCGGGTGTCCCGGGAAAGGAGAACCATCGGCCTCAAACAGCCTCTGAAAACTCTTGTAGTCATCCACCCTGATAAAACATACCTCTCCGATGTTCGCTCTCTCGAGAACTACGTGTGCGAAGAACTGAACATCCACGAACTCGTCCTCTCATCGGATGAAGACAAGTACAACGTCCAATACAGCGTCGACGCAGATTGGCCGACGCTTGGCAAAAAGCTCAAGAAGGAAGCCCAGAAGGTTCGAAAAGCACTTCCGAACCTCAAAAGCGACGACGTGCGGCAGTTCGTTCAGAGAGGCCACATGATGGTCGATGGTATCGAGCTGGAGAAAGAAGACTTGATTGTGAAACGCGGCCTCAAAGATGACGATTCCTCGAAGCATCTTGAGACAAACACTGACAACGACGTCTTGACCATCCTCGATACCGAAATGCAACTGTCGCTTCTGCATGAGGGTATAGCACGCGAGGTCGTCAATCGGGTACAGCAGCTACGCAAGCGAGCTGAATTGAAGCCGACGGATGATGTTAAGATGGAGTACAAAGTGCTGACTGACCCTGACAATATCGGGATTGAGAAAGTCTTTGAGGAACATGGAAGGACGTTTGAGAAGGCGTTGAGGAGGCCGCTAGATAAGCATGTGATGACCCAGGTTGGGGGAGAGGCATCGGATGCGATGACTGAGGTGGTGATTGTGGAGGAGGATCAGAAGGTGCAGGAGGCAACGTTTATGTTGCGTTTGGTGAAGCTTTGAATGGCGTCTTTCCTTCGAGGCAAGCAAGCTGGAGTTCAGAGGGACCTCTCAGCTGGACTGGATTCTTCTCTGTTTGCTATTGACGAGGTCGCACGTTACGGTATCAACTCCCAAGTCAGCGCTTTAGCATACGACCCTGTCCAGTCCTTGCTTGCTGTGGGCACGAAAGACACCAAATTCGGTAGCGGGCAGATCTATGTGTTTGGCCAAAAGCGCGTCAGTACAATATTCAGACTGCCCAGGAAGGCATCTGTCAAGATACTGCAATTCTGCGCGGACAAGCTGGTCAGCGTCGATACGAAGAATGACATATCGGTGTTCTCCCTGGAGACCACGAGGATCTCGGGCTCTTATGCTCCCCCGGGACTCGTTACCGCTCTAGCGACTGACCCGACGCTGGACTTTGCATTGATTGGGCTTCAAAATGGGGATATCATTGCCTATGATCTTGACCGGCTGAGCCTTGCACCCCTCAAGATACCCAATCTATGGAGAGAACGCAATCCACGAGCCCGCCTGCTACCCGTGGTGTCACTAGCATTCCACCCTCGAGACATCGGGAGTCTCTTGGTCGGATATTCGGAAGGGGCGGTGACTTACTCTTTCAAGTCAGATGGCCCTAAACATTACTTCCATTACGAGCTCCCAGCAGGAGCTCCTGGCGGTGATCCAGAAGCAAACCTTGCAAGCCAGCGCCGGTATCCTAGACTAACACAGGCACTGTGGCATCCCACTGGTACTTTCATTCTCACGAGCCACGAAGATTCGAGTTTTGTAATCTGGGATCCGAAAGATGGCAGAAGAATACAGGCGAGAACACTGCAAGCTGTAAATGTGGAGCAGCCTGGCGCTTCCTCGGGAATTTCAGGATTGAGTCGAGGTACAATTGCGATAAAAGAGCCATTGTATCACATTGCCTGGTGCTCTAAGGCAAACCCTGACGATACTGGGATTTTGATAGCTGGTGGACTGTCGACGACGGATCCCAAAAAGGGGCTTACGTTTCTCGACCTCGGACCAACTCCAAATTACGCTACATCATCATGGCAAGTACTCTCGGGCCACTTCGAATCGCCAAAACAACAACATGTCCTACCAACTCCACCTAATGCCGAGGTGGTCGACTTCTGCTTGATTCCCCGTAAATCACCCCACTTTGCTGGATGCAGCGACCCGATTGCTGTGGTTGCGATTCTAGCATCTGGAGAAATGGTCACGCTCAGCTTTCCCTCAGGCCATTCAATCACTCCCACGAACCAGCTTCATGTTTCTCTGACCTATGTCCACCCTTTCGTCAACCGTATCGACATATCATTTGTCGACCGTACCAGATGGCTCGGTATGGTAGAGAACCGCTCGCACGGTCCGCCAATGCTGAGAGGAGGTGCTGAGGCTCAACGCTCAATTATGCGATTTGCGAATCGAAATGTGTTACAGACAGCTCATGCTGATGGTACAGTGCGTATATGGGACGCCGGGCATGGGGATGAGATTGAGAACGGAGCGGTACTGCAAGTCGATGTCGCTCGAGCGCTTGGACGCTATGAGGATATTGACATTACGATGATGTCAATGTCTGGTTCCACCGGAGAGCTTGCAGTGGGTCTTCGAACAGGGGAGGTTGCGGTCTTTCGCTGGGGCAAGAATCGCGATTTTGGCAGAGACATCCCGCACAAGGAAGCCAAAGGGTTCGGATTGGAGACGATCATAGATCGTGCAGAACCGGGTGTCAAGGAGGGCTTGCTACCTCTGACGTTGCTAGAAACCCAACAGGGACCGGTGTCCGCACTTAAGATGAGTGACGTTGGCTTTGTTTGCGCGGGCTTCGAGGGAGGGAGTCTTGTCATGATAGATCTTAGGGGGCCTGCAGTGATTTATGACGCTAATGTGAGCGAGTTCAGCAGTCACAGCAGCAAGCACAGCAGCTTCCGACGAAATAGCCAGCCTCAAGCGAAACCTGAGTGGCCCATGAGGATCGAATTCGCCGTAATGAGCCTTGACGGAGACGACTACTCAAGTATTGTTTTCTTCGTGGGGACTAATCTGGGACGTCTAGTGACATTCAAGCTTTTGCCTGAAGCCCATGGTGGCTATGCTGTCAGGCTCGCAGGTCAAATTCACCTCGAAGAGAAAATAATTTCAATATTACCTATCAACTCTGATACTGGAGAGGCTGCTGAAGCCACACCAGAGCTTGTAGCCGGGCTTCGTACCGGCTCTCGTGTAAACGGGGTCTTGGTTGCTGTCACCCAAACAAGCGCTAGGATCTTCAAACCAGCTGCAGCCAAAGGGGCATCCAAATCATGGGACGAGTTTCTTTGTTACCGTGCAGCTGTAGTCAGGTTCGAAGCACATACTTACGCATTACTTGGACTCTTTGGTGATGGCTGTGCGAAAGCATTCTCAGTACCTGGGCTCAAAGAGATCGCTTCAACTAACGTTACCCATATATTGGACGTGAGAAGGTTTTCCGAGGCTTTGATAACGCCTACTGGCTTCGTGATTGGCTGGACAGGACCTTCTGAGATCGTGGCATTGAACGTATGGGGTACTGGTCAGGATCTGACGCGCTCCCTAGACAAAATCTTCAACCCCGATGCCCTCATTCCTCCCAGACCTACGATCTCGAATTTGGCATGGATCTCGGGGACTCAGTACGTAACCCCGGCGGAAATGGACAAGTTACTGGGGGGACCCGATCGACCACCGTCAAAGCGAATGATCGAGCAAATGCGCGCTGATGAGGAAGCGCACCGTACTGCAAGCCGTGTGGATACTGGAAGCCCCAGTCGTCAATATCCTGGACGCCAGGAAGAAGGCTACTGGGCTTATATGCAGCGTCAAGTGCAAGAGCGGACCGAGAATCTTGGCCTTGCAGGAGATAATATGGATAAAGTCGAGGAGAACAGTCAAGGCTTCGCACATGATGTGAACAAATTTGTCAGTTCGCAAAAGAAGAAGGCTGTGATGGGTTTGATCGGCAGTAAACTTGGGTTCTAAATGGCAGCTACCAACGGCGCAATTGGCGCCGTGAACCCTAAAACTAATAAGACACTCAAGTTGGAGAATACGGACAAGAGGGATACTTTGATTGAGATAGAAAAGAGATATCAAAAAAGATGGCAAGAATCCGGTGTCTTCAACGCATCTGCGCCCTCTACTACCGAGATACCGACTGGATCAGTATCTGCGGCAGAGATCCGGAAGCAGCATCCAAAATACTTCGCTACATTTGCATATCCATACATGAACGGGACCCTTCATGCTGGGCACAGCTTTACCGTCAGCAAGGTTGAATTTACAGCCGGCTTTGCCAGGATGGAGGGCAAGCGTGCTTTATTTCCCCTTGGTTTTCACTGCACTGGTATGCCCATCAAAGCTTGCGCAGATAAATTAAAAGACGAGGTTGAGAAATTTGGGCAAAACTTCGAAGGATACGCAGAGGAGGAGACTGGAGAGGCAGAGCAGGCCCCGGCGCCCACGCAGGCACAAACAAAAGACGACATTACTAAATTCACCTCGAATAAGAGTAAAGCTGCTGCCAAGACGGTGAAGATGAAATACCAGTTTCAAATCATGCTTGCATTGGGCCTACAGCGGGAGGAGATCCACAAATTTTCAGACGCAGACTACTGGCTCAAGTTCTTCCCGCCCATATGTAAAGAAGACTTGAACAATTTCGGAGCTCGAATAGATTGGAGACGTTCATTCGTGACCACTGATGCCAATCCGTATTATGATGCTTTCGTACGATGGCAGATGAACCGCCTGAAAGAGCTGAACAAGATCCAGTACGGCATTCGATATACCATTTATTCGCCTAAGGATGGGCAGCCTTGCATGGATCACGATCGGACTGAGGGGGAAGGCGTAGCTCCCCAAGATTATACAGCGCTCAAACTCAAAGTCAGAGAGTGGGCACCCAAAGCTGCGGAGAAGGTAAATGGAAAAATCCCTGAGGAAGCAAATGTCTACTTCGTCCCAGCCACTCTTCGGCCCGAGACGATGTATGGGCAAACGTGCTGCTTCGTTGGGCCCAAAATCATTTATGGCGTTTTCAAAGTCTCCGATAATGAATACTATGTGGTAACAAAACGCGCGGCTTGGAATATGGCATTCCAAGGAACCTTCTTTAAGAGTGACAACTTTGCACGGGATGCTAGCCAGCTTTCGCCAGTGCTAGAGCTCACGGGAGCAGAAGTCGTGGGTACTCTGGTCAACGCACCCCTTTCCATACATAAGGGGGGTGTACGAATCTTGCCCATGGAGTCTGTACTACCTAGCAAAGGCACTGGAGTTGTAACATCCGTCCCCTCGGATAGTCCTGACGATTACGCAACTGTGATGGATCTCGCCAAAAAATCGGAGTACTATGGCATCAGGAAAGAATGGGCCGAGCTAGAGATCCCGCCTATAATAGAGACTCCATCTTACGGTAATATCACCGCGAAGTTCTTAGTAGAGAAGATGAAGATCAATTCGCCGAAAGATGCGAAGCAGCTTGCAGAGGCTAAAGACCTTGCCTACAAGGAAGGGTATTACAAGGGCACGATGTTAATGGGCGATTTCAAGGGCCAGTCCGTCGAATTTGCTAAGCCTAAAGTCAAAGAGGCGCTGATCAAAAGTGGTGAAGCCTTTGAGTATGCCGAGCCTAATGGTCACGTCGTGAGCCGCAGTGGCGATGAATGCGTTACTGCCTATCTTGGGCAATGGTTTTTGAACTACGGAGAGAATGATCCTCAATGGCGAGATACAGTGCTTCAACACGTCAAGGACGACATGGAGACCTACAGCTCCGAGACCCAAAATGGCTTCGAAAAGAACCTAGATTGGCTGAATCGATGGGCTTGTGCTCGAACATATGGCCTTGGTTCCAAGTTACCGTGGGACCCCAAATTCCTTGTTGAAAGCTTGAGCGACAGCACTGTTTACATGGCATACTACACCGTTGCCCACCTTCTACATAGTGACAGATTCGGTACCGAGCTTGGACCTCTATCTATCAAGCCAAACCAGATGATTGACGAAGTATGGGATTACGTTTTCTGTCGGCGAGAGCTTAGCGACGAGCTCTTGAAGTCATGCGGCATTGACAAAACAGGTCTAGAGACCATGAGACGAGAATTTGAATACTGGTATCCGCTTGATATGAATTCGTCTGGCAAAGATCTGATTCCCAACCATCTAACCTTCTTCCTCTACAACCATATTGCCCTTTTCCCTAAAGAATACTGGCCACGAAGCGTACGAGCGAATGGGCATTTGCTACTCAATGGCGACAAGATGAGCAAGAGCACAGGCAATTTCCTCACATTGAATGACGCAGTCAACAAATACGGCGCTGATGCCTGCCGTATAGCGCTCGCCGACGCAGGCGATGGGGTTGAAGACGCCAACTTTGAAGAATCTGTCGCCAATCAAATCATCCTCCGAATGTTTACTCTGAAGGAATGGTGTGAAGAGATGGTCAAAGACGACAAACTCCGCACTGGTCCGGCAGATGAATTATGGGATCAACTCTTCGAAAACGAATTGAACGCCTTAGTCCACGAAGCTCGAAAGCACTACGAAGCGACCGACTATAAAGTAGCCCTAAAATCCGCTCTGTACGACTTCACCTCTTGCCGTGACTTCTATCGCGAAGCTACAATAGCCTCCTCACTACCCATGCACCGCTCTCTAGTCACCCGCTACATAGAGTTACAAGCTCTAATTCTCACACCCATCGCCCCGCACTGGGCCGACTACATTTGGCAAGAAGTTCTCGGCCACAAAACCACAATCCAAAACGCCCTTTGGCCGAGCGTTCCCGCACCCAACCCATCGCTCAGCGCTGCTCGCGAATATGTAAGAGCTACCAGCTCATCGATCACGAGCGCAGAAGCCGCACAGCAGAAACGAAAAGACAAGGGCAAAAACATATCTTTCGACCCGAAGAAGCCAAAACAACTCACTATCTTCATGGCAGCCGCCTTCCCAGCCTGGCAAGATACCTACATTTCCATCGCGCGCGACAGCTTCGACGCCATGACCCTCCATATCGACGAGAAAAACTTGAATACGCAAGTCCAAGCGAAAGGCAAAGCCGAAATGAAAAGGGCTATGCCCTTCGTACAGTCTCTCAAGAAGCGCCTTCAGGGCGGAGAAAAGGCCGATGCGGTATTCGATCGCAAGTTGGGCTTTGACGAGAGTGAGGTACTTGTGAAGATGGTCAAGGGGCTGAGGCGGACGACGGGGTGCAGAGTTGTTGAAGTGGTCAGGATAGAAGGGGAGGAGGAGAAGACGGGCACTGTTATTGTAGGAGAGCAGGAAGGTGAGAGGAGGAAGGAGCTACCGTCTGTGGCGACTCAGGCGACGCCGGGGAGTCCGAGCTTTCATTTTGAGAACGTTGAGGGCTGAATGCGAACGGTACTCCCTGGTAGACCCCAGGCGAAGCTCCAAGCCGTCTGCACTACTCAATGGGAGGGTTCTCGTCTGGTGGCATACATATCCGGCAGCGCCCTGGTCATTCTCAGTGGTCCTCACAATCTCCTCCAAACGCTATACCTTGACGAGCACTCTGAACTGGATGCTGTAGCTATCGACGGATACACTGGGAAATTAGCCATATGCAGCGCACAAGATGTCACCATATACAAGCCATATGGGAGGGATGAGGGTGCATTGAAGTGGTCCTACGAGTCAACTTTCCAGATAAGCAAGGTTGAGGACACAACATCGACGCTCTCATGGGGCTCTGAGGAAGAATTGCTTGTTGGCTTCGACTCACTTAAATTATACCAAACTGCCGAAGACAGCAAGTTAATATGGAACCGTAGGCTGCCCAAACCAGTCAAGATCGCAAGCTTCACCTACGATTCCAGTCTCATAGCATCGACTGGTCTTCACGACCGCCTCGTCAAGTTATGGCGGCGGCAATCGTTCGGCTCGGACGACACTCGTTTCGACTTCACATACCTTCCTCATCCTACAGCTGTGACAGCGATCCACTGGCGAAGGCCTCATGGACGCGAGAACACTGTAGATAATGTCCTGTTTTCGATATGTGCGGATAGCAAGGTAAGAATATGGGCTGCTACAGATCCACATGGATTACAGGCACTGCAGCTTTGGGCGGAGATTGATATGCAAGAGGCTATACAGCCACGAGAGCTAGAGCTTGCTTCTGCGGCGAATGAACGGTATGCATTCTTTATCGATAGCAAAGACTTCACCTACGGAGCAGAACGAGCACTCAAGGCCACTTCTGATGGTGGAAACGAAAGATATCATGCTCTGGAACATCTTCTTGAGATTTCGAAGGCAAGTCCGGAAGTCTGCGTGGTGCTCGACAGACGTGGAAACATGTCTGCTTGGGGGTTGGAGAACTTAGGCTGTAAGGCCCGGAAGAACACCAACAAATTCAACATTGCCCATGTTGAAAACGTGAATATATCGTTCCTACAAGACGTGAAACCAGACGAGGACAATGTTCACTTTCTCAGCTTTTGTGGTCAGGGTTCTGTCTCCCCGTTCACTCTTCTTGTACATCATTTTGATGGAAGGATTGTCTGGTATGAAAGCCCGCTGGAGGAATTCTTCGATCCCTCCCCACGTCAACAGCGTCTACATCCTAAAGCTCTGTGGACCGGCCATGACGGCTTGATCAAAAAGATTGTCCGTAGCGGTAGCGGTAAGGCTCTTGTATCTCGCACCAATGACAACGAGGCTTTGATCTGGAAGCAAGGCCATGATAAGGCAGAGATGGCTCTGATCAGGTCGAGTTCACTCAGCTGCTCCGGCCATATACATCGCTCATGGCTTCTTGCAGAGGGAGATTTCGTTGTGAATTTGCATCATCACTATATCACACTTTGGGATGCAAGGTTATCTGTTGCGAAGCAGGCGGCTTCTTGCAACTTTCATTCTGATGGCAAACCTCTGTGCTTACTGCTGTTGCCATGTCCAGAAAACAGCCCTCAATCTTCATACATAGCTACTATCACTTCAAAGATGGAAGGCATTGTCTGGGAAGTGAAGTTGCCACCAAAGGCCAAAGACAACGCGAACGGAGCCATCAATCCAACAATGAACGAGTTCTGCTCCTCTCGCTTAGGATTGTCGGACGATCTCGCCTTTGTGTTACCTGTGGACCCAGCTGGATCGCCACCCGCAGCTCCTGGGTTTTTTGATAGCTTTGCAAAGGACTTGGCCATCTCATACACCAACAATGGGATCTTACGTGCCTGGACCGCCACGGTCAATCCAAGGGGGAAGAGTGTCAATTGGCTTGTTACCTCAATGATCGAGACCAACATTGATAGGCCCTCTCTCGCAAGTGGTAGCTCTATCCGAAAGATTGCTGTTGTGGATGAAGCAAAGACTGGGTTGACCATCTGGGATCCTTGGAGCGCTCAGCTTGAATACAATGAGAAATACGAGTCCTTAGACACAATCCAGGACCTAGACTGGTCCTCTACGCCGGACGAACAATCCATCCTGGCGGTTGGATTTCCTTACAAAGTCGTCATGTTGGCGCAGATGAGGTATGACTATCTAAACGCCGGGCCTGCATGGGCGCCAATCCGAGAAATCCGCATCAAGGAGCTCACTTCTCATCCGATTGGAGACAGCACCTGGCTGGGAAGCGGTAACCTTGTAATCGGCGCTGGAAATCAGCTTTATGTCTACGATAAAGATATAAATACTTCTGATAACATGGTTGTAGATCTTTCAGTGCCCTTTCACCAGCATCGTTCCCTGAGTATTTTCGACTTGGTTACTTACCTTAATGGCCCGTTGCCTGTCTTTCACCCTCAATTTCTGGCGCAATGCATTTTGGCCGGTAAGTTGGCCCTTGTGCAGCAAATTTTCATCAGCCTGTACAAGGCTTTGAAGTTCTTTGTGGCGGGTGATGAATTGGACAGCTTTGTCTCAATGTTGCCTGAGGACTTCTATTCTGAGCGAAATGAGGAAATTTCTGCGGCGAAGAAGGAAATGCGTTCGTCATATGCAGATTTCGTAGAGGACGGCGAGCCAGAATCTGTGACCGAGGAACTGGCGGCATCGCTTAACGAGAATCTGGTGAAGCTGGCTATCCCACAGCTATCGAATCATGAGCAAATACATCTTGCCGACATCATTGAGTGTGTTGCAACAGCTGAGAAGCATAGGCGCTCCATGGACGAAAATGCCATGCGTTACCTCTTGTTCTTCAGGCAACACATGATCAGGAAATCCCAAGCTCCTGCTGCCCGATTCAACGTCACTTGGAGAGAATTTGTTTGGGCGTACCATAGCGGTAGTCAAGATATACTGGTGGATTTGGTGTCACGGCAGTTTCATGATAGGATGCTGTGGGAGCATGCAAGAGAGAGCGGGATGTTCATGTGGATGACTGATTTGGCCGCCCTCCGAGCGCAATTCGAAGTCATAGCACGCAATGAGTACACGAAGACAGACGAGAAGAACCCTATCGACTGCAGTCTGTACTATCTAGCTCTAAAGAAGAAGAACGTTCTCGTGGGTCTTTGGAGAATGGCAGCGTGGAACAGAGAGCAGTCAGGAACCCAAAAGCTCTTACGCAACGATTTCACCGATCCTCGATGGAAGACAGCGGCTTTGAAGAACGCATATGCGCTTCTTGGAAAGCGCAGATTCGAATACGCTGCGGCCTTCTTTCTCTTGGCTGGTAATCTCCAAGACGCAGTCAATGTCTGTGCCCATCAAATGCATGATTTGCAGCTCGCTATTGCCGTCGCTCGAGTCTACGATGGTGACGATAGCTTAGTACTTCGATCGCTGCTTGAGGACAAAGTGCTGCCGCAGGCTGCCTTGGAAGGAAACCGATGGCTCGCGACATGGGCTTTCTGGATGCTTGGCCGACGAGACATGGCTGTCCGCGTCCTAATCTCCCCGGTCCACACCCTCATCGATTCGCCCGAGACTCCAAACTTAGAATCCAGATCCTACCTATCAAGCGATCCAGCCCTGGTGGTTCTCTACAAGCAGCTCAGAGAAAAGACGCTGCAGACGCTCAAAGGGGCTTCTGAAATATCACCACGAGCCGAGTGGGAATTCGTCATCCAGAACGCAAGGCTCTACGATCGCATGGGCTGTGATCTACTTGCGCTGGATCTCGTCCGCAATTGGGAATTCCTCGCGCAGCCTAAAGAAAAAGCCGCGAATGGAGTTCAGCCGCTTGATCCTCGCAAGATGCTGAGACGGAGGAGCAGTCTTGTTGTCGATGATCTGTCGAGTCCGAAATCGCCAATGGAGCACAAGATTAAGCCCGTTGGAAAGCCGGCGCCTACGGTGTTTGAAGAACCGACATCCAACAGCTTGTTAGACAGCTTTGGATTCTGAATGCCCACGCACCCAGCCATGCAGGTTCATCCTGGCCGTGGGCTAGGGTTTCTCACTTTGGGCGCTTCGCTGCACGATGTTTTGACCCGGTTGAAAGCACAGAACCAGACATATCCAGTCATAGACCTATCATTCTCCCCTTCCGAGCCTTTCGTGAACCCTATCACCTTGAATTTGCCCTTCAATGGGTTTCGGCTACGTTTTGATGGGTCAGATCAGAGGTTAAGGCTTGTAGAGGTACTCGATTTTACGAAGACGCTCCTGAGCTATAAAGATACGGATATTGTCAAGCTTCCAGAGAAGGCGGGCCCCCCATCGGAGTATCCGCTGTCTGGTCCTAGCGGACCAATCTTCCGGCACGTCTACAACAGATTGTTTGGGCCCACTTTTCCCGGAGAGTACAATCCGCCTTCACCAGAATCGGTTTCGGAAAATGGGCTTTATGTGCTATCGTATCCAGGTGTGGCTTTCACATTTCCGCTGCAGGACTCCGCTTGGAAACCTGATGTTGACTTTGTTTCCCTTTTGTCTTCACATGCTACAGCGGCAACCACCATGGCGATTTTTGACGGCCAATCGTGGCCGGAGGCACGTCAGGACCTCATGGTTAGACCATGCGTGAATCCGAGGTCCCTGGCTCTTTCGACCCGTGGCAAGGAGTTGCGGCCAGACGAGGTAGAGCTCATCAACATCCGCGGTAACGGTAAGGTGGATCTAGAGCGACGGAACAGTCCAAGCTTTCCGATCGTTCTCGGTGAGACTACGCCGCAGGATCTCATTACCGAATTAGG---------------CCCACCAGACGCGATCCATCGCAAGTTTGATCGACGACTGTCGATACACAAGAACCAGCACCGGCAGCAGAGGAAAAGAAGGACATTCTCTAATAATTTCGCGGCTAATGAAGAAGAAGCAACTGATACTGACCAGTCTTCGAATCATACCATCACCGATGACTCAGACATTGATGACGAATCGCAGCCAAACGACAATGCGAGTGT---TAGTCTGTCAGCAGAGTGCTTTTACAACTACTTTCGCCATGGGTTTGACGTCTTTATATCATACCCGACTTACCCATCTTCAGCGATTCCTCCTGCAGAAGCCGTCCCCGATAGGCAGATAGACGAGGGAAGCACAACTCAGCTAGTGGCTACCAAGATACTCATACATGCAAACGTGCCAGGGTCGTACCCGTTCAATAGATATCGGCGAAGCCGCTGGGTTATTGACGTGCAGGGTCCTGAGCAGGATGCAGACTTGAACTCAGAGACTCCCTTTACAACCATGTCCGAGTCGCTTCAAAAAACTTGGCGCGATGGATTTGCCAATAGCTCAAGCAAGGATTCCGCCCAGAAAGCTATGGTACTCAATCGGGATTGGGGAGATAGTCCGGGAAGTAGCTGTGAAATTCTCGGTACTTGGGAAGAGACTACCGTCGACTCACAGAAGAAAGGGTCGGCCGGCCCCAATGTCAAAGGTAGTCCTGGGTTTGGTAATACGAAGCTCTATGGATTCCCAGGGTTATTGTTTGAAGTTCTGAAGAATGACGCTAAGACTTTGCATCTTCCTAAATCCATTTTTCCTGCCCGCGCGCAGGTCAAAGATCGCCCGAAATATATCAAACGATGCACGGATGACCTCTACGCCTGGCAGCGAGCTAGACAAATACCCCAAAGGTTCACACTCCACGATGGACCGCCATACGCAAACGGCGAGCTACACATCGGTCATGCGCTCAACAAAATACTGAAGGATATAATATGTCGCTCGCGACTGTCCGATCATGTTGTGGACTGGCGCCCCGGATGGGATTGCCATGGACTACCCATTGAGCTTAAAGCTCTCCAGCAGCAGGGGGAAAGGGCCACTAGTGATGCTGTAGGTATCAGAGCGGCAGCCAAGGATTTGGCCGCGAAGACGGTGCAAGATCAGAAACAAGCGTTCCGAAAATGGGGCATCATGGCAGAGTGGGACAACGCGTGGACTACGATGGACAGAGACTTCGAGATCAGGCAATTGGGTGTTTTCCAGGAAATGGCAGCAAAGGGGCTTATCTACCGCAGCTTCAAGCCTGTCTATTGGTCTCCGTCTTCAATAACAGCGTTAGCTGAGGCAGAGCTTGAGTATCGAGACGACCATGTCTCTACGGCGGCGTTTGTCAAGTATCCCCTACATACGGTCCCTGAGGGATTTAGGAAGCAGCTCGGAATCGACAACCACTCTATCAGTGCTGTGATCTGGACGACAACTCCCTGGACTCTGCCAGCGAATAGAGCTATTGGCATCCATTCGGACATTGAGTATACAATTGTAGATTCTGCTACTCACGGACGGCTTCTGGTCGCCAACTCAAGGCTTTCAGAAGTGGAACATTATGTGAATGAAATTTTGAGACCCCTTGCCTCTACTCAGGGGGAACACCTTATCGGTGCATCATATACCGACCCCATCTTTGGCAGCAGGTCGCGTCCTCGGCCATTCCTACACGCAAGCTTTGTTTCCGAAACGTCTGGCTCCGGTTTGGTCCATCTCGCTCCAGGTCATGGTATGGATGAATATGGGCTTTGCCTGAAACATGGAATCGCGGCTTTCGCTCCTTTAGATGACAACGGTTGTTACACTGCTCTTGCTTACCCAGACGAGCCGGAATTCCTCCTAGGGAAAGATATCTTAGGCACAGGGAAGAACGCTGTGCTTGGGCTATTGGCAGAGCGTGGCCAGCTTTTAGGTCAGCATGAGTATACACACAAATACCCTTACGACTGGCGTTCAAAGAAGCCCGTAATCGTGCGGGCTACAGAACAGTGGTTTGCAAATGTTGGTGATATTCAAAACGACGCGCTAGAAGCACTGGAGTCAGTTCAGTTCATCCCTTCGACTAGCATATCCAGGCTTCGGGCCTTTGTCAAAAACCGTAGCGAATGGTGCATATCGAGGCAAAGAGCTTGGGGTGTCCCCATCCCAGCACTATACGACATAGAAACCAACCAGGCGCTTTTCTCCGATGAGAGCGTTTCCCACATCATCTCAATAATAAGGGAACGCGGCATAGATGCCTGGTGGACGGATAGCGAATTAGATCCTGCGTGGACACCAGCGAATCTCAGGGACGGCAACGGCCAGACTTCGTACCGTAGAGGGAAAGACACCATGGATGTCTGGTTTGACAGTGGGACAAGCTGGACGCAGACCCAGCAGATGTCAGAGAAAGATGGCCATATAGCCGATTGCTACATCGAAGGCACAGACCAGCATCGAGGATGGTTCCAGTCGAGCCTGCTGACGCACGTGGCCCATCAGAGCATTCATCCTAAAGAGCTTAACCAGCCTAAGGCTCCTTTTAAGACCTTGATCACCCATGGTTTCACCTTGGACCAGAACGGCCGCAAAATGAGTAAGTCTGTGGGAAACGTTATTTCACCGGATGAGGTAATGGATGGAACGCTCCTGCCGGTCACTGAAACGAAGATGAAGTGGGGAACGACTAAAGCTCAAGATGCAATGGGTCCAGATGCTCTTCGCCTATGGGTTGCTAGTTGTGATTACACCTCGGATGTCAGAGTCAGCCAGAAAATACTGGGGGCAGTCAACTTCAGCCTCGCAAAATACCGTGTGACATTTAAGCTTATGTTGGGAATCCTCGATGACTTCCATCCTACCTTTGATGTTTCTACCGCCGATCCGGACAAGACCGGCTCCCACATCTTAGGACTGGTCCACCAGATCGCCTTGTCACGACTTATCAGTGTCAACGCAAAGGTCCAAGATTACTACGCCACCTTCCAAGTCAGCAAAGCTGTGAACGAAATCAACAACTACATAATCAAGGACCTCTCCTCCGGCTACTTCGAGTGGGTCAAGGACGCCGCGTACTGCGGCAGCACCGGACAACGCTTTCAAGCCCAAGCTACCCTCTACCAAATCTTCAACCAACTGCAGCAAATGCTGCTCCCAATCACGCCTCTGCTTATCGAAGAAGTGTGGGACTACACACCGCAGCAAATCAAAGACGACGAAGGACACAACCCACCTGCACAACGCTCCAAAGTAATGCCGCCTTTGGAAAAGATTGTAGACGAGGACTTAAAAACCGACATCCCACATCTAATGGACGCCCTCGCCGCCATCAAAGCCGTCCTAGAACTCGCCCGCAGGCAAGGGAAAATCGGAGACCCGCTCCAGTCCTACGTAGCCTTTGAATCCTCCTCCCCACATTCACAGAATTTTTTCATTTGCTACGACCCGAAGCAGCTGGAGATTCTCTTCGGTGTCTCAGCGGTAAAACTCATCAGCGGCAAGAGCATTCTCCCGGAATTGCGCGACGCGGTGTGGTCCTTCAAGAAAGATGTGATGCTCGTGGGGGAGAAGGTTAGGGTGTGGGTTTATGCACCGCAGTTGGCGAAATGTGCGCGGTGCTGGCGATATGCTGCGCCTGTGCTTACGGAACAGGAAGAGCAGGGGGG---------GTTGTGTGGGAGGTGTGAGGGTGTGATTGAGGATCTTAGGGAGAAGAGGCCGGAGTTGTTT---------------ATGAGGGTCGTCGAAATTGTAATAGATGGCTTCAAGTCATATGCGGTGCGCACGGTCATCAGTGGGTGGGATGAGAGCTTCAATTCGATTACTGGCCTGAATGGGAGCGGGAAGTCCAATATCCTCGACGCGATATGTTTCGTTCTGGGGATCACGAGTATGAGCACTGTCAGAGCGCAGAATATACAGGACCTGATCTACAAACGGGGTCAAGCGGGCGTCACCAAAGCCAGCGTTACCATCGTCTTCGACAACCGTGATAAGAAGAAGTCGCCCATTGGCTTTGAAGAGTATGGACAAATATCTGTGACTCGGCAAATTGTGCTTGGGGGCACAAGCAAGTACCTCATCAACGGCCACCGGGCGCAACAGCAGACGGTGCAGAATCTCTTTCAGTCTGTACAACTCAACATCAACAATCCCAATTTCCTGATTATGCAAGGTCGCATTACGAAAGTGCTCAATATGAAGCCGGTGGAAATTTTGGCGATGATCGAGGAAGCGGCGGGCACGAGGATGTTTGAGGACCGGCGAGAGAAGGCTTTCAAAACGATGGCCAAGAAAGAGATGAAGGTGCAAGAGCTTACAGAACTGCTAAAGGACGAAATCGAGCCGAAACTGGAGAAGCTACGAACAGAAAAGAGGGCCTTTCTGGAGTTTCAACAGACACAAAGTGATCTTGAGCGATTAACGAAGTTAGTAGTCGCCCATGACTATTTGAAGAACAAGGAGAAGTTGAAGCAAACAGCGAGCGATTTGGAAGCAAAAAGGCAGCGCGCAACTGATCTTGAAGACGATGCGAAGAGACTGAAAAATGAGATCTCCCACTTAGAGGAGGACATGAAGAAAGTCAAAACAGCAAGAGAAAAGGAGCTGCGGAAAGGAGGGAAGTTCCAGGCTCTTGAAGAGGAGGTCAAGACGCATTCGCATGAGGTTGTGCGCTTGACGACGGTATTGGACCTCAAGAAAGCCAGCATTGCAGAAGAAGAGGAAAGAAGAAAAGGCCTTCAAAAGTCGGAGAAAGAGCTAGAGGCGCAGGTCAAAGAAAAAAGCAAAATATATGAAAAAGTCCAAGCACAATATGATGCGGCAAAAGCAGACCTGGACAAACAGACTGCCGATATGGAGAACAAAGATGAGCTGCTGCAGACATTGCTGACAGGTGTTGCAACGAAAGAGGGCCAGGAAAATGGATACCAGGGTCAATTGCAAGATGCCAGGAATCGTGCGAGCGCTGCAGCTACGGAGCAGGAGCAAGCAAAGCTTAAGATCTCACACATGGAGAAGCGAATCAAGGAAGACGAACCTCGGGCGAAAAAAGCCAAAGAGCAGAATTCGGGGCTGCTAAAAGATCTCGAGACGTTGAAATCTCAAGCCAAGAAGCTAGAGGCTGAACTGAACAAACTAGGCGTCGAAGCTGGGAAGGAAGAGGAAATGTACGAAGAGGAGGCCGTTCTTCAGAAGCAAATCAGGACCCTTCGTGAACAAGCGGACAGTATGAAGCGCAAAGTCACCAACATTGACTTCAGCTATAACGATCCATCCCCAGGCTTCGACAGATCGAAAGTAAAGGGTCTCGTAGCGCAATTGTTCACTTTGGACAAGGACAAAGCTCAAGCGGGTACAGCTTTGGAGATTTGCGCTGGAGGACGGTTATACAACGTGGTTGTAGACTCAGCAGAGACAGGCACCCATTTGCTGCAAAACGGGAAGCTGAAAAAACGAGTCACTATTATCCCTCTCAATAAGATAGCTGCATTCAAGGCATCCGCGGACAAGATTGGTGCAGCACAGAAGCTCGCGCCAGGGAAGGTCGATCTTGCTCTGTCTTTGGTTGGCTATGACGATGAGGTTTCGGCAGCAATGGAGTATGTCTTCGGTTCGACGCTGGTGTGTGAAGATGCAGAAACCGCGAAGAAAGTGACCTTTGATCCAGCTGTGAGGATGAAGAGCGTGACTTTGGAAGGCGATGTCTACGATCCGTCCGGAACCCTCTCTGGTGGAAGCTCACCAAACTCCAGTGGCGTCCTCGTGACACTGGGAAAGCTGAACGAGCTCGTGAAGGAACTGAAAGGGCTTGAGCTTAAGCTAAGCGAATTACAAACCTTCATGGCAAAGGAAAAGAAGAAGATGGACTCCGCTCGGAGAGCAAAGCAAGAGCTGGATCTGAAATCCCATGAGATCAAGCTGACAGAGGAGCAGATAGGCGGCAATTCATCGTCATCAATCATTCAAGCCGTCGAGGAAATGAAGGCGAATATCGAGCAGCTCAAGAAGGACACTGCAGATGCCAAAGCTCGACAGGCGGAGGCTCTGAAGGACATCAAGCGGATTGAGAAAGACATGAAAGACTTCGACAGCAACAAAGATGGAAAGCTCGCCGAATTACAAACCACGGTAAATGCGCTCAAGAAAAGCCACATAAAGAATTCGGTATCCGTAAAGACGCTGCAGAAGGAGCTTCAATCCAGTAGATTGGAGGCTGAGCAGGCAGGTGCCGATCTGGGCGCGGCTCAGGAACAACTTGCGGAAGTTGACTTAACGCTGAAGGCGCAAGGAGCCGAGACCGATGGCCTGCAGAAGGAGCAAGCTCAAGTCAAGGATGCTCAAGACATTGCGCAGGCGCGCCTTGACGACGAACGGGCGAAGCTTACAGGATTTGACGAAGAGTTGAAATCATTGGAGGACGCCTCAAGATCCAAGTCCTCACGGATCACTGAAGAAGGTCTTGAGATGCAAAAGCTTGCCCATCAGGTCGAGAAGTCTCAGAAGGACCAGCAAGGCGCCGGACAGATGCTCAAGGAAATGGAAAAAGAGCATGAGTGGATCGCAGACGAAAAGGAAAGCTTCGGCCGCCACAACAGTCCCTACGACTTTAAGGGCCAAAACATCGCAGAGTGCAAATCGTCACTCCGCAACCTGACGGAGCGCTTCCAGGGCATGAAGAAAAAGATCAACCCCAAAGTCATGAACATGATCGATAGTGTCGAGAAGAAGGAAGCCGCGCTGAAAAACATGATGAAGACCGTCATCAGGGACAAGCGGAAAATCGAGGAAACCATCACCAGCCTCGATGAGTACAAAAAGGAGGCTCTCCAGAAAACATGGACGAAGGTCAATGGTGACTTTGGCAACATCTTCGCCGAGCTTCTGCCCGGTAGCTTTGCCAAATTGGACCCACCAGAAGGCAAGCAGATCTCAGACGGGCTAGAGGTGAAGGTCAGCTTGGGCAAAGTATGGAAGCAAAGCTTGACGGAATTGAGCGGTGGACAACGATCCCTCATCGCTCTCTCCCTAATCATGGCTCTGCTCCAATTCAAGCCGGCCCCGATGTACATCCTAGATGAAGTCGATGCCGCTCTGGATCTCTCACATACACAAAATATTGGTCGGTTGATCAAGACGAGGTTCAAAGGCTCTCAGTTTATTGTTGTTAGTTTGAAAGATGGTATGTTTCAGAATGCCAATCGGATTTTCAAGACTAGGTTTAGCGAGGGCACGAGTGTGGTGCAGGCTCTTACGCCTGCGGATGTACGATGAATGTCTCCCAGGGTGACTCGCTCTGCAACGAAGCTTGCAGCAAATCCTTCGTCGGCAGCAGCCACTCAGTCCAACGTCTCAGCCTCAACGTCAACCTTTCCCCAGCCCCAGGCACCCCCCAGATCTCGTAAACGAAAAGCTCCGACAGATCGTGATTCCAGCCCGAAAAACACTCCAGGCGCGACACAACCTTCCCCAGCTCGACGCACAAAGAAACAAAAGATAGCAGCTGAGGAAGTAACGGCACCGGCTATTCCAAAGCCCGGTCGAGGAGTGGCTAAGCAGCCAGTTGTCATGGCAAAGCCAGGGTCGTCTTCGGGCATAGCTGGGGAGAAGGAGAAATCCCCACCTGACATACCGGATACCTCACGGCGGAAGTCAAGTCGGAGCAAAAAGAACGGTCAAGACCCAGAACCCTCCTCATTGCCTTCCACTTCGACGAAACGACCTAAAAAGCCAACAACTAAGAAGACCGCGGATGTCGTTATGAAGGAGACGGAGGAGACTTCAAAGAGCGTTCCTGAAGGCACCGCCGAGGCCTCAGGAGATGGAGATCACAGTGAGGATGATGATACAGCAACTCGTAGAAGATACGAGGAAGATGACGACGAAGGGGATGATCCCTTCCGCGGAGGCTATCTCGGTGCAAGCGGACCAAATGCCAGCATGTCCAGTACTCTGCGGGCTTTGAGTGGCTACGTTTCTGGGGTCTCACAGCGTCTACGAGATATTTTGAACAATCTGAGGCAAAAGGACGACCCCTCGGTCCGATTGATCGCGCTGCAAGAGTTATCTGAGATCTTACTTGTCTCCAATGAGGACAATCTATCGGGGCATTTCTCTCCGGATCAGTTCGTGAAAGAGCTTGTGGCTTTAATGCAGCCGAGCGACTTCGGAGAGGAGAACCCGGAAATGATGCTCCTGGCGTGCCGTTGCATAGCCAACCTGATGGAAGCTTTGCCTCAATCAACGGCCAATGTTGTTTACGGTGGAGCTGTGCCTATACTTTGCCAGAAACTGCGGGAGATCCACTTCATTGATCTTGCTGAGCAAGCATTGAGCACTCTGGAAAAAATCTCTGCAGAATTTCCATCTGTCATTGTACGTGAAGGTGGTCTCAAAGCGTGTTTGGAATATCTCGACTTCTTTGCTACTAGCACCCAGAGAACAGCGGTTATAACGGCTGCGAATTGCTGCAAGAACATTCCGCAGGAATCTTTTCCAGTCGTCATCGATGTCATGCCCATTTTGTTAAACGTGTTGTCCAGCAGCGATCAGAAGGTCGTGGAGCAAGGGTCTATCTGCGTATCGAGGGTCGTTGAGAGCTTCAAGTATCAGCATGACAAGCTCGAGGAACTTGTGAGCACCGATCTGCTTAAAGCCATTCGTCGGCTGCTTCAGCCGGGTACCACGAATTTGATTGGACCAGCAATACACACACAGTTCCTCCGTGTGCTTTCTATTACTGCTCATGCAAGTCCCACTCTCTCCGCCGAGCTACTGGGGATGGACATCGTCGACACACTATACCAGATATTAACCGGGGTATCTCCACCCAACGGTCTTGAAGGGGTCTCATCTCAAATCAACAGTGTCTTCATTATGCAAGCCTTGATACATCGTCCACGAGAACAGATCTCCGAGACCCTCAATGTCATCTGTGAGCTCCTACCAGCCGTGCAAAATGAGAGTCTTTCCTATAGAGAGGATACCTACGACGCAGGCTTTTCAGCGGACGGCACAACTCACCTGGACGCTGGCTCAGGCCTATCACATAACTCCACCCGACTTGAATTACTGCAAGATTGCAAAGAGGAGCTCAAGCGTTTCGCCTTTGTTTTGTTCCCTACACTGACCGACGCTTATTCAAGTACTGTGAACCTCGTCGTTCGTCAAAAAGTTCTGCTGGCGCAGCTGAAGATGCTATCAAATTTGGACGCTCTGATCTTGAAAGACGCTTTGCGTACGGTGCCCTACGCATCTTATTTGGCATCAATCCTTTCTCAGGAGGACCACCCCTCCCTAGTAACATCCGCTTTAAAAGCTGCAGATCTGCTTCTTAATCGATTACCGTCAATATATGGATACCAATTTTACCGTGAGGGCGTTATGGCGGAAGTGTCTAAGTTAGCCAACAAGCCCACCACTAAGGTAGAGAACAAGCCAAAGGCTATTAAGATGGATCCGGACTTGCAACCATTGAAGTCAGATCTTTCTGCCAGTCAGGGCGAGCCTGAACACCCGAGCGACAAACCTACAATTGAAGAACCTTCTGAAGAAGACAGCGATCGAGATGATGAAAATGACGATGACGAAGATGACAGAGAT------------------GAAGATGATGGGGGACCGCATGAAATTAGGCAAGACATTTCACCATCTCCCTCGGATTCCTCCTCGTCCAGTAACAATTATCCGATCCCTTCCCTCGCCACTGGTCAAGATCTCAACGTCTTCCGTGCGAAGAAATTTCTCGAAGTACATGAAACTGCAAATGCGAGAGCATTTCGTGACAAAGCAACCGCAATACTGACCAACCTTCAAAATCTTGCTGCTGACATCGAGAATTGTTATCTGGGCGATGGGACAGGTAACGGAACCACACTCTTTATACTACTCTCGAAGTATTTCCAGGGGGATGCATTGGAAACAATCACAAGTTCCGAGCTACTGCATTCCGAGATTGTCCGTGTTCTGTTAGAGGTTTTCGGCAGTACCGAAGACGGTGTAAGCGCGCACGCAAGGGCAGATTTCTTGGAAGTGTTCATGACCACGCCGGTACCGACTGCGAAAAACCCAAGCGCAGCGTCCACGCCATTCAATGTCTTCGTTCACAAGCTTCAAGATCTCCTTAGTCGCGCAGAGCATTTCGAGGTACTGACCGTGCATCACAACGCCTTGGACAACAACCGAAGCAGCCCCGCCTCCATGCTTTCGAAGCAGCTACGTTTGAAGCTCGTTGCAGATGAGGACCCCGACATGCCTCGGGCGTACAGGAATCTCATGATATCGATCCACGCCATTGCAACATTCAAAGCACTAGACGACTATTTGCGGCCACGGATCAGCTTGTCAGAGCGACCTCCAAAAGGTGCAAGGCATCGTGAAGGTGTGTCTAATGCTTTGGCTGCTTTTGCCGCGGCTGCTGGAATGCCCCATCCTCACCACCGATTGGGAGAGCGTGGGGATGCAACTGGTGGAGAATTACCGACTCTTTCAACTCCATCAGACAACAGTGCCAACGCTTTCACCAACCGGAAAGCTTCTAAATCGAAGAATGCACCTTCTTCCTCGAATTCAACACCAGCCAAGGAGAAGCCAGCTTCACGTCGATCGAGCCGAAGACATCAGCTAGCTAATGAAACCCCTTCCAACCCCCCAGCTCCGCCACCGGAGCGAGTCCAAACGCCGTTGGAATGCGCAGATGAGCGACAGCTATCCGATGACGATGATATCGATGATAGGAGTGCTCTAGACGCCATCGTCGATGACCTCAAAGGCGGTATGGAAGGTGACCAGCTACCAGACCCATCTGCTGTCAGTTTGGAGATAGCTGCCACCGGTAAGGTCACAGCTCGGAAAGAAGATGGGACTCGGGTTGCAACGCCATCCCACGTCCTTGCACCGTCTCACGGTCCAACTTCTTCCCGTAGCCGGGAGATCTTGGCCGCGAGTATCAATCCGTCTTCAGTAAGTCGTGCTATGTCGTATGCGGCAGCCATACAAGCAGTACCACAGGACTGGCATATCGAATTCAGCATTGATGATCAGCCCATTCCCAATGAGACCACTATCTATCGCGCGGTTCATTACAACAAGTCACACCCTGCAGACCCCTCGCCTCGCAACGTGTGGTCTACCATCCATGCCGTCAAATTCAAGCGCGTGCCTGGCCCCCCACCCGTTGAATCATCGTCGCTGAAGTCTCAGTACGAATCGTCGTCAAACGCCACATTCTCCGGCCTGCCCCTCTCTCTGCACGAACATCTAGCAACTTCGAAGATCCTTCGTTTACTAGATATCCTTCACGAAATGAACGCCAATCTCGATGATGTCTTGGATGACAGCAAAGCCAATATAGACGTGAGAGCAGAACCAGTCTCTCACTTTGTCAATACCAAATTGACAGCGAAGCTCAACCGTCAACTAGAGGAGCCGCTGGTTGTGGCGAGCAATTGCTTACCATCCTGGAGCGAAGATCTGGCACGATTGTACCCTTTCCTATTTCCCTTCGAGACTCGTCACCTATTCCTGCAGTCCACCTCTTTTGGCTACGCACGCTCGATGACGAGATGGCAGAACCAGTCTGCAGAGGAAAGCCGACGCGACCGACATCGCGATGATCGGCCCTTTATGGGACGTTTGCAACGACAAAAGGTTCGCATTTCTCGTACTCGGATGCTTGAATCCGCTATGAAAGTTATGGAGCTGTACGGGGGATCCTCCAGCGTATTGGAAGTCGAGTACTTCGAGGAAGTCGGTACAGGCCTAGGGCCAACACTCGAATTTTACTCGACGGTCTCGAAAGAATTCTCTAAGAAAAGAACTAAACTGTGGAGAGAGAATGACTCAAATGACAACGATGACTATGCCTTTGGAAAGCAGGGGATGTTCCCCGCTCCTATGAATGCGGCGCAAGCAGAAACCGAAAACGGCAAGAAGACACTTCAGATGTTCAGGATGCTCGGTAAATTCATTGCTAGGTCCATGCTAGACTCTCGAATCATCGATGTTTCGCTCAACCCAACCTTTTTCCGCATTGGTGACCAACCAAGCACAGTCCCGTTATCCCTGGGAGCAGTAAGGACTGTCGATCCCCATCTTGCACAGAGTTTGAAGCTTCTTAAGCAATACGTAAGCGCAAAGAAAGATATCGAGAAGAAGTCGCACCTCTCGACAGCACAGAAAACACATGCTGCGCGCAAGTTCATGATCAATGGCGCACGGATTGAAGACCTTGGCATAGACTTCACTTTGCCCGGATATCCTGCAATCGAGCTGATTACAGATGGGGCCAATACCTCTGTGACCCATGAGAATGTTGCTTCGTACGTGGATAAAGTAATTGACATGACCCTCGGTAGGGGAGTTCAGCGACAAGTGGACCAGTTCAGGGCCGGCTTCTCGGAAGTGTTCCCATACTCGGCACTGAAGGCGTTCACCCCTAGCGAGCTGGTCATGCTGTTCGGGCGGGTAGAAGAAGACTGGACTATCGAGACCCTTCTAGACTCCATCAAGGCAGATCACGGGTTCAACATGGATAGCAAGAGCGTCCGCAACCTTCTCCAGACGATGAGCGAATTGTCAGCACCTCAGAGGCGGGACTTCCTACAATTTGTCACAGGCAGCCCGAAGCTCCCTATCGGCGGTTTCAAAAGCCTCAATCCCATGTTCACCGTGGTGTGCAAGCCAAGCGAGCCACCGTACGAGTCGGATGACTTCTTGATCTCAGTCATGACTTGTGCAAATTACGTCAAGCTTCCCGACTACTCAGACATTGATACCCTACGTAAGAAGCTCTTGACCGCCATTCAGGAAGGTCAAGGGGCTTTCCATCTCTCCTGAATGGCATCAGAAACACGCATGGCAATTACTACGTTGCGTGTAGAGGGTATGACATGCGGCGCTTGCACATCTGCAGTGGAGACCGCCTTCAAAAACGTCGAAGGCGCAGGCTCCGTCAGTGTTAGCTTGGTGATGGGGAGAGCTGTTGTACATCATGATCCACAAAAGCTGTCACCAGAAGCTGCGAAAGACATAATCGAAGATCGGGGCTTCGACGCTGAGATCATCACTACTGTCGCACCAACTACAGCAGGAAATGAAGAGGTACCGACAGACAACAAGAAAGCCCAGGTAGACGCCGAACCAAGTCTATCGACCACGACGCTGGCAGTCGAGGGTATGACTTGTGGGGCGTGTACATCAGCCGTAGAGAGTGGCTTCAAGGATGTGCCTGGTGTCAAGTCAATGAGCATATCGTTACTTTCGGAACGTGCAGTCGTCGAGCATTACCCTGGGATCCTGCCCCCTGAAACAATCGCCGAAATCATTGAAGATAGAGGCTTTGGGGCTACGATCATTGAATCGCAGCTTTCGCGTCCTTCAAAATCTCCAGGCACCGGAATTCAAGCATCAGGCCAGCCGCAGATTGAGCTGGCCACTACAACCGTGGCAATCGAAGGTATGACGTGCGGCGCCTGCACTTCAGCAGTCGAAGGTGGCTTCAAGAACTTGGATGGCATAGTGCAATTCAATATCAGCCTCCTGGCCGAGCGTGCAGTGGTCGTTCACGATCCCATGAAATTCTCCGCAGATCAGATCGCGGAGATCATCGAGGATAGGGGTTTTGACGCCAAGATAATATCATCACAACGCGGCTCGGCAGGGCAGTCAAATACTACTCGGAACGTGCAGCTAAAAGTCTTTGGTCTTCCCAACTCCTCCTCAGCGACCGCCTTAGAAGATGTCCTACGTCTCCTCCCTGGTGTCTCCTCCGCGATCGTCAATCTCTCGACATCGCGAGTCGATATCTCCCACAACCCTTCCTTGACAGGTCTACGAGCACTCGTAGAGGCTGTTGAGAGTCTTGGTTACAATGCATTACTAGCAGAATCCGACGACAATAATGCACAGCTTGAGTCCCTGGCCAAGACGAGGGAGATTCAAGAGTGGAGGCGGGCATTCTGGTTTTCATTGTCATTTGCGCTTCCCGTTTTCTTGATAAGCGTGATAATACCTATGGTTCTCCCACCCCTAGACTTTGGATGCCTGGTGCTTCTGTTTCCCGGCCTTTATCTCGGCGATATCGTTTGCCTCATACTTACCATTCCTGTACAGTTCGGAATTGGCAAACGCTTTTACATATCATCTTACAAGTCTCTCAAGCATGGTTCGCCAACCATGGATGTACTCGTCACCTTGGGAACATCAGCAGCCTTTTTCTTTAGTATCGCAGCCATGGTGGTCTCGATTTTGATTCCTCCTCACACCCGTCCCGGCACAGTCTTTGAAACTAGTTCCATGCTTATTACTTTCATAACCCTCGGCCGATACTTAGAGAATCGGGCCAAAGGCCAGACGTCGAAAGCTTTGTCGCGGTTGATGTCGCTAGCACCATCGATGGCTACTATTTACGCTGACCCTATCGCCGCCGAAAAGGCAGCAGAGAATTGGGACGCCGCGATTCCAGTAGGGATGTCCGAAAAGAAAAGTGCCATTCCTGAGGACCGAACTAGTAACGCCGCAGGAGAGAAGGTGATACCTACAGAATTGATTGAGGTCGGAGACATAGTCATCCTGCGTCCCGGTGGCCAGGTGCCTGCCGATGGTATTGTGATTCGTGGTCAAAGCTACTTCGACGAAAGCATGGTCACTGGCGAGGCAGTCGAGATCCTGAAAAAACCAGGCAGCGACCTCATGGCCGGAACTGTCAACGGCGCAGGTCGAATGGACTTCCGAGTCACTCGCGCTGGCCGAGACACTCAGCTAAGCCAAATCGTCAAGCTGGTTCAAGAGGCACAAACAAGCCGAGCCCCAATCCAACGTATGGCGGATATGGTCGCTGGCTATTTTGTGCCCACAATCATCGCCCTTGGTCTGTTGACATTCACCTCATGGATGATTCTCAGCCATGTCTTGCCAATATCAAATACTCCCGATGTCTTTCTCAAACCGGAGAGTGGCGGCAGATTCATGGTCTGCCTCAAGCTGTGTATCTCAGTGATCATCTTTGCGTGCCCTTGTGCGCTTGGTTTGAGTACTCCGACCGCTGTCATGGTAGGCACTGGAGTTGGGGCAGAACAAGGCATCTTGGTCAAAGGTGGTGCCGCTCTCGAAACGGCCACTAAAGTCACCCACATCGTCTTCGACAAAACAGGGACCCTGACCATGGGTAGAATGAGCATTGCAGAAGTCAAGCTTGAACAGATCTGGGTGGCCAACGATTGGCGACGGAAGCTGTGGTGGTCATTGATCGGCCTCGCCGAAATGGGTAGTGAGCATCCTATTGGCAAAGCCATCCTTGACTCGGCCAAAGCAGAGCTCAATATTGGGAGCGAAGGAATGATCAGTGGCAGCGTTGGAGACTTCGAAGCGACAGTCGGTAAAGGTGTCTGCGCGAACGTGGAGCCAGCAACATCTGCCCCTATAAAACGCTACAAGGTCCATGTAGGCAACTTGGCATACCTTGCATCCCAAGGCATCGATCTTCCAGCAAATCTCGTTACCGACGTCGTTGACTTTGCTAAGTCCGCTCCTTCGCCCAGGAGCCCGAAAGGCCCAGCAGCTGGTACCACACAAATATACACCGCCATCGACAACTCTTACGCTGGCGTACTTTCCCTTTCTGATACCATCAAGCCCAGCGCAGCTGCAACCATCATTGCTCTCAACCGCATGAACATCACATCATCGCTTGTGACTGGCGATCAGTACTCGACTGCGGCAGCCGTTGCTGCCCAAGTCGGCATACCAAGAACCAGTATCCATGCCGGCGTTTCGCCAGAGCAGAAGCAGAAGATCATCAAGCAAATCCAAGACCAAGGTACCGTTGTGGCCATGGTAGGGGATGGCATCAACGACTCACCTGCTCTTGCAACGGCCAACATCGGCATCGCCCTTAGCTCGGGTACCGACGTTGCAATGGAGGCGGCTGATGTTGTGCTCATGCGGCCGGAGGATATGCTGAATGTTCCTGCTTCTCTAAATTTATCTCGCACCATCTTCAGCCGCATCAAGCTGAACCTCGTGTGGGCTTGCTTATACAATCTGATTGGGCTCCCGTTCGCAATGGGTATCGGGCTGATGTTGCCTGGTCATTTCATGATGCCTCCTATGGCAGCGGGAGCGGCTATGGCCGCTAGC------------------------------------------------------------------------------------------------------------------------------------------------------------------------------------GTGGTTGGTCTACGTGATATCCCGAGGACTGCTACGTTTGCCTGGTCGCCAGGAGTCTCTTCGCCATTTCTGGCCACAGGTACAAAAGCTGGCGCTGTCGATGAAGGCTTTTCGAACGACACACAATTAGAGCTATGGGACCTGGACCTGGACAATGCTCGGCAAGGCCAGGAGCTACAGCCTGCGGCGAGTATAAGTACCGACTCGCGATTTCACGACATTGCGTGGACGAATCGGGAAGGCGAGAAGTCTAAAGGCATCCTCGCTGGAGCTTTGGAGAATGGGTCGTTGGACTTATGGGATGCCGACAAGCTTCTCAATCAGGATGGCGATGCTTTCATGTCGCGGACGTCAAAACACAGCGGCGCTATCAAGGCACTTCAATTCAATGCATTTCGCTCCGAGCTACTAGCTACGGTAGGCGCCAAGGGTGAGCTGTTCATCTCCGATCTGAACAATGTTGGAAGCCCGTTTCGCATGGGCAATGCAGTGGCGAGGGCGGACGACTTTGATTGCCTTGATTGGAATAAAAGAACGGCACACATCATGGCGACAGGAAGCAGTGGGGGAACAATGACAGTTTGGGACGTGAAGAGCAAAAGAGAAAGCCTGACTCTTAATAACCTAGGCAGGAAGCCTGTCAGTGCAATTGCTTGGGATCCGGTCAAAACCACCCGCCTGATCACTGCGGTTCCTGACGACACTGATCCTGTAATTCTGGTATGGGACTTAAGAAATGCCAATGCTCCTGAAAAGGTTCTTCGAGGCCATGATGGCGGCGTGTTGTCACTTTCATGGTGCGGACAAGACGGTGATTTATTGCTTTCCTGTGGAAAAGACAACAGAAATATATGTTGGAACCCACAGACTGGTGAATCACTGGGGGAATTCCCAATTGTGACGAACTGGGCATTTCAAACGCGGTGGAACCCGCATAATCCAGGCTTCATGGCTACGGCTTCTTTCGACGGCAAGATAGCAGTCCAGTCGGTCCAGAATACCAAGCCTGAAGTGAAAAGTGGCTCTGGCAGTCAATCGCAGGTAGTTGACGATGACGATTTCTTCAGTAAAGCCCAGACGCAGCCCCAAGGGCCCCGATTCACACTACATAAAGCACCCAAATGGCTACAACGACCTTGTGGCGCGTCTTTCGGTTTCGGCGGTAAGATTGTGAGTTTCAAAACGAGCACAACAGAGGCCACGAAACGCTCAATGGTTCGGATCTCGACCTTCGCCGTGGACGGTGGAATTGTCTCATCCACAGAGTCTTTCGAAAATGCACTGAAAGAGAATGATTTGAATAAGATCTGCGACAATAGAATTGCGGATGCTGCGTTTGATGCTGAAAAAGCAGATTGGAAGGTCATTAAAACCCTTACGTCGAGAAATCCAAGAAAAGGTCTAATAAAATATCTTGGATATTCAACCTGGGACGATGAGATCGCAGATGGTGTCTCAAAACTATCAGTCAACGGGTCTAATGAGGATGAGCCCCAGGCACGGGACGAGCCCTCAGTAACGCAGTCCAATCGCCTGTCCTCCTTCTTCGATAATAGTGCTGATGGAGATACCTTCCTCTCGGAGCTCGCAGCTACCAAAGGCGCCAAGACAAACAATCCGTTCCAATTGTATTCCGGCATAGAATCTGAATCAGACCGAAGGATTACACGCGCGCTCTTGCTCGGTGCATTTGATAAGGCGCTAGACATATGTCTGCAAGAAGACCGAATGTCGGATGCGTTCATGATCGCCATCTGCGGAGGTCAAGATTGTATCGAAATGGCGCAAAAAGCGTACTTCAGTCGAAAAACAGGAGGACCTAACTACCTACGTCTGTTGGCGTCTGTGGTTGGCAAGAACCTTTGGGATCTTGTACACAATGCCAGCTTGGAGAGTTGGATGGAGATTATGACTACGCTTTGTACCTATGCTGATGCTAAGGAGTTCCCGGATCTCTGCGAAGCGCTGGGCGATCGACTGGAAGAGCAGATGAAGGATGAAGGAGGTATTGGAGATTCGAAGAAAAACGCGTCGTTCTGTTATCTTGCAGGCTCCAAATTGGAAAAAGTTGTTACCATTTGGATCTCGGAATTGGAAGAGAATGAGGGCGCAAGGCGGCAAGACAACAGCAACGACTCTTCCTTCTCCGTTCATGCAAGGTCACTGCAAAGCTTCATTGAAAAGGTTACTGTCTTCCGCGAAGTCACTCAGTATCGGGACGGTGATCGAAGTGCCAGCTCGGATTGGAAATTGGCGCCTCTGTATGATAAATACACCGAGTACGCTGATATTGCTTCTGCACATGGACAGCTCGAGATTGCAAGGCGTTATCTCGATTTACTACCCAGCAACTACCCAGCAGCAGAAGTCGCAAAAAGCAGGGTGCAGCAGGCTACACGGAAAGCCGCACCCCAATCAGCAGCTAGACAGCCCACGACCATTAATCGGACTCAGCAGCGGATACCACAACCAGATCATCAGCAGCAAGAGCAAATTTCCGCCCCACCACCCCCCGCAGGTGCCCCATCGAATCCATACGCACCAGCATCAGCGGCCAAATACCAGAACCCTTATGCCCCCTCCAATGGTTCGTATGGTGGTTCAGGGTTTAACAATTCTGGTCCTTATCAGCAGAATCCGTACCAGCAGCAGAAGCGACAGCATCTGGGAATGGGACCACAGCCTAATTTGGGTGCTGGCCACCAGATTCAACCACTTGCGCCTCCTCCACGAAACATCAATGCTTCTCCCTCCATTCCACCACCCCCAAAGACCACTAATATGAGCAATTGGAATGACACTCCTGAGGACTTCTTCAAGGCACCTACCTCTAGACGGGGAACTCCTGGCGCGGGTGCTAATCCATCCTCGGTGTACCAGCCACTACAGCAAGCAAACATGGGCTCTTCGTTTGGACCACCACCAAAATCCACCCCACCGCTTGGTCCTCCACCCAAAAGCTCTGCAGCGCCAACCCCTGGGATGTCAAGTTCATCGACAAAGCTTCCGCAATTTTACCAACAACCCGAGAGACCTACATCTGCCGCAAATGCATATGCACCTGCGCAATCTGACAACAGCTTGCCTGTGCAGCAACAGCCAATAATTCCCCGAGGCCCATCCCCATACAACCCCCCACCATCTGCCGCACCACGCAGTAATCGCTATGCTCCTACACATCCTCCCCAGCCGGATCCTTCGTCTACTCAGCAGCAACCCCCAACGACGCCGGGCACCAACCTGAGGGGACCCCCGCCGTCTAACCCATATGCTCCGCAGGAGAAGTACAACGCACCACAACAAAATGCACCCAAGCAGCTGCCACCATCTGCGGGACCACCTCCCCGATCTGTCCCCCCCCCATCTGGTCTACCACAGCAACAGGGATCTCGACCTGGGACCGGTCAATCTCAACGGCAATCCGCTCCTCCGGCATCCAAATACCCCCCTGGAGACCGGAGCCACATTCCATCCAACGCTCGACCAGTTCTCGATCTCCTCAGCTCTGATATGCAGCGCGTAAAATCCAAGGCGCCATCTAACTTCAAAGCCCATGTTAATGACACTGAGAAAAGACTCAATGTTCTTTTCGATCATCTTAATAATGACGACCTGCTCAAATCGGACACCATTCAGAGTATGGTAGAGCTAGCACAGGCCATTCAGGCGAGAGACTTCGAGCACGCGCAGGCCATACACGTAGAGATAATGACAAACAAGACCGATGAATGTGGAAATTGGATGGTCGGAGTAAAGCGTTTGATTGCCATGAGTAGGGCGACCCCTTGAATGGTGCGAGCGCCCTCGAAATGGACTACGATCGCGCAAGCTCGACAACTGCTACGGCGACCTTGCAACTTTGCACCAGGACGTCTGACACGCCGAGGTCTTACCTCTGTGACAGACGTCCACCAGTATCCAGAGCCGGGGGAACACATACATGGCTTTATGTTGAAGCGTGCGAAACATGTGCCTGAGCTGCAATTAACAGCAATTCACCTGGAGCATGAAACTACTGGAGCAGAGTACCTGCATGTTGCAAGAGACGACAAGAACAATGTCTTCTCCGTTGGGTTCAAGACTAATCCTCCGGATGACACCGGTGTGCCCCATATCTTGGAGCACACCACACTATGTGGGAGCCAGAAGTATCCAGTCAGAGATCCCTTTTTCAAGATGCTTCCTCGATCACTTTCGAATTTCATGAATGCCTTTACGTCTTCAGATCATACGTCCTACCCTTTCGCAACTACTAACAGACAGGACTTCAAGAATCTCCTTTCTGTATACCTAGATGCCACCCTTAATCCGTTGCTAAATGAGAAAGATTTTACGCAGGAGGGCTGGCGGATTGGACCCGAGAACCCATTAACAGTCACTGAGGGTCAAGATAATGGTGGTGCAGATGGGAAACTGGTCTTCAAAGGGGTAGTCTACAATGAGATGAAAGGGCAAATGTCAGATGCAAGCTATTTATACTACATCAAATTCCAGGATCACATCTTTCCCGAGATCAACAATTCTGGTGGCGATCCCCAAAAGATGACCGATCTCACATACAGGGATTTGAAAGACTTCCACTCGAGGAATTACCATCCAAGCAACGCGAGGCTGTTTACGTATGGGGACATCCCGCTCACAGATCACCTAAAAGAAATTCATCAACAACTGCGTGGCTTTAAGAAGATACAAGTGGATAGCTCCATCAAATTACCAATAGATCTGAAGGGTGGGCCACTTTATTATGCCGTTAGAGGTCCTCTTGATCCGCTTGTTGACAGGGATATGCAATACAAAACGTCTACTTCTTGGTTAATGGGTGACACTTCGGACATCGTGGAAATGTTCTCCTTGCAGATTATAACATCATTATTGACAGATGGCTACGGATCCCCCTTGTATCAAGCCCTTATAGAAGCCGGCTTAGGTCCAGATTGGAGCCCCAATACTGGTTTTGACAGCGCTGGGAAGGTTGGAATCTTCTCCGTTGGGCTCAGCGCTGTGAAAAAAACCGATGTTCCAAAAGTCAAAGACGCTATCCAGTCCAAGTTACATGAAGTACATCAAAAGGGTTTTGACAAAGGAAAAGTAGACGGCGTCCTGCACCAGCTTGAATTGGCCCTGAAACACAAGACTGCAAACTTTGGCATGGGTTTAATGCAAAGGATACAGCCAGGCTGGTTCAATGGGGTAGATCCGTTTGATGCACTTACTTGGAACGACATTATTACATCATTCAAAACTCGATTTGCTCAGGACGGCTATCTTGAAGATCTTCTGGAGAAGTACCTCTTGAACGATCGTACGTTGACCTTCAATATGGAGCCATCCGAGACCTATAATGAGGATCTAGCTTCCGAGGAAGCTACTCGTTTGGCCTCAAAAATCTCCGATTTCACCAAAGCAGCTGGTGGTGAAGTCGAAGCTCACAAGCAGCTCACGGCGCAGGAGCTGGAACTACTCGAAGCACAGCAGAGCGCCAACAGCCAGGATCTAAGCTGCCTTCCCTCTGTCCACGTGAAGGACATACCACGGCAAATGGAAAAGAAAGCAGTAAGGGACTCATCCGTTGGCAATGTCAAAGTCCAATGGCGAGAAGCAAGCACCAACGGGTTAACCTATTTCCGGGCTATCAATACGCTTGTGGGTCTACCAGCTGAATTGCGGATGCTCATACCTCTTTTCAATGACTCAATTATGAGGCTCGGCACAAACGACAAATCGATGGAAGAGCTTGAAGACTTGATCAAATTAAAGACCGGCGGCATTAGTACATCATATCATGTCTCACCTTCACCTCTGAATATGGAGGCGTTAACCGAAGGACTGTCTTTTTCCGGCTATGCTTTGGACAATAATATCCCTGCAATGTATGACCTACTCCGTACCGTCATCAAGGGAACTAACTTTGATGGACCCGAGGCTGAAAGCAAGGTAAGACAGCTGCTTCAGGGGGACGCCAGTGGCGCCTTGGATGATGTTGCAAGCTCTGGACATTCTTATGCTATGAAGTTCTCCCAAGCTGGGCTAACAGCATGTGGTCTGCTTAATGAACAAACTAAAGGTCTGACACAGGTTCAGCAGACGGCGACTCTAGCTAATAGATCACCTATTGAGGGGCTTGGAGACATCATCATGAAATTAAAAGCTATTCAGCGACATGCTATATCCAATTCTGCCAGCTTCCGAGCCGCGCTTACATGTGGACAAGAAGCCGTTTCCGCCAACGAAGAGGCGCTGCAAAATTTCCTTTCGAATTTCTCTGCATCTACCGAGATTTCCACTAGTGGTAACACAACCTCACCGCACTCGCAGGCTCGTAAGACATTCTTTCCCCTGCCATATCAGGTGTCTTACTCCGCGCTCGCTCTCCCAACCGTGTCGTATAATCACCCTTCAGGCGCGCCTTTACAGATCCTGTCTCAACTTCTCACTCACAAACACCTCCACCACGAAGTCCGTGAAAAGGGTGGCGCTTACGGTGGGGGAGCATACTCACATAGTCTAAGCGGCATGTTCGGCTACTACAGCTATCGTGATCCCAATCCGCAAAATACCATGAAGATAATGCAAGATGCAGGCCGTTGGGCCCGTGACAAGGAATGGACCGACCAAGTTATCGAAGAGGCCAAATTGAGCGTGTTTCAAGTTGTTGACGCGCCTGAAAGTGTGAGCCAGGAGGGCATGGCTAGGTTCCTGAGCGGGATCGATGATGCTATGGAGCAGGCCAAACGTGAGCAAATGCTTGACGTCAAGAAGGAAGCTGTGCGGGAAGTAGCACAAAAATATCTGGTTGATGGAATGAGCAATGCTAGAGTTGCGGTTTTGGGTGAGAAAAAAGAGTGGATGAAAGAGAAAGACGGCTGGACATTCAAGAAGATGGAGTTGAGTAAGCCATCCGAGTCAGCCGGCGCAAGCGATTTGAGCGCTGGGGACCTCGGAGGTGCTTGAATGCCTCCCAAGCAAATACGAGAGGAGAGCTGGAACAGCCTTCACCATTCCGAGGCTTCTGGCGACAACGTCGAAGATGACGACCTCAGCATGGACGATGATTCTGATAGCCGTAGTGAGCGCTCCACTCCCGGACTACCTACCTTTCCCACCATCAGCGACGTTCATCGAGCACTCCACCCTCTTCAAGCCACCGCAGACCGCGTTGGCAAACAGGTCGAGCGATTTGCGGAAGATCTAGATCGCCTCAGCTCAAAGAAACAACAGAAGCCCCAGAAAAGCTGCATTCGTGTTCTCCCGCTGGTAGATGCCTACAAGAAGATTTCGAACGAAACGATACGGCACCTACACACCTTGCATGCACCAGAACGAGGGCAGCAATTGGCCAAGAAGACCAAGCGAAATCTTCGAAAGTCAAGTGGTCAATCAACGCCGGGTCCTACCGCTACTGGCGATGGCAAGGAGGAAAACATGATGACTACGGTTGAGGACCTAAACTTCTGGGAACAGGAAGAGCAGACATGGGACTTGCTAAGTCTCAAGCTTCAATTGGAATACCCAGTACTAGATTCGGCTGTTCCACAGAAGCTTCGGAAGGGGCAAACCCCATTAGTGGTTCGGCCCAGCAAGAATATACAAGTACATCGTTATTCATCCGAGAGGGACGTATGGAGTAGCTTTCTCGCATCTGATGATCAAGCATGGGAGAGGCACGTTATTGTGGATTGGCTGAAGAGATGCGCAGACCAATCTGGGCAGGACATTGAGCAGGTCGTTCAGGAATTGGAAACGGGTGCGGATAGGGGTTCTGGACTCTGGGCACACAGCTGGTTATACTCCAAAGAGGCCATAAAAGGCCAGAAGCGCCTACGATCATGGCCGAAAGCGCTGGAACCGGACAGTCCTGGCCTTGATGCTTCATTGGTGAATTCGGAGAAGACTGCAGCTCTCGTTACTCAATTGGATCCAGACGCCATTACACGCCAAAACAGAAGCCTCGAGAAGCAGGACCACTACTTTGAGCGAGCTATATGGTTGGCTTGTTGGGAGATGGTGAGACGAGGAAAAGACTGGGACTATGTGCGAGAATGGTGTGGGGAACGAGTGGAAAACTGGAGATCTACCGCAATGCACGGCGACCCTCGGAGCGCTCTTTTCAAGACCTCTTCAGCTGCGAATTGGAGATCGCGCGCCCTCTGGCGGAAGACATGCGCTCTAGCAGCCAAGGATGGTGGTATCGACGAATATGAAAACGCGGTATATGGAGCCCTCAGTGGCTACTTGCCTAGCGTCCAGAAAGTCAGCCGCAGTTGGGATGACTATCTTTTCGCGCATTACAACTCATATTTGCTGCACTCCTTCGATCGTCACGTAGAAAGAAATTTCGCAGACCGAGTGCCTGCTGCGTTGACAGACCGTCAAAATTCCTTCAACTTTGCTATCTTTGGTGGACAGCGCTCGCAGTCTGGAAACCATATTGTTGAAAAGATGAAGCATCTCGAGGCAACAAGGCTAGAAGCACAAGAGCCTATCAAGATGCTGCAAGGTAGCATTATCGCCAGCACTTTTGATGACTTCGTCTTCAAACACGGCGTAAGACTTGCTGTCTCCGCCAACGCAGAGGATAAATCTAAGATTCTGGCCCCTATGGACGATAAAGTGCTGGAAGGCAGCGTCACTGCACCTCTCAGCATGACGGATCATGATCTACTGCGACTTATCACACATATCATCCTGATATATCAAGAAGTTGGGTACGAATGTGGAAAGGGAGATCGCCTCTATGCCATGGAAAGCATCATTGTCGCCTACATAGATTATCTCAGCAAAGCGGGTAAGCAGCAGCTGTTACCACTCTATGCGTCACGTCTGTCTCCAAAGAGATCAATAGCTTGCCTAGGTCGCCAGCTGCCGTCAATCCTTGATCGTGGTGAGCGCCAAACGTTCTTGCGCTTGATGACCCAGGAGGGTATTGATGTCCCGGCGGTCTTGAGTACACAGTTAATCATGATCATCACGGATACTCCAGCGCTGGAGAGCAGCTCTGAACACTTCCCTAAGCTCGAAATCCTCGAGGACACTAGGAAGGACATTTCGATACCTCGCCAAATCCGGACTGAATTTATCGGAGACAAAATGACTGATGAACAACAGGACCTTATTCACGGATTTGAATGGTACTTGCTCCTTGAGGGACACTGCAGAGAGACCATGTTGGTAGGGACAGTTGTTTACAAGCATCTTTTGCGCTCGCATGGCTTAGCAGCAGCACGGCTCATGTCCCAGACTGTTAGTTTCTCTGAAATATCACTTAGCAAGACAAGAAAGATCTTAGGCCGTGCAATCGACCTCAGCAAGATTGAAGACCTTGGAGAAGACGAACAAGAAGTGGTCAGTACAAATCGCCAAACGAGATCACGGCATACTTCGAGTCAGCAACGAAGACGCAGCTCATCTTTGGGAGATGTCAGTAATGAGCGGGAGATGATGCTGAAGCAGGCCACCACTTTCCGGGATCTCGAAAACCTTTTCGTAGCTTTAAGTGCTCTGGAAGAGTGGAAGACTCTAGCTAATAGAGGCAAGAATCTCTCCAATCCACCTCACGATGTTAGGTTGTGGAAGGACAGACTCCAGAAAGCCTACCACAGAGTCGAGGCGACAATTGAACCATTGCTTCGGGCCTGGCTGCAGGATCCGCAAAGTGATGCCGAAGCAGAAGATCTGAAGTGGATACGCCTGGCTTGTCTCCCTGAACTTGTCCTTGCCTACATTACCGTTCTGGATTTCAGCTCGCGCTGCCTCAGCCGCGATCTACTCCTCAAGGGAATGGCTCTGGCAGCATTCATCGCTACTGAGAATGCAGACCTTGCTGCATGCTTCATGGCGTCTGGCAGAATGCCTGAGCTCGTCGACTCTTTCGCATTGTTGAGTATGGCAATGATTCAGGCTGAGGACCGAGGCGCGAAGAACATAAAGGGTAAGAAGAAGAGAGATGGCGAAACCCTGGGTCTGTGGACAGTGCGAACTCCATCTCCCTGAATGTCTCTTTCGGTCAAAGAGCTTGACCAGACAGTCAAGCAGTTCTATGAGGGCCGTGGTGAAGTGCAAAAGCAAGCCCAGAACACCCTTAACCAGTTCAAGGAAAATCCAGATGCCTGGCTGTTGGTCGACAAGATACTGCAAGAGGCATCATATCCACAGACCAAGTATATTGGTCTACAGGTCCTCGACAA
[truncated: 63,392,158 more chars]
