# Supplementary material for: Providing Scale to a Known Taxonomic Unknown—At Least a 70-Fold Increase in Species Diversity in a Cosmopolitan Nominal Taxon of Lichen-Forming Fungi
Source: J Fungi (Basel). 2022 May 8;8(5):490. doi: 10.3390/jof8050490 (PMC9146994; doi:10.3390/jof8050490)
Supplement: Supplementary file 1 [file jof-08-00490-s001.zip › S10_mt_genome_alignment.fas]

	33 65456
sl18256GENOME                                                                                    AAAATATAAAGGCCTGTATGGATTCTAAACTATTAATAGTTAAAGCTAATAGTATAAAACCAAGATGTGATATTGTACTGTATGCAAGCAACCTCTTTATTCTAAACTGTGTTAAGCCTAAAACACTACATATCAAAGATTTTTATCAAAGGTTAAGGATTTAGCCATGACATGTAGCGCGTGTACGGCAAACACCATAAATCCGGGTTGTGAGTACATACTTTCATATTGTTTTATAGGAAACTGTTTAAATAAAATCTGTATATCCTGTTTACCAAAAACCTCACCTTTTGATTTATTATAATTAGAATTGTGTTGTAAGGAAGATAAAAGTTTATTTCCTATTGTTATAGTATCCTTGGGGTTTATGTGAGTAGGATACATATCTGTAGTTAATAGGTGTAACAATTCCATACAAAATGCCTGTCATTCTATTGATCCTAAAATAGCAGGCTTAACATTTGTTTGTGCTGTATAATCTTGAGGGTTGGAGGTTACAATAGTGTTACTACTTCCAGCGTTAGAGGTGTATTGGTTGGAAGTAGCTTGGCATCTGTCAATAAACAGGTCCGTAACTACACTTCTATGGGCGGCCCATTTTATTTCCGGGTATTGTGCTTGGTTTAACTGGAGATATGTGTTGAAGAGTCGTCCATGTTATTTCAGATTGCCCTTGTACGTTTTTATTTGTATGAGGACTGGAAAATGCTTTGCTGATCTGTATGCTTGTAAGGTAAACCTTTACAAGTGTTTTCATTGTTGATGAATTTGTTTTTTTATTTCTTTTATCTATACCTCTAAATATAGTTTTAAATATAAATTTAACAAATTTAGCTAAAGTTTTAACTTATTTATACAATAAAGTAAATATAGTAACTAAAGAAACAAGAGTTATAATTGCTAACATAAATAACTGGTTGTTACTGACAAAATCATTTAATAAGTACTTTTCTGATGAATCTGTTAAGTAAGAAAAGAAGTTATCTAGTCAAGATAAATCAATTGATTCTGTCACTGATGGTTTATCTGACTCAACTACTTCTACTTCATCCCTAGCTCATTTATTTTTTATCAGTTTCCTCATTATCAGCCATATAGC-C-A-GCTGGGTTTTCCGGTTTAGGTGGCAATTGACCAGTGAGCTAACCGACGCTGGTCGTCTGATTTCATTTGCTCCGTACGAAGAGCTCTATGTCTAAGGTTCTTATTTGAGGTTTTTTCTCTTTTTATGCAGCCTCATGTGCAGCCTCATGTGCTACAGCCTTATGCAGCCTTTAGAGCAGCCTCATGTGCAGCCTTTCTAATAATTTCTCTTTGTTCTCAGGCTGCAATTTCCTCAGCATCTACATATACAGTACTCTTGTGTTTTCAATCTTGGTTTCTACGCAATTGTACATCTGGTGACTCCACATTTGGAAAATCTGTATCTTCATCCGATCCTTGTTGCTTTTCAATAGCACCGCTCTTTAACAGCTCTTCATCAATTTTTTTTTGTTCAGGTGGGCCATCAGGATAATTAGGTGTATCGCTGTCGCTGTCACTATCTATTGTATGAGTAGATCTACGTTTTAAAGGTGAATCGTTTGCTATAGGTCCTGCTTCCGGTCTAGGGTTTGGACCTGAACCTGGCCTGGACCTGGACCGGTTCCAGGTCCACCACTGTTATTGCCACCTATATTACCCTTAATTAAAAGGAAAAATTCTAACAGGTCTTTTAAAATATCCATAAATGGTGACAGTAAATAAAGAAATATAACTATTAATATTAAACATAAAAAACCACAAACTGTAGACTCCAAGATATGTGTCTCATTGTAACGGATTCATGTATGTTTTAATAAAGTAATAATTATAAAAGGTAAAAGCATAACTGTGCTAATTAATAATACAGATGAATATAAATAATAGTCTATATTATTCATACTAATATAGCAAATAAAATAAAAACAAAGTAAATAAGAGATATTTAGATTAAGGGTATTATCATATATGTTATCAACTAAGGCTAATAATAAAGCAAAAAGCCCTTTTGTGTCATATATAGCCTTAAAATATTGGTAGGACTGGTTGCAATCCATAACATGATACAAAGTATCCACAAGCAAATTATAAAAAGTGTCACGTATGATATTCAGAGGTGACACTATAAGATATTTTGTATACTTAGCCAAGTATACTAAAGAACGTATAAAGCTTATTATACTGATTATGGTTCCAAATTCAACATCACTATTAGTTGAGTAACATCTTTTCATGTTAAAAGATAAAGGTGTGTTATTAGCTAGTTTGAAAGCATATTTTGATTTAATAGTTGACGCATTAGAGATTTGTCTACTATCTATGGATAATGCTTTTTTACCCAATTCAAAAGCAAAACCTAAGGTCAAAGCTAGAAGAAAAAATAGCAGAACAGTTAAACCATAAATACCATTAGTATAAGCACTAACAAGATAAGGATAAACCAAAAGAATCTCTAGGTCAAATAATAAAAACAATAAAGCAAATATAAAAAAAGATATACTAAACTGTGTTCTGTTCTGACCCAGAAATGAGCTAAAGCCACACTCAAATACACTATTCTTTTCCATATAAGGGTTATGAGGAGCAAATATTAAATTGACACTTAATAATATAATAGCCAATAAAGGTATAAACAAGTAAAAAAATACTGTAGAAGACATTTAAAGGTTAAACATTACAAGTGTCAAGATAATTGCGCTCCTTATAAAGCTCTTTCCCCAAAGAGCAAACGATAACAATATCAAACTAAAAATTGATATTGTTATCGTTAAGCTATAGCTTAATGTTATGTTGTTTATCTTTAAACTTATTTCATAAGTGTTGTTTAGATATGACGTAATATAAGCCAGCATGATAAATTTTTCATGATCAGGCTTTAATATGTTTTCGTGTTCATCAAAAAATACTTGTTTAATTAC-CT-A-G-----CACAGCACTTACAACACTAGTTAATATAGCAATTAAAGTTAAAAAAACAAAACCACTATCTATAGCAGCAGACAATATCATCTGCTTTGCAAAAAATCCTATCAGAGGGGG-ATACCTATAAAAGAAAATAATGTAATGGCTAAACTTAAAGCTAATACCGGGTTAATGTAAAAATAACCTTTCAATTGACTAATAAGCTGTATGGGTGA-TTATTT-TTTCTGG-CAGCTGTAGGATTGGTCTTTAAAAGAGCCTTTGTTGACAATGGGGTATAAGGAAAAGCCGATAGCAACTAATAAAACAAAAGCGTTTAAATTTGTAATAGTATATTGCATTAAATAAAATATAAAGGCCTGTATGGATTCTAAACTATTAATAGTTAAAGCTAATAGTATAAAACCAAGATGTGATATTGTACTGTATGCAAGCAACCTCTTTATTCTAAACTGTGTTAAGCCTAAAACACTACCAAATATCAAAGATAAAAATGAACTGAAAAGTAAACCAGATGTTCAACTAAAGTTAAAAGCGAAATAAAAATTACTAGTGTAATGTACTAGTTCTAATAAAAATATAAAGATGGATATTTTAGCTATTATGGCAACAAAAGTTGTAACTATTGTAGGGATAGCATCATAGACGTCAGGACTTCAAAAATGAAAGGGTGCAGCAGATATTTTAAACAAAAATCCTACTGACATAATTAATAGAGAAACGTTTAAGTAAAAAGGTTTATACCAGTCTAGCATATTATTTGTATATTCACCGGCTAGGCTAGATAATCCAGTTATTATATAGTAACCATCTAAATTTGTTGTACCAGAATTTGCATATAATAAGCTTGTACCTAATAGTATAAAACATGAAGATAAACCACCTAGTAAAAAATAAGTAAGACCTGCTGAAGTGGATAACTCAGAGTTTCTGTATAGTGTACAAAGCAAGTATAAACCATAACTTTGTAGTTCTATTGATAAAAATATTGAAACTATGTCACTGGCAGATACTAAAAAAATACCTCCTATTATTGTAAATAATATAATTAAAGGGTATTCAATTATTGTAAATTGTTGTTCCATTTTGTTTATAAGATTTGTATCATAGGAGAACTTAGAAAAAAACAGGGCATATAAACTAGTATAATTTTTAATTGATACTTTTCTAGGATAAAAAGCAGTTAATTGCAAAATAATAGCACTTATAAGAAAAATAAAGATATGAAAAGTTTGTGTAATGAGCGTAGCATGGAATAGACCGCCATACAGGCCTAAGCCTTCACCTAGAAAATGCATATCTAGGTTACTTAGTGCTATTAGAAGACATGATAGCAAAATTAAAAGAGTTTGCCTAGAATATAATATGGACTTATCTCGTCTTAAAGTGACGGCATTGGATAATAATAAAAATAATAAAGAATAAATAGTCATTGTTTTTGTAGAATTCACATCTACCTATTTTGTAAAAATTTTCTGTATAGTAGAAAAAACGATAAAAAACAGAAAAAAGTATCGATATGTAGCACCTGTAACGTGTAATATAGCCCATCCGAAGAATGAGTATAAATAAGCC-AT-----------------------------------------------------------------------------------------------------------------------------------------ACAGTAGATTAAGGAGTTGAGGTTAACAAAAAA--ATATATATCATATTGATTGATATCTTGATGTAGCTTTATCTTCTACTAATTGAATGAATGATATGTATAGAAACAACCATGTAACTAGAATGCTGTAGAACTATATACTATATTTTTGTTACCTATGGCAAGAGATGCTGACGCTCCGCAATCGCATTCAAATAAAACATGCTGTCTAATTCTGTCCTGCTATTTTTGTTATACTAGCTATAATACGCTGTTTTATCCTTCCTTTCCCATTAGCCTTTGCTATAAGACGTACGGTAGTTTTAGGCGTTTGCTACCTAGTTTCTTTACAATCTATTGCAATATAAAACTATATTTAGTTACCTTGCATCATTGTCTA--T-CAGT-------------------------------------------TGGAAATTATCATGGCCATGAGCCAACAGAGCATTGTAAATTTTACTTTTATATTTAGAGGTTGTTTTAGCTAAGTAATTTAAAGAAAAATAATGGGATAATCGTGAGCTTAAGTTAACAGAGCTTCCTATATAACTTTTACTGTTTATTTTATTAACTTTTATCGTAATATCTTGTTTTTATTGCTTAATGCGTCATCGTAAATTATAATGTTATGGG-AGAAAAATGAAATAATTTTGCTTTTTTTGGATTTTTCTCGAAATATGTGATATTCTGGCTTTTGAAGTGTATATTTTCTAGTGTGTTTTTAATCATGAGCCAGAGGAGAAACTCGAATTCTCATTATTAACGCATGAAATTAATGTTCTAGCCTATTGAACTACTCGGGCTTTGCTTTATTAATGTAAT--ATGCCCAAGATAAGATTCGAACTTATAACCTAAACATCTTCAGAGTTCCGCTCTACCAGTTGAGCTTCTTAGGCTTGTAACAGCTATTATTTAATCTGGAGATGTCAGGACTTGAACCCAAAATAACGATATGCAAAATAGACGTTTTACCAGTTAAACTACACCCCCTATAGCTAA-A-A-A--A-TA-A----------TCTGTCTACCAATTCCAGCACTCGGACTGATATCTAAATAAATATAATTATCTAA------ATA------TATAATGTTAAGGCTAGAATGATTTGAACACTCA--------GTCATGAGCA--------TACCAATTAAGCTATAGCCCTTAAAGCAATATCAAAAATAGCATACTAGTTCTAAAATATGACAGGGGCTACTTTCAACCATTTGGATAATCCACAAGAATGCTAATCCTAGTTACTTGCATATATAGGCGATCTATCCTTAATGTTGCAATGCGGATAGAGGAATTGCACCCCTATATGCTGGTCATGAGCCAGTTATGTTACTATTACATCAATCCGCATATGTCTTACTATTTGTTTATTTGTATATTTATTTATTTCTAGAT-T---TA--T-T-TATTTATTTA----TAGATTTATTTATATATATTTATTTAAAAGTAAGAGACCTCTTGGACCCAAACGGGATTCGAACCCGTGTAGT-TTGGTGAAAACAATAGGTCTTACCACTAGACTATTGGGTCTATATTAAAAATATACATATATCTTAATCTTTTTATTTAAGGTTTAATAAAAATGAGCCCAGTGCAAGTATCGCACTTGCTTCCTCCGATTACAAAACGGAAACATTACTTTTATGCTAACCAGGCTTGAAATATTAACTTAGTTATGTGCAAATTGTAAACATATATTTACATTATATAGTGTAAAGATAAGCGTGTTATTTAGTAAATTACACAATTAGTACTTTATGCCTAAAAACGTCACAATTCTTTAAGCTAAAGCCTATTAATTAAGATCATATCATTTATATACTCAAATCTACAGCAAAGGCGTAATAGGCTTGGTCCCATAATGCTATTCGCTATAGTACTTGAACACATAAAAAGACCTAAAATCGTAGTATTAAACTACATATATTTAAGAATATCCTAAGGTATGTTTCGTGCCTATATGCTTTCAGCTCTTATCATTAACTAACATAGCTTTCCTGCCGTGCCTATCCTAGACGGGCATTCATCTGAATTAGTTTATTTATACCCTAAATATTTCAGTGAAAAATAAAATCCCAGTATAAGCCATGGCACTAAGAGGGTTGCGCTCTTAGTTATAAACTTATAGGTCATAGTAACAAAGGTTTTCTTGCTCATGCGCACCTTTGTTAGCTATATTAATATAGGTGGATAAACAACAGGTAAACCATAGGTTAATATACCCAACTCCTTTCGTACAAGGGGCTATCCTTATTTTATTCTAATTTCCTCTAGAAGATAGAAACCATACTGTCTCACGACGTATTTAACCCAGCTCGTGTAGCTCTTTAATGGACGAACAGTCCAACCCTTCATGACTCCTGCATTCATGTGGATGAGCTAAGCCGACATCGAGGTGCCAAACTGCGCACTCAATTTGAACTCTCTGGCGCAATTAGCCTGTTATCCCTAGCGTAACTTTTTCAATAATCCAAAACCTTTCCTTTCTGCATTTTGTGATCATATGCCCCGCTTACGCGACTGAAAGACGTGTAAGTCAAACAGTAAAGCAAGATTAAGCCGTTAAACTTGATAAGCATAATAAATATCATTTAACTAAGTATCTATTCAGGATGATTTATATCATTTGAGTCAATTTCCATTTTATTCATCTTTTTGTGTTAAATTATAGATACAAGTAAACAAGAAAAACCATTAAGATAAGCACCTTTAAATTCACTTAAAGGTGAAAAATAACGATTTAATTACATCTATACTTTAATATAGTTAAAATCCTACTTGTCTAAAAAAAAAGTTCCAACTTAAATGGATTTATAACTGAATTAGTATTAATATAATACCAATTTCAGACTAAAAATAATAAGCATGTATAGACTACATGTTTAATTGCGATATGCAATTTTACAAAAGTGAATTTGGATACTCCCAGGTACTTTTTATGGGATCTGTGCCCCGCATAAACTGCCACCTAGCAATTGTTCCTATCAATTCTTACAACCAGTGCTTGCGTTATTATTACTAAACACAAACTCTTAAGAGAATGGCCATTATTAGACCTATCTCCTGGCAGGGTATATATAATATGATAAATGAAGTAAAGGTGTTTCAATTTTGTTTTATAAACTACCTTATACACTAACACTCATTATATCATACTCAGTAACTAGCAACAGTAAAGCTGCATAGGGTCTGTTGAGATAGGTCGTTTTATTACTAAAATTTCCCCCTCTAAGAACCGTACAAGCGACTTTCATCGCATACGGCTCAAGCACTAACTTATATTTGTACGTTGCAAACCTAATCTTGTAAACATGATATTACAAACCTAAAATACTCACCTAAACACTTAATAAAACACCTACCCTAGTTTAACAGTAAATCAAATAACATATA-----CTGATGCTCATACTCATGCTCATGCTCATGC----------C-T-CT--TGCTTCTTTTATTGCTTGCGAAGCATGCAT----AACACAACACAAC-CAACACAACGCACC-TATTCATAATATCTTTAGCTTTATCATCTAAATACTTAGCTTCACGCATTAAATTAACAATTGTTACAAAGCTTTGTTTACGACAAACTTTTATACTATGTAAGGTAGCGGCTAGAGCAGCCTTAACATTTTGCGTTAAAGATTTTATTTCTTTTAAATGATCCTTATACAAATTTCTAACAATATCTTTTAAATAAGCACGACCCTTTTTTAAGATAGTATCACGACTTTTAGGTATTTTTGTTTCATGCTGATAATCATCTATACTATGTATGAGCATAGACCCGTAATCAGCTCTTTAAGCTATTTAGGGTTTTAAGTGTAAGCTCTGGATCATTGATTTGCCCTTTAAGTGCTTCTAGCTATAGGCCAGTAGCATTAGGGTTTTTCTTTGTAATAGCTTTTGTTAAAAAAGCAGTTTTCACCTCATGCCTCCTCTTGTCACTTATTAAACT-TATATCTAATAAATTGCTCACTTTATCATTGTTTCTATTAGTTAAAATGTGAAAAAAATTTAATAAGTTAAAAATAAAAACACAATATTACTTGTACATTTTTTGTATATATTGTTAGCACCTGCTCTAAGTCAGCATCCTTTCAGATAGGTTATAAACCTATTTCTATGATTACAATAAAACATTCGCTTTTTAGAACATCCTCTACCCACTAATGTGTATTTTACCTTACAGTTCAACTTCCACACGTCAATAAGCCTAATTATACGACTTGATATAATGTGGACATTATTGGGCTTACCTAGTTTGTTTAATAACACCTTTATAACTACCTTAGGATTACACTATACGCTAATTGAAACATGGACCCATTAAGGAAAAAGACGAAAAGCTTTTCCTACACTCAATTATATTTGTTACTCCCTTATCATACAAAGCTACTACCTATATCAGGGTATGCCTTTGCAATCTTCCTACTTGGGCTTGGTTCCCTTTTAAAAGCCCTCAGTTGACTTAGGTAATATACAAACATTTTTTTTTTTTCGAAGTAACAACCTAGTTGTGCGCTTAAATGTATTCATGTTCTTATCCTGTTGTAGTAGTCTAGCTCGCCAGCCTATTAGTAAACTTATTTAGCTAACAGGTTGGCCAGATGTTAACGGGCTTCACACGTAAAAATTACTTTCTATGCATGCCGTATGAGCTCAAATAATGGGTTATTATGGAGGGTTCACACCTCATTGCTATTAAACACTTATCTAGTCGCACTCTCGTCTAACTAGAGGTAAACTGTATCTGCACAGTTATTCCAATTTCACCGAGCCAATCATTGAGACAGCTGTTGTATCGTTACATCATTCATGCAAGACCGCATTTAACGGCCAAGGTATTCCGCTACCTTAGGACCCTCAGGGTTAAGGCCGCCATTGAACGGGGGTTCCTTCAAATCCTAGCTTATATTAGTCAACTAAGCAAATCCGATAACCAGCCGCCATCGGGCAGAGATCACACTCAATACTTCGAATTCATTTCTTTGCAGCGTGCTTTGTTTTAATTAAACAGTCGTACAACACCATTCTGTGCCTCCTATTCCTTTCCTGGTATTAATCAGTAGGAATGGCCCACCTTATCCCTAAGTTACGTGAGTCAATTTGCCGAGTTCCTTAATGATTGTTCACTCGAACGCCTTCGTATACTCTACTTGCTTACTTGTGTTAGTATTTAGGTACGGTTACACATATAATAAGTGCATCATCTGTTTAAGTTTATTACCACTTAAAACCGTTCTTTATAGTTTTCCAGAACATTTCTCACTTGTTTGTTAATATAAAAAAGTATATAAACAAATTTTTGAAAAGTTATATACTATTAAAGCTAGCTTTGCTCATCGTTTATCCCTTTTGGGACCTTTAAATAGGGATCAGCTTTTATGCTTTGCCTAAATAAAAGGTAAAATAAACTTAGAGGCCGTGACTTTATCTAAATTCCATAAGCTTTAGGCGAGGGTGTACCCCTTTATCGTTACTCATGTCAGCATTCTCTCTTGGGTTGCTTTATATTGATTCCTTTCTCCTGCCCCGACTCTCGACTCAGGAGCAATTTACTATTCCTTACAAAGAAATAGTCACAACACTTACCCAATGTTCTGCTACCCCATACGTACAATATACAGCTTACACATACATTGTAGGTATATGTAGAGC--ATATATATATTAATACATA----CAAGGTCTCGGTATCTTGTTTAGATCCGTTAAATCTTCGGTGCTT------T-----------------------------AAACCAGTGCTCT--------------AGAAAGTGGCCGCT-CTAAGCCTATTCCCTGGCCGATTGGGGTAAATACTGCCTTAATTTCACTTAACAAAAATTTTGGAACCTTATTAACTCTTGCTCTGGGCTGTTTCCCTTTAGACATACAACCTTAGCGTACTATGTCCGATTATTCAATATACATATCGAGTCCTTCCGAGAACAAATACTCACTGATAGAGTCTTCACGACCCCCCAATGTCCACAAAAAGCAATTTATTTACTGTTGATCTTATAAAAATCAATACTAAATAAAATACTAGTTGTATGAGATCACAATTCTGTACCTTCTGATATTCTATTTAAATTACCTACTTATATAGGTTTCGCAGAAAACCAGCTATCCTAGTCAGTATTGTCTTTCACTAACTTACCACAATTCTTCGGATATCTTTACAACGATAACCCGTTCGGGCTTTTATAACCCTGATCATGGTAAGATCACTAGGCTTCGGGTCTAACTTTTGATACTACATCATTATATCATAATTGTTTTATCTATGCATTACTGCTCGCATCAAAAGTTAACTTGCTGACCCATTATGCAAAAGGTACGCTCTTGTTGTTTATTTAAACTTTTAGCGAGCTGCTTATAAAATTGCTATTTCAATCATTTCCCTCACGGTACTATTCGCTATCGCTTATATATCATATTTAGTCTTAGAGGAAGGTTCCCCTTATATTCAAACAGATATGCACTCCATTTTACTTTTAAGACTTATCTTCTTTCATTCACATTACTTAAAAAATCTCTTTTGATTTGTTTTCCTGAAGTTATTAAGATATTTCAATTCGCTCCGTTTATCTATGAAACATGTAATTTCTTATTAGAGTTTAACATTCATTGCTAGGGTGTCAAATAGTGTAACATCCATGATGGTTATGTAGTCCTTATTAATTTTTGGCGCTTATCAGTTAATAGCTCCTTTTTAGGAGTGGACATGCCCTCTTTGATATATAGCTATGATTCCGTAACAGTTTCTTTATATACTTATTAGTCATTTAATTTAAATGACAAAATAATACTATCCATATCTACATCACTATTGTGTATTATACATATGATCTCTTTCTTATTTTATTATTAGCATTACATAATAATAAAAAATTAAGCAAAGCATATAATCGGGTTATTATGACTCGAACATAACAATTCCTCAACCCAAATGAGACGCCTAACCAGCCTGGCTCTAACCCGTCTATGTAGATATGTATAAATTATATAGCAAAAATAATGCCTATAACTACAGAGAATATCCGATTCGAACGGATGTGATCATTTAACCAAATAAGTTTCAAGCTTATCACCTTAAACCACTCAGTCAATTCTCTTGTATTTTCTTTTTATATTTAATCACTGAATAAAAGTAAATTAGTGTTTGATTCCTCAGCGAGTTGAACGCTGAACATACCCTTATCAAAAGTATACTTTACCAATTAAGTTAAGGAACCTGGTACGTACTACCTCCACCCTTACTTACTATGAAAAGAAAAAATAATGCTTACACTAATCTTAAGGATACGTACTTTAAAACTAAAAGGCATAAAATAAAATTGTTTTGAATAAATGACCATTAATATAAGCTTTTGTTGTAAAAGCAAACGGAAAAAAGATGATTCGAACATCCAGGTGTTAATTACACAATATTTAGCAAATATCTTGCCTTACCAATAGCAATTTTTCCTGTGTAAATATAATGTATGCAATAATATGAATATAAGCGAGTCAGACCGGCCACGATCCGGCATCTACTTTCTCGACAAGAAAGGCCTTTGCCAATTAAGTTACTAACTCTTGATATTATCGATTACGGCCAGTCGAAATCGAATCGACATACTTCGTTTGGAAGACGAACAGTCTACCATTAACCCATGGCCGTTTTTGATTATGATATCTAGGCTAAAAGGAGATAACAAAAAAAAACTAAACAACAAAAGGGTCAAAAAGATCCAATGCTCAGTATCTTGAATTTATTGGACATATTGAGTAGTATTGTTATTGTCACTATCTGTTTTTTTAGATCGTTTCAATACTGGCTCTTTACACTCATCAAATATTTCTTGCTTTGTTTCACGTTTTTTATCTTGTTTTTCTTGTACTACTAACCTATTTGCCTCCTAATGTGCTCAATCTAATGCACCTTTACTCCTCTCAAGTATGTTAGTAAGCTTATTAGTAAAATCATTAGGGTCTTCTTATTTAAGCTCATAAAGATATTGTTTTCTTGGAGTGGTTAGATTATCCAATTTCTCTTCAATCTCAGCTAGGTTAAGATCAATAGGATTACCGTCCTTATCTCTAAATATCTTGGGATACCTTTCTTTTAAAAGATTTAAAGGCCAACTGTTAGATTTTTCTTGTTCAGGTAGTTGTTTATCAAGCTTAAAAGCTTCACCCTTGATATCTTGATCACTCTTTTGTCGCAAATCATTTTCTACTAACACTCTATTAGCAAAAATTTCATGTTCGGTTTGGTTAACACAAGGCTTAATGTTAACTAAGATCCCCAGTAATAGATAGATATAAAAAGTATTAATCAAACAATATCTACAAAGTGTCAGTAGAGGATAGATGATTCCAAACCCAAGTGATGATTATCAGTAAAATGGTATGCTAGAAATCTTCATAATGCTACACCTATAAAAGCAGTTCCTATCATTACATGTAAACCATGAAAACCAGTACCAAAATAAAAACAAGAACCATATGTACTGTCAGATATGGTAAAACAAGATACTGTATATTCTAGACCTTGTAAAGCAGTGAAAATTAAAGCTAATGCTACTGTAAATACTATACCATATAAACCACCCTTTCTATATCCTTGAATTAAAGAATGGTGAGCATAAGTAACTGTAAAACCTGAAGATAACAATATAACAGTATTAAGTAAAGGTAGTTCAAATGGATTAACTGAATCTATACCACTAGGTGGTCATTGGGCTCCGGTTTCGACAGATGGTGATAGAGCACTATGGAAAAATGTTCAGAAAATAGCCAAAAAGAAGAGTGCTTCACTTACTATAAATAAAGCGATTCCCAAATTTAAACCTCTTTGTACAGCTAAGGTGTGGTTACCCAAATATGTAGCTTCACTAATAACATCTCTAAATCAAAAGGACATGCAAGATATAAGTAAAATCAATGCCATATAGAAGAAATCTTGTGTTGATGCAAAACCATGCATTGTTAAAACACCTGATGTAGTAAGGGCTAAAAGGGAAGCACACGTTAAAATAGGCCAAGGTGACGGAGAAACTAGATGAAATGGATGAGCTTGAAAGTTACTTCTCGTTAGGTTTGTCATATATATTTATTTATGTAATATGTACGCAAACCCACATCTTAAACTCCAAAACGGATACCTTAAAATGTATTAAAAGCCATAGTAAT-AACTTAGGCCTAGTTTAGCGTATTTTATTATTCTAGATAATAAAAGGAAGCAACATGAAAAAGCCCAGCTTACAGAAAACAAAGTATAAGGAATAGGTGATTTGAACACCTAACCTACCGTGTGTAAAACGGTAGCTCTACCGTTGAGCTAATTCCTTTAAGACCTACAGGATTTGAACCCACATAATGATGATTAAAAGTCACATATTTTACCAGTTAAATTAAAGTCTCTTTATTATTTGATGTTGCGTATATTTTATGTAAAGCTTTACATAAAATCTATGTATTATGTTATTTGAAGATTATGTTTAATCTTTTTGTTTTATTGTTATAACTATAGCACCAACCATAGCTAATAATAATATAATAGAGGTAACAATAAGTCAAATTGAATAACTACTGTACATAATGTTACCTATACTTGCTATGTGCGTTGTTTCTGCCAGATTACCGTCTCAAAGTTTAGAAGTTACAAACATTATTACATCGTTATTACTGAAAAAACTAAAAATTCTACCCAATAGATAAGAATAACTTGTATTAACACTAGAGCTGTGCAAACCTAAGGTATTAACAGGTAATATTTCAGAAACAGGAAAGTTAAACGACACAGTTATTATTAAGGCTAACGGTATGCTGTTGCTAGTATCACTTAAAAGTTCGGATACTCTTACATTAATTAACATTAATATAAATATAAATAAAATTGAAACTGCTCCAACATAAACTAATAAGTAAGATAACCCTATAAAATTTATACCTAATACAAGCAAATAACAAGCTATACTTAGAAATAAACCTATCAAAAATAATACTGATACTATAGGGTTTTTACTTATTATAACAAAAATACCTGATAATACACAAATTAAAGAGATAACATCCAAAGCTTTATCCCTATAACCATTACTAAATGTTTCACTTATAAGCAATAAACTATTCATTATCTTAATATCTTTTACTATTCTGCCTCATTAAACAAGAAATAAAAAACAATATGTAAGCTTTAACCCGAGGTGTGTATGTTTAATTATTTATAATTATTAACTTT--CAGTAAAAAAAATTCTATAAAATTATAAGGCCCAGCTGTTATACCAAAATACCAATAAAAAAAGAGGGGCTCTACTCGTATGGCAAACAAATCTCTAAATATATCATCGGGCAGATATTCAGCATAATCAACCGTAAGACCGGGAAGCCAAAAAGAATACTGAGTTATACATCTAAGACCATAGTTTGGTATAGACTGCCAAGTTACAGTATAAA--CCAGCTCCTCTTTCTTCACCATCTCACATGTATCTATAAAACGGCAAATCTATAATAAATTTTTACAATTCTGCCTCATTAAACAAGAAATGGAAAGCAATGTATAAGCTTTATCCCGAGGTGTGTTTGTTTAATTATATATA--TATTAACTTTTATTATATTTAAAAGTAATGTATCTACAGACAAGGCTCAGCTGTTATAGCAACAAAGGTCTTTAAAAGTAAAATAATTTATAACACTTAGC-C------GAGGTGTTTTATTTTAGAAATTTAGTTTCTAGTCAATATATTAGT------TTATAATTCTACTATATATATAAAATATGTATAATATATTA--TAAGTATAGGCAAATTTGGGATATTAGGCACTGCGTCTAAAGTATTGTTTGTGTTGTAATTGAAAATATATATGTTCC--CTCGATCTACAACAAATTTAA-G---AAACTTAATAGAAAAAATCTATTTAGTAGCGATTGCTTGCGATGCATGCTGCA-AGCAACAAAAGAGGCAAAAGTGTGTACAAGACTTGAACTTGTA---------GTCGAAAC-----GCTTAACCAATTAAGCTAACACACTATAATAATAAAACCTTTAATATTATTAGGCAGATATGTACGTTATAAGCATTATCCACAAAGCCCTTAAAGTGAATTGAACACTTATCTAGATATTAACAGTATCTCGCTCTACCGTTGAGCTATAAAGGCTAGAATCGAATAGTAAACACAGATAAATGTTATAAACAATCGACATTTATTTGTAATTAAACCTAGGGTGACTTTAGTAGCAAAAAAAGTAAGTCGCTTTTATCTTTTCATGTTGACTCTTTTCATTTATTTTCCTATCATTAGAAGGAAAT--AAAAA-AT-AATAAAATAGCGCTGCTTATGGA-------AACAAACAAAAAAAAAAGAGATCATAAATTAAAAGTCATAAAAAGACCAGTGATATATAATACAACT----CATAAAAATAAA----CAATAAGCCTAAGGTATATAACATATAATAAGATACTACTTAGGTCAAGAATACTCGGATTTGAACTGAGAATTTGAAGTTTGAAGCTTCCTATTTTACCATTAAACTATATTCTTTGCATGCAAAGCGATGCTCATGCTTCTAT-TGCTC-A-GCATGCAGGTTTTCCTATTTTGCTTCAAGCAAAAGTAAAGAGCGCGTGCTTTTGCAACACAATATAATTAGAACATATAGAGTTATAGTTTAATTTGGCCCTATATAGAATTAAAACATTATGCCTTTAGGAAGAAAAGGACTCGAACCTTCGACAGCCATAGCTATTGAGTTTACAGCTCAACCCGTCATACCAACAAACGGAACCTTCCTTGTGTTACAAAACAAGAATAAAAAATTATATAATT-A--TTAATGTTTAAGTAATCATATAATTTTTTATTCTTGTTTTGTAACAGGGGTATTTTTAATATTTATTAATCCCGTGCAACTTCCACTACACGAACCATATTTCGACTTAACACCAATCAAAGTCACGCATACGAAGACCACATGCCTAAGTTTTTGGACCAAATCGCCCATATTGAAAATAAACACTAGCCAAACTTATTGCACATACTTCTTTCAGCGCCTGACGAGTAGTTAGTACCTATCTGAGATTAGATTCACCGTGCCGTACTTATACACGATTACTAGTAATTCCTTTTTCACGCAGTCGAGTTACAGACTACAATCCATTGTTAGTGTATCTCCATTTTTGGGGGATTAGCTCAATTTCACAATTTCACATCCTTTTGTAAGGTTTATGTGGCACGTCTATAGCCCACAATATTTAGGCCATGATGACTTGTCTTAGTCCCTGTTATCTTATCCAATCTAGCGGGGAACAACTCTATATAAAAATAAAGTAAGGGTTTACGTTAATTAATGGAACTAACCAGAATCTCACGACATTAACTGAAGACAGCCGTGCAACGCTTGTAAAAAGATTTCTCTTCCCTTCTTGTTAATTTTACTTTTAATGCTGCTCTTTTCATAATTTCCCTATAAGGAGAAAATCTAAACAAAACAGCGCAAAAAAAAAGGAAATGAAAATCTAAATATTCAAATTGTGGTAAGGTTTTTTGCGGATTATCAAATTAAACAACATACTTCACTACTGGTTTCAGAAACGGTCTAATGATTTCAGTTCCAATGTTGCCAAATTACTCTTGAGGTGGAATGCTTACACTTTCATTTATAGAATAAACTATATGTCTAATCTATGACATTCATCATTTTCTGCTTTGACTATTGGGGTATCTAATCCTGTTCGCTACAAAAAGCCTTCGTCCTTCAACGTCAGTTATCACATAAGGGGATGCTTTCGCCTATACCTGTGCCGTAGTATTTCTTACGAAATGAGGTATGACAGAATTTCATCTCTACACCAGCAGTACTTTAAAACCCCCTCGTAAGTAACTCTAGTACATTAGTCCCGTATTGCAGGCTTGATATACCGTCTAGGTACCCTTTAAACCTATTAAAGATGAATAACACTAGTCTTCTACGTATTACCGCGACTGCTGGCACGTAATTTGGTCAAGACACATAGGCAGACAATGTCATTATCATAATTCTACCTAGAATTTTATTCGACATAGTCGATATCGCATCAATTATTTAAACATTGATGCAATTAGCTATTGCTATACATTCCTCCAAGTTGCTGGTTCAGCCGTTAGGCTATTGACCAATATTCCTCACTGCTGTAATTGCCATCGTGGGCTTTATTCAGGCCCACTGTGATCGATCAACCTTTCAGTTTCGACTGCGTGTATAAAGCTAGTTAGGCTTTTACCCTAACTACTACAACTACACGAGATACACACTTCTAAGAGCAAAACATAAGTTTCTTTATTATTATAAGGGATCTTTCTCCTTACTCCAAGGCGGTTGTGTTATCTTATACTCACCTGTACACCACTACTAGTTAATTGCTAAAACTAGTCGTTCGATTAGCATGTGTCAAGCATTTGGACAGCGTTCATTCAGAGCCATCATCAAACTCAACTAATATATTTTTCTTTTGCCTTATATGTTTTCTATAAACACCATATCTTTGTTTATCCTATCATGTTAGTTAATAAAGTTATAATGTAAAAATTATTAACTTTATAGTAATGTACAAATTGATGTACTACTACTAATATAGTGTATTAACTATTAAATCAAATTACAAGATTCTACACATTAGTCATGATTTATAGAGTGAAACA------G----------------------------------------------------------------------------------------------------------------------------------------------------------------CAACCATCTAAGGTGCGTTGAATAGCAAGCCAAATGTTTCTAAACCTAAACCTTTTACATTTAAAAATATAAATATCTAATGACATGTAAAAGGGAAAAATATAC-TTAT-TATTTTTATTTTACTTGTGTATACTCTACACAGTGAATAAAAACTGTTATAAGAAAATGGAAGTTTTTTAGACCAATTAACATGTTACACTATTTAGCTAACAACGCTTTAGTCTATATACGCTATATACTACTTAATTTTAATTACAGTTATATTACAATATTTTAAGTATCTATCTTATTTATAGCATTTTTACTTACATGTTTATTACCAATCACTCTGTTGAGGTGGTGTAGGCTCTAATCATAACCATAACCATTTTGTAAGTATATAACCCTATTTTCTTTATCAATTAAAAGATCAGTGCTATTTCCTGTACACATAGATATGTGTTCGTGAAATGATATTAAATAGGGGTAATTAGAATATAATCAAGTGTAAACTGAAGCTAATGTAGTTTTTAGTGTTTCAACACTATCAGTAGTAGCAAAACAAACAATATCAGTAGCAGTAAAACAAACATGCACAGATAAGAACTCACAACCAGGATAGTGCTTATAAAATGTACTATGTAAGGACTACATGGAGCTTACTTGTAAAAAACGGAATAGATTAGGCATTAAAGCTGTGACCTGTCTTTTATTATCGTATTTTTGTGTACTAGTGTTAAGATTAAGTCTGGTTTTACTATAAATAAAAGGTGTTATACTTGTAGTTATATTTTCCATATAACTCTGCATTACAGTTAAAGCGATGGCTAACCTTCATGTAATAAGAAGTCCTAATATATTAAATAATTTAGCTACCTTCATAATATAGTTAGATAATTATTTTATCATGTAAAAACCTGTCTATTAAATATGTTTAATGCTAGAAACTAATACACTTATATCCTTGTTATTAATTCTAGGTTAAGTAACATCTTTACTTTAACAATGTCACAATGTATCATGACCCATGTCATAATTAAGGTGGTGAAGTGCTTCGGTTAGATATTTTCTTTGAATCTAGTGTTCACAATTATATGGTATTGTTATAACTACTTTTTTTAATTGCGTTCTATTACACATAAAGTCTTTTAAACTACCACCCTTTGAGTCAAATAGTTCATTAGCTATAACTTTATCATAGCATAAATTAGTAACCTTGTGTAAAAGAAAATTGTAAAAATCTATAGGTTCTGTGTTTTCATCTATATTGTCTACAGTTAAATTTAACTGTTTAAAGAATGTTTTTTCATTACTTAGTAACGCCATACGTTGAGGCCCGTTACAAGTAGCATATAATTGAACAGGTAAGTAGGTATCAAACTCAGTGCGGGATTCATCATAGTAAAGTTTATAGAATCTTTTAAACTGCATACAAAATGCTTAATATAGCAATTTATCTTAAGCTTGAAACAGTAAAATTCCATTGTTGGGGTTATC-------C-A--TT-TTGGGGTTATCATAGACTCAAGCCTGTTTAGCTTATATAGATTTTTTATTTATCTCATCAGCAAGAAAACTCGTTGCCTAGACTTTTTTTCAAATACATTATGGAGTTAGTATCTGTCTTCTTGATTGTAGCAGGATTAGCAAATAGTAATAGAGCTCTAGACAACTGGTTTGATTGACAATTAAACAAGCCAGGACTACAGTATAACCTACCCCTTTGATCTAGTGTAACATCTAACAGAAAAACATATATCACTAAAATTATTAAACAAGTGTACTATTTCTAGTATAGTTTCTTATAAAATAACCTTACTATTATGTGAATTACAGGCGCCACTATGAAGTTTATTTTTCTTTTTTATACCTTCGTATTTATGTTTTAAGTTAGGATCTAATAACAAGTTATAATTGTCTTGAGTAATGGTATTTAGCAATGCAGTGTTTATTTTAAAAGGTGTAATACTAATATTATTAACCATTACACATAAATGATCACTAGAAAGTTGCGATTGAACCTTATAACCTTTCTTTTGTGTAATAATAGGTTCATGATAACGTTATTAGTTTAAAAGATATCCTCCATCTGATTTAATATCATATGGTATAGCTTCTACTATCATAGGCAATTTAGCAGCTATGCTGTTTATCTTGTGTTTACTGATGTGATCTAAGAGATTGGTATCAGTAATAAATAATTCATATTGTTTATCAGTAGAGCTTGTAAGTGTTTTTACTAGTGATCTATGTACCATATTTGGCGCATCTAAAATTTCTAATAAATTACAACCTAATTTACAATAAAAGTCATCATGAAATAAATCACCGTATAATTTATTGTTAGCCTTTTAATTAACTGATCATAAGGAGTATTTCACTCAACTGTGATCTAGATACTTAACTTTATTATTCACCTCATCATTCTTTTTTAGAGCGCCTATATATTAACCAACAAGTCCTTTACCTATACTTGCTTAAACCTTTATTAAACTATTGATACTATGATCCTTACCATAACTAGTGTTAAATTGTGTAAGCAAAACAAGAAAATAATGTAAACATATTTCAACTATACGCTCATGACCAACCTTATTAAGGATGTTATAACTAAAATCGTTCATGATCTTATCCTTTTTTCTTTTATCATTATGTTTAAGGCTGTTTAGTAAGCTACACGTATATATGTTGAGCGCATCCATTTTCTCCTTAAGATACTTAGATACTACACCACCTGTAATGGAGGGATCCACTTTACTTATAAAAGGTGTTTTTGTGTTTTTACTTACAAATACACTAGAAACAAACTC--CGATGTAACGTTGTGATATTTCCTTAGCAATAAAACCCTTAT---TAAAGGAACTATCCAACTTAGATAAAATATTAGTTATAAGAGAATAATAATTTTTCTCCCCTTTTGCTGAATTTATTAATATTTAATA---AAG-TTTATTG-TT-GC-AGATAACGTCCAAATGTCTGTTGC-AGCA-GCAGGCAAGCTATTGTGCAAAT--TATTGCTAATATTACGTGCAAGA----GTATATTAAAATCAAAAGTGGGCTTATAGTTCATA---ATAATAAATAGTGCAATCATATACTCGAGTATCG---CAATCGTCATTATGTGTTAGTGTATTTGTAAAGGAATAACCTATATTATAGATATTTTTAAATACTAATAAAAGAGCTTATTCTGCAAACTCTTCTACTAACCCCTTTACAGCTGCAATACCACCTTCCGGAAGGTTTAATAAACCATATATTGTTGTAACAGGTTCTGATGAGTTGCATAACTTGGATATGTTTACTTCTAAATTAGTTAGCTCATTACCTATTAAATCAGTGTTTCTTGTTTTCATTAAAATCAGGTGTTTTACTAATAGTTTTACTATGGCTGCTAGTCAATTCCCTTTTTAATACCAGAACAATAGCAACCTAGAACAAGCACTGTATACTACTGTTAATAATAGGGTAAATGATTCCTTTCAAACATATCCAATAAACGAGGATGATATTATATATGTATAGCTTAGTTTTAGGAAGTTAAGTGTTAAACTTGATTTTCAGTTTGCTTTAGATAAAAGTGTACTTACTGATAACGACATGTATAAGCAAAACTATGACGTTATACCTAGTGTTAAGGCTATTGCTATAACAAATCATCCATCTTCCTCAGGTCTTCCTTTAAAAGTAGGTTACACAGACAATAATATTACTTATATTTATTTAAGTGTTGCTAATAAAAATTTTAATTTTTTTTACAATATTAGAGAAAAAGCTAATATGTTACCTGAAACACACAAGGACAAAATTGTTTCATTTTACAGTTCATACAAATTTTATTTATTAAATGCCGGGTCATTTTACAATGTGCTTGCCTTAATAGTATTAAATAATTATGAAACTCATAAAATACGTTATTACATAAACGGTGTTATATATAAGCAGGTGTCTGATGTTTTATTGGATAACGATATGTAGAATACACGGCAACCTTTAAACCTATATTAAAGAGAATATTATATCTTAAACAGAATATGGATCTTAAAGCATTAAATAGCCCTTCAACAGAATATACATCAAGGGAAAACCCTAAGGTTGGTGTAATAGATTTTTAAACTTTTTTAGCGCAACACACACAACTATAAAAGTATATGCATTAGGCTAGAGGACTAATTTATAAAATCGCACCAAAACTTTTTACATAGATATAGATTTTTATTGAAATAGCTTAGTATTAAGAGTAATTGATGTTTTATTAA-ACCTAGATTTAAATCCGTAAAATTCTATTGTTATAATTTAGGTGGGCATTATATAATATTCACCATTAAAGCTTTTAACCGGTTATAATGATATATGTGTAAAAGATGAGG------ATAATATAAGTTGTGTTTTTAGAGATGATAATATAAAGTAAAAATAACCAAAAGTATCAAAG-TGATAATAAGCGAGTATTAGA------TGGTAGTTATCCTATGTTAACCAATAGTTTACGTGAGCTGAGCAGA-ATTTTTGAAGTTGAGAGCTCTCAACTTCAAAAAGCTATCTTGCTTACAAG-TTTTTAAACAAAATAACTTATTTTACGTTGATAATACTTCTTACAAAGCCTTTATTTTTTCTTATCATAAACAAAAGGAATATAAAAAACTCTACTCTAGCAATTGAACC-TTAGGGTTGTAACTTTGGAATA-A-AAA-AATGATTTAAATAGTTTGTGTGTAGTTATCGTTAAAGCTAGCAAACAAGTATTATAGGGTTATCAAGTTAACACGTCGGATCCTTCAACTAAATCTGGACTAGCAATTAAAATATATTTAAGAGATTACTATAACAATAATATACCTCGAATAAGTAAAACCAGTTTGTATAGATATATTAGAGAAGATTAGTGTAAAGCTAAAACAGAAGTATCTAGACCACATGAGCAAAACCTATACTACTATGATGTTAACTCACTATGTTCTTTTGTAGCCTTACCTGATATGGTATGTTTTAAAGTCTCGCATCTTCATAAACCTGAAGTAATAGATAATTTATTTGCTTTTTATCACTATAGAATAAAAGCGCCACAGGATGTGGAAAGCAATTATTTAGGTTTATCAGCGGTTATAGATAAAAATGGTATATCTTTTCCTTTAGGTGAATGAAAAGGTTGATGTTTTAGTGAACAATTAAAATTTGCACAGGGTCTTGGTTACGTAATAAAAGTATTAAATGGTTACACGTTTAGTAAAAGCAATGACGTTTTTAAGGATTATGTTCATAAGATTTATGCCATAAAACAAATCCTATTGACGAAACCCCAAAATCTATAACTAAAAGTCTACTTAACTACTTATTAGGTAGATTTGGTATCAGGTTGGTAAAAACGCTAACCAAGATCTTAGTAAATGATAGCTTTGAGGTTTTATCTAGAAAAAAAAGTATAGTATCGCATAAGGCTACAGGAGATACTAAAACTTTAACTAGTTATTTACCTATATTATCTCCTGAATTAATTTTATGCTTTAGGTAGGATATAGTAAAGATAGCCAACAAGGATAGTGAGGAAAAAACACAAGATTTAAATATAACTTGCATACCCATAAGTGCAGCACTAATAGCTTACGCTAAGATACATATTACTAAGTTGAAAACAGGGATCATAAAGATGGCAGGTGTCATATGTTACTGTTACAGAAACGGTATAGTAACTAATATAAAGTTACCTGATAACATGTTGAGTCCTAATGAATTAGGTAGACTAAAGTTAGAACATAACATTGAAAAAGGTATATTTATTAGCGCTGCTTATGGAATATCGCAACACAATCTGATATTATTTATAATAACCGTTTTTCTAAATTTCTAAACAGACCCTAGTAACGTGTTATGTTGCTTTTTATTAATATTATAAAGGTGAAAGGT--TGATTAATAAATATAATTATGCTTATAGTTCTATATAACTTAG--TTA-G-AGTAGGGTTAGGGTCAGAGTTAGGGTTAGGGTTAGCATCTAAATCTACCATGACTTAACCTCACTGGATACAAGTAAGCCGGTTCCTGTAATTGTTTATGAATCTAAATAAAGGCTAGGTTCAGGATTGCTGTTTCAGAGCTATACTATACTAGATTAAACTTTTATAAATTTAATGATATATATGTAGTATACTGTTTATTTTCTGCTAAAGACCAACATTCACACATTTGCATATATTAACATTACATAACATAACATTTTAAAATTATCTGTAAACATATGCATAAACCAAATAAGCTTTGGACTTCCCTATGCTGTTTATTTAAAAACAGCACTAAACAAT---TATCACAGTGATATTGGTATATATTGTAAACATACGTCATGTTTGTGGTT------AACGTTATCTTTATATAAGTAGAAACACCTAAAGGTAATGGCAATCATATTTAAATAAAACTGCTTAA-TTATTACATCTACATGACTAGATATAAGATTCTAAATTTATGTAATAAACTCTATAGATTATATCTGTAATATATATAACTTTATAAATAATTTTATTTATGGTGATTATAATTTATCTATAAAAACACGCGTAGTAAATAAACGAACAAATCTTGGTAAAATATATTTTGAAAATACATATGTCATCAATATTAGTAAAATAAAAGCAAAAGTAATTTGGTTTAAGAAATAAAAAGGTACTAATTGCGGCATGTAAATAAAAGACATTGTATGTTGGTGCTATCATTTTTGATTTATGATTTATGCATCGCAATCTAATTATAGG------------------AAA-GGAT------AACAGAACTATATAGACTAAAAAAAAGGAAATAAAATTAGCTTTATACTAAACTGTGATCCCACATAATGGAAGGTGAAAGCCTCAAACCACCAATAAAGAGAAAACACATAATTAATGAAATTGTACCATAAACAACCCAAATACAGGATGGAAAGTGGTAATTCTAACTAACAATCAATGGTAGCCCATACACAGAGAGACAGAGTAGATAACCCTTTCTCTCTGTCTCTCCATCAGCTACTTTTAATCACAACAAAAAAAGCCTCCTATAAGCAGGGTTATATATAAATTGCAATTAAGTGACTTAAAAATAACAAGCATAGTTTAAGTTACTTATATTGCGTGCAAAACCACCACACCTTATGCAACATACTCCTGCCTGAGTCCGCTTTAGTATAATTAAGCCTACTTTGTTTGACACAAAACCTGGAT--CGTATTAGGTAGCCATTTAAAGGTACGGGTTTTTAGTTTATGTTAATTCAACC--TTTTTTTCAAATGA----ATTGCTTAAAAGTATG--AAATCTTTTATTTATAGCTT-TCAT-ATGTGT----TATAG---AAG----CGGG-TATACGGGCTACAGACAGGAAACATATTATAGGCAACCAAACATGAATACGCTTATGATTAAATACATTATTTACATTATATGACTATTGCCTAAATAGTATAAGTTTATTCTAACATATTATCAAAGCTAAGTGAACTTACCAATATTAAAAACGTAATAGCCAAAAGCAATATTTATATAAAAATAAGCATTAAACTTAGTTTT---TTTAACACGTAGCCTAAGATTTC---TATAGTATTAGTAATAGATTAATTATTTATCGTTATTACTTATATC---ATTTTGGTTTTTATTTTTCTTAGCTTCCCATAATTTGATAATTTTCTGAAGTCTGCGCTTGTCTGTAGCTTCATACCTTTTATCATTAGCTCTCTCTCTTTCTCTATTCATTTCACGGTATTCTTTTCTTTTCTCCTTAGGTACTGGTTTTTTCGC-GT--TTGGGTCCTTGGGTCTTGGGTCCTTGGGTCCTGGGTCCTTGGGGTCCTTGGGTCCTTGCGGTCCTTG-GGTCCTTGGCTTTGTGGCCCCCGAGGGGTAGGATTAAGCAGGTGATCTAATCCCATTCTAGGGTCTATGTACGTAAAATACGGTTTACCCGTAAGTATAATATGCAAAACATTAAACAACAAAATAAACGACACAAAAAATAAAATACAACTCACAATAATACATATTAAGTACAAGTATTTATGATCGCACTTTAAATCTTTGTTTATATGTTTTACGTAAAATCATAACGAAATAGAAAACGATAAACTATGCATCCAATAAAAATTGTAAAAGTAAAGTAAAAAACAAAGATTCAAAACAGATAATATTAAAACAAGAAATAGTTATAATGATAAGTAAGTTGAAAAGATAACTACAAGTTAGTTGGCTACAAATAGAATACGTATAAAAAGCTATAACATCTATTAACTTGGTAAGATTGGCTTTTTGTTTAACAATTATAAAATGTAAATGATTTATGTAGAGCGTTAACTGTATATATATTAAAATAACAGCATTATTGGTTTAAGAAATAATAGTACTA------GCATGTAAAAAAAGACA------G----TGCTATCATTTTTGATTTATGATTTATGCATCGCAACCTAATTATAGGTAAAAGGAT-AAACAATAAAACAGATCTAATGTAAAGGACTTGAAAAAAA--C-GTATCAGGCATATATGATATATTAAGTTTTATAGCCTAAAATT---ATTAA------------------------ATAAAAACTGTATCTGTTGATACATGTAATATTAAAGGATAATGTGCACTTGTTACATTAGAATTGCTAATGTGAGCAACCTGAGCATTTGGCCTAAACCACAAACTATATTGGGATTATGTCCTGTCGTCTATTATTGCTGGTACATATGTAGCGCCTATGCTAAATTTAGCCGCAACATATGTAAAACTATATACGATAACAAAGTTCTCTACGCACTAAGTAAAAGCATTAGTAACTATATTGTCACAGTTGATAAGTTTTAAGTTATTTATAACCTTAAAACATATTTCATGCTTCGCAACTAACAGATGTAAGTCGTTTTCATATCTGAGGGTGCAATACATTGCTTTGTGGTGCTTCTGCTCCTAGTTTAAATATATAACACGACGTGTGAGCATCTTTAACACTAGTTTTTGAAACAGTTTCTAGTATATCTGTTCCTAATTTTAATATTTCATATGGCGTAGTACTATACATAACATTAACACTTGAAGCAGAGTCAATATTTAAGTTATGGTCAGGTGTTGCATCAAGTATACTATATGAAGCAGACTTAAGTCTAGTAATAGCAATATTACGTATGCTCATGCTTCTTTTATTAAGTTCATCATTTTCC-TGTGATTTTCCTTATCATTTTGCTTGAAGCAAAAATAAAGAGCGC--TGGAATATCGCAATACAAGAAATTAATTTTTCGATATATATGATAATATTGGTTCGTGTATTGTTACAGGTCTAATATTGCTAGTTGTTATTAATAGTTATGCTTGTAAGTAAGAACAGATTAGGTTAATAATGTTGTTCATATTAATGTAAGTCTAAGGCGTCTTTAATGTATGATGATGTTAACACTACAAATACTTGTGCTTGTATAAAAGCTATTCCTAATTCTAAACCTGAAAATGCTATTATAAAAGCTAAAGGTATTAAACCTACAAAAAAATAAACAAAGCCTGAGGTCATAATATTATAAGCAAACCCACTTAGGATATTAAGTAACATGTGACCACTTAATCGTAACCACAACTTTATCCTTTCATTATATAATATAAGTAACTTTTATTATGTAAATAACAACATGTAACACTGAAGCCCTGTGTAGCTATAACTATAATATTTAATAACGTTTTACCTTAAAAAGCCCATATATTCTAGTAATATTAAACTAATTTAAATAAATGTGTACCTTTAAAAGGATTAGTTCTATTTTCTTTTATGTATAAAGATATACTAGCTTGACGATAACCTAATGCTCTAGCTGCGGCACCAATAGAAGGGTATATTGTAACCTCCTTAGTCTCGACATTAGTAACCTCAACTTTCTTAAAAGTTTTTTGAACTTTTTCCACGTTAATTAAATTTGGACTTTTATCTTTAGAGTCGAGTAACTTAAAAGTATATCTACCAAAAACAGGTTCAACTTGATTCAAGAGAATGTAATGTTCGATATATCTTTTATCGATACCTAAGATACGGGCAGCTGTTCTAATAGCGTGGTAAATAGTAGTGTTTGTTTCCATATCAGCTACCTCAACTTTGATACTTCTGGCTTGAACTGCTGACAATTTAGCTAAAGTTTCTGGAGATCTTTTATAGGCAGCAATACGTATCTTCTCTATAGAAGCTTCTGAATGTTTTCATCCAGACCCTCGAGAAGGGCTTTACTTCGTAATCCAGGAGTTTTTAAGATATTATACTCTGGACAGTATACTTCAAAAAAGTATTTCTCCCTAGAAATAACACTATCAATGTCAATGTCACATATTTCTAAGATAGTAACACTAAATTTATGATAACCGTATTTTAATAATGCAACACAAATAGGCATACTTTTTCGTTTAGTAGTCTATTAACATTGTAATACTCCAACAATCTACTTTTCATAACAATCGTTTACCTTTTCTACTTGGTAACGTTTTTTTACCATAAAAGAGCCTTGTGTATTCTTAACCCTTCTAGAAATTGGAGGTTGTGTCATACCTAAAGCTTTAGCCGCTTTAGTTATAGAAGTATACACTGAAATTTCATTTGTTTTTAAATCTATAACTCTTAAGGCTGTTCCACTTTCTTCACTCATTTTTGCCTTCATGGATTCTGAAACAATAGATTTTCCTAGTCTAGCTAAACTAATTAAGGCTTTAGTTTCTTCACTGTGAGTTTTACCAAAATTAGGGTTATTAATACCTTTAGTAGCCAAACTAATTAATTTTTTAGTTTCTTCAGTGTGTTTATGCCCTAGAGCGGATATACTCATTTTACCCGTGTTTCCTGCGGATGAATACTTCCAAGCCTTGAGCCAGCTGTAGAGTTAAGATTATATTCGGGTTTTAATAAATCAATATAATATTGTTCTCTACTTATAGCGTTTTCTTTTGTACAGTATTCTAAAATCTCTAATTGGAAATTAGAGTAACCATGCTTTAAGATTGCACTATATATTCGACTTTTACCTTTATTTATTCTAAGCGAAAGATAAGAAAAATCATAGTACACTCTAAATCTCCGGCCTAAATTAACACTACTACCTGTGTAGCTATTCCCATTTACTTTGTTTACTCAACGATAAACTCCTGCCTTGTTTTTAGTATCTTTTAATATGCTAGATTTGTTTAAATAAGTATCAGGATATGTCACTACAGGAATAAGGCTTTCCTTTGGTTCAGTATTTGTAACCTGTGAGTAATTTCTACGGTGAATTACATTATAATTGCAACCATACTTTAAATTTGGAAAGGAATAAATAGGCTTATGTTTTCGTAATCACAATATCCTATCCTTTCTTTAATGGTAAATAAACTTCATTTTTAATAAAAGATGTTTAAATTATTGTTTCTTCAAGGGTGTGCTATACGAAGTATG--ATCAACAAGATTAACTT---TATTTATATAATAACAGAATATATAAGAATATTTAATGAGGAAAGGTTATTGTGGTATCTTTAATCTTTAATTACTTAATTTCTTTAAAGAACCGGATTTCCCGGCGACTA----ACACCTTACAGTATTACTTTTTAATACTTAAGAACCGTCTACTCGTTGCTCTTTTACAGAAAATGTCTGACTTAGATCCGCGATCACCCATTTCTATTACTAGAATCTCTAATGATATTACTATACCCTCAGTCATTAATGAGGCCGGGTAAGAAGTTTCCGTCTTATCTTTAGTTATTAGAGCTTTAGGGCTTCCCCGGAGTTTGGCTCTTTAAACACAAGAAGAGTGAGGCACCTACTCTCACCTTATTATGTTGGCTGCTAGTCTAAGTCCTAATGAAACGTTTCTTGCTAGGTATGAAATAAACTCTATTAATACCAGTAAGGGTAATAAACCTAAAGGACAACCTGAAGGTACAAATAAAGAAAAAAATCTTAAACTGTGTTTTTGAAATCCTAATATAGTTGCACCTAAAACCACAGTAAAACTTATAAAAAATGTTAAGATAAAGTGGGATGTAGACGCAAAACTATAAGGTACCATACCTATTAGATTATTTATTAATATGAATGTAAATAAGGCGTAAATAAAAGGAAAATATATTTGTCCTTTATTTGCATTTATTTGATTTATTACTATACTATGTATAGTAGCATATATAGACTCTTGACTTATTGATCAGTCATTAGCTATTACTTTATTGTAATTAGTGGCTAAAAGATTTAGAGTTAAAACTAGAAATGCAGCAATTGTTAAGTAAAGTCCTACGTTAGTTAAAGAAAGATGTAAATTAGCCAAGATGGGAGCATCTAAACTTAACAAGTTTCTTATTTCAAACTGATCTAAAGGGCTTGTTATTATA-AAGCATACAGGGTAAAACAATAAGGCATTAATTAAAAAACATAGTATATAGAGGTACACATAAGCGTGTACTCTTTGCTAAAATATTTCATCGAAATAAATACTTAATATACTATGTAGTTGCCCACCTTTTAAACAAAATTGATTTGAAGTATGATAGTCTTGAATATAAGCGTAAAAAGATACAAGTGTACCTTTCATAGTCATTAGATATGCATTAATAATTAATGCATCGTTTTCAGAATAGTTACAAGCTTGTGACAACATATCATAATAACCATCGCCCTTTGCTGATTTATCTTCAATAATAAGTATAGTAATCTATTCACCTCTACCATTTTTATAGTGTATTTGTAAATCAGATCTATTATTCTCACTATCATAAATTTGAGGTGAGCATTTATAGCCATCTTATTCATTAAACAATAAAGGTAAAAAGTTAAAAACAAAGTTATCAAGTACCGACTCATACTTTGGATTATCCTTTATTTTTTTTTTAGTGTTAGTTTCTGTTAACTCAAAAGGATCTTTTTCTAATTCAAATGCTTGCAATGTTTTTTCATCCATTATAGGTTCGAGATATTGCAGTTTAGTATTAATTAATCTAGTATAATGTTTTTTAGCTTGAGTTAAAGTTGCAAATCCATCTTGCCCTACTCTTACATAAATAAAAGGACCTTTATCTAACTTAAGATGATCTTAAATCAAATCAGACATTATAACTTTTTTGACTTCTATATAAGGTATAGCATATCCTTTAAAAATAAATTATTTAT-TTTTTTTTGATAGGCTATATTATAATAAGCATCATATATATATCCCATACTTTGAAGTTCAAGATAATATTTCGTTTTTTTTACAGAAATAATGGTTTATACTACTAGAGCTATCTTAGA-TTTAC-T----------------------------------------------------------------------ATACTAAATTGCGCTTTTTTTCCTT-AAGGAAAATGATAAGGAAAATAGGAAAAAA--AAAAAAAA-AA-AACTCTTTATGTAAACCCTAATTTTATTTTTATAACTGTAATCAAAGCAAATATTATTAAATAAAGTCTACTAATGTAGGTGCTTTAAAGGATACACCTAATGTACAATTGAGATTTATAATAAAAATATATTACTCGATATGATTTCAAAGCTGTATAGTATACATGGTAGTAATATGATAAAAGCTATAACTAATGGTAGTAATATAGTTCAACAAAAGGACATAAGTTGATCGTAACGTATTCTAGGAAATGAAGCTCTGGCCCATATGAAAACGAATATCATAACACAAGTTTTAAATCCTAAGGTTAATCCATATATCATACCTTCTATTAATGGATCAGAAAAAAAAGTATCATAGTCAGAATTTATGATAGATATATATAAATAAAAGTCAATCTCTTTAATCAAATATACAATGTATGCGAAATTAAGCAAATAACCACCTAGAAATAATATACTTGTTAGTATACAAATAAGAACAATGCTAGCATATTCAGCTAGAAAAAAAAATACAAAAATAACTGCTGCATGTTCTGTCATAAAACCGCTAACTAATTCGGATTCCCTGTGTAATGTATATAAAATTAATATTTTTATTAATCTATTTATTGTTCACTATAAACCTATATTGGTTTTTTGTAAACAAGGTCTGAATTTAAATATTTACCTACTGTAACTTTAGATATATTTAAATGTTTGTAGCAGCAAGCATGCAAAGCACTAATTCAATATTATTTTTAAATTTTTAAATTAAATTACTGTTTAAATCATATATAGCTGA-C--TCTGGGTGTTTACTTATTGTAACACTTATCTTTTCTTTTGTTTTTTCACTATGTTGTTGTTGCTCCGCAAACCAAACATAGGATTC--CTCAGCTGGTTTACTTATCAATTTTAAAGTTTCCTCCTTATGTGTTTTACCATACAAAGGATGATTAGATTTATTGTAAAATCTTTTTAACATTTTTAACTTAGCTTCATTTGTATGTTCATAGTGTTTAAGGCTTGTAGCTGTTC-TATAATAT-ATA-AAACTATCAAAAGGATATTTTTTAATGTAACTTGTTTCTAAATCTGTTAAAGCTTTATTACTTACTACTTTACTATGATAAGTAAAGTACACATAAGTGAAATTTATCTAAAGCATATTTTAACATAGCACTTTGTAAAGCAGTATTAGCTTTTTTATTAGCATGCAAAATTTGCATGCAAAGCAACAGATGTTCAATAAGTCTTAAATATAAATCCTTGGCACTACCAATATAGCGTTTATTGTTTACAGTATTAATAAAACAGTATATACCTGCTTTATTTGTTAATATTTTATAATAAGAAAAAACTGTTTCATTATTATGTAAATTATGAAAAACTTTTATAGGCATAGGAGTAGCTAAATTGTCAGTTGATCGACATGAACAAGTAGAAATAAGAGAACAATAGCCTCTTTTATGTTAGATTTGAAGACGAAACCCTGTTTTATAATAGTTACGTGTAGACAATCTAGATTAGATCAATACACTACTCATATACTCACGTATATGGTTGGACTATATCTTATTAAACACAATGTAGTTTTGTGTTTAATGATTGCGTGTAGTCTCTGAGGATCCTATTAGTATATGTTAATATCTTCTGGTTTCCTGCTAATTGTCTTATATAAAGATTTTCCAGCATATAGCAATCTTTTACGAGACCAAATCATATTGTTATTTATTCAGTAGCCTCGGCTAAATCAAAAGGAGCTCTATTAGTTTCTGCTATAGAGCCTATAAAAAATATTATAAATATAGGTAACAAAGGTACTATATATCAGATGGCTTTTTGTGCTTCTGTGTTAACAGTTAAACTCAAGCTACCTGAAAGCAATATTACAAGTAAGATAGCTGAGCTTAAAATTAGTTCATAACTAATTAATTGGGCTGTACTTCTTAACGACCCTAAAAATGCATACTTGGAATTAGCAGATCAACCAGCTAATAGTATACCGTAAGTGGATAAAGAAGAAACAGCCAAGATATAAAGTATTCCTAAATCAAAATCTGATATAGCTAGACCAGGACCATATGGTATAACAGAAAATCCTAATAAGGAAAAGATTAAAGTTATAATAGGTCCAATAAAAAAAAGAACTAGGTTTGCCTGTGTAGGAGAGACATATTCTTTTAACAAAAGTTTTAGGGCATCAGCAAAGGCTTGTAAAAGACCATAGTATCCTACTATATTAGGACCTAATCTTCTTTGCATACTAGCCATGGTTTTTCTTTCTGCAACTGTAACAAAGGCCACAGTTAGTAAGACTGGTATAGTTACTATTAAAACTTCTATAATTGATATTAAGAGTGGGTAATATAACATGGTAATAGTAATAAAGCTTTTTATCCTTTCTTTAGATATTATATATATACAGATATAAAAACTCTAAGAAAAGATAAAATTAAAAATAAAATGAATTTATGGCTCCATTTATGTTTGGATACATTTACTGCAATAGTAGCCTTAACAGAGATAAATGCACAAATTATTTATTATAAGTATCTATGAGCTAATGTCACTTATATATACAGTAATACATTAAGGTTTATTTTACATGATTATAATAATTTTAAGATATATCTTTACCTGCCCCACTACTATTTGCCGTATGTTTAAATAGTTCGTGTACATAATTTTCATGATTTTTATCTAATGCATCTCAAATATGAGAATGTTTAATCTTCGAAGTAGACTCAAGACCTAAAGCCTTAAGGCTTTCTGGTTGATGCGCTATCTCTACTTTATTTATGTGTTGTATATAATGTATTAAACTATTATGTTCATATAAACTAAAGTTTTGTTGGGCTGGTATAATTTGTCCTAAGGGATGAAACCTCTGTAATTAGGAATCTAGTGTGAAAATGGAATTCAAAAAACGCTAT----GCACCTTTCATTGCTATAACATATACAGCATAATCACCTTCTAG-CCCATGCTATCCACAGTTTCAAGT----GCATAGAGTTGGTCTAATATATTGTTGAAATTAGAATTTATTAGACTTTTTATGATGCTTCGCATGCTTCACAACACAAATAAATGAGGACATAAATCTCCATTTTTATACTTTTCTACTGTAAAATCAGGTTTAATCCTTCCTGTGTTTGCTCTGGCGTAACAATATACTTTTCTATAAGAAAATAGTGGTGTAACAATCCAGACGCGGCAGTGCCTGTTCTATCTTCATTTGTGTTTCCTTCATATCTTCTGTGTAGGGCTTTATTTCTTGTAGGTACGGTTAAGTATTTCATGTTATATGGATAAGTTTTTACATCTAACTGCTTACGTAACTATTAACTGTTTACGTAACAATTAAATGTAAAATAAAAAAATGTATCTATTGCTACGTTTTCATCCATATTTTGTATATATGAACTATTGTGTTAGCTTTAAAAACAGATGCACAAATTATTGATTATAAGTATTTATTTTTGTTAATAATATAATAAAAGTAAATGCTAAAATAATTATAAGCAATAACAACATAACACAATTAAACTAAAGGTTAAAGGTTATAAGCAATAAAAACGTAATAGCAAAAGATAAATTTAAGCTTTAAAGAAAAGTCTGGTATAATAAGTCACATTTAGATATTAGAAAAATTTAAGTTCTTATCTAAGACTTGAACTTAGATCCAAATATTAGGAATATTCTGCTCTACCATTGAGCTAATAAGAATATAATATTTTAAGATGTCTTGTTAACAGTTGATTTGCTTAATAACGCAAATAACATGTAAAATATTGATTGTTACTTGTTTTTAATAAACTGATAAAATCGATAATAAATAACGCTATGTATAATAACTTTATTATTTTGGGCTATTTTCAAGTGATATAGAAAAAGATATGTTATATATTGTTAAAATAGGTTTTTATTGGTTTCTG----TTTTTCTGTTTTTTTTTCTGTTTCTATTTCTTTATGTTTCTAAAAGGACCATTAAAAGATGAGGAATACGGAGGAATTGAACCCCTGAAATATGATCTGCAATCAAACTGTACTACCTTGTACTACATATCCCTGGTATAATATACTTAACGTTTATTATTTAATTATATGTAAATATTTTCTAATTATGATTTATTGGCTTTTTATGAATACAGTAAAAAGCTTACACACCTTTATAAATTTTTATATGTATATTTAAAGTGCATGGCAGTCTAAATTTAAAGAGCAATAGCTATTGCTCTTTATAGGTATATGTTATAATGCTGGTTTACATGCTGCACATGAGCATTATCCATAAGGCCTTTAGGGTGATTCGAACACCCATGGTGTAAATTATACTTTTATGCTATTAATACGCGGAGTACAAGTACGTCTAGTATTTAGGAAAACTTAAGTACGTCTATCATTTAGGAAAACTTAACTACATGTAATACATATAAAAACTTAAGTACTACGCGTTATAATATTAACATAAGTCAGTATATCGCTCTACCGTTAAGCTATAAAGGCTATAGTAAATAAAAAACAATTATATACTTAGTACTGATACCATATAGCGTGTGGCTATACTCTATAAAGACATTTAGATTAGCATCTAATCTAAGTTCCTATCTAAGGCTCGAACTTAGATCCAAATATTAGAAGTATTCTGCTCTACCATTGAGCTAATAAGAATAGGTCAATATATGACTGCATCAAATACATTGAAATTAGCTATAAAAGCATACAAG--CTATGCTCGTGTAAAAAAGTAATATTTAAAAGATGTAATAGGAAACGCAGAAAATATCACAGATATGTTAGCGTAAACAAAAAACCTGT----TAGTTTATCTTATATTATATTATACTTTATTTTATAGCTAAACCTTATAGCATATAGATATCTTTACAATTATATATAGTAAAGATAATTACCTTAATTAAAAGATAACGAATGTATACTACTTATTGTTCTTGTAATCAAGAAACGAATTTTTCGATTGAAACGGATTCTATTACAATAGGCATAGAACTGTGAAGAATACCACAGATTTCTGAACATTGCGATTCTACCAGTAATTAACCTGTATTTAGGTTAAAGATGATATTACTCCCTAAGCATAAATAGCAATATTTATACCCATTTAACAAAAAACATTATATGTATAAGCGGTTCTTTTGCATCTTTTCAGGTGGGGTCTGACTATATCTTAAGCCTAAGCCAACCAACATTTAGTCGATGAACTGCACACCATTTTACACTTAACAAGTAGGCAAGGTGCTTGGCTGCAGATTGCCCATTTGAAATAAATCATCAATTTCGATCTTACCATACCACTAGTCATTACCTGTGCCACCAAAATATTACTACTTTGGCTTGGTTGAAATTGCTTTAGGGGTTTCCCGCATTTTGAAGGTTTTGAGCCAAAGGTTCACTTTCACTATGGCCTCAGACCATAAAAAGTTCCTTCTCTATTAATCATAACAGAAACTTGGTTTAATCTACCAGGATAAGCATCACATTTGATACCTAAAGCGGGACACGCTAGAGAATGTATAACATCGGCACCTGTAACAATAAATCTAACATGAGTTAGCTCAGGTATAATAAGTCTGTTATCCACTTCTAACATTCTTAAAGCACCATCTTGTAAATCAGATTCAGGTATTAAGTATGAGTCAAATTCGATAAACTCATCATCACTATTTAAAAAATCAGGGTACTGGTAGCTTCAATATCATTGGTGCGGAAGTTTTTAAACAACCTTTCGACTGTACATTAAGCATCATAGACATTCATCTAAAACACCCACAAGTGACCCAGTCTGTTGCAACAGACATAAAAAAATAAATTGTCTACTGACAGTCTTGTATTATTAATAGATATTGGATAAAAATAATATATTAACTGTTTTCACTCATGTCGCCAAAGAGAAAATTATTTTTCTCTTTAAGATCCCGGTCGGGATCTTAGAAATTAATAGATTCAACTTATTGCCTTTTCTTTTTTCCTAAGTAAAAATCAAAAAAGATAACTTTATTTTGTTTGATGCTCATGCTTCGCAATCGCAACCGCAACATTTAAAGTGATAAAAGCAAGAAAGAGCACTAACTAAGGCTCAATTAAGCCAGTGGTCTATATTCTATCCTTATTCTCCAACATGAAAATTATGTTTACTTAAATTGGATTGAATAAAAAAAAGAGATATAAACATATCTATTAAGATCACGACTATTACATATATGTGAGGGGATTAAAAGAACTTATACTTTATTGCTTTTGTGTTGCTATTGCGAAGCATCACCTTGTTTTTACGGAGCATGAGTAACTATAAACCTAATTTATAGCGCATACTAGGTATAACAAAGGGTAAGATTAATTTTCTTAGCTTTAATACTGATTCACCTTTAATATATATTGAATATTGGCCAGGTGTATTAATCTTTTGAACAGTACAATTTAAATAAAAGAGTTTTTTTAACAAATTAGCTAAAAGTTGCACTTCTTCTAATTTAAAACTATTGCTTGATATTCTAATCCCTGGCTTAGCTCAGCCACCATCATCCATGATCCAAATTGCTAAAGCTAAGGGTGTCAAATATTGTTCTAGCTTAACACTAACCGTTTTTGTACCTTTTTTATAAAACAGTTTGTATATTCAATTAAAACTCCTGAAGGTAAAGGTATTAAACTCATAACCGTAGTACTCTTTAATTTCGTTAGATGTTTTATTCCGAAGTTTTCTAGTGTACATTCTAGGCTTTAAGTTGGAACAATAACCTCTTTCGTAATAAAATTCATACAGTCAAAATAAATAGTCTTTATGTACTTGACTTTGTTTATAAGAAAGTCTAGTACCTTCTATAGTTCTTGCACTAGCATAGGAATCACCCAACAATGAACCAATAAGAACGGATATTACTTCCTCATTATGTGGTCCTATTCTATTAGAAGCCTTAACTTTAGTATGAAATGTTTTATTGAAAGAAACAGGCTTAGTTAAAAAAGTAGTAAAGTTATGTTTTGTATATCTGGTGATGCCCATGTTTGGCATTTGCAACAAAAAGCTTGTACTTTGGACTTGAGTTAGTCTAGGTACTAAAATATTATTTTTTTCACCAGTACGGTTTGACATAGGTAGTAAAACCGTAAAACTGGTATCTTTTATTTTATTTAATATACGTAATTTAAGGCCACCCGTAAAGAAACCTTCTGCTAACACTGCCATAGCTGGATCACTTACTTCGTCCATTAAATATAATAACTTAAAGGATGGAAAAGCTATTAAGATTAATATTAAAGCAGGTGTAATAGTTCAAATTAATTCAATCAATGTACCATGACTTAAATATTTATGTGAAATAGGTGCTTCTGTATAGTTTTTAACTATCGATATTAATAATCATCCCACTCCAAATAATATTATAACTAAATAAAACAATATGTTATCATGTAGTTCTACTAAACCTTCCATCTGTGGTGTTGCACTATCCTGAAAGTAGATACCTCAGGGTCTAGGTGCATCACATTGTAATGGCTCATTGTTGATATTAAATTTATCTAAGACGCTACCGAGGTCTATATTATAAAAAATAATAAAAGATAATACAACAATAGATACCAATAAAACTGTCGCAATAAGCACAGATGTAATTTTAAATATTGAAGTCTTATTACTTGGGCCTGGGTTCCTCTTTGTATATTCTTTGGCTTCTCTATATGCTTTTCTACCAGCTGAAGCTATAGAACC-G--CC-CC--C--C--C--CACCTCCGGCACCT-CGGCACC-CC-GCA-CT---GC--CAAAAGTTACTCCTGTTCCACCACTACCCTCTTGGCTATCACCGCCACCGGAACTACCACCACTGTTAGG-TTACAGTGGATTAGCAGTGGATTAGCAGTGGATTAGCAGATGGATTAGCAGTGGATTAGCAGTGGATTAGCAGTGGATTAGCAGGTGGA-T-G-AACTATAACACCATCCTTATAGTGGTAATTAAGTGGGTCATATGACCCTGACTCTGAAGGCATATGAAGTATCTGGCCCTTGCATTACTGTAGCACCTGGGTTCATTTCAGTGATGTATTGATGCTTGTGGAACAATTTAGTAGCAGTGGTCATACCTATATACCTATCACTTTGAAGGACAGGGTTTTTACTACATGTATATAAGTTACCATCAGACATATATTCTGCATATTCTCCTGTTAAAGGATCTATTACTCTAACCATACCGCTTTTTGTTACAACTTTGATAAGTTTTTTTGCAGCTCTATACGAACTATTTTCAGTTATAGGATCATGTAGAACAGTATAGAAATTTGGTGGAGTTTCATTAGGAGAATTAAGTTTAGCAGTTGGTGTAAAATTAAGACCAACACAATAAGTAATATTAGATTCAACCAGAGCTAATCTTTCTTTTGATTTAGCCTGTAATAAATCTATTTGTAATTTTTTATTAAATATAGCTGTAATCGCATTTCCTTTACTTGCTAGTTCAATTAAACTATTTTCAAGTAAACTAATTATAGGAACTATTATTAAAAAGTGTGCGAAATATATAACTGTACATATTTGCCCGAATTCTATGAATGGAGATTCCACATGTTTAGCTCCTAATTCCATTAAAATTAAGAAGTTACCTACAAATATGAAAAATGCTGCTTTACTTATAGGTTTAAATTGTGTACCCCTTGACCTAGAAAGATCAGTGAAAGGCATAACTAGTAAAATTAATATAGCAGAAAACATAGCAATAACACCTAATAATTTATTAGGTATAGATCTAAGTATAGCATAAAATGGTAAAAGATCAAAAAATTAACATGTATATAACCATTGTGGTTTTGAATTTTAACAATGGTTATAATACAATAGACAGGCTTATAAACCCAATTTATATAACATTTCTTTTATAAAATATGGAGCCACTAGTAACTTTAGATCCTCCATGGATTATTTGAATATGTAAATACGGGGTTTATTGTCCCTATTGTAATGTATAGAACACTTGAGCTTAAATTTATCTTGTAACGTAAACATAAGTTTATCTACGTCTTCGTTAGTAAATGCATAAACACTAATATGTAAACCGTTCCCATGACGACTTCCATCGTCCATTATTCAGAAAGCTAGTCCTCTAGAGGTTAAAGCTTCATAAATAAATTCTGGTACTTTTTTTACCTTAAATAGATAAAACATTTCTCTATATACATTAAAACAAGGGAGTTGCATAGTTGTGAAAGATATAGCACTATATGTTTTTTTAGTCCTATTGTCCTTAACTGTTCTAGACT-GGGGATATAATCACTGACACATAAAGGCTTAAAGAAATTATAAACATAATTAAAATATCTTTATGTGTTACGGTAGTCTGAGCATACACCAACCTAGAATTACCAGAAGGAGATCTTTTTACTATGTGACCATCACCGAGCATAATACCCACTAATATATCTTTAATGTCCTCAGGTATAGTTATAGCAGCTCTATCAGTTGAAGATAAACGCGCAATACTTTTTGTAGACCGAGTTAGGTATAATAATATACCTGCTTCTAAAGCGATAATAGGTATACGATCGTGTTAAAAATATATTATACGTTATATCACTACAACGATTGGACTATATCTTCATAATATAAATTATCATAAATAATCTCTATTAGTTTTGCGTTTAGTCTCTGAAGACCCCTAAAAAGTGTAAATTTAATAGGTTTCCTGCTGATTGTCTAGATATACTTAGGTATATGAGAGTTTCCAGCATTTGGCAAAATTAAGTGACATCTTTTTTATCACTCGGGTACTATAGCGGGAGGAGTTTGCATTGGATTAGCCATTACATAATTTTCACTATCACCTAAAAGGTTAGGCATAAAAAATACAAACATAGATAACACTAAAATAAATATAAATATAGTAATTAAATCTTTAAATATAAAGTAAGGGGCAAATGGTAATCTATCATAATTACCTGAAACACCTAAAGGATTACCTGAACCTGCACTATCGTGTAGCGCAATTAAATGCATTAATGCTAAAGCAGCTAATAGAAAAGGTAAAACAAAATGTAATGCAAAAAATCTATTTAATGTGGCGTTATTAAC----------------------------------------------------------------------------------------------------------------------------------------------------------------------------------------------------------------------------------------------------------------------------------------------------------------------------------------------------------------------------------------------------------------------------------------------------------------------------------------------------------------------------------------------------------------------------------------------------------------------------------------------------------------------------------------------------------------------------------------------------------------------------------------------------------------------------------------------------------------------------------------------------------------------------------------------------------------------------------------------------------------------------------------------------------------------------------------------------------------------------------------------------------------------------------------------------------------CAACTATGTCTTGTCCAACTCAAGGTATGGCACTCATAAGACTAGTAATAACTGTTGCGCCTCATAAAGACATTTGCCCATATGGTAGCACGTACAAACTTACTTATTAATAATAGAAATATGAAGAATAAGCTAGAATAACTTTGATTTCGTATACTCTATTAGCTAAGCTTAGGCTAAAAGTTCCGACTGTGCATTAAGCAGCATTTCAGCCACCCATTAGTGACCCAGTCTGTCGCGATCATTTATATAAC-GATCTT-TAAAAAAAAATACTTCTTTGATCGTTTTCACTAACATCGCCAAACAAGTACAATATTGTACTTGTTCAATAATTCTGTCAAATTATTCCACTTTAATCTTATTTTCCTATAAAAGTTGCATAGAGATTTAAACTCATGGGACTATATTTTATTTTAATTTAACAATTCAACGGTTTTTCAATAATTTACTTTTAGAAAGGATAGCTCTTGTTATAGTTTTATATGAACATACTATATTGTCAGCGAGATCTCTAATACTAGTGTATTCACCATATAAGGTATTATCTTTATTGATAAGCATAACAGGTTTTGATTTTTTTGCCTTATTCATTAATGCTTGTTGTGTGTAAATAATAGGTTTTCTATCTAAAGCTTTTATTGTTAGTCTAAGTTTTGTTGGTTCAGTTAAGGACTTACCTTTATTTAAATTACCTATTTTATCACAGCATTGTTTACTATAATTAACCTTGATATTTATTCTAGATATATCGGTGTGCTTATAACCAAAGTTTGAGCCAGCCTCAGTTAGTATATTATAATCAGGTAGTAAATGTTTTAAGTAAAAATCTTCCAAGTCTATTAATTTCTTATTATTATATATATCTACCGTTTCAGTAAATAATTCCAAAATTATAAAAGCAAAATTTTTCAATTTATACTTTTTTACTGCTAATTTAACTATTTTACTACCACTATAATTAATTAAATGTTTATAAAAACGAGTATAAAATTTATTGGTAGAAGCTGAACCTATGTAATAATGACCTGTTATACAATTAAATATAAGATATACACCACTAAGATCTTTAGTTTTACTCCTAATATCATTATTTGTAGTATCTAAATGTAAATCTCTATATAGTTGTACAGGTATTACATTATTATCTTTTAAAAACTTATCTAGTGTATTTAACGGTTTTTTATTTATTGTAGAAAATTGTCTTTTTTGTATGTTATATACTTGTAAATTATAATTTTTCACTGAAGCTGGTTTTTTTATTACTTTTTTAAGTCTATATGTACATATATATATTTATCTAAGTTACTAAATAAATCAATATTAGCAAGTAATATAGCAGATAACCCTGTTACAAGAATTATTATTATTAGTCATATATAAATAGTACTCATTCTTTTATTTAAAATTATTATTTTATTAATATAATATTGTAACTTCTTATTTAAATTTAAGCCTATGAATTTATGCAATCTTAATGTAATTTCTTCTTTTGCATGTAATCTGATAATCAACTGTATAATCAATATACCTACTAAACCTAATAAAGTAATCGACATTATTTGTATGTCATATAACATACCTTCTAAAGGAGTATAAGAATCATTATCTAAAAATTTATTTATATTTTTACATATAGAACCTATACGATCACTAGGATTTTGGTGAATAATTTCATTTTTATTATGTCTACTTATCATAGAATGAGTTATACCTCCTACCATGGATCCAGCTAGAACTACACCAGCTTTTTGCATAGGGGGCATACCTGACTTTACAATTACTTTACCAACGGCAGAAGCTACCCCTACTATAGTTCCACCTAGTCCTATATTACTACCTACAGCACTTATTCCTTTTGATATCTCTGCTGCGGCATCCTTAGTGACGTTTACATGTCCATGTAAATTTACACTTTGTTTATCTTCTATATAAAGAAATCCAAAATTGCTCAACTGATAGAATATTGTAAATCCCATCAATAGTATAATGCTAAACAGCGACAATAATTGAAATAGTTTAATAATATATGTGTTTGACAATTTGAATTCATTAAGATAGAACAATACAAGACTTGTGGTTGTAAAGAAAGATAATATATTGGCTATTATATCTAAATTATTGAAAATAAAAGTTGAAATTGTTAAAAGTTTAAAATTAAATCATTTTGGGCTATATGTATAACCCAGAAAGGCTGTAGCTATCATTAAAATAAATATAACTGTACCTAATGTTCAAACTAATGTTCTAGGAGCTTTATATGACCCGTAGTATAATCCTCTACCTATGTGTAGATAAACTATAAAAAAGAATGCAGATGCTGTGTTTGAATGTAAATATCTTATGAATCATCCATTGTTAACATCACGCATAATGTGTTCTACTGAGTTAAATGCTTCTAAAACATTAGCATTATAATGCATTGCTAGAGTTACCCCTGTAACTATTTGTATAACTAAACAAAAAGCTAACAAAGAACCAAAATTTCATAAGAAACTTATATTTGATGGTTGTGGGGAGTCTATAATGTATGAATTAACCAATTTTAGCAAAGGATGACTTTTAAATATTCTCATTTTAATTGTGTATATATGTTGTAGCTTTATTTTTAGAAGTAAGATTAACCAGATAGCAATTCTGGTTTT----CTATTCATTTTAA-TGT-TATGTTGTAGCTTTATTTTTAGAAGTAAGATTAACCAGATAGCAATTCTGGTTTTTCTGTGGCGCTTGCGGTTGCGACTGCTTGCGAAGCAAGCATCAGTATAAGCATCTATCTATTTATAAAAATACAAATAGTTTTATAAGTAAAGTTATAGTTCTAATGTCTGTTATATTTAACAAACTTTATTTCAATTTATGTTATCACATGGGTTATTTATCCCTTATATCTGCCTTTCACAAGACAGTTCAGACTATTTCATCATTTTAAATTGCTTTCTATACGGAGGGCTCTGGGATATTTGTAATAAAAAGGTATAACACATTTGTGTTATATCTAGACATATATATAAGTGATTTTTATGCTTTTTATTGTATAAGGTTACTTATATAAACTAAGGGCATTTATATAAGTAAAATTAAGTGTATTACACATAAACTTGTGCATGATTATTACATAATAATGTAATAAGATTATAAATAGAAATTTACATAACCGTAAACATAATGAAATCTATAAAAAAAGATAAGTATCTAACTACTACTTACTCAGCCTTTTAGGCCAAAAGATCCGATACGTATCCTAGATTTTAGCTTAGTGTGTTGTAGATTAGATTTTGCATAACCCCTTAAAAGAACAGTAGGTAAGCCTTTATAAGAAGAGTCCATATTTTTTATATTACCTTTATACCTAAGTTTAAAAACAGATCTGGCAGCAGTATTACGTCTAGTTAATCTACCTGCTACTTCTAACCTTATACCGCTTACATATTTGTGTTTTATAAAATTTAATATAGTGTTTGTGAGATATAAAGGATAATGAAAAAACATTAAATTTTGAGGTAAGTAAGTTTTATAATCCTTTAATTTGGGTAAACAATCATAACAGTCTACTTTTGACAATAAAAGCTCTAAAACATCATTGTGTTGCGACTGTGCTTTACTGTTAAATTGTATGGCTAAGGAATCAGATGTAAGATCCTGGACTTTTAAATTTTGTAATTTTCTTTTTCTATTGTAAATCTCGTCATATACAGCTATTCTATCCATAAGTGGCAGTTTAAACATTAATAAAGAAGTTGTTAATACTCTTAATAATCTATTTTTTCTATTCCTTATTTTTGTAACTAAAGTTTCTGAAAATATGTAACTATTAAGGTATAAATATTTTAAATCTACAAGATTAAATTCGATTTTCTTATTGTAAACTCTTTTTGCTAGCCTAGTTAAAGGTAACAAGTATCTTTCATCAAATTTAGATTTGTTAAATAATAATAATTGTCTAAAATAAATTGAGAAAATTTCTCTACGTAAACACTTAGTAACATAATCTTTTAAATATCTTAGCTCATAATTCTTAAACTTGTTACCACCTATTTTGTGTTTTATGTTAAGCATTTTTAAAACCATGTTTTTATGTTTTCTTACCTTTGATCTTATATTTATGCTTTTTTTCCTTAATACCTTTATTTTCAAATTAGAGGGTCAAGGCCCACCAGTTTTAATTAATTCTTTCTTTGTTCTATTAGGTAGAAGGTTATCTATTTGATCTATTGAAGCTATTCTATTTATTTTGTTGAGATAATATTTTTTTTGTCTATTATAAATATATATAGTAATAATCACTTTGTCGTTTGTATGTTTTACTTCTGGTCTGCTAACTAGTATTCTATTAGTTGACAACCTTCTAACTCTTATACGTAAACGGCGTGATTTTATTTTTTTTTCTAACTTACGACTATATAGGTTGAAATAACTTTTTACAAGTTTAAGTATAACGTGATCAGCTATAGGTAGTAACTTAGTTGTATTTTCGTTGTAACAATATATACTGTTAAATCATTCTTTGTTTGCAGGTGGATAATGTTTAGGTTTACTTACAAAATTTTTGTTATTTTCTGTCACCTCTGTTTTAGATATATCATATTTTTTTAGTTTTATGTTAAATACATTTAACGTAAGGGCAGTATTGTTATGTTTTACGTTTTCGTTCATTTTTTGTAAATTTAAGTAGGACTTCATTAGTTATGTTACATATATCATTAGAAACTGTCCCAAGCTTAACTATTAAGTTTTTTTCTGTGTTCGTTCAGCAGCATCAGCATCCGTTATGTTTATGATTTTTTTTTATAAAATAAGTAAACAAATTGGAAACCTAAGAAATAAGAAGTTAAGTCGTTTTCATTAATTTTTATTAAAATTAATCATTATACAGGCATATATTGTAATGTTATCATGAGCTCACGCTTCGCAAGGCATGATACACATAAAAAGTACTTACCTTGATATACGCCCAGTAGAATATAGAAAGAATTTAAAAATGCCGAGCATAGATGGAAGGATATTGCTAGCAATGCTCACCCTCTAGTCGTTGAACGTACTTACTGGTTATATTTTTTTACTATTAAAAGATATAATGCTCTAATAAGGTTCGCTTCAAATACACTTATATTTATAATAAGTCTTTCTTGAAATTTGCTCAGGGTTTCCGGTGTTCACTAAACACTGGAGGACTAACATTAATCCCGATTATCCATCTTTTACAAGATGGTTTGTGTAAAATATGCCGATATTTATACCGATACTGTAGTACTCTAGTACTAATACAGTGTATTAACTGTTAGTTTATTTTGTAAAAGTTATACAACTATAAACAAAATAAAACACAGTTAATACAAAATGAGATGCATGTGATCTTAATTAGTATTTTATAGCTAAACTTTAGGTATTTTATCTATAACATACTTTTAAAAATGTAACATGTATAAGTTAATAACACAGGATATGAGCTAATACTTATGCAGTTATAGAAATAAGTATGTAATAGATAATATATAAAATGCTTACTGTATAGTTTAAATAACGGGTTTGGATTGGTTATTGGATGCAGAGAACATTACTTACATGTAAGCATAAACAATGCAAATATTTACAATGTTCTCTACAACAACACATGTGAGTGGTATAATACCTTAAATACTTTACAGATTGTCAAGAATTATTACGTAATTACAAATTAAGAAAACTGAAATTTTAGCCTAGATAGCTAAAATTTAATTATATATATTTCTTTTACAACATAAAGTAATTCAGTTGTATTTATTATTTAAGATAAGATCACTTGTGCTTTAAAGTAATCATAGTATGTAGATATAAAGTAAACCAACTAAGTATGTTGTTATTTTTTCTTTATC-AAAAAAAACATAAAAAAAAAGATT--T---------TTTTAAT-----GTAAAGATTTACCAC------AGA--------------------------------TATT------------GTTTAACTTTGTATAGTATTACTATAC----GTTAAAGGTGCAGTTTATATAGGCTTGCGCATAATTAACCCAGCTATACCATATAAATTTGCTTTAAGCACCCTACCCTCTA-----ATGTTAACTCATCTAGAAGGTATAGTAACAATAGATAATAATATGAAAAAACCTAGCAATGTGTCTAGAAACAAGTAGAAACTTGCTCTTACTCTATTGCTTAAAGCAAATGATCCTATGGACATAAAAAAGGAGGCATATAAATAGCTGTTTATTTACCAATGATATAGATAATGATAATAAAAGAATTGTCATATTGTTTTAAGATGGAGTAAAGATTTACCGCATAACTCTTTAACATTTAAAATCTCAGGCTAAAATAAATTTGTAGTCTTTATATAACACAATGATTCCCGATTTAGTGATGGAGTTATACTGTTTTAACTATATTATAAAATTATAAGTTTTATATATTACACAAGCAAAGGGGCACAATAAATAAGAGTTGTAACCGAGTAATGCAAACCGTCTAAAACTGGTGCAGGATATATACCTAAAACTACAGTAAAAAGGACTAGTGTTAACAAAATATAGTATTCACGTTTATTAAGATCAGAAATATTTACCTTGAAAAATTTAGCATACGATCCAGCAAAAGCTATTCTGTTAAACATGTAAATAGTATAAGCAGCTGAAAATATTATGGAACAACTAGCTAATATACCTAAAAATGGTAATCTTTCAAACGCACCATATAGTGATAAAAATTCTCCTACAAAGTTTAAAGTAAGAGGTACACCACAGTTACCTAAACATAGTATAAATAAAAGAATAGAAAACAAAGGCATAACTTGGGCTATACCTCTATAATAGGTTATTAATCTAGTACTTGATCTGTCGTATAATACACCTCCAACACATATAAACAGCCCAGATGAAACAAAGCCGTGGGCTAGACCTAATACTATACCACCTTCTATACCTTGTATTGTGTTACTGAAAACACCCATAAGGTATACAGCAGCATGTGAAACTGATGAGTATGCAATAAGTTCTTTAACGTCTATGGTTCTTAACGTACTTAAGCTGGCATAGATTATTGTAATAACACCAAATAAGTAAATTAAAAAAGTACAATTTAGATAGGCTTGTGGTAAAAGAGGTAAAATTAACCGAAGTATACCATATAAACTTAGCTTCAGCACTATACCTGCTAATATTATACTACCACTTAAAGGTGATTCAACGTGAGCTTTTAATAATCAATTATTTAAAAATATGAGGGGTGTTTTAACTGCAAATGCTATTGCTATACCAGAAAATAAAAAAATTTGTGTAGAGTAATTAAATTTTGTTTTGTATAGAGCATCAAAATCTGTAGTTCCTATCATTGAATACATTGTAACAATAGATAATAATAAAAATAAAGAGCCTAGCAATGTGTATAGAAACAAGTAGAAACTTGCTCTTACTCTATTGTTTGAACCAAAGGATCCTATCAATAAAAAAAGGGGAGGTAAAATACTCTCAAAAAATATATAAAATAACAAGATATCAAGCACTAAAAACACTGATAACAATAGTGTTTCTAACAACAAAATAATTATTAAAAACATTCTTAAGTTATGTGTAATTGATGTTCAGTTAGATAATAACGAAATAGGCATTATTATAGTAGTTAATAGCACAAAATATACGGACAAGCCATCCATACCTAAATAAAAATTAAAAGAACCTATCTCATGATATTCTTGCACAAACTGGAATTGATTGCTACTGAAATCAAAAAGAGCGAAAATGATCAAGGAAACTAGTAAGGTAAATATGGATGTTTTTAATGCAGCAGATTTAAGATGTTTGTTGGCTCAATCTGGTAAGGATTCTTCAAATATACTCAAAGAGTTTTCCTGATTAACTTGAGAAAAAGTAGAACTAGGGTAGTACATTCTAGTAGATATAAATAGTATACCTATTAAAGGTATTGATAATAATAAAAGGATTATCATATTGTTTTAATATTAAGTAAAGATTTACCATCGGATCCTTTATTAACATAAAAAATCTTTGGGTAAAATATAAATGGATTAATCTAAGGTAGTGATAATAAACGAATAGACAGCTCCTATACTAGGAAGCATGATAAAAGCATGATAAGACAAATCACTTTATACAGGTAGATTCATAAAGACGTGAGCTTTAGGCAGACTATTAAAACCTAATTTTAATAAGTTGAAAGCTCTAGTTCTAATAAGTTAGGGCTTTATTGTAAAAGTAAAAGTAAAGT-TATTTATGAAAATACAAGCCTTAAGCTAACTATAAAGAGAAACAAATATAAGAAAATACAAGATAAATCACTATAATAATTACATATAAAATAAAAACCTCTAATGAGGATACCAGTTATAAGTAAAGAAATAAAATATTTTTTTTATATTTTTAGTATTCTATAAAACTATCA-GTTTGCTGTTATCTTTTTTATATCTTTTACCATCAACACTACATTTAGTGTATTTTTTATGAGCAAAATAAAATCTGGGTAAGTAGTCATGTTTAGAAATATTGTCAAAAGCATTGTATTTAGCAACTTGCGAAGGGTTCATATCGAAGATAGCAAGAAGATAGGCATTAAGTCTTATGTCAAGCTGGCATAACATATGTCTTTTTCTAGTACTAGCCCCACTAATTGTAACACCATGACCTTGGTCAATAAATAATCTTACAACACCATATCATGGAATCGAAATAAAAATATACAATATATATTTATCCGATTCAAAAAACTCAATGTTTGCTTTACATTCAATAAATGT--ATGGTGTTCTACATTTAATTACAAGGATTAAATCTCCGTA--GATAGTTTATATCTTCTATATCTTTATCCTTATAATAACTGCATACGTATCATAATATACACTTTTTTATTTTTAATGTGTTAAGGTTTTATACAAAATTATTATGTGGGATTCATATGGTTTTGTTTGTAAAGTATGTAGAGGCTATAATATGTTCATCATCTCATCATCTTAAGGGGGTTTTTTATTTTTACCACTTGAAAATGTAACATATATAGCGTTTAAAGGAAACACTAAAGAAAAGTTTAAATCATTATTATTGTTGTTATTATTCACGTTATGTTTTTTATTATTAGAAAAAAGGCAATATTGCCCGAAAAAGTTAAAATAAGTTTGTATTAATAAGATATAGAATATGTTATCT-GAGCCCTTATCACTCTATAGCTACCAAT--CAATA-CAATACCAATATCAAAACCAATACCAATACCAATAGATAAATTGTTTGCGCTATAAGTAGTTAGCTACTTGACCTGTTTATTATAGGAAACAATAAAAAAGTTAAAAAAATTTAAGGGCGCTCTAAGGGTATAGTTCGCGCTATTTCATGACAATAACCATATGTTATGTCTTTATAGGTATTTGCCTATTTTATTAATAAGATGATGTTTACTTTGTAAACAAACTGATCCATATGTTTTAAGGCTAGGTCTTAAACACAAAAACTGATCGTCCGTTTGCACTTACAGGCATCGCTCGACCTAAGCTAGTAACAACAAAACCTAGAATATTGGCATTAGTTACTTGAGCTCTAGGAATTCATATACCTTCATATGTTACACCGTTTTCTGTATACGTGGTCTCAATAAAGTGTTCACTAGTACCAGATGAAGCATTTGTAAGAAAACTATTATTAGCTCTCTCAAACTTAAGCCCTTTGCGCATTAGACCAAGTTCTGGTAGATCTACTACTTTAGTACGATTCTGAGGATACAAGCGTTTAAGGTTACCACAAGTACAATCATTTAAATCCAAAAGCCCAAAAAATGCCTTCCTTAGTCGCGTAATGCTTTGAATATAGGTCATATTAACCTCAGTTGGCCTATTGTCCTCTTCCTTATTAAGAAGACCGGGTTTAAAAGTATTTTTGCCCTCAAGCCCTTTACCCATAGTGGGTTTAGTGCTATATAATACAAATAACAACACTAAAGGAATAGAAACACATAAAACAGCATAAAACAGATTAGATATAACAGTAGATATATTAGAAATAGCAGAAGTAAGCACGCTAGCAGTACATAATGTTGTTAATAAAGAAAGATCAGATTGTATAGGCTGACTGTTGAATGCATGCGGTCTAGGTGGGGAGTTTAAAACTCATTCCAACGAATTGAAAGCTCTAAAACCTTTACTAGTAAGAGTAGATTCTAACTTACCAAGAGTGCTACTAATAAGAGAGTGTTTTTGTTCCCCTCTACTAGAAACATAAAATCTTTTACAATTATAAGTACTATTAACTATCATTACTA----------------------------------------------------------------------------------------------------------------------------------------------------------------------------------------------------------------------------------------------------------------------------------------------------------------------------------------------------------------------------------------------------------------------------------------------------------------------------------------------------------------------------------------------------------------------------------ACAAATATGAGCCCATGCTGGTGATTTGTAATTACTCGATACTATAGAATTTTTTAATTTTAAAAGTTTAATTTCCTTTACTTCCTTAGTTAAATCTGGGTTATTTAATACGATTAGGGCCTCTTTAAATCTTAAATAGTCAAAATACTTAGAGGTTAACAGAGGGTATTTATGAAAAATAGGTAATAAAACTGATTGTATGGTTTTTCTGTCTCTTATGAAAAATTGCCCTTTGCTTCCATCTTTGGTAACTGAGCCTACGCCTAACTGTTTTTTAACATAGTATAGCGCTCTTAAGTTATACCTAGACTGAGTCAATTTATAAGACAATCCCCATTTATTACCCTGATGTGATATAGAAAAGTTCCCGTCCCCATCTGTAAACCCTACTAATCATTGCTCAAATCAAAATTTTTCTTTGTTATTAGGGTGCTCTCCGTTTAGTCTCTGATGGGTAGAAAGTAAATATTTACTTTCTACCCAAGCGTATTGTCTCCTTGATTTACACATTTTTACGTATGCATTAGTTAGTATAAATTGTACTAAAATTAAGCATGAGTAGTGTAATACGAGTATTAACGTAACAGAAAATACTGGAAGACGTTCAAGCATCGAGGAAAGTTTTATATTTTTTATGTTACCATAAAAAGACTCCCAATCTAACCCAAGAGTCCATCCTGTACCCGCACCGTTTTCGATACCACTAGCAAATAAAAATAATATTAGACTTGGTACTAGTAATCAAAAACTAATGTTATTCAATCTAGGAAATGCCATATCAGGACCACCCACTAACAATGGTAATAAAA--CACCCACC-C--T-G-AAAAATTACCAAACCCACCTATCATTGCCGGCATGCGTGCGCACCTCTTCGTTTTTCAACAATGACTGGACTATATCTTTACCTTTAAATTTAACATTTAGTAAGGTATTTCACATGTAGTCTCTGAGGAACCTCTTTAATACAAGTATTATTATGATATATAAGTCTTGATATTCCAGGTTTCCTGTGATTGCCTTTTTCGTATATTAAGAGGTAAACATATGGTGTTT-CTACTCCATTTAAAGATTACAAATATTATGTAATACCAGCCTTAAAATCTTGAAAGGTTTCCCAGCATATAGTGAAATATAAGTAAAATATTTCTATTTTACCTGGCCATGCTAACAAGTTTTATTTATATACTAAATCTTGTAATATATATAAGTGTTAACATACAACATTTAAAATTGTTATATATGTGTTATTAGCGTAGTTATGTATATTACTTCTGATTACATCGTTTATGTGTTGCGTTGCGAAGCATCAGCATCCTATATTATTAGTATTTTTAGGAGATAGCTTTGATTTATCTATAACATATTTGCATTTATTTTGACCATAAAAAATATCATAATAATAGCATGAGCAGTTATAATACTGTTATATAACTGGTTATCTGCTATAAACTGAACTCCTGGTCCAGATAGCTCTAGTCTGATTAATACAGAAAAGGCTGTACCTACTAGACCAGCTAGTAAAGCAAAGATAAGATATAAGGTACCTATATCTTTAGCATTTGATGATAAAAACCATCTTTCTAATCATAGAGATATGTCATTTTTATTAGTGTTTAACTTATTATTTGTGTTTTCTTTTAATAATTCATAACAACCTTTAAGGTCTCTTAGATATAAGGTCTGCGGCTGAATTGGCGGGGTCATAGGATTAGACAATAGATATAAGGAGATTCATGTAATGAGAGGTAAAAAAACTCTCCATAACCTCTGTGTTATGTATAGATGCGTTGTTTCAACATTTCTACAGTAGATTTAAGGTTTGAGATTAACATAAAACATTATAAATTTATAGCACATATAACATGTAGCATAGCCTATGAATAATAAAAATAAACTTTATAATGTAATAGTAATATATATGTATATGCATTGTTTCAGTACTATTACAATAAATTTAATAATTGTTATTATAAAAAGATATAAATGTATAGTACACGTTATATAGGGTTTTATTGTTTTTATTCCGATTTATGAACTAGAGATATAAAATATATAAAACAAATATTATACATTACTACTGTAACTAGCAAATATATGTAAGCATTATTACATAAGCACCTCTTAAGAAATAACGTTATATATATCTATTATCTATTGGTTTTGTTGCGAAGCATAAGCCTTTGTTTTACGATTGGCCACCTAGCATTTGCTCTTTAAATTGAATGTTCATAATAAATTCACAGCGTATAATGGTAAACTTTTAAAGTTTACTATATTTATATAAAAAGAAACAATGAGATAGGAACTATTAATGATGATATAAGGGATAACCACAAAGCAAAAACCAAGTTAAGGTAAATTAATTTTCTTATCTAAGACTTGAACTTAGATCCAAATATTAGAAGTATTCTGCTCTACCATTGAGCTAATAAGAAATTTTGACAAAAT-TTATAAATCTTCCTTATCTTATTTTCATATTTATATATGAAAAAAAA--AA-AAAAA-AATTTT-T-T-TT--TTTTTTA-GAAAACAT-CTGTGTTGCTTTTTTCTAAGGAAAACAGCATGAGCCTATTTTTTATT-AACTAATATAGCA-CATTAAGCCTTTCACTTTTT-ACTTTAGATATAAACTAGAATAATATAAACAGTGAAACACTATTCATATTTTTTAATTTTATCTATAGTTTTAAGGGCCAATTTAGTCCTATATAACTCAACTTTATCATCATTTTTCAAAGCGTTATTAAGATGTTTCAAACAACTTTCATTTGGGTTGTTTCTGGCAAATTCTATAAAAGTTTCCTTTTGTTCAGGATTAAACCAACGTTCCTTAAGCATAAAGCGAAACTCAGGTCTATGATCGCCAAATAAATGTTTATACTGTTCAACATGTTTTGCTTTTTCACTATGCCATAACTCATCCAGATGTTTACCTAATTCCCCAAATTCATTTAATGGTGGTTCTTCAGCATCTAGAGTGGTAATCATATCTAGCCCCAAACCTTTATCTAGACAAAAAAATAATAGTCAATAAATAATGCATAGGCCTATAAACTTTACGATACCTCTAAAAATACAATACATTATATTAAGTGAGAAAGCTCAACTATAGCCCTGTCATAAAACCGTAACTAGAGCAAATATTACTAAAATAAGTATGCTCATGTCTATAGAATAAACATAAGGCATTAAAAGATATGATATTAAACCAATCAATATGTATAAGGCATAAGTGGTTATAACACCGCTGTCTAATTTGCTTAAACTTATGCTCAATTTAACTAACCCTATTTCCAGCCCGTACGGGCCTAGCAATTCCACCGACCCTTTATCTAAGGACTTCACAGTTTGTCCTCCTAATTTAAAAATAAGACGAGTAATATATCTATTATAATATAATTCTATTAAAAACCGTTGGTTAAAAAAACTAAACATATTGTAACCTAGTCTACTAAATTTGAAATAAATAAGTGTTTTAGGTGTAAATTCAGGTAATATTAAAGAAAAAACTGTTAATAAGATTGTTAATAATAAAGGCAATAGTTTAAACAGGGTAGGCACAGCGAATTCAGTATCTAGCATAATTTCATGTAGAGGATGTATAAATAAGCTATTATCGGAAAAAAAAGCGGAAGCCAACCCTATAAAAATGTCTCTGCTTATATAACCAAAAAATATAGAAAAAACAGCCAGAATTATTAAAGGCAAACTCATAAAGATATCACCTTCGTGTGCATTTTTGTAATTAGTTAGAGGTCCATTAGCATTAGTTAAAAAGGTTAAGTATAAAACTTTAACTGAGTATAAAGTGGTAAACATAGCACCAATAGTTGCTATGAAATATACAACAATACTAGAAAAATGGAACTGTCCGTATGCAGATTCAAGTATAAGGTCTTTAGAGTAAAAACCAGTCATAAAAGGAAAAGCTACTAAACTAAGAGAAGCTATTAGCATAACTGAATAAGTTAAAGGTAAAAAAGCTACTAGACCACCATATTTTCTAAAATCTTGGTTATCAGCTACTGCATGTATTACGGCACCAGCACCTAAAAATAACAGTCCTTTATAAAAAGCGTGATTAACTAGATGAAATAAAGCAACGTTATATGAGGATAGACCCACTGCTATTACCAT-ATA-C-AATTG-----T--TA-A-TAAGCTATAACTTTTTTAATATCTTGCTGGAATAAACCTACTAGAGAACTAAATACAGTAGTGGTACTACCTATTCATAAACAAACAATTAAAACTGTTGTACTATATTCTATTAAAGGAGATGCTCGTATTAATAAATAAACCCCAGCTGTAACCATTGTGGCAGCATGTATTATCA---AATTTATGCAAGAGGTAACCAAATATGAAGACCAATTTGGGAACTTTTAGCCATAGCTCCAATTAATAAACAAATACCAATAATAGTAACAACATTAGCATTTACATATGGAGCTAATGAAAATACGGTAGAATAATCTAAATTACCAAATGTCCATATCATAGCAAACATACCTATTGTTAAAAGGCAGTCACCCACCCTGTTAGTTAAAAAAGCAGACATAGAGCTTTGGTTGGCTGCTATTCTAGTGAATCAAAAACTTACTAAAAGATAAGAGCAAACCCCCACACCTTCTCAACCCACAAACATTAATAAAAAGTTATTTGCTGTTACAAGCACAATCATCATAAAAGTAAATAAACTTAAATAACTAAAAAATCTTTGGTAGCATTACCTATGGAATATATATGCACTAAACAAGAAACTATTAGTACAGGTATTAACATAGAAACTGTTAAAGAATCGTAATTAAATGATCATATCACATTAAGTGATTCTGAATCGATTCATCTAAATAATGAAAATGATACAGCTACATTATTTAAACCAACCTCAAAAAAACCAATTGTTGCCATAAATGTTGTTATTATTACAGATATACATGTAATTAATTGCGCTCCGCTAACTCCAACTTTTCTACCAAAAAAACCGGAAACTATTGAACCTAATATGGGTAAAACGATTATGGCTAGATACATTATTTAAACTCTATTGCTATACTTCCTCTTCGTTTTCCCCCTTTACCCTAGAAATTATTCTGTTTCCTTAGGTTGGCTGGGGTATTCACATAACTTTTACATTATGCCTGACTATATCTTAAGCAAATAATATTGTGTTCTAGTTTGATAAAAAAAAGGCCTGAAGAAAATGTATATAATTATTTACCAACCTACATTTAGTCGATGAACTGCGCACCATACGTTTATTTGATTGTTGGTGTTTGGCTGCGGATTATCTATTTCATTTCTTCATACAAACCGTTTTTACCGTACAACGAGTCATTACCTGTTCCATTAAATACATTACTGTCTTAACTTGGTAGATTTGCCTTTAAGACTTTCCCGCAATTTGAAGGTTTTGCCATACTTAAACTATGACTAGGCAGAGGTTCACTCTACCTTTTTTGATCTAATTTCTCTGTGCCTATAATAACACTGTGATTATTTGTGTGCGCAGCATGCGGAGCAAGCCTTATTCGAGTAACGTGCTGTAATTTTTTTTTTTAATTGTAAAATTTGTTTAAAACTTATGCCATTTTCATTGAAATGTTTTTTATTTTTAATGATATATGCCGCATTCTTGATCTAAGTGCTTTTACCCTAATATAACATGTTTATTAAAAAAAGGTATGACATATTTAATTATAAGATCAATTTTTGTAACAAGAAATTCACATAATGCACGTTTTTTATAATTCACTACTGTACCACCACCAGATAAATTAAATAGACCCTTTAATATTGAATCTCTTGAATGTAGGCCTATTGAAAAACGTAATTAAACGGATAAACCACTCTTAGTTTTAGATTATTGTACAGCAATAAAAAACTTAGATTTTCCGGTAGAAAATCCTGCTGCTCATCCGGGATGTAAGTTATTATATACTGTATTATATTTACTATAACTTTATAG-TTTTTTTTAGGAATAGTCTTATAA-ATGCTTTGTTTAAATCACTAGATAAACCTAAGTTCAGAGAGGCCCTAAGCTTCACTATTTTTTCTATACCCTCTAGAAAATTATGTTATTTATTTAACATAGATAAAACAATTTTTTTTAATAAAAGGTAGTGTGAATGTTTTTTGGTTGTTACAGGGTGGTTATCGGAATGAAAAATAGTTACCTTAGCTAGATCTTTTAAAGTAGTAACTCTAAATTATACAGCTGAAGTCTTATTAGGTTTAGACACATAACCTCACCGTAAAATCCTTGCACTGACTCAATTAAAGCTCTATCTATTTAATGCTTTTTTATTTGAACTCAGGCTTGAGGGTTCCATCTTGTACAATATCTAGAATTTATTATAACTGTAACTACAAAAGAACAGTCGGCGTCGATAACCCCAGTAATAAATAAAGGATGAATGTGTGAATTTTTCTGTGAAGTTTGCTTAGTAGTATTGTTAATTTTGTTACTGATGCTACGCATCGCGATCGTAGTATAACTTCTAGCTGCATTTTCATAGTTAAACTTTTTTACGCTATTCAAATAAGTATTATGCCCACAGGTTACACAGGTTAAAATCAGAGAACAGTTTAATCTATAAAAAGCTACTAATATACCTAAACCAATAGCTGATTCTGCGCCAGCTATGGCTATTACATAGATAGCATAAGTTTGTCCTAATATATCATCAAAGCTAAGTGAACTTACCAGTATTAAAAACGTAATAGCTAAAAGCATTATCTCTATAGAAATAAGCATTAAAATTATGTTTTTTCTGTTTAAAACGAAACCTAAAATTCCTATTAAAAATAGTATTAGTGATAAATTCATTTTTGTTATTATATATATCTAAATGTGTGTCATACATATATTTATCCTATAT-T-T-A-TAA-CTATGTGATTAACTATTGATAACTATACGATAAAAACAAACTAAAATTAACAATATGCGCGAATTTTTATTTACAAATAAAAAAGCAAACATGAATAGTTAAATATTGATTATATGTTTATAAGCAGTTAACAAAAATACAATCACTATAATCCACCCATATTATTTTTAAACTTTAGCTGAAATGTATTAAGTTATATATATTGGTATAAGGTTAAGATGTGTTTTTAAAACAATGGCTATATAAATCTAATAAGCAGACAAAAGCATAAACTATGCTTTAATATACTAGGGGGCTTTAGGACTTATAAAGCATACGCTATAACATTTTTCATGCATTATACCATATAAACCCTTCTCCCCTTTATACCCTACCATTTATAGTTCAAAGGTAAATGATAAGGCACCTGTGTTTCCGCTTAAGGGATTTATGTCTATAATTATATAAACACAAGTTAACAGTAAAGCCATTTACCTATATTCTATCAGTTACATCTCTTCGATAATTATAAAAATATACTAGATACCAATTAAAATAGTTTTATCTTAGGATAAACATGCCATTGTACTCTACGCACACTTTTTTATTGCAATTAAGATTGAAGAAAATATTTGCGTTATAAGTGCTAAGCTGGTTGACTGCTTAACTCTTTTAAATATATACAAATAGTATAACTGGCATGATAAACCTTAGTTCACTACATACAACACTAAGATAGCAGGACAAGGTCTATACAACACAAACAAATATAGTTTTATTGCGCCCTATACAAGTAAAGTAAAATATAGTTATAGACATGGCAAATTTTAGCTCTTTTACCGTATAACAGTGGTATTAGGGCTAAAATTATATCTTTTGCTGTTAACATAAAGCATGCTTTATTCTATC--G--A--A---G-TATG------------------------CGGTACGGTACGGTACGGTACCGGTTAGCGCTATATAACCGCTAGGTGGTATAAAGTGTAGATTCTTATTAAAAACTCCTTTAAAAGCATATCATAATAATTTGATATGTGTACCTACTAACATAGTAGGCTTTACATCATGTTGTGTCATGTTTCCTGTGTTAAAACGCAGTGTTTGATTACATATATTTTTTTGTTCTAATAAAT-----CTTAATTCCCTGTAA-TTTACCCCTATACCCCATGTAAAAACCTTGGTTTCTACCTCGTTGTTATTTACATGATAGGCAGAAAGGGGAGCAGT---T-----ATCTATATTTATTTTATCAAGAAATTATTTTAGTTTTATATGTTAATGACACCTCCTATTATATCCTGCTTGTACCGATTCAGCTGTTACAAGTACAAAGTTTATTATTCTAAGGGCATCCCTACAACATGACTGGACAGGTAAACTCACAAAAGCATGAGGCTTAGGTGGGCTGTTTAATCCTCACTCTAAAGAATTAAATGACCTAGTAAGGTGTGTTTGTAATAAGTCATAATAGAATTGAGGAGTTAATCAGGGATAATTTGATGTAGATTTACCCTCTACTAACTGAACATATAATATGTATAAAAATAACCATGTAGCAATTACACTAATTATTGATCCTAAACTACTCACTAGATTTCAGCCAGCAAAGGCATCTGGATAATCACTTATCCTTCTAGGCATACCTTGGAGCCCCAAGAAATGTTGTGGGAAAAATGTAACATTTACCCCGACAAATAATATTCAGAAATGCGCTTTAGCCCCTGACTTGTTATAGTCTACACCTAAAATTTTAGGTATTCAAAAATATCATGCACTGTATAGTGCAAATACGGCACCCATTGATAATACGTAGTGGAA-T-----T--T---T-T-GTG-AATGCTATGTCCAAGGATGCGTTAGCCAAAACTACTCCACTTAATCCTCCAACGGTGAACATAAATACAAACCCTAATGCAAAAAGCATAAATGGTGTTAGTAAGAAGGATCCCCCATGACATGTAGCTATAGGTTTTAATGAACCAACTGAATATTTTAATACCAGTAGGTACAGCTATAATTAGTGTAGCAGCCGTAAAATACGCTCTTGTCATTTAATTTTGGACAGTATCTTAGTCAGTTCTTTTACAGGTTGACTTCTTGCGTACTTGTCTCTGAGGATCCTTTAGTTGCAATACTTTTTATCTTAGTTATACCTTTTACTTCCAAGTGTTGACCATTAGTTATCATAATGTACACTTTTCTGAATTTCAAATAATTTACATATTTACCTGCAAACACTTTATATGTATCAAAATAATTAATTAGAACCTGTGCAGTTTTAAACCCTGTACTTTTGTAGCACCATATACCGGTGTTATATTGAGAAAGGTTACCCATTTTAACAGTATCATATAGAAGTTTTAAAGGTAGAACGTCATTTTGTTTTAAAGAAAACTCTAACCTAACACTAAATCCCGTTTTATGTGTTGCTAGTCAATAATTATCTAATGACAAACAATTTAAGGGTGGTAATATAATATAATTAAAATCTACATCATAATTGTGTTTAAGTAATTGTTCATATTTAGGTCTACTTACAAATTTACCATTAATTAAAGATAAAATGTATGATAAACCTTTTGCATTTTTACAAATGTAGCTAACTGCTTTTTTGTTCTTAATTTTGTATACATTACCATGACCTATTCGTTTTTTGATATAGTAAGCTAGTGCTACATCGTTTTCAGCAAAAATGATGTATAACTGCTTTTTACCAAATCAACCATCACCTTCTATTAAGCCAGTTAAAAAATAACCGAACTCATTATCAGCAAGGTAAGGTTTATGTTTAGATACATGTTCAGAAATAGAAATAAGTTTAGTATAACTATTATAAGTATTTTTAGTGTCAGCCGTAGCATTTGCACTTAAACCAAAGTTTCCTGCTGATTGTCCTGATAGTTTGTTAAAAGCAGATTTTACCTAACGTAATTAATACGAGTGGACCACTTAAACAGGAGTTTCCAGCATACAGCAAGATTTTTACCGTGAACACAATTTTATCCACGTCTAGACCAACACTATACATATGGTGCGATCACACTACAAAACCTAATACACCTATGGACATCATGGCGTATACCACTAGATAC---------------------------------------------------------------------------------------------------------T-AGAAAAGATGTTGATATAAAATAGGATCACCACCACCAGCTGCTTCAAAAAAAGATGTGTTGAAATTTCTATCAGTTAATATCATTGTAATACCC--TGGTTTGCGAGATATAATCTTAGAACAGTTTCCAGCATTTAGCCAAATTTAAAGCCGGCAGTACTTTTACCGGCTAAAACGGGTAGAGATAACAATAATAGAACTGCTGTAATAACAACAGCTCACCCAAATAAAGCTAGTTTATGTAGTCTAATACCTGGGCTTCTCATGTTTAGAATTGTAGTTATGAAGTTCATTGCCCCCAATAAGCTACTTACACCCGAAAGGTGTAAAGCAAAAATGGCTAGATCTACGCTTGGTCCACTATGACTTTGTATTCCAGAAAGGGGTG-ATAGCAATTGCGTTGGTAACCTCGTTTTTTTTCTTATAGCCTGCTCCGCTTTTTTGTTTTTTCATGAATGAAAAAGGGGAGCATAAGCCTCAGAAAAATAGAAACTCTCGTTACA-TCAATAGATTTCTCTATTGTTCGGACTATACCTTCATCCTAATAACATTTGAAAATTCTTTTTACACAATTTCCAATAAAGTTTTTCTGATTTTTCGGATAAGCTCTCTTGTTTCATTTAATTTCTCATAATTACCTTTATTTTTACTGTAAGCCCTCGCTCATACTTTATATTCTAAGGATTTTACCCCCTTCATTGTATCTTTAAAATAAGTAATTATATTTTCTATAGCCCTAGAATTAGTCGTGTCTAAAAGATAATAGTTGTGTAACTCTTTGTATTTAACTGGGTTAGGTATATGAAGTGTTAAACCTATAGCTTGTAAAACTATTTCGTCTAATTTTTGAGTTAAGCCAAAACCGTGTACTGTTCTTTTAGCTGTTTTGCTAGTTAAGTAAAAACTTCCTTCTGCCTCAATAAAGCCTACTATTCAAGGTTTACTCACTATATTACTAATAGAGTTTACACTTTTTAAGGGTAAACAAATATGAGCCCATGCTGGTGATTTGTAATTACTCGATACTATAGAATTTTTTAATTTTAAAAGTTTAATTTCCTTTACTTCCTTAGTTAAATCTGGGTTATTTAATACGATTAGGGCC
sl18598GENOME                                                                                    AAAATATAAAGGCCTGTATGGATTCTAAACTATTAATAGTTAAAGCTAATAGTATAAAACCAATATGTGATATTGTACTGTATGCAAGCAACCTCTTTATTCTAAACTGTGTTAAGCCTAAAACACTACATATCAAAGATTTTTATCAAAGGTTAAGGATTTAGCCATGACATGTAGCGCGTGTGCGGCAAACTCCATAAATCCGGGTTGTGAGTACATACTTTCATATTGTTTTATAGGAAACTGTTTAAATAAAATCTGTATATCCTGTTTACCAAAAACCTCACCTATTGATTTATTATAATTAGAATTGTGTTGTAAGGAAGATATAAGTTTATTTCCTATTGTTATAGTATCCTTGGGGTTTATGTGAGTAGGATACATATCTGTAGTTAATAGGTGTAACAATTCCATACAAAATGCCTGTCATTCTATTGATCCTAAAATAGCAGGCTTAACATTTGTTTGTGCTGTATAATCTTGAGGGTTGGAGGTTACAATAGTGTGACTACTTCCAGCGTTAGAGGTGTATTGGTTGGAAGTAGCTTGGCATCTGTCAATAAACAGGTCCGTAACTACACTTCTATGGGCGGCCCATTTTATTTCCGGGTATTGTGCTTGGTTTAACTGGAGATATGTGTTGAAGAGTCGTCCATGTTATTTCAGATTGCCCTTGTACGTTTTTATTTGTATGAGGACTGGAAAATGCTTTGCTGATCTGTATGCTTGTAAGGTAAACCTTTACAAGTGTTTTCATTTTTGATGAATTTGTTTTTTTATTTCTTTTATCTATACCTCTAAATATAGTTTTAAATATAAATTTAACAAATTTAGCTAAAGTTTTAACTTATTTATACAATAAAGTAAATATAGTAACTAAAGAAACAAGAGTTATAATTGCTAACATAAATAACTGGTTGTTACTGACAAAATCATTTAATAAGTACTTTTCTGATGAATCTGTTAAGTAAGAAAAGAAGTTATCTAGTCAAGATAAATCAATTGATTCTGTCACTGATGGTTTATCTGACTCAACTACTTCTACTTCATCCCTAGCTCATTTATTTTTTATCAGTTTCCTCATTATCAGCCATATAGCACTAGGCTGGGTTTTCCGGTTTAGGTGGCAATTGACCAGTGAGCTAACCGACGCTGGTCGTCTGATTTCATTTGCTCCGTACGAAGAGCTCTGTGTCTAAGGTTCTTATTTGAGGTTTTTTCTCTTTTTATGCAGCCTCATGCGCAGCCTCTTGTGCTACAGCCTTATGCAGCCTTTAGAGCAGCCTCATGTGCAGCCTTTCTAATAATTTCTCTTTGTTCTCAGGCTGCAATTTCCTCAGCATCTACATATACAGTACTCTTGTGTTTTCAATCTTGGTTTCTACGCAATTGTACATCTGGTGACTCCACATTTGGAAAATCTGTATCTTCATCCGATCCTTGTTGCTTTTCAATAGCACCGCTCTTTAACAGCTCTTCATCAATTTTTTTTTGTTCAGGTGGGCCATCAGGATAATTAGGTGTATCGCTGTCGCTGTCACTATCTATTGTATGAGTAGATCTACGTTTTAAAGGTGAATCGTTTGCTATAGGTCCTGCTTCCGGTCTAGGGTTTGGACCTGAACCTGGCCTGGACCTGGACCGGTTCCAGGTCCACCACTATTATTGCCACCTATATTACCCTTAATTAAAAGGAAAAATTCTAACAGGTCTTTTAAAATATCCATAAATGGTGACAGTAAATAAAGAAATATAACTATTAATATTAAACATAAAAAACCACAAACTGTAGACTCCAATATATGTGTCTCATTGTAACGGATTCATGTATGTTTTAATAAAGTAATAATTATAAAAGGTAAAAGCATAACTGTGCTAATTAATAATACAGATGAATATAAATAATAGTCTATATTATTCATACTAATATAGCAAATAAAATAAAAACAAAGTAAATAAGAGATATTTAGATTAAGGGTATTATCATATATGTTATCAACTAAGGCTAATAATAAAGCAAAAAGCCCTTTTGTGTCATATATAGCCTTAAAATATTGGTAGGACTGGTTGCAATCCATAACATGATACAAAGTATCCACAAGCAAATTATAAAAAGTGTCACGTATGATATTGAGAGGTGACACTATAAGATATTTTGTATACTTAGCCAAGTATACTAAAGAACGTATAAAGCTTATTATACTGATTATGGTTCCAAATTCAACATCACTATTAGTTGAGTAACATCTTTTCATGTTAAAAGATAAAGGTGTGTTATTAGCTAGTTTGAAAGCATATTTTGATTTAATAGTTGACGCATTAGAGATTTGTCTACTATCTATGGATAATGCTTTTTTACCCAATTCAAAAGCAAAACCTAAGGTCAAAGCTAGAAGAAAAAATAGCAGAACAGTTAAACCATAAATACCATTAGTATAAGCACTAACAAGATAAGGATAAACCAAAAGAATCTCTAGGTCAAATAATAAAAACAATAAAGCAAATATAAAAAAAGATATACTAAACTGTGTTCTGTTCTGACCCAGAAATGAGCTAAAGCCACACTCAAATACACTATTCTTTTCCATATAAGGGTTATGAGGAGCAAATATTAAATTGACACTTAATAATATAATAGCCAATAAAGGTATAAACAAGTAAAAAAATACTGTAGAAGACATTTAAAGGTTAAACATTACAAGTGTCAAGATAATTGCGCTCCTTATAAAGCTCTTTCCCCAAAGAGCAAACGATAACAATATCAAACTAAAAATTGATATTGTTATCGTTAAGCTATAGCTTAATGTTATGTTGTTTATCTTTAAACTTATTTCATAAGTGTTGTTTAGATATGACGTAATATAAGCCAGCATGATAAATTTTTCATGATCAGGCTTTAATATGTTTTCGTGTTCATCAAAAAATACTTGTTTAATTACGCTTAAGTAATACACAGCACTTACAACACTAGTTAATATAGCAATTAAAGTTAAAAAAACAAAACCACTATCTATAGCAGCAGACAATATCATCTGCTTTGCAAAAAATCCTATCAGAGGGGGCATACCTATAAAAGAAAATAATGTAATGGCTAAACTTAAAGCTAATACCGGGTTAATGTAAAAATAA---TTCAATTGAC---TAAG-TGTATGGGTGA-TTATTT-TTTCTGGTCAGCTGTAGGATTGGTCTTTAAAAGAGCCCTTGTTGACAATGGGGTATAAGGAAAAGCCGATAGCAACTAATAAAACAAAAGCGTTTAAATTTGTAATAGTATATTGCATTAAATAAAATATAAAGGCCTGTATGGATTCTAAACTGTTAATAGTTAAAGCTAATAGTATAAAACCAATATGTGATATTGTACTGTATGCAAGCAACCTCTTTATTCTAAACTGTGTTAAGCCTAAAATACTACCAAATATCAAAGATAAAAATGAACTGAAAAGTAAACCAGATGTTCAACTAAAGTTAAAAGCGAAATAAAAATTACTAGTGTAATGTACTAGTTCTAATAAAAATATAAAGATGGATATTTTAGCTATTATGGCAACAAAAGTTGTAACTATTGTAGGTATAGCATCATAGACGTCAGGACTTCAAAAATGAAAGGGTGCAGCAGATATTTTAAATAAAAATCCTACTGACATAATTAATAGAGAAACGTTTAAGTAAAAAGGTTTATACCAGTCTAGCATATTATTTGTATATTCGCCGGCTAAGCTAGATAAACCAGTTATTACATAATAACCATCTAAATTTGTTGTACCAGAATTTGCATATAATAAGCTTGTACCTAATAGTATAAAACATGAAGATAAACCACCTAGTAAAAAATAAGTAAGACCTGCTGAAGTGGATAACTCAGAGTTTCTGTATAGTGTACAAAGCAAGTATAAACCATAACTTTGTAGTTCTATTGATAAAAATATTGAAACTATGTCACTGGCAGATACTAAAAAAATACCTCCTATTATTGTAAATAATATAATTAAAGGGTATTCAATTATTGTAAATTGTTGTTCCATTTTGTTTATAAGATTTGTATCATAGGAGAACTTAGAAAAAAACAGGGCATATAAACTAGTATAATTTTTAATTGATACTTTTCTAGGATAAAAAGCAGTTAATTGCAAAATTATAGCACTTATAAGAAAAATAAAAATATGAAAAGTTTGTGTAATAGGTGTAGCATGGAATAGGCCACCATACAAACCTAAACCTTCACCTAGAAAATGCATATCTAGGTTAGTTAGTGCGATTAGAAAACATGATAGCAAAATTAAAAGAGTTTGCCTAGAGTATAATATGGACTTATCTCGTCTTAAAGTAACGGCATTGGATAATAATAAAAATAATAAAGAAAAGATAGTCATTTTTTTTGTAGAATTCACATCTACCTATTTTGTCTAGATTTTCTGTAGAGTAGAAAAAACGATAAAAAACAGAAAAAAGTATCGAGATGTAGCACCTGTAACGTGTAATATGGCCCATCCGAAGAGTGAGTATAAATAACCCTATGGTCTAATAGTTATTACATACAGTAGATTTAGAATTGAGGTTAACATAAAATAATATAAATATATAGTTATATGATATGTGTTGTCTCAATACCCTAGGTTTAGAAATTGATATATGTGTTGCCTTGTATTTCTCATACAGTAGATTTAGGAATCGAGGTTAAGATAAAATAATATATATCATACTGATTGATATCTTGATGTAGCTTTATCTTTTACTAGTTGAATGAATGATCTGTCTAGAAACAATCATGTAACTAGAACGCTGTGGAACTATATACTATATTTTTGTTACATATGGCAAGAGATGCTCACGCTTTACAATCGCATTCAAATAAAACATGCTGTCTAATTCTGTCCTGCTATTTTTGTTATACTAGCTAGAATATGCTGTTTTATCCTTCCTTTTCCATTACCCTTTGCTATTAGACGTACACTAGTTTTAGGCGTTTGCTCCCTGGTTTCTTTACAATCTATTGCAATATAAAACTATATATAGTTACCTTGCATCATTGTCTATTGGCGGCACTAGCGTAGAAGGAAGCTATAAGAATTCGTGTCGCTTATGTTTGGAAATTAGCATGGCCATAAGCCGACAGGGCATTGTAAATTTTACTCTTATATTTCAAGGTTCTTTTAGCTAAGTATTTTAAAGAAAAATAATTGGAGTATCGTGAGCTTAAGTTAACAGAGCTTCCTATATAACTCTTACCGTTTATTTTATTAACTTTTATCGTAATATCTTGTTCTTATTGCTTAACGCATCATCGTAAATTATAATATTATTGGGAGAAGAATGGAACAATGTTGCTTTTTTTAGATTTTTCTCGAAAGATGTAATACTCCGGCTTTTGAAATGTGTATTTTTTAATGTGCTTTTAATCATGAGCCAGAGGAGAAACTCGAATTCTCGTTCTTAATGCATGAAATTAACGTTCTAACCTGTTGAACTACTCGGGCTTTGCTTTATTAATATCATTTATGCCCAAGATAAGATTCGAACTTATAACCTAAACATCTTCAGAGTTCCGCTCTACCAGTTGAGCTTCTTAGGCTTGTGACAGCTATTATTTAATCTGGAGATGTCAGGACTCGAACCCAAAATAACGATATGCAAAATAGACGTTTTACCAGTTAAACTACACCCCCTTTGGCTAATATATGCTATTATAAACGGGTTAATCTGTCTACCAATTCCAGCACTCGGACTGATATCTAAATAAATATAATTATCTAAATATATATATATAATTATAATGTTAAGGCTAGAATGATTTGAACACTCATCTAAACCGTCATGAGCAGTTGGCTTTACCAATTAAGCTATAGCCCTTAAAGCAATATCAAAAATAGCATACTAGTTCTAAAATATGACAGGGGCTACTTTCAACCATTTGGATAATTCACAAGAATGCTAATCCTAGTTACTTGCATATATGGGCGATCTATCCTTAATGTTGCAATGCGGATAGAGGAATTGCACCCCTATATGCTGGTCATGAGCCAGTTATGTTACTATTACATCAATCCGCATATGTCTTACTATTTGTTTATTTGTATATTTATTTATTTCTAGATTTATTTATTTGTATATTTATTTATTTCTAGATTTATTTATATATATTTATTTAAAAGTAAGAGACCTTTTCGACCCAAACGGGGTTCGAACCCGTGTAGTATTGGTGAAAACAATAGGTCTTACCACTAGACAATTGGGTCTATGTTAAAAATATACATATATCTTAATCTTTTTATTTAAGGTTTAATAAAAATGAGCCCAGTGCAAGTATCGCACTTGCTTCCTCCGATTACAAAACGGAAACATTACTTTTATGCTAACCAGGCTTGAAATATTAACTTAGTTATGTGCAAATTGTAAACGTATATTTACATTATATAGTGTAAAGATAAGCGTGTTATTTAGTAAATTACACAATTAGTACTTTATGCCTAAAAACGTCACAATTCTTTAAGCTAAAGCCTATTAATTAAGATCATATCATTTATATACTCAAATCTACAGCAATGGCGTAATAGGCTTGGTCCCATAATGCTATTCGCTATAGTACTTGAACACATAAAAAGACCTAAAATCGTAGTATTAAACTACATATATTTAAGAATATCCTAAGGTATGTTTCGTGCCTATATGCTTTCAGCTCTTATCATTAACTAACATAGCTTTCCTGCCGTGCCTATCCTAGACGGGCATTCATTTGAATTAGTTTATTTATACCCTAAATATTTCAGTGAAAAATAAAATCCCAGTATAAGCCATGGCACTAAGAGGGTTGCGCTCTTAGTTATAAACTTATAGGTCATAGTAACAAAGGTTTTCTTGCTCATGCGCACCTTTGTTAGCTATATTAATATAGGTGGATAAACAACAGGTAAACCATAGGTTAATATACCCAACTCCTTTCGTACAAGGGGCTATCCTTATTTTATTCTAATTTCCTCTAGAAGATAGAAACCATACTGTCTCACGACGTATTTAACCCAGCTCGTGTAGCTCTTTAATGGACGAACAGTCCAACCCTTCATGACTCCTGCATTCATGTGGATGAGCTAAGCCGACATCGAGGTGCCAAACTGCGCACTCAATTTGAACTCTCTGGCGCAATTAGCCTGTTATCCCTAGCGTAACTTTTTCAATAATCCAAAACCTTTCCTTTCTGCATTTTGTGATCATATGCCCCGCTTACGCGACTGAAAGACGTGTAAGTCAAACAGTAAAGCAAGATTAAGCCGTTAAACTTGATAAGCATAATAAATATCATTTAACTAAGTATCTATTCAAGATGATTTATATCATTTGAGTCAATTTCCATTTTATTCATATTTTTGTGTTAAATTATAGATACAAGTAAACAAGAAAAACCATTAAGATAAGCACCTTTAAATACACTTAAAGGTGCAAAATAACGATTTAATTACATCTATACTTTAATATAGTTAAAATCCTACTTGTCTAAAAAAAAAGTTCCAACTTAAATGGATTTATAACTGAATTAGTATCAATATAATACCAATTTCAGACTAAAAATAATAAGCATGTATAGACTACATGTTTAATTGCGATATGCAATTTTACAAAAGTGAATTTGGATACTCCCAGGTACTTTTTATGGGATCTGTGCCCCGCATAAACTGCCACCTAGCAATTGTTCCGATCAATTCTTACAACCAGTGCTTGTGTTATTATTACTAAACACAAACTCTTAAGAGAATGGCCATTATTAGACCTATCTCCTGGCAGGGTTTATATAATATGATAAATGAAGTAAAGGTGTTTCAATTTTGTTTTATAAACTACCTTATACACTAACACTCATTATATCATACTCAGTAACTAGCAACAGTAAAGCTGCATAGGGTCTGTTGAGATAGGTCGTTTTATTACTAAAATTTCCCCCTCTAAGAACCGTACAAGCGACTTTCATCGCATACGGCTCAAGCACTAACTTATATTTGTACGTTGCAAACCTAATCTTGTAAACATGATATTACAAACCTAAAATTCTCACCTAAACACTTAATAAAACACCTAGCCTAGTTTAACAGTAAATCAAATAACATATATAATACTGATGCTCATACTCATGCTCATGCTCATGCTCATGCTCATCATGCTCATGCTTCTTTTATTGCTTGCGAAGCATGCATAAGGAACACAACACAACGCAACACAACACACCGCATTCATAATATCTTTAGGTTTATCATCTAAACACTTAGCTTCGCGCGTTAAATTAACAATTGTTAGAAAGCTTTGTTTACGACAAACTTTTATACTATGTAAGGTAGCGGCTAGAGCAGCCTTAGCATTTTGCGTTAAATATTTTATTTCTTTTAAATGATCCTTATACAAATTTCTAACAATATCTTTTAAATAAGCACGACCCTTTTTTAAGATAGTGTCACGACTTTTAGGTATTTTTGTTTCATGCTGAGAATCATCTATACTATGTATAAGCATAGACCCGTAATCAGCCCTTTAAGCTATTTAGGGTTTTAAGTGTAAGCTCTGGATCATTGATTTGCCCTTTAAGTGCTTCTACCTATAGGCCAGTGGCATTAGGGTTTTTCTTTGTAATAGCTTTTGTTAAAAAAGCAGTTTTCACCTCATGCCTCCTCTTGTCACTTATTAAACTTTATATCTAATAAATTGCTCACTATATCATTGTTTCTATTAGTTAAAATGTGAAATAAATTTAATAAGTTAAAGATAAAAACACAATACTACTTGTACATTTTTTGTATATATTGTTAGCACCTGCTCTAAGTCAGCATCCTTTCAGATAGGTTATAAACCTATTTCTATGATTACAATAAAACATTCGCTTTTTAGAACATCCTCTACCCACTAATGTGTATTTTACCTTACAGTTCAACTCCCACGCGTCAAGAAGCCTAATTAAACGACTTGATATAATGTGGACATTATTGGGCTTACCTAGTTTGTTTAATAACACCTTTATAACTACCTTAGGATTACACTATACGCTAATTGAAACATGGACCCATTAAGGAAAAAGACGAAAAGCTTTTCCTACACTCAATTATATTTGTTACTCCCTTATCATACAAACCTACTTCCTATTTAAGGGTTTGCCTTTGCAATCATCCTACTTGGGCTTGGTTCCCTTTTAAAAGCCCTCACTTGACTTAGATAATATACAAACATTTTTTTTTTTTCGAAGTAACAACCTAGTTGTGCGCTTAAATGTATTCATGTTCTTATCCTGTTGTAGTAGTCTAGCTCGCCAGCCTATTAGTAAACTTATTTAGCTAACAGGTTGGCCAGATGTTAACGGGCTTCACACGTAAAAATTACTTTCTATGCATGCCGTATGAGCTCAAATAATGGGTTATTATGGAGGGTTCACACCTCATTGCTATTAAACACTTATCTAGTCGCACTCTCGTCTAACTAGAGGTAAACTGTATCTGCACAGTTATTCCAATTTCACCGAGCCAATCATTGAGACAGCTGTTGTATCGTTACATCATTCATGCAAGACCGCATTTAACGGCCAAGGTATTCCGCTACCTTAGGACCCTCAGGGTTAAGGCCGCCATTGAACGGGGGTTCCTTCAAATCCTAGCTTATATTAGTCAACTAAGCAAATCCGATAACCAGCCGCCATCGGGCAGAGATCACACTCAATACTTCGAATTCATTTCTTTGCAGCGTGCTTTGTTTTAATTAAACAGTCGTACAACACCATTCTGTGCCTCCTATTCCTTTCCTGGTATTAATCAGGAGGAATGGCCCACCTTATCCCTAAGTTACGTGAGTCAATTTGCCGAGTTCCTTAATGATTGTTCACTCGAACGCCTTCGTATACTCTACTTGCTTACTTGTGTTAGTCTTTAGGTACGGTTACACATATAATAAGTGCATCATCTGTTTAAGTTTATTACCACTTAAAACCGTTCTTTATAGTTTTCCAGAACATTTCTCACTTATTTGTTAATATAAAAAAGTATATAAACAAATTTTTGAAAAGTTATATACTATTAAAGCTAGCTTTGCTCATCGTTTATCCCTTTTGGGAGCTTTTAATAGGGATCAGCTTTTATGCTTTGCCTATATAAAAGGTAAAATAAACTTAGAGGCCGTGACTTTATCTAAATTCCATAAGCTTTAGGCGAGGGTGTACCCCTTTATCGTTACTCATGTCAGCATTCTCTCTTGGGTTGCTTTATATTCATTCCTTTCTCCTGCCCCGACTCTCGACTCAGGAGCAATTTACTATTCCTTACAAAGAAATAGTCACAACACTTACCCAATGTTCTGCTACCCCATACGTACAATATACAGCTTACACATACATTGTAGGTATATGTAGAGCATATATATATATTAATACATATGGACAAGGTCTCGGTATCTTGTTTAGATCCGTTAAATCTTCGGTGCTTTTACCCATATGATTTTTTTTTCGAAAAAAAAGAAAAAAACCAGTGCTCTGTTACGAGATCTTCAGATAGTGGCCGCTTCTAAGCCTATTCCCTGGCCGATTGGGGTAAATACTACCTTAATTTCACTTAACAAAAATTTTGGAACCTTATTAACTCTTGTTCTGGGCTGTTTCCCTTTAGACATACAACCTTAGCGTACTATGTCCGATTATTCAATATACATATCGAGTCCTTCCGAGAACAAATACTCACTGATAGAGTCTTCACGACCCCCCAATGTCCACAAAAAGCAATCTATTTACTGTTGATCTTATAAAAATCAAAATTAAATAAAATACTAGTTGTATGAGATCACAATTCTGTACCTTCTGATATTCTATTTAAATTACCTACTTATATAGGTTTCGCAGAAAACCAGCTATCCTAGTCAGTATTGTCTTTCACTAACTTACCACAATTCTTCGGATATCTTTACAACGATAACCCGTTCGGGCTTTTATAACCCTGATCGTGGTAAGATCACTAGGCTTCGGGTCTAACTTTTGATACTACATCATTATATCATAATTGTTTTATCTATGCATTACTGCTCGCATCAAAAGTTAACTTGCTGACCCATTATGCAAAAGGTACGCTCTTGTTGTTTATTTAAACTTTTAGCGAGCTGCTTATAAAATTGCTATTTCAATCATTTCCCTCACGGTACTATTCGCTATCGCTTATATATCATATTTAGTCTTAGAGGAAGGTTCCCCTTATTTTCAAACAGATATGCACTCCATTTTACTTTTAAGACTTTTCTTCTTTCATTCACATTACTTAAAAAATCTCTTTTGATTTGTTTTCCTGAAGTTATTAAGATATTTCAATTCGCTCCGTTTATCTATGAAACATGTAATTTCTTATTAGAGTTTAACATTCATTGCTAGGGTGTCATATAGTGTAACATCCATGATGGTTATGTAGTCCTTATTAATTTTTGGCACTTATCAGTTAATAGCTCCTTTTTAGGAGTGGACATGCCCTCTTTGATATATAGCTATGATTCCGTAACAGTTTCTTTATATACTTATTAGTCATTTAATTTAAATGACAAAATAATACTATCCATATCTACATCACTATTGTGTATTATATATATGATATCTTTCTTGTTTTATTATTAGCATTACATAATAATAAAAAACTAAGCAAAGCATATAATCGGGTTATTATGACTCGAACATAACAATTCCTCAACCCAAATGAGACGCCTAACCAGCCTGGCTCTAACCCGTCTATGTAGATATGTATAAATTATATAGCAAAAATAATGCCTATAACTACAGAGAATATCCGATTCGAACGGATGTGATCATTAAACCAAATAAGTTTCAAGCTTATCACCTTAAACCACTCAGTCAATTCTCTTGTATTTTCTTTTTATTTTTAATCACTCAATAAAAGTAAATTAGTGTTTGATTCCTCAGCGAGTTGAACGCTGAACATACCCTTATCAAAAGTATACTTTACCAATTAAGTTAAGGAACCTGGTACGTACTACCTCCACCCTTACTTACTATGAAAAGAAAAAATAATGCTTACACTAATCTTAAGGATACATACTTTAAACCTAAGAGGCATAAAATAAAATTATTTTGAAGAAATGACCATTAATGTAAGCTTTTGTTGTAAAAGCAAACGGAAAAAAGATGATTCGAACATCCAGGTGTTAATTACACAATATTTAGCAAATATCTTGCCTTACCAATAGCAATTTTTCCTGTGTAAATATAATGTATGCAATAATATGAATATAAGCGAGTCAGACCGGCCACGATCCGGCATCTACTTTCTCGACAAGAAAGGCCTTTGCCAATTAAGTTACTAACTCTTGATATTATTGATTACGGCCAGTCGAAATCGAATCGACATACTTCGTTTGGAAGACGAACAGTCTACCATTAACCTATGGCCGTTTTTGATTATGATATCTAGGCTAAAAGGAGATAACAAAAAAAAACTAAAGATCAAAAGGGTAAAAAAGATCCAATGCTCAGTATATTGAATTTATTGGACATATTGAGTAGTATTGTTATTGTCACTATCTGTTTTTTTTCATCGTTTTGATACTGGCTCTTTACACTCATCAAATATTTCTTGCTTTCTTTCACGTTTTTTATCTTGTTTTTCTTGTACTACTAACCTATTTGCCTCCTAATGTGCTCTATATAATGCACCTTTACTCCTCTCAAGTATATTAGCAAGCTTATTAGTAAAATCATTAGGGTCTTCTTATTTAGGCTCATAAAGATATTGTTTTCTAGGGGTGGATAGATTATCCAATTTCTCTTCAATCTCAGATAGGTTAAGATCAATCGGATTACCGTCCTTATCTCTAAATATTTTGGGATACCTTTCTTTTAAAAGATTTAAAGGCCAACTGTTAGATTTTTCTTGTTCAGGTAGCTGTTTATCAAGCTTAAAAGCTTGACCCATGATATCTTGATCACTCTTTTATCGCAAATCATTTTCTACTAACACTCTAATAGCAAAAATTTCATGTTCGGTTTGGTTAACACAAGGCTTAATGTTAACTAAGATCCCCAGTAATAGATAGATATAAAAAGTATTAATCAAACAATATCTACAAAGTGTCAGTAGAGGATAGATGATTCCAAACCCAAGTGATGATTATCAGTAAAATGGTATGCTATAAATCTTCATAATGCTACACCTATAAAAGCAGTTCCTATCATTACATGTAAACCATGAAAACCTGTACCAAAATAAAAACAAGAACCATATGTACTGTCAGATATGGTAAAACAAGATACTGTATATTCTAGACCTTGTAAAGCAGTGAAAATTAAAGCTAATGCTACTGTAAATACTGTACCATATAAACCACCCATTCTATATCCTTGGATTAAAGAATGGTGAGCATAAGTAACTGTAAAACCTGAAGATAACAATATAACAGTATTAAGTAAAGGTAGTTCAAAGGGATTAACTGAATCTATACCACTAGGTGGTCATTGGGCTCCCGTTTCGACAGAGGGTGATAATGCGCTATGGAAAAATGTTCAGAAGATAGCCAAAAAAAAGAGTGCTTCACTCACTATAAATAAAGCGATACCCATATTTAAACCTCTTTGTACAGCTAAGGTATGGTTACCCAAATATGTAGCTTCACTAATAACATCTCTAAATCAAAAGGACATGCAACATATAAGTAAAATAAAAGCCATATAGAAGAAATCTTGTGATGAAGTAAAACCATGCATAGTTAAAACACCTGATGTAGTAAGGGATAAAAGCGAAGCACATGTTAAAATAGGCCAAGGTGACGGTGAAACTAGATGAAAAGGGTGAGCTTGAAAGTTACTTCTTATTAGGTACGTCATGTATATTTCTTTATGTAATATGTACGCGAACCCACATCTTAAACATGAAAACGGATACCTTAAAATGTATTAAAAGCCATAATAATAAACTTAGGCCTAGTTTAGGGTATTTTATTATTGTATGTAATAAAAGTAAGGAGCATAGAAAAGCCCTGCAGACAGAAAACGAGGCATAAGGAATAGGTGATTTGAACACCTAACCTACCGTGTGTAAAACGGTAGCTCTACCGTTGAGCTAATTCCTTTAAGACCTACAGGATTTGAACCCACATAATGATGATTAAAAGTCACATATTTTACCAGTTAAATTAAAGTCTCTTTATTATTTGATGTTGTGTATATTTTATGTAAAGCTTTACATAAAATCTATGTATTATGTTATTTGAAGATTATGTTTAATCTTTTTGTTTTATTGTTATAACTATAGCACCAACCATAGCTAATAATAATATAATAGAGGTAACAATAAGTCAAATTGAATAACTACTGTACATAATGTTACCTATACTTGCTATGTGTGTTGTTTCTGCCAGATTACCGTCTCAAAGTTTAGAAGTTACAAACATTATTACATCATTATTACTGAAATAACTAAAAATTCTACCCAATAGATAACAATAACTTGTATTAACACTAGAGCTGTGCAAACCTAACGTATTAACAGGTAATACTTCAGAAACAGGAAAGTTAAACGACACAGTTATTATTAAGGCTAACGGTATGCTGTTGCTAGTATCACTTAAAAGTTCGGATACTCTTACGTTAATTAACATTAATATAAATATAAATAAAATTGAAACTGCTCCAACATAAACTAATAAGTAAGATAACCCTATAAAATTTAGACCTAATACAAGCAAATAACATGCTATACTTAGAAATAAACCTATCAAAAATAATACTGATACTATAGGATTTTTACTTATTATAACAAAAATACCTGATAATACACAAATTAAAGAGATTACATCCAAAGCTTTATCCCTATAACCATTACTAAATGTTTCACTTATAAGCAATAAACTATTCATTATCTTAATATCTTTTACTATTCTGCCTCATTAAACAAGAAATAAAAAACAATATGTAAGCTTTAAGCCGAGGTGTGTATGTTTAATTATTTATAATTATTAACTTTTACAGTTCAATAAATTATATAAAATTATAAGGCCCAGCTGTTACACCAAAATACCAATCAAAAAAGAGGGGCTCTACTCGTATGGCAAACAAATCTCTAGATACATCATAGGGCAGATATTCAGCATAATCAACCGTAAGACCGGGAACCCACAAAGAATACTGAGTTATACACCTAAGACCATAGTTTGGTATAGACTCCCAAGTTACACTATAAAGGCCAGCTCATGTTTCTTCACCATCTCGCATGTATCTATATAACGGCAAACCTATAATAAATTTTTACTATTGTGCCTCATTAAATAATAAATGGAAAGCAATTTATAAGCTTTGACCCGAGGTGTGTATGTTTAATTATTTATAATTATTAACATTTATTATATTTAAAAGTAATGTATCTACAGACAAGGCTCAGCTGTTATAGCAACAAAGGTCTTTAAAAGTAAAATAATTTATAAGACTTAGCCCTAGCCTGAGGTGTTTTATTTTAGAAATTTAGTTTCTAGTCAAGATATTAGTTAAAAATTATAATTCTACTATAATTATAAAATATGTATAATAAATTATATATGTAGAGGCAAATTTGAGATATTATGCACTGCGTCCAAAGTATTGTTTGTGATGTAAATGAAAATATATATGTACCAGCTCGATCTACAACAAATTTAAAATTTAAACTTAATACAAAAAATCTATTCAGTAGCGATTGCTTGCGATGCATGCTGCAGAGCAAGAAAAGAGGCAAAAGTGTGTACAAGACTTGAACTTGTAATCCTTGTGGCCGAAACACATCGCTTAACCAATTAAGCTAACACACTATAATAATAAAACCTTTAGTATAATTAGGCAGATATGTACGTTATAAGCATTATCCACAAAGCCCTTAAAGTGAATTGAACACTTATCTAGATATTAACAGTATCTCGCTCTACCGTTGAGCTATAAAGGCTAGAATCGAATAGTAAACACAGATAAATGTTATAAACAATCGACATTTATTTGTAATTAAACCCAGGGTGACTTTAGTAGCAAAAAAAGTAAGTCGCATTTATCTTTTCATGTTGACTCTATTCATTTATTTTCCTATAATTAGAAGGAAATGTAAAAATATAAATAAAATAGCGCTGCTTATGGAATAACGCAACAAACAAAAAAAAAAGAGATCAAAAATTAAAAGTCATAAAAAGACCAGTGATATATAATACAACTAAAGCATAAAAATAAAACATCAAAAAGCCTAAGGTATATAACATATAATAAGATACCTTTTAGGTCAAGAATACTCGGATTTGAACTGAGAATTTGAAGTTTGAAGCTTCCTATTTTACCATTAAACTATATTCTTTGCATGCAAAGCGATGCTCATGCTTCTTTATGCTCGAAGCATGCAGGTTTTCCTATTTTGCTTCAAGCAAAAGTAAAGAGCGCGTGCTTTTGCAACACAATATATTTAGAACATATAGAGTTATAGTTTAATTTGGCCCTATATAGAATTAAAACATTATGCCTTTAGGAAGAAAAGGACTCGAACCTTCGACAGCCATAGCTATTGAGTTTACAGCTCAACCCGTCATACCAACAAACGGAACCTTCCTTGTGTTACAAAACAAGAATAAAATATTATATAATTAACTTTAATGCCTAAGTAATTATATAATTTTTTATTCTTGTTTTGTAACAGGGGTATTTTTAATATTTATTAATCCCGTGCAATTTCCACTACACGAACCATATTTCGACTTAACACCAATCAAAGTCACGCATACGAAGACCACATGCCTAAGTTTTTGGACCAAATCGCCCATATTGAAAATAAACACTAGCCAAACTTATTGCACATACTAATTTCAGCGCCTGACGAGTAGTTAGTACCTATCTGAGATTAGATTCACCGTGCCGTACTTATACACGATTACTAGTAATTCCTTTTTCACGCAGTCGAGTTACAGACTACAATCCATTGTTAGTGTATCTCCATTTTTGGGGGATTAGCTCAATTTCACAATTTCACATCCTTTTGTAAGGTTTATGTGGCACGTCTATAGCCCACAATATTTAGGCCATGATGACTTGTCTTAGTCCCTGTTATCTTATCCAATCTAGCGGGGAACAACTCTATATAAAAATAAAGTAAGGGTTTACGTTAATTAATGGAACTAACCAGAATCTCACGACATTAACTGAAGACAGCCGTGCAACGCTTGTAAATAGATTTCTCTTCCCTTCTTGTTAATTTTACTTTTAATGCTGCTCTTTTCATAATTTCCCTATAAGGTGAAAATCTAAACAAAACAGCGCAAAAAAAAAGAAAATGAAAATCTAAATATTCAAATTGTGGTAAGGTTTTTTGCGGATTATCAAATTAAACAACATACTTCACTACTGGTTTCAGAAACGGTCTAATGATTTCAGTTCCAATGTTGCCAAATTACTCTTGAGGTGGAATGCTTACACTTTCATTTATAGAATAAACTATATGTCTAATCTATGACATTCATCATTTTCTGCTTTGACTATTGGGGTATCTAATCCTGTTCGCTACAAAAAGCCTTCGTCCTTCAACGTCAGTTATCACATAAGGGGATGCTTTCGCCTATACCTGTGCCGTAGTATTTCTTACGAAATGAGGTATGACAGAATTTCATCTCTACACCAGCAGTACTTTAAAACCCCCTCGTAAGTAACTCTAGTACATTAGTCCCGTATTGCAGGCTTGATATACCGTCTAGGTACCCTTTAAACCTATTAAAGATGAATAACACTAGTCTTCTACGTATTACCGCGACTGCTGGCACGTAATTTGGTCAAGACACATAGGCAGACAATGTCATTATCATAATTCTACCTAGAATTTTATTCGACATAGTCGATATCGCATCAATTATTTAAACATTGATGCAACTAGCTATTGCTATACATTCCTCCAAGTTGCTGGTTCAGCCGTTAGGCTATTGACCAATATTCCTCACTGCTGTAATTCTCATCGTGGGCTTTATTCAGGCCCACTGTGATCGATCAACCTTTCAGTTTCGACTGCGTGTATAAAGCTAGTTAGGCTTTTACCCTAACTACTACAACTACACGAGATACACACTTCTAAGAGCAAAACATAAGTTTCTTTATTATTATAAGGGATTTTCCTCCTTACTCCAAGGCGGTTGTGTTATCTTATACTCACCTGTACACCACTACTAGTTAATTGCTAAAACTAGTCGTTCGATTAGCATGTGTCAAGCATTTGGACAGCGTTCATTCAGAGCCATCATCAAACTCAACTAATATATTTTTCTTTTGCCTTATATGTTTTCTATAAACACCATATCTTTGTTTATCCTTTCATGTTAGTTAATAAAGTTATAATGTAAAAATTATTAACTTTATAGTAATGTACATATTGATGTACTACTACTAATATAGTGTATTAACTATTAAATCAAATTACAAGGTTCTACACATTAGTCATGATTTCTAGAGTGAAACAGATATTGTTTATAACTTCGCTACGAAGCAATACTGCAAATTTCACTGTTATGAGTGCACTTTAACCAGTATGAAGCCTTTATCAATTACACTAATGTATAGCCTAACTTATATATAGGTTTGGATACTCTTGAAACGTCAAAAGAACACCCTGCATACTATAAACCTCAAGCATCTTACGTGCGTTGAATAGCAAGCCAAATGTTTCTAAAGCTAAACCTTTTACATTTAAAAATATAAATATCTAATTATATGTAAAAGGGAAAAATATACATTATATATTTTTATTTTACTTGTGTATACTCTACACAGTGAATAAAAACTGTTATAAGAAAATGGAAGGTTTTTAGACCAATTAACATGTTACACTCTTTAACTAACAACGCTTTAATCTATATACGCTATATACTACTTAATTTTAATTACAGTTATATTACAATATTTTAAGTATCTATCTTATTTATAGCATTTTTACTTACATGTTTATTAGCAATCACTCTATTGAGGTGGTGTAGGCTCTAATCATAACCATAACCATTTTGTAAGTATATAACCCTATTTTCTTTATCAATTAAAAGATCAGTGCTATTTCCTGTACACATAGATATGTGTTCGTGAAATGATATTAAATAGGGGTAATTAGAATATAATCAAGTGTAAACTGAAGCTAATATAGTTTTTAGTGTTTCAACACTATCAGTTCTAGCAAAACAAACAATATCAGTAGCAGCAAAACAAACATGCACAGATAAGAACTCACAACCAGGATAATGCTTATAAAATGTACTATGTAATGACTACATGGAGCTTACTTGTAAAAAACGGAATAGATTAGGCATTAAAACTGTGTCCTGTCTTTTATTATCGCATTTTTGTGTACTAGTGTTAAGATTAAGTCTGGTTTTACTATAAATAAAAGGTGTTATACTTGTAGTTATATTTTCCATATAACTCTGCATTACAGTTAAAGCGATGGCTAACCTTCATGTAATAGGAAGTCCTAATATATTAAATAATTTAGCTACCTTCTTAATATGGTTAGATAATTATTTTATCATGTAAAAACCTGTCTATTAAATATGTTTAATGCTAGAAACTAATACACTTATATCCTTGTTATTAATTCTAGGTTAAGTAACATCTTTACTTTAACAATGTCACAATGTAGCATGACCCATGTCATAATTAAGGTGGTGAAGTGCTTCGGTTAGATATTTTCTTTGAATCTAGTGTTCACAATTATATGGTATTGTTATAACTACTTTTTTTAATTGCGTTCTATTACACATAAAGTCTTTTAAACTACCACCCTTTGAGTCAAATAGTTCATTAGCTATAACTTTATCATAGCATTAATTAGTAACCTTGTGTAAAAGAAAATTGTAATAATCTATGGGTTCTGTGTTTTCATCTATATTGTCTACAGTTAAATTTAACTGTTTAAAGAATGTTTTTTCATTACTTAGTAACGCCATACGTTGAGGCCCGTTACAAGTAGCATATAATTGAACAGGTAAGTAGGTATCAAACTCAGTGCGGGATTCATCATAGTAAAGTTTATAGAATCTTTTAAATTGCATACAAAATGCTTAATAAAGCAATTTATCTTAAGCTTGAAACAGAAAAATTCCATTGTAGGAGTTAACAATGTTACAATGTTATCAATGTTATCATAGACTCAAGCCTGTTTAGCTTATATAGATTTTTTCTTTGTCTCATTAGCAAGAAAATTCGTTCCATAGACTTTGTTTCAAATACATTAATAAGTTAGTATCTGTCTTCTTTATTGTAGCAGGATTAGCAAATAGTAATAGAGCTCTAGACAACTGGTTTGATTGACAATTAAACAAGCCAGGACTACAGTATAACCTACCCCTTTGATCTAGTGTAACATCTAACAAAAAAACATATATCACTAAAATTATTAAATAAGTGTACTATTTCTAGTATAGTTTCTTATAAAATAACCTTACTATTATGTGAATTATAGGCGCCATTATGAAGTTTATTTTTATTTTTTATACCTTTGTATTCATGTTTTAAGTTAGCATCTAATAACAAGTTATAATTGTCTTGAGTAATGGTATTTAGCAATGCAGTGTTTATTTTAAAAGGTGTAATACTAATATTATTAACCATTACACATAAATGATCACTAAAAAGTTCCGATTGAACCTTATAACCTTTCTTTTGTGTAATAATAGGTTCATGTTAAGGTTATTAGTTTAAAAGATATCCTCCATCTGATTTAATATCATATGGTATAGCTTCTACTATCATAGGCAATTTAGCAACTATGCTGTTTATCTTGTGTTTACTGATGTGATCTAAGAGATTGGTATCAGTAATAAATAATTCATATTGTTTATCAGTAGAGCTTGTAAGTGTTTTTACTAGTGATCTATGTACCATACTTGGCGCATCTAATATTTCTAATAAATTACAACCTAATTTACAATAAAACTCATCATGAAATAAATCACCGTATAATTTATTGTTAGCCTTTTAATTAGCTGATCATAAGGAGTATTTCACTCAACTGTGATCTAGATACTTAACTTTATTATTCACCTCATCATTCTTTTTTAGAGCGCCTATATATTAACCAACAAGTCCTTTACCTATACTTGCTTAAACCTATATTAAACTATTGATACTATGATCCTTACCATAACTAGTGTTAAATTATGTAAGCAAAACAAGAAAATAATGTAAACATATTTCAACTATGCGCTCATGACCTACTTTATTAAGGATGTTATAACTAAAATCGTTCATGATCTTATCCTTATTTCTTTTATCATTATGTTTAAGGCTGTTTAGTAAGCTATGCGTATATATGTTGAGCACATCCATTTTCTCCTTAAGATAGTTAGATACTACACCACCTGTAATGGAGGGATCCACTTTACTTATAAAAGGTGTTTTTGTGTTTTTACTTACAAATACACTAGAAACAATCTGTTCGATGTAACGTTGTGATATTTCGTTAGCAATAAAACCCTTATTACTAAAGGAACTATCCAACTTAGATAAAATATTAGTTATAAGAGAATAATAAATTTTCTCCCCTTTTGCTGAATTTATTAATATTTAATAAAAAAGGTTTATTGCTTGGCAAGATAACGTCCAAATGTCTGTTGCGAGCATGCAGGCAAGCTATTGTGCAAATGTTATTGCTAATATTACGTGCAATCTTCTGTATATTTAAATCAAAAGTGGGCTTATAGTTCATAATAATAATAAATAGTGCAATCATATACTCGAGTATCGATACAATCGTCATTATGTGTTAGTGTATTTGTAAAGGAATAACCTATATTATAGATATTTTTAAATACTAATAAAAGAGCTTATTCTGCAAACTCTTCTACTAACCCCTTTACAGCTGCAATACCACCTTCCGGAAGGTTTAATAAACCGTATATTGTTGTAACAGGTTCTCATGAGTTGCATAACTTGGATATGTTTACTTCTAAATTAGTTAGCTCATTACCTATTAAATCAGTGTTTCTTGTTTTCATAAAAATCAGGTGTTTTACTAATAGTTTTACTATGGCTGCTAGTCAATTCCCTTTTTAATACCAGAACAATAGCAACCTAGAACAAGCACTGTATACTACTGTTAATAATAGGGTAAATGATTCCTTTCAAACATATCCAATAAACGAGGATGATATTATATATGTATAGCTTAGTTTTAGGTAGTTAAGTGTTAAACTTGATTCTCAGTTTGCTTTAGATAAAAGTGTACTTACTGATAACGACATGTATAAGCAAAACTATGACGTTATACCTAGTGTTAAGGCTATTGCTATAACAAATCATCCATCTTCCTCAGGTCTTCCTTTAAAAGTAGGTTACACAGACAATAATATTACTTATATTTATTTAAGTGTTGCTAATAAAAATTTTAATTTTTTTAACAAGATTAGAGAAAAAGCTAATATGTTACCTGAAACACACAAGGACAAAATTGTTTCATTTCACAGTTCATACAAATTTTATTTATTAAATGCCGGGTCATTTTACAATGTGCTTGCCTTAATAGTATTAAATAATTATGAAACACATAAAATACGTTATTACATATACGGTGTTATATATAAGCAGGTGTCTGATGTTTTATTGGATAACGATATGTAGAATACACGGCAACCTTTAGACCTATATTAAAAAGAATATTATATGTTAAACAGAATATGGATCTTAAATCATTAAATAGGCCTTCAACAGAATATACATCAAGGGAAAACCCTCAGGTTGGTGTAATAGATTTTTAAACTTTTTTAGCGCAACACACACAACTATAAAAGTATATGCATTAGGCTAGAGGACTAATTTAGAAAATCGCACCAAAACTTTTTACATAGATATAGATTTTTATTGAAATAGCTTAGTATTAAGAGTAATTGATGTTTTATTAAGACCTAGATTTAAATCCGTAAAATTCTATTGTTATAATTTAGGTGGGCATTATATAATATTCACCATTAAAGCTTTTAACCGGTTATAATGATATATGTGTAAAAGATGAGGATAAGTATAATATAAGTTGTGTTTTTAGAGATGATAATATAAAGTAAAAATAACCAAAAGTATCAAAGGTGATAATAAGCGAGTATTAGATATATATGGTAGTTATCCTATGTTAACCAATAGTTTACGTAAGCTGAGCAGAGATTTTTGAAGTTGAGAGCTCTCAACTTCAAAAAGGTATCTTGCTTACAAGTTTTTTAAACAAAATAACTTATTTTACGTTGATAATACTCCTTACAAAGCCTTTATTTTTTCTTATCATAAACAAAAGGAATCTAAAAAACTCTACTCTAGCAATTGAACCTTTAGGGTTGTAACTTTGGAATATTAAAAAAAGGATTTAAATAGTTTGTGTGTAGTTATCGTTAAAGCTAGCAAACAAGTATTATAGGGTTATCAAGTTAACATGTCGGATCCTTCAACTAAATCTGGACTAGCAATTAAAATATATTTAAGAGATTACTATAACAATAATATACCTCGAATAAGTAAAACCAGTTTGTATAGATATATTAGAGAAGGTTAGTGTAAAGCTAAAACAGAAGTATCTAGACCACATGAGCAAAACCTATACTACTAAGATGTTAACTCACTATGTTCTTTTGTAGCCTTACCTGATATGGTATGTTTTAAAGTCTCGTATCTTCATAAACCTGAAGTAATAGATAATTTATTTGCTTTTTATTACTATAGAATAAAAGCGCCACAGGATGTGGAAAGCAATTATTTAGGTTTATTAGCGATTATAGATAAAAATGGTATATCTTTTCCTTTAGGTGAATGAAAAGGTTGATGTTTTAGTGAACAATTAAAATTTGCACAGGGTCTTGGTTACGTAATAAAAGTATTAAATGGTTATACGTTTAGTAAAAGCAATGACGTTTTTAAGGATTATGTTGATAAGATTTATGCCATAAAACAAATCCTATTGACGAAACCCCAAAATCTATAACTAAAAGTCTACTTAACTACTTATTAGGTAGATTTGGTATCAGATTGGAAAAAACGGTAACCAAGATCTTAGTAAATGATAGCTTTGAGGTTTTATCTAGAAAAAAAAGTATAGTATCGCATAAGGCAACAGGAGATACTAAAACTTTAACTAGTTATTTACCTATATTATCTCCTGAATTAATTTCATGCTTTAGGTAGGATATAGTAAAGATAGCCAACAAGGAAAGTGAGGAAAAAACACAAGATTTAAATATAACTTGCATACCCATAAGTGCAGCACTAATAGCTTACGCTAAGATACATATTACTAAGTTGAAAACAGGTATCATAAAGATGACAGGTGTCATATGTTACTGTTACAGAAACGGTATAGTAACTAATATAAAGTTACCAGATAACATGTTCAGTCCTAATGAATTAGGTAGACTAAAGTTAAAACATAACATTGAAAAAGGTATATTTATTAGCGCTGCTTATGGAATATCGCAACACAATCTGATATTATTTATAATAACCGTTTTTCTAAATTTCTAAACAGACCCTAGTAGCGTGTTATGTTGCTTTTTATTAATATTATAAAGGTGAAAGGTATTGATTAATAAATATAATTATGCTTATAGTTCTATATAACTTAGCCTTAAGTAGTAGGGTTAGGGTCAGAGTTAGGGTTAGGGTTAGCATCTAAATCTACCATGACTTAACCTTACTGGATACAAGTAAGCCGGTTCCTGTAATTGTATATGAATCTAAATAAAGGCTAGGTTTAGGATTGCTGTTTCAGAGCTATACTATACTAGATTAAACTTTTATAAGTTTAATGATATATATGTAGTATACTGTTTATTTTCTGCTAAAGACCAACATTCACACATTTGCATATATTTACATTACATAACATAACATTTTAAAATTATCTGTAAACATATGCATAAACCAAATAAGCTTTGGACTTCCCTATGCTGTTTATTTAAAAACAGCACTAAACAATGTGTATCACAGTGATATTGGTATATATTGTAAACATACGTCATGTGTGTGGTTAATAAAAACGTTATCTTTATATAAGTAAAAACACCTAAAGGTAATGGCAATCATATTTAAATAAAACTGCTTAAATTATTACATATACATGACTAGATATAAGATTCTAAATTTATGTAATAAACTCTATAGATTATATCTGTAATATATATAACTTTATAAATAATTTTATTTATGGTGATTATAATTTATCTATAAAAACACGCGTAGTAAATAAACGAACATATCTTGGTAAAATATATTTTGAAAATACATATGTCATCAATATTAGTAAAATAAAAGCAAAAGTAATTTGGTTTAAGAAATAAAAAGGTACTAATTGCGGCATGTAAATAAAAGACATTGTATGTTGGTGCTATCATTTTTGATTTATGATTTATGCATCGCAATCTAATTATAGGTAAAAGGATAAAACAATTAAAAGGATAAATAAAACAGATCTATATAGACTAAAAAAAAGTAAATAAAATTAGCTTTATACTAAGTTGTGATCCCACATAATGGAAGGTGAAAGCCTCAAACCACCAATCAATAGAAAACACATAACTAATGAAATTGTACCATAAACAACCAAAATACAGGATTGAAAGTGGTAATTCTAACTAACAATCAATGGTAGCCCGTACACAGAGAAACAGAGTAAATAACCCTTTCTCTCTGTCTCTCCATCAGCTACTTTTAATCACAACAAAAAAAGCCTCCTATAAGCAGGCTTATATATAAATTGCTATTAAGTGACTTAAAAATAACAAGCATAGTTTAAGTTACTTATATTGCGTGCAAAACCACCACACCTTATGCAACATACTCCTGCCTGAGTCCGCTTTAGTATAATTAAGCCTACTTTGTTTGACACAAAACCTGGATATTGTATTAGGTAGCCATTTAAAAGTACGGGTTTTTAGTTTATGTTAATTCATCCTATTTTTTTCAAATGAGCCCATTGCTTAAAAGTATGCAAAATCTTTTATTTATAGCTTATCATAATGTGTAAGATATAGCTAAAGGCAAAGGGATATACGGGCTACAAACAGGAAACATATTATGGGCAACCAAACATGAATACGCTTATGATTAAATACATTATTTACATTATATGACTATTGCCTAAATAGTATAAGTTTAATCTAACATATTATCAAAGCTAAGTGAACTTACCAATATTAAAAACGTAATAGCCAAAAGCAATATTTATATAGAAATAAGCATTAAACTTAGTTTTCTGTTTAACATATAGCCTAAGATTTCTATTATAGTATTAGTAATAGATTAATTATTTATCGTTATTACTTATATCTGTATTTTGATATTTATTTTTCTTAGCTTCCCATAATTTGATAATTTTCTGAAGTCTGCGCTTGTATGTAGCTTCATACTTTTTATCAATAGCTCTCTCTTTTTCTATGTTCATTTTACGGTATTCTTTTCTTTTCTCCTTGGGTACTGGTTTCTTCGCCGTCTTTGGGTCCTTGGGTCTTGGGTCCTTGGGTCCTGGGTCCTTGGGGTCCTTGGGTCCTTGGGGTCCTTGAGGTCCTTGGTTTTGTTGCCCCCTAGGGATAGTATTAAGCAGGTAATCTATCATCATTCTAGGGTCTGTGAACGTAAAATACGGTTTACCCATAAGTATAATATGCAAAACATTAAACAACAAAATAAACGACACAAAAAATAAAATACAACTCACAATAATACATATTAAGTACAAGTATTTATGTTTGCACTTTAAATCTTTGTTTATATGGTTTACGTAAAATCATAACGAAATAGAAAACGATAAACTATGTATCCAATAAAAATTGTAAAAGTAAAGTAAAAAACAAAGATTCAAAACAGATAATATTAAAACAAGAAATAGTTATAATGATAAGTAAGTTGAAAAGATAAGTACGGGTTAGTAGGCTATAAATAGAATACGTATAAAAAGCTATAACCTGTATTAACTTGGTAAGATTGGCTTTTTGTTTTACAATTATAAAATGTAAGTGATTTATGTAGAGCGTTAACTGTATATATATTAAAATAACAGCATTATTGGTTTAAGAAATAAAAGTACTAATTGCGGCATGTAAAAAAAGATATTGTAGGTTGATGCTATCATTTTTGATTTATGATTTATGCATCGCAATCTAATTATAGGTAAAAGGATAAAACAATATAACAGATCTTATGTATAGGACTTGAAAAAAAAATAGTACCAGGCATATATGATATATTAAGTTTTATAGCCTAAAATTAAGATTAAGAGTAGTAAGGTAGGATAATAAAAATAAAAACTGTACCTGTTGATACATGTAATATTAAAGGATAATGTGCACTTGTTACATTAGAATTGCTAATGTGAGCAACCTGAGCATTTGGCCTAAACCACAAACTATATTGGGATTATGTCCTGTCGTCTATTATTGCTGGTACATATGTAGCGCCTATGCTAATTTTAGCCGCAACATATGTAAAACTATATACGATAACAAAGTCCTCTACGCACTAAGTAAAAGCATTAGTAACTATATTGTTACAGTTGATAAGTTTTAAGTTATTTATAACCTTAAAACTTATTTCATGCTTCATAACTAACAGATGTAAGTCGTTTTCATATCTGAGGGTGCAATATATTGCTTTGTGGTGCTTCTGCTCCTAGTTTAAATATATAACACGACGTGTGAGCATCTTTAACACTAGTTTTTGAAACAGTTTCTAGTATATCTGTTTCTAATTTTAATATTTCATATGGCGTAGTACTATACATAACATTAACACTTGAAGCAGAGTCAATATTTAAGTTATGGTCAGATGTTGCATCAAGTATACTATATGAAGCAGACTTAACTCTAGTAATAGCAATATTACGTATGCTCATGCTTCTTTTATTAAGTTCATCATTTTACTTGTGATTTTCCTTATCATTTTGCTTGAAGCAAAAATAAAAAGCGCTATGGAATATCGCAATACAAGAAATTAATTTTTCGATATATATGATAATATTGGTTCGTGTATTGTTACAGGTCTAATATCGCTAGTTGTTATTAATAGTTATGCTTGTAAGTAAGAACAGATTAGGTTAATAATGTTGTTCATATTAATGTAAGTCTAAGGCGTCTTTAATGTATGATGATGTTAACACTACAAATACTTGTGCTTGTATAAAAGCTATTCCTAATTCTAAACCTGAAAATGCTATTATAAAAGCTAAAGGTATTAAACCTACAAAAAAATAAACAAAGCCTGAGGTCATAATATTATAAGCAAACCCACTTAGAATATTAAGTAACATGTGACCACTTAATCGTAACCACAACTTTATCCTTTCATTATATAATATAAGTAACTTTTATTATGTATATAACAACATGTAACACTGAAGCCCTGTGTAGCTATAACTATAATATTTAATAACGTTTTACCTTAAAAAGCCCATATATTCTAGTAATATTTAACTAATTTAAAGAAATGTGTACCTTTAAAAGGATTAGTTCTATTTTCTTTTATGTATAAAGATATACTAGCTTGACGATAACCTAATGCTCTAGCTGCGGCACCAATAGAACGGTATATTGTAACCTTTTTAGTCTCGACATTAGTAACCTCAACTATATTAAAAGTTTTTTGAACTTTTTCCACGTTAATTAAATTTGGACTTTTATCTTTAGAGTCGAGTAACTTAAAAGTATATCTACCAAAAACAGGTTCAACTTTATTCAAGAAAATGTAATGTTCGAGATATCTTTTATCGATACCTAAGATACGGGCAGCTGTTGTAATAGCGTGGTAAGTAGTAGTGTTTGTTTCCATATCAGCTACCTCAACTTTGATACTTCTGGCTTGAACTGCTGACAATTTAGCTAAAGTTTCTGGAGATCTTATATAGGCAGCAATACGTATCTTCTCTATAGAAGCTTCTGAATGTTTTCATCCGTACCCTCGAGAAGGGCTTTACTTCGTAATCCAGGAGTTTTTAAGATATTATACTCTGGACAGTATACTTGAAAAAAGTATTTGTCCCTAGAAATAACACTATCAATGTCAATGTCACATATTTCTAAGATAGTAACACTAAAATTATGATAACCGTATTTTAATAATGCAACACAAATAGGCATACTTTTTCGTTTAGTAGTCTATTAACATTGTAATACTCCAACAATCTACTTTACATAAGAATCGTTTACCTTTTCTACTTGGTAACGTTTTTTTACCATAAAACAGCCTTGTGTATTGTTAACCCTTCTAGAAATTGGAGGTTGTGTCATACCTAAAGCTTTAGCCGCTTTAGTTATAGAAGTATACACTGAAATTTCATTTGTTTTTAAATATATAACTCTTAAGGCTGTTCCACTTTCTTCACTCATTTTTGCCTTCATGGATTCTGAAACAATAGATTTTCCTAGTCTAGCTAAACTAATTAAGGCTTTAGTTTCTTCACTGTGAGTTTTACCAAAATTAGGGTTATTAATACCTTTAGTAGCCAAACTAATTAATTTTTTAGTTTCTTCAGTGTGTTTATGCCCTAAAGCAGATCTACTCATTTTACCCGTGTTTCCTGCGAATGAATACTTCCAAGTCTTGAGCCAGCTGTAGAGTTAAGATTATATTTGGGTTTTAATAAATCAATATAATATTGTTCTCTACTTATAGCGTTTTCTTTTGTACAGTATTCTAAAATCTCTAATTGGAAATTAGAGTAACCATGCTTTAAGATTGCACTATATATTCGACTTTTACCTTTATTTATTCTAAGCGAAAGATAAGAAAAATCATAGTACACTCTAAATCTCCGGCCTAAATTAACACTACTACCTGTGTAGGTATACCCATTTACTTTGTTTACTCAACGATAAACCCCTGCCTTGTTTTTAGTATCTTTTAATATGCTAGATTTGTTTAAATAAGTATCAGGATATATTACTACAGGAATAAGGCTTTCCTTTGGTTCAGTATTTGTAACCTGTGAGTAATTTCTACGGTGAATTACATTATAATTGCAACCATACTTTAAATTTGGAAAGGAATAAATAGGCTTATGTTCTCGTAATCACAATATCCTATCCTTTCTTTAATGGTAAATAAACTTCATTTTTAATCAAAGATGTTTAAATTATTGTTTCTTCAAGGGTGTGCTATACGAAGTATGGCATCAACAAGATTAACTTTACTATTAATATAATAACAGAATATATAAGAATATTTAATGAGGAAAGGCTATTGTGGTATCTTTAATCTTGAATTACTTAATTTCTATCAAGAACCGGATTTCCCGGCGACTAGAGTACACCTTACAGTATTACTTTTTAATACTGAAGAACCGTCTACTCGTTGCTCTTTTACAGAAAACGTCTGACTTAGATCCGCGATCACCCATTTCCATTACTAGAATCTCTAATGATATTACTATACCCTCAGTCATTAATGAGGCCGGATAAGAAGTTTCCGTCTTATCTTTAGTTATTAGAGCTTTAGGGCTTCCCCGGAGTTTGGCTCTTTAAACACAAGAAGAGTGAGGCACCTATTCTCACCTTATTATGTTGGCTGCTAGTCTAAGTCCTAATGAAACGTTTCTAGCTAGGTATGAAATAAACTCTATTAATACCAGTAAGGGTAATAAACCTAAAGGACAACCTGAAGGTACAAATAAAGAAAAAAATCTTAAACTGTGTTTTTGAAATCCTAATATAGTTGCACCTAAAACCACAGTAAAACTTATAAAAAATGTTAAGATAAAGTGGGATGTAGATGCAAAACTATAAGGTACCATACCTATTAGATTATTTATTAATATGAATGTAAATAAGGCGTAAATAAAAGGAAAATATATTTGTCCTTTCCTTGCGTTTATTTGATTTATTACTATACTATGTATAGTAGCATATATAGACTCTTGACTAATTGATCAGTCATTAGCTATTACTTTATTGTAATTAGTGGCTAAAAGATTTAGAGTTAAAACTAGAAATGCAGCAATTGTTAAGTAAAGTCCTACGTTGGTTAAAGAAAGATGTAAATTAGCCAAGATAGGCGCATCTAAACTTAACAAGTTTCTTATTTCAAACTGATCTAAAGGGCTGGTTATTATATATGCATCCAGGGTAAAACAATAAGGCATTAATTAAAAAACATAGTATATAGAGGTACACATATGCGTGTTCTCTTTGGTAAAATAATTCATCGAGATAAATACTTAATATACCATGTAGTTGCCCACCTTTTAAACAAAATTTATTTGAACTATGATAGTCTTGAATATAAGCGTAAAAAGATACAAGTGTACCTTTCATAGTGGTTAGATATGCGTTAATAATTAATGCATCGTATTCAGAATAGTTACAAGCTTGTAATAACATATCATATTAACCATAGCCTTTTGCTGATTTATCTTCAATAATAAGTATAGTAATCTATTCACCTCTACCATTTATATAGTGTATTTGTAAATCAGATCTATTATTGTCACTATCATAAAATTGAGGCGAGCATTTATAGCCATCTTATTCATTAAACAATAAAGGTAAAAAGTTAAAAACAAAGTTATCAAGTACCGACTCATATTTTGGATTATCCTTTATTTTTTTTTTAGTGTTAGTTTCTATTAACTCAAAAGGATCTTTTTCTAATTCAAATGCTTGCAATGTTTTTCCATCCATTATAGGTTCGATAAATTGCAGTTTAGTATTAATTAATCTAGTACGATGTTTTTTAGCTTGAGTTAAAGTTGCAAATCTATCTTGCCCTACTCTTACATAAATAAAAGGACCTTTATCTAACTTAAGATGATCTTAAATCAAATCAGACATTATAACTTTTTTGATATCTTTATAAGGTATAGCATACCCTTTAAAAAGAAATTATTTATATTTTTTATGATAGGCTATATTATAATAAGCATAATATATATATCCCTTACTTTGAAGTTATAGATAATATTTCGTTTTTTTTACAGAAATAATGGTCTATGCTACTAAAGCTATCTACGAATTTACCATCTTTTTTATTTATAAGCTTTAACAAGTTATTACCTAATATAAAAGGTAAATCTAATATAGTCTGTTATTATACTAAATTGCGCTTTTTTTCCTTGAAGGAAAATGATAAGGAAAATAGGAAAAAAGAAAAAAAAATAAGAACTCTATATGTAAACCCTGATTTTATTTTTATAACTGTAATAAAAGCAAATATTATTAAATAAAGTCTACTAATATAGGTGCTTTAAAGGATACACCTAATGTAGAATTGAGATTTATAATAAAAAGATATTACTCGATATGATTTCAAAGCTGTATAGTATACATGGTAGTAATATGATAAAAGCTATAACTAATGGTAGTAATATAGTTCAACAAAAGGACATAAGTTGATCATAACGTATTCTAGGAAATGAAGCTCTGGCCCATATGAAAACGAATATCATAACACAAGTTTTAAATCCTAAGGTTAAACCATATATCATACCTTCTATTAATGGATCAGAAAAAAAAGTTTCATAGTCAGAATTTATGATAGATATATCTAAATAAAAGTCAATCTCTTTAATCAAATATACAATGTATGCGAAATTAAGCAAATAACCACCTAAAAATAATATACTTGTCAGTATACAAATAAGAACAATGCTAGCATATTCAGCTAGAAAAAAAAATACAAAAATAACTGCTGCATGTTCTGTCATAAAACCGCTAACTAATTCGGATTCCCTATGTAATGTATATAAAATTAATATTTTTATTTATCTATTTATTGTTCACTATAAACCTATATTGGTTTTTTGTAAACAAGGTCTGAATTTAAATATTAACCTACTGTAACTTTAGATATATTTAAATGTTTGTTGCAGCAAGCATGCAAAGTAGTAATTAAATATTATTTTTTAATTTTTCAATTAAATTACTGTTTAAATCATATATAGCTATTACATCAGGGTGTTTACTTATTGTAACACTTATCTTTTCTTTTGTTTTTTCACTATGTTGTTGTTGCTCAGCAAACCAAACATAGGATTCAACTCAGCCGGTTTATTTATCAATTTTAAAGTTTCCTCCTTATGTGTTTTACCATACAATGGATGATTAGGTTTATTGTAAAATCTTTTCAACATTTTTAACTTAGCTTCATTTGTATGTTTATAGTGTTTAAGGCTTGTAGCTGTTCTTATAATATTATGCAAACTATCAAAAGGATATTTTTTAATGTAACTTGTTTCTAAGTCTGTTAAAGCCTTAATACTTACTACTTTACTATGAAAAGTAAAGTACACAAAAGTCAAATTTATCTAAACCATATTTTAACATAGCACTTTGTAAAGCGGTATTAGATTTTTTATTAGCATGCAAAATTTGCATGCAAAGCAACAGATGTTCAAGAAGTCTTAAATATAAATCCTTGGCACTACCTATATACCGTTTATTATTTACAGTGTTAATAAAACAGTATATACCTACTTTTTTAGTTAATCTTTTATAATAAGAAAAAACTGTTTCATTATTATCTAAATTATGAAAAACTTTTATAGGCAAAGGAGTAGCTTAATTGTCAGAAGATCGAGATGAACAAGTAGAAATAAGAGTAGAATAGCCTCTTTTATGTTAGATTTAAAGACGAAACCCTGTTTTATGTTTGTTACGTATAGACAATCTAGATTAGATCAATACACTACTCATATACTCATGTATATGGTTGGACTATATCTTATTAAACACAATGTAGTTATGTGTTTAATGATTGCGTGTAGTCTCTGAGGATCCTATTAATATATGTTAATATCTTTTGGTTTCCTGCTAATTGTCTTATATAAAGATTTCCCAGCATATTGCAATCTTTTACGAGACCAAATCATATTGTTATTTATTCAGTAGCCTCGGCTAAATCAAAAGGAGCTCTATTAGTTTCTGCTATAGAACCTATAAAAAATATTATAAATATAGGTAACAAGGGTGCTATATATCAGATTGCTTTTTGTGCTTCTGTGTTAACAGTTAAACTCAAGCTACCTGAAAGCAATATTACAAGTAGGATAGCTGAGCTTAAAATTAGTTCATAACTAATTAATTGGGCTGTACTTCTTAACGACCCTAAAAATGCATACTTGGAATTAGCGGATCAACCAGCTAATAGAATACCGTAAGTGGATAAAGAAGAAACAGCCAAGATATAAAGTATTCCTAAATCAAAATCTGATATAGCCAGACCAGGACCATATGGTATAACAGAAAATCCTAACAAGGAAAAGATTAAAGTTATAATAGGTCCAATAAAAAAAAGAACTAGGTTTGCCTGTGTAGGAGAGACATATTCTTTTAACAAAAGTTTTAGGGCATCAGCAAAGGCTTGTAAAAGACCATAGTATCCTACTATATTAGGACCTAATCTTCTTTGCATACTAGCCATGGTTTTTCTTTCCGCAACTGTAACAAAGGCCACAGTCAGTAAGACTGGAATAGTTACTATTAAAACTTCTATAATTGATATTAAGAGTGGATAATATAACATGGTAATAGTAATAAAGCTTTTTATCCTTTCTTTAGATATTCTATATATACAGATATAAAAACTCTAAGAAAAGATAAAATTAAAAATAAAATGAATTTATGGCTCCATTTATATTTGGATACATTTACTACAATAGTAGCCTTAACAGAGATAAATGCACAAATTATTTATTATAAGTATCTATGAGCTAATGTTACTTATGTATACAGTTATACATTAAGGTTAATTTTACATGATTATAATAATTTTAAGATATATCTTTACCTGCTCCACTACTATTAGCCGTATGTTTAAATAGTTCGTGTACATAATTTCCATGATTTTTATCTAATGCATCTCAAATATGAGAATGTTTAATCTTCGAAGTAGACTCAACACCTAAAGCCTTAAGGCTTTCTGCTTGATGCGCTATCTCTACCTTATTTATGTGTTGTATATAATGTATTAAACTATTATGTTCATATATACTAAAGTATTGTAGGGCTGGTATAATTTGTTCTAAGGGATGAAACCTCTGTAATTAGGAATCTAGTGTGAAAATGGAATTAAAAAAACGCTATTTTGGCACCTTTCATTGCTATAACATATACAGCATAATCACCTTCTATACCCATGCTATCCACAGTTTCAAGTTGTATCATAGAGTTGGGCTAATATATAGTTGAAATTATAATTTATTAGACTTTTTATGATGCTTCGCATGCTTCACAACACAAATAAATGAGGACATAAATCTCCCTTTTTATACTTTTCTACTATAAAATCAGGTTTTATCCTTCCCGTACTTGCTCGGGCGTAACAATCTACTTTTCTATAAGAAAATAGTGGTGTAACAATCCAAACGCAGCAGTGCCTGTTTTATCTTCATTTGTATTTCCTTCATATATTCTGTGAAGGGCTTTATTTATTGTAGGTACGGATAAGTATTTAATGTTATATGGATAAGTTTTTACATCTAACTGCTTACGTAACAATTAACTGTTTACGTAGCAATTAAATGTAAAATAAAAAAATGTATCTATTGCTACGTTTTCATCCATATTTTGTATATATGAACTATTGTGTTAGCTTTAAAAACAGATGCACAAATTATTGATTCTAAGTATTTATTTTTGTTAATAATATAATAAAAGTAAATGCTAAAAAAATTATAAGCAATAACAACATAATACAATTAAACTAAAGGTTAAAGGTTATAAGCAATAAAAACATAATAGCAAAAGATAAATTTAAGCTTTAAAGAAAAGTCTGGTATAATAAGTCACATTTAGATATTAGAAAAATTTAAGTTCTTATCTAAGACTTGAACTTAGATCCAAATATTAGGAATATTCTGCTCTACCATTGAGCTAATAAGAATATAATATTTTAAGATGTCTTGTTAACAGTTGATTTGCTTAATAACGTAAATAACATGTAAAATATTGATTGTTACTTAGCGTTAATAAACTGATAAAATCGATAATAAATAACGCTATGTATAATAGCTTTATTATTTTGGGCAGTTTTCAAGTGATATAGAAAAAGATATCTTATATATTGTTAAAATAGGTTTTTATTCGTTTCTGTTTATTTTTCTGTTTCTTTTTCTGTTTCTTTTTCTTTATATTTCTAAAAGGACCATTAAAAGATGAGGAATACGGAGGAATTGAACCCCTGAAATATGATCTGCAATCAAACTGTACTACCTTGTACTACATATCCCTGGTATAATATACTTAACGTTTATTATTTAATTATATGTAAATATTTTCTAATTATGATTTATTAGCTTTTTATGAATACAGTAAAAAGCTTACACACCTTTATAAATTTTTATATGTATATTTAAAGTGCAAGGCAGTCTAAACTTAAAGAGCAATAGCTATTGCTCTTTATAGGTATATGTTATAATGCTGGTTTACATGCTGCTCATGAGCATTATCCATAAGGCCTTTAGGGTGATTCGAACACCCATGGTGTAAATTATACTTTTATGCTGTTAATATGCGGAGTACAAGTACGTCTAGTATTTAGGAAAACTTAAGTACCTCTATCATTTAGGAAAACTTAACTACATGTAATACATATAAAAACTTAAGTACTAGGCGTTACAATATTAACATAAGTCAGTATATCGCTCTACCGTTAAGCTATAAAGGCTATAATAAATAAAAAACAATTATATACTTAGTACTGATACCATATAGCGTGTGGCTATACTCTATAAAGACATTTAGATTAGCATCTAATCTAAGTTCCTATCTAAGACTCGAACTTAGATCAAAATATTAGAAGTATTCTGCTCTACCATTGAGCTAATAAGAATAGGTCAATATATGACTGCATCAAATACATTGAAATTAGCTATAAAAACACACAAGCTCTATGCTCGTGTAAAAAAGTAATATTTAAAAGATGTAATAGGAAACGCAGAAAATATCACAGATATGTTAGCATAAACAAAAAACCTGTTATCTAGTTTATCTTATATTATATTATATTTTATTTTATAGCTAAACCTTATAGCATATAGATATCTTTACAATTATATAGAGTAAAGATAATTACCTTAATTAAAAGATAACGAATGTATACTACTTATTGTTCTTGTAATCAAGAAACGAATTTTTCGATTGAAACGGATTCTATTACAATAGGCATAGAACTGTGAAGAATACCACAGATTTCTGAACATTGCGATTATACCACTAATTAACCTGTATTTAGGTTAAAGATGATATTTCTCCCTAAGCATATATAGCAATATATATACCCATTTAACAAAAAACATTACATGTATAAGCGGTTCTTTTGCATCTTTTCAGGTGGGGTCTGACTATATCTTAAGCCTGTGCCAACCAACATTTAGTCGATGAACTGCACACCATTTTACGCTTAATAAGTCGGCATGGTGCTTGGCTGCAGATTGCCCATTTGAAATAAATCATCAATTTCGATCTTACCATACCACTAGTCATTACCTGTGCCACCAAAATATTACTACTTTGGCTTGGTTGAAATTGCTTTAGGGGTTTCCCGCATTTTGAAGGTTTTGAGCCAAAGGTTCACTTTCACTATGGCCTCAGACCATAAAAAGTTCCTTCTCTATTAATCATAACAGAAACTTGGTTTAATCTACCAGGATAAGCATCACATTTGATACCTAAAGCGGGACACGCTAGAGAATGTATAACATCGGCACCTGTAACAATAAATCTAACATGAGTTAGCTCAGGTATAATAAGTCTGTTATCCACTTCTAACATTCTTAAAGCACCATCTTCTAAATCAGATTCAGGTATTAAGTATGAGTCAAATTCGATAAACTCATCATCACTATTTAAAAAATCAGGGTATTGGTAGCTTCAATATCATTGGTGCGGAAGTTTTTAAACAACCTTTCGACTGTACATTAAGCATCATAGACATTCATCTAAAACACCCACAAGTGACCCAGTCTGTTGCAACAGACATAAAAAAATAAATTGTCTACTGACAGTCTTGTATTATTAATAGATATTGGATAAAAATAATATATTAACTGTTTTCACTCATGTCGCCAAAGAGAAAATTATTTTTCTCTTTAAGATCCCGGTCGGGATCTTAGAAATTAATAGATTCAACTTATTGCCTTTTATTTTTTCCTAAGTAAAAATCAAAAAAGATAACTTTATTTTGTTTGATGCTCATGCTTTGCAATCGCAACCGCAACATTTAAAGTGATAAAAGCAAGAAAGAGCACTAACTAAGGCTCAATTAAGCCAGTGGTCTATATTCTATCCTTATTCTCCAACATGAAAATTATGTTTACTTAAACTGGATTGAATAAAAAAAAGAGATATAAACATATCTATTAAGATCACGACTATTACATATATGTGAGGGGATTAAAAGAACTTATACTTTATTGCTTTTGTGTTGCTATTGCGAAGCATCACCTTGTTTTTACGGAGCATGAGTAACTATAAACCTAATTTATAACGCATACTAGGTATAACAAAGGGTAAGATTAATTTTCTTAGCTTTAATACTGATTCACCTTTAATATATATTGAATATTGGCCAGGTGTATTAATCTTTTGAACAGTACAATTTAAATAAAAGAGTTTTTTTAACAAATTAGCTAAAAGTTGCACTTCTTCTAATTTAAAACTATTGCTTGATATTGTAATCCCTGGCTTAGCTCAGCCACCATCATCCATGATCCAAATTGCTAAAGCTAAGGGTGTCAAATATTGTTCTAGCTTAACACTAACCGTTTTTGTACCTTTTTTATAGAACAGTTTGTATATTCAATTAAAACTCCTGAAAGTAAAGGTATTAAACTCATAACCGTAGTACTCTTTAATTTCGTTAGATATTTTATTCCGAAGTTTTCTAGTGTACATTCTAGGCTTTAAGTTGGAACAATAACCTCTTTCGTAATAAAATTCATACAGTCAAAATAAATAGTCTTTATGTACTTGACTTTGTTTATAAGAAAATCTAGTACCTTCTATAGTTCTTGCACTAGCATAGGAATCACCCAACAATGAACCAATAAGAACGGATATTACTTCCTCATTATGTGGTCCTATTCTATTAGAAGCCTTAACTTTAGTATAAAATGTTTTATTGAAAGAAACAGGCTTAGTTAAAAAAGTAGTAAAGTTATGTTTTGTATGTCTGGTGATGCCCATGTTTGGCATTTGCAACAAAAAGCTTGTACTTTGGACTTGAGTTAGTCTAGGTACTAAAATATTATTTTTTTCACCAGTACGGTTTGACATAGCTAGTAAAACCGTAAAACTGGTATCTTTTATTTTATTTAATATACGTAATTTAAGGCCACCCGTAAAGAAACCTTCTGCTAACACTGCCATAGCTGGATCACTTACTTCATCCATTAAATATAACAATTTAAAAGACGGAAAAGCGATTAAAATTAATATTAAGGCAGGTGTAATAGTTCATATTAATTCAATCAATGTTCCATGACTTAAATATTTATGTGAAATAGGTGCTTCTGTATACTTTTTAACTATCGATATTAACAATCAACCTACTCCAAATAATATTATAACTAGATAAAACAAGATATTGTCATGTAACTCAACTAAACCTTCCATTTGTGGAGTTGCACTATCCTGAAAGTAGATACCTCAGGGTCTAGGTGCATCACATTGTAATGGCTCATTGTTGATATTAAAATTATCTAAGACGCTACCGAGGTCTAGATTATAAAAAATAATAAAAGATAATACAACAATAGATACCAATAAAACTGTCGCAATAAGCACAGATGTAATTTTAAATATTGAAGTCTTATTACTTGGGCCTGGATTCCTCTTTGTATATTCTTTGGCTTCTCTAAATGCTTTTCTACCAGCTGAAGCTATAGAACCTGGTCCCCCTTCATCATCCCCACCTCCGGCACCTACGGCACCACCAGCAGCTATAGCTGCAAAAGTTACTGATGTTCCACCACTACCCTCTTGGCTATCACCGCCACCGGAACTACCACCACTGTTAGGGTTACAGTGGATTAACAGTGGATTAGCAGTGGATTAGCAGATGGATTAGCAGTGGATTAGCAGTGGATTAGCAGTGGATTAGCAGGTGGACTTGTAACTATAACACCATCCTTATAGTGGTAATTAAGTGGGTCATATGACCCTGGCTCTGAAGGCATATGAAATATCTGGCCCTTGCATTACTGTAGCACCAGGGTTCATTTCAGTGATGTATTGATGCTTGTGGAACAATTTAGTAGCAGTGGTCATACCTATATACCTATCACTTTGAAGGAGAGGGTTTTTACTAGATGTATATAAGTTACCATCAGACAAATATTCTGCATATTCTCCTGTTAAAGGATCTATTACTCTAACCATACCGCTTTTTGTTACAACTTTGATAAGTTTTTTTGCAGCTCTATACGAACTATTTTCAGTTATAGGATCATGTAGAACAGTATAGAAATTTGGTGGAGTTTCATTAGGAGAATTAAGTTTAGCAGTTGGTGTAAAATTAAGACCAACACAATAAGTAATATTAGATCCAACCAGAACTAATCTTTCTTTTGATTTAGCCTGTAATAAATCTATTTGTAATTTTTTATTAAATATAGTTGTAATCGCATTTCCTTTACTTGCTAGTTCAATTAAACTATTTTCAAGTAAACTAATTATAGGAACTATTATTAAAAAGTGTGCGAAATATATAACTGTACATATTTGCCCGAATTCTATGAATGGAGATTCCACATGTTTAGCTCCTAATTCCATTAAAATTATAAAGTTACCTACAAATATGAAAAATGCTGCTTTACTTATAGGTTTAAATTGTGTACCCCTTGACCTAGAAAGATCAGTGAAAGGCATAACTAGTAAAATTAATATAGCAGAAAACATAGCAATAACACCTAATAATTTATTAGGTATAGATCTAAGTATAGCATAAAATGGTAAAAGATCAAAAAATTAACATGTATATAACCATTGTGTATTTGAATTTTAACAATGGTTATAATACAATAGACAGGCTTATAAACCCAATTTATATAACATTTCTTTTATAAAATATGGAGCCACTAGTAACTTTAGATCCTCCATGGATTATTTGAATATGTAAATACGGGGTTTATTGTGCCTATTGTAATGTATAGAACACTTGAGCTTAAATTTATCTTGTAACGTAAACATAAGTTTATCTACGTCTTGGTTAGTAAATGCATAAACACTAATATGTAAACCGTTCCCATGACGACTTCCATCGTCCATTATTCAGAAAGCTAGTCCTCTAGAGGTTAAAGCTTCATAAATAAATTCTGGTACTTTTTTTACCTTAAATAGATAAAACATTTCTCTATATACATTAAAACAAGGGAGTTGCATAGTTGTGAAAGATATAGCACTATATGTTTTTTTAGTCCTATTGTCCTTAACTGTTCTAGACTGGGGGATATAATCACTGACACATAAAGGCTTAAAGAAATTATAAACATAATGAAAATATCTTTATGTGTTACGGAAGTCTGAGCATACACCAACCTAGAAATACCAGAAGGAGATCTTTTTACTATGTGACCATCTCCGAGCATAATACCCACTAATATATCTTTAATGTCCTCAGGTATAGTTATAGCAGCTCTATCAGTTGAAGATAAACGCGCAATACCTTTTGTAGACCGAGTTAGGTATAATAATATACCTGCTTCTAAAGCGATAATAGCTATACGATCGTGTTAAAAATATATTATACGTTATATCACTACAACGATTGGACTATATCTTGATTATATAAATTATCATAAATAATCTCTATAAGTTTTGCGTTTAGTCTCTGAAGACCCCTAAAAAGTGTAAATTTAATAGGTTTCCTGCTGATTGTCTAGATATACTTAGGTATATGAGAGTTTCCAGCATTTGGCAAAATTAAGTGACATCTTTTTTATCACTCGGGTACTATAGCGGGAGGAGTTTGCATTGGATTAGCCATTACATAATTTTCACTATCACCTAAAAGGTTAGGCATAAAAAATACAAACATAGATAACACTAAAATAAATATAAATATAGTAATTAAATCTTTAAATATAAAGTAAGGGGCAAATGGTAATCTATCATAATTACCTGAAACACCTAAAGGATTACCTGAACCTGCACTATCGTGTAATGCAATTAAATGCATTAAAGCTAAAGCAGCTAATAGAAAAGGTAAAACAAAATGTAATGCAAAAAATCTATTTAATGTGGCGTTATTAACACTGAAACCACCTCAGATAACAAAGTAATTATGAATTATTTATAATTTAGAATCAAAACCTCTCAGTTTTGTTTAGACTATGTCTTCAACCTTTAAAAGGTTGTGAGGGTTCATGTCAAGCTTATTGTGTAATCACTCACTTGTTAGTCGTTGAACGTTTTTGACATATCATGTCAAACTTCGCTGCAAATAATTTAAGTTAAGGTGGTGTATTAATTAAATGTTCTTGCAATTTTCCTCATTTGCCTCTAAAACATTACTGTTTTAAGGAGCCTATCATTAACAGAATTTATTCTATTAGTATAGGGAAATTAAGATTACAATAACGATAACTACAACGTAAGTTTTTTAACCATTTAAAATATTGGATATTCTCAAGACCAATTAACGGATGTAGACCTGAAAATGAAAAAAAGTTAATCACTGTTTGTATGTCAGCTTTAGAACATACGGAAAATTGATTATATATACCTTTTTCAGTGCCTATATTTCTACTTGTATTAAACACCAGTTTAAACGTTTCAAATAACATAACATGTACTCTCTGTTTTAATTGAAAACACCCGTCATTATTACTTTTTATAAAAAATGAACCTTCAGATATGGTAAATCCAACAATTCAGTTTTTAAGAAAGGGTAAATTTGCGTAACCTGAAGCTGTTTCAGGTAGTTTAAAATATGTAGGTATTTCTGATTTACCCTTGGTAATTCTTCATATACTTTTTTATTTTGTTTTAGTATAGACATTGCTAAATCAAACTGAGTTCTTCTAGTATCAGTTAAAAAGAAAATACCATGATATACAAGTAATGGAAACATAATCTCTTGCAAGTCTGTTTTATTAATTATTAGTTTACAACTTGGACTCTTATGATCTCGGTTGATTGAAATTTTTCCTAATTTTAATACAGATTGGATATACTGTAATGTAGAAATATCATCTAAATGTATTGAAATTACAAGTTTAATGGTTATAAATCCTTTTTTTGTTCTAGTTACTTGAATATATCCATCTCCATCTATTAAACCAACCAAAAACGATATAAAAGATGAAGGCATATCTTTTTATTTCCTTTTTTTAAAGCGTGTGGACTAACAGTACCTATAGTGGGCAACATTAAAGCTGTTGCACACACCACGGAATAATTTTCTGTATTATTATTTGACTCAACTATATCTTGTCCAACTCAAGGTATGGCACTCATAAGGCTAGTTATAACTGTTGCGCCTCATAAAGACATTTGTCCATATGGTAGCACGTACAAACTTACTTATTATTAATAGAAATATGAACAATAAGCTAGAATAACTTTGATTTCGTATACTCTATTAGCTAAGCTTCGGCTAAAAGTTCCGACTGTGCATTAAGCAGCATTTCAGCCACCCATTAGTGACCCAGTCTGTCGCGATCATTTATATAACCGATCTTGTAAAAAAAAATACTTTTTTGATCGTTTTCACTAACATCGCCAAACAAGTACAATATTGTACTTGTTCAATAATTCTGTCAAATTATTCCACTTTAATCTTATTTTCCTATAAAAGTTGCATAGAGATTTAAACTCATGGGACTATATTTTATTTTAATTTAACAATTCAACGGTTTTTCAATAATTTACTTTTAGAAAGGATAGCTCTTGTTATAGTTTTATATGAACATACTATATTGTCAGCGAGATCTCTAATACTAGTGTATTCACCATATAAGGTATTATCTTTATTGATAAGCATAACAGGTTTTGATTTTTTTGCCTTATTCATTAATGCTTGTTGTGTGTAAATAATAGGTTTTCTATCTAAAGCTTTTATTGTTAGTCTAAGTTTTGTTGGTTCAGTTAAGGACTTACCTTTATTTAAATTACCTATTTTATCACAGCGTTGTTTACTATAATTAACCTTGATATTTATTCTAGAGATTTCGGTGTGCTTATAACCAAAGTTTGAGCCAGCCTCAGTTAGTATATTATAATCAGGTAGTAAATGTTTTAAGTAAAAATCTTCCAAGTCTATTAATTTCTTATTATTATATATATCTACCGTTTCAGTAAATAATTCCAAAATTATAAAAGCAAAATTTTTCAATTTATACTTTTTTACTGCTAATTTAACTATTTTACTACCACTATAATTAATTAAATGTTTATAAAAACGAGTATAAAATTTATTGGTAGAAGCTGAACCTATGTAATAATGACCTGTTATACAATTAAATATAAGATATACACCACTAAGATCTTTAGTTTTACTCCTAATATCATTATTTGTAGTATCTAAATGTAAATCTCTATATAGTTGTACAGGTATTACATTATTATCTTTTAAAAACTTATCTAGTGTATTTAACGGTTTTTTATTAATTGTAGAAAATTGTCTTTTTTGTATGTTATATACTTGTAAATTATAATTTTTCACTGAAGCTGGGTTTTTTGTTACTTTTTTAACTCTTTATGTACATATATATATTTATCTAAATTACTAAATAAATCAATATTAGCAAGTAATATAGCAGATAAGCCTGTTACAAGAAATATTATTATTAGTCATATATAAATAGTACTCATTCTTTTATTTAAAATTATTATTTTATTAATATAATATTGTAACTTCTTATTTAAATTTAAGCCTATGAATTTATGCAATCTTAATGTAATTTCTTCTTTTGCATGTAATCTGATAATCAACTGTATAATCAATATACCTACTAAACCTAATAAAGTAATCGACATTATTTGTATGTCATATAACATACCTTCTAAAGGAGTATAAGAATCATTATCTAAAAATTTATTTATGTTTTTACATATAGAACCTATATGATCACTAGGATTTTGGTGAATAATTTCATTTTTATTATGTCTACTTATCATAGAATGAGTTATACCTCCTACCATGGATCCAGCTAGAACTACACCAGCTTTTTGCATAGGGGGCATACCTGACTTTACAATTACTTTACCAACGGCAGAAGCTACCCCTACTATAGTTCCACCTAGTCCTATATTACTACCTACAGCACTTATACCTTTTGATATCTCTGCTGCGGCATCCTTAGTGACGTTAACATGTCCATGTAAATTTACACTTTGTTTATCTTCTATATAAAGAAATCCAAAATTGCTCAATTGATAGAATATTGTAAACCCCATCAATAGTATAATGCTAAACAGCGACAATAATTGAAATAGTTTAATAATATATGTGTTTGACAATTTGAATTCATTAAGATAGAACAATACAAGACTTGTGGTTGTAAAGAAAGATAATATATTGGCTATTATATCTAAATTATTGAAAATAAAAGTTGAAATTGTTAAAAGTTTAAAATTAAATCATTTTGGGCTATATGTATAACCCAGAAAGGCTGTAGCCATCATTAAAATAAATATAACAGTACCTAATGTTCAAACTAGTGTTCTAGGAGCTTTATATGACCCGTAGTATAATCCTCTACCTATGTGTAGATAAACTATAAAAAAGAATGCAGACGCTGTGTTTGAATGTAAATATCTTATGAATCATCCATTGTTAACATCACGCATAATATGTTCTACTGAGTTAAATGCTTCTAAAACATTAGCATTATAATGCATTGCTAGAGTTACCCCTGTAACTATTTGTATAACTAAACAAAAAGCTAACAAAGAACCAAAATTTCATAAGAAACTTATATTTGATGGTTGTGGGGAGTCTATAATGTATGAATTAACCAATTTTAGCAAAGGATGACTTTTAAATATTCTCATTTTAATTGTATATATATGTTGTAGCTTTATTTTTAGAAGTAAGTTTAACTAAATAGCAAATTTGGTTATTGTTATATTCATATTAATTGTATGTATTACAGCTTTATTTTTAAAAGTAAGATTAACCAGATAGCAATTCTGGTTTTTCTGTGGCGCTTGCGGTTGCGACTGCTTGCGAAGCAAGCATCAGTATAAGCATCTATCTATATATAAAAATACAGATAGTTTTATAAGTAAAGCTATAGTTCTAATGTCTGTTATATTTAACAAACTTTATTTCAATTTATGTTATCACATGGGTTATTTATCCCTTATATCTGCCTTTCACAAGACAGTTCAGACTATTTCATCATTTTAAATTGCTTTCTATACGGATGGCTACGCGATATTTGTAATAAATAGGTATAACACATTTGTGTTATATCTAGACATATATATAAGTGATTTTTATGCTTTTTATTGTAGAAGGTTACTTATATAAACTAAGGGCATTTATATAAGTAAAATTAAGTGTATTACACATAAACTTGTGCATGATTATTACATAATAATGTAATAAGATTATAAATAGAAATTTACATAACCGTAAACATAATTAAATCTATAAAAAAAAATAAGTATCTAACTACTACTTACTCAGCCTTTTAGGCCAAAAGATCCGATACGTATCCTAGATTTTAGCTTAGTGTGTTGTAGATTAGATTTTGCATAACCCCTTAAAAGAACTGTAGGTAAGCCTTTATAAGAAGAGTCCATATTTTTTATATTACCTTTATACCTAAGTTTAAAAACAGATCTGGCAGCAGTATTACGTCTAGTTAATCTACCTGCTACTTCTAACCTTATACCGCTTACATATTTGTGTTTTATAAAATTTAATATAGTGTTTGTGAGATATAAAGGATAATGAAAAAACATTAAATTTTGAGGTAAGTAAGTTTTATAATCCTTTAATTTGGGTAAACAATCATAACAGTCTACTTTTGACAATAAAAGCTCTAAAACATCATTGTGTTGCGACTGTGCTTTACTGTTAAATTGTATGGCTAAGGAATCAGATGTAAGATCCTGGACTTTTAAATTTTGTAATTTTCTTTTTCTATTGTAAATCTCGTCATATACAGCTATTCTATCCATAAGTGGCAGTTTAAACATTAATAAAGAAGTTGTTAATACTCTAAATAATCTATTTTTTCTATTCCTTAGTTTTGTAACTAAAGTTTCTGAAAAAATGTAACTATTAAGGTATAAATATTTTAAATCTACAAGATTAAATTCGATTTTCTTATTGTAAACTCTTTTTGCTAGCCTAGTTAAAGGTAACAAGTATCTTTCATCAAATTTAGATTTGTTAAATAATAATAATTGTCTAAAATAAATTGAGAAAATTTCTCTACGTAAACACTTAGTAACATAATCTTTTAAATATCTTAGCTCATAATTCTTAAACTTGTTACCACCTATTTTGTGTTTTATGTTAAGCATTTTTAAAACCATGTTTTTATGTTTTCTTACCTTTGATTTTATATTTATGCTTTTTTTCCTTAATACCTTTATTTTCAAATTAGAGGGTCAAGGCCCACCAGTTTCAATTAATTCTTTCTTTGTTCTATTAGGTAGAAGGTTATCTATTTGATCTATTGAAGCTATTCTATTTATTTTGTTGAGATAATATTTTTTTTGTCTATTATAAATATATATAGTAATAATCACTTTGTCGTTTGTATGTTTTACTTCTGGTCTGCTAACTAATATTCTATTAGTTGACAACCTTCTAACTCTTATACGTAAGCGGCGTGATTTTATTTTTTTTTCTAACTTACGACTATATAGGTTGAAATAACTTTTTACAAGTTTAAGTATAACGTGATCAGCTATAGGTAGTAACTTAGTTGTATTTTCGTTGTAACAATATATACTGTTAAATCATTCTTTGTTTGCAGGTGGATAGTGTTTAGGTTTACTTACAAAATTTTTGTTATTTTCTGTCACCTCTGTTTTAGATATATCATATTTTTTTAGTTTTATGTTAAATACATTTAACGTAAGGGCAGTATTGTTATGTTTTACGTTTTCGTTCATTTTTTGTAAATTTAAGTAGGACTTCATTAGTTATGTTACATATATCATTAGAAACTGTCCCAAGCTTAACTATTAAGTTTTTTTCTGTGTTCGTTCAGCAGCATCAGCATCCGTTATGTTTATGATTTTTTTTTATAAAATAAGTAAACAAATTGGAAACCTAAGAAATAAGAAGTTAAGTCGTTTTCATTAATTTTTATTAAAATTAATCATTATACAGGCATATATTGTAATGTTATCATGAGCTCATGCTTCGCAAGGCATGATACACATAAAAAGTACTTACCTTGATATACGCCCAGTAGAATATAGAAAGAATTTAAAAATGCCGAGCATAGATGGAAGGATATTGCTAGCAATGCTCACCTTCTAGTCGTTGAACGTACTTACTGGTTATATTTTTTTACTATTAAAAGATATAATGCTCTAATAAGGTTCGCTTCAAATACACTTATATTTATAATAAGTCTTTCTTGAAATTTGCTCAGGGTTTCCGGTGTTCACTAAACACTGGAGGACTAACATTAATCCCGATTATCCACCTTATACAAGATGGTTTGTGTAAAATATGCCGATATTTATACCGATACTGTAGTACTCTAGTACTAATACAGTGTATTAACTGTTAGTTTATTTTCTAAAAGTTATACAACTATAAACAAAATAAAACACATACATTAAAAAATGAGATGCATGTGACCTTAATTAGTATTTTATAGCTAAACTTTAGGTATTTTATCTATAACATACTTTTCAAAATGTAACATGTATAAGTTAATAACACAGGATATGAGCAAATACTTATGCAGTTATAGAAATAAGTATGTAATAGATAATATATAAAATGCTTACTGTACAGTTTAAATAACGGGTTTGAATTGGTTATTGGATGCAGATAACAATACTTATATGTAAGCATAAACAATGCAAATATTTACAATGTTCTATACAACAACACAAGTGAGTGGTATAATACCTTAAATACTTTACAGATTGTCAACAATTATTACGTAATTACAAATTAAGAAAACTGAAATTTTAGCCAACATAGCTAAATTTTAATTATATATATTTCTTTTACAACATAAAGTAATTCAGTTGTATTTATTATTTAAGATAAGATCACTTGTGCTTTAAAGTAATCATAGTATGTAGATATAAAGTAAACCAACTAAGTATGTTGTTATTTTTTCTTTATCAAAAAAAAACATAAAAAAAAAGATTGTATCCATGTTGTTTTAATATTAAGTAAAGATTTACCACAAGATTAGAAACCCGATTAGAAACCCGATTAAAATGTTCAGTATTACATATACCATAGTTTAACTTTGTATAGTATTACTATACATCTGTTAAAGGTGCAGTTTATATAGGCTTGCGCATAATTAACCCAGCTATACCATATAAATTTGCTTTAAGCACCCTACCCTCTAATGTTATGTTAACTCATCTAGAATGTATAGTAACAATAGATAATAATATGAAAAAACCTAGCAATGTGTCTAGAAACAAGTAGAAACTTGCTCTTACTCTATTGCTTAAAGCAAATGATCCTATGGACATAAAAAAGGAGGCATATATATAGCTGTTTATTTACCAATGATATAGATAATGATAATAAAAGAATTGTCATATTGTTTTAAGATGGAGTAAAGATTTACCGCATTACTCTTTAACATTTAAAGTCTCAGGCTAAAATAAATTTGTAGTCTTTATATAACACAATGATTCCCGATTTAGTGATGGAGTAATACTGTTTTAACTATATTATAAAATTATAAGTTTTATATATTACACAAGCAAAGGGGCACAATAAATAAGAGTTGTAACCGAGTAATGCAAACCGTCTAAAACTGGTGCAGGATATATACCTAAAACTACAGTAAAAAGGACTAGTGTTAACAAAATATAGTATTCACGTTTATTAAGATCAGAAATATTTACCTTGAAAAATTTAGCATACGATCCAGCAAAAGCTATTCTGTTAAACATGTAAATAGTATAAGCAGCTGAAAATATTATGGAACAACTAGCTAATATACCTAAAAATGGTAATCTTTCAAACGCACCATATAGTGATAAAAATTCACCTACAAAGTTTAAAGTAAGAGGTACACCACAGTTACCTAAACATAGTATAAATAAAATAATAGAAAACAAAGGCATAACTTGGGCTATACCTCTATAATAGGTAATTAATCTAGTACTTGATCTGTCGTATAATACACCTCCAACACATATAAACAGCCCAGATGAAACAAAGCCGTGGGCTAGACCCAATACTATACCACCTTCTATACCTTGTATTGTGTTACTGAAAACACCCATAAGGTATACAGCAGCATGTGAAACTGATGAGTATGCAATAAGTTCTTTAACGTCTATGGTTCTTAACGTACTTAAGCTGGCATAGATTATTGTAATAACACCAAATAAGTAAATTAAAAAAGTACAATTTAGATAGGCTTGTGGTAAAAGAGGTAAAATTAACCGAAGTATACCATATAAACTTAGCTTCAGCACTATACCTGCTAATATTATACTACCACTTAAAGGTGATTCAACGTGAGCTTTTAATAATCAATTATTTAAAAAGATGAGGGGTGTTTTAACTGCAAATGCTATTGCTATACCAGAAAACAAAAAAATTTGTGTAGAGTAATTAAATTTTGTTTTGTATAGAGCATCAAAATCTGTAGTTCCTATCATTGAATACATTGTAACAATAGATAATAATAAAAATAAAGAGCCCAGCAATGTGTATAGAAACAAGTAGAAACTTGCTCTTACTCTATTGTTTGAACCAAAGGATCCTATCAATAAAAAAAGGGGAGGTAAAATACTCTCAAAAAATATATAAAATAACAAGATATCAAGCACTAAAAACACTGATAACAATAGTGTTTCTAACAACAAAATAATTATTAAAAACATTCTTAAGTTATGTGTAATTGATGTTCAGTTAGATAATAACGAAATAGGCATTATTATAGTCGTTAATAGCACAAAATATACGGACAAACCATCCAGACCTAAATAAAAATTAAAAGAACCTATCTCATGATATTGTTGCACAAACTGAAATTGATTGCTACTGAAATCAAAAAGAGCGAAAATGATCAAGGAGACTAGTAAGGTAAATATGGATGTTTTTAATGCAGCAGATTTAAGATGTTTGTTGGCTCAATCTGGTAAGGATTCTTCAAATATACTCAAAGAGTTTTCCTGATTAACATGAGAAAAAGTAGAACTATGGTAGTACATTCTAGTAGATATAAATAGTATACCTATTAAAGGTATTGATAATAATAAAAGGATTATCATATTGTTTTAATATTAAGTAAAGATTTACCACCGGATCTTTTATTAAGATAAAAAATCTTTGGGTAAAATAGAAATGGATTAATCTAAGGTAGTGATAATAAACGAATAGACAGCTCCTATACTAGGAAGCATGATAAAAGCATGATAAGACAAATCACTTTCTACAGGTATATTCATAAAGACGTGAGCTTTAGGCAGACTATTAAAACCTAATTTTAATAAGTTGAAAGCTCTAGTTATAATAAGTTAGGGCTTTATTGTAAAAGTAAAAGTAAAGTATATTTATGAAAACACAAGCCTTAAGCTAACTATAAAGAGAAACAAATATAAGAAAATATAAGATAAATCACTATAATAATTACATATAAAATAAAAACCTCTAATGAGGATACCAGTTATAAGTAAATAAATAAAATATTTTTTTTATATTTTTAGTATTCTATAAAGCTATCAGGTTTGCTGTTATCTTTTTTATATCTTTTACCATCAACACTACATTTAGTGTATTTTTTATGAGCAAAATAAAATCTGGGTAAGTAGTCATGTTTAGAAATATTGTCAAAAGCATTGTATTTAGCAACTTGCGAAGGGTTCATATCGAAGATAGCAAGAAGATAGGCATTAAGTCTTATGTCAAGCTGGCATAACATATGTCTTTTTCTAGTACTAGCCCCACTAATTGTAACACCATGACCTTGGTCAATAAATAATCTTACAACACCATTTCATGGAATCGAAATAAAAATGTACAATATATATTTATCCGATTCAAAAAACTCAATGTTTGCTTTACATTCAATAAATGTATATGGTGTTCTACATTTAATTACAAGGATTAAATCTCCGTAAGGATAGTTTATATCTTCTATATCTTTATCCTTATAATCACTGCATACGTATCATAATATACATTTTTTTATTTTTAATGTGTTAAGGTTATATACAAAATTATTATGTGGGATTCATATGGTTTTGTTTGTAAAGTATGTAGAGGCTATAATATCTCCATCATCTCATCATCTTAAGGGCGTTTTTTATTTTTACCACTTGAAGATGTAACATATATAGCGTTTAAAGGAAACACTAAAGAAAAGTTTAAATCATTATTGTTGTTGTTATTATTCACGTTATGTTTTTTATTATTAGAAAAAAGGCAATATTGCCCGAAAAAGTTAAAATAAGTTTGTATTAATAAGATATAGAATATGTTATCTAGAGCCCTTATCACTCTATAGCTACCAATCCCAATACCAATACCAATATCAAAACCAATACCAATACCAATAGATAAATTGTTTGCGCTATAAGTAGTTAGCTACTTGACCTGTTTATTATAGGAAACAATAAAAATGTTAAAAAAATTTAAGGGCGCTCTAAGGGTATAGTTCGCGCTATTTCATGACAATAACCATATGTTATGTCTTTATAGGTATTTGCCTATTTTATTAATAAGATGATGTTTACTTTGTAAACAAACTGATCCATATGTATTAAGGCTAGGTCTTAAACACAAAAACTGATCGTCCGTTTGCACTTACAGGCATCGCTCGACCTAAGCTAGTAACAACAAAACCTAGAATATTGGCATTAGTTACTTGAGCTCTAGGTATTCATATACCTTCATATGTTACACCGTTTTCTGTATACGTGGTCTCAATAAAGTGTTCACTGGTACCAGATGAAGCATTTGTAAGAAAACTATTATTAGCTCTTTCAAACTTAAGCCCTTTGCGCATTAGACCAAGTTCTGGCAGATCTACTACTTTAGTACGATTCTGAGGATACAAGCGTTTAAGGTTACCACAAGTACAATCATTTAAATCCAAAACCCCAAAAAATGCCTTCCTTAGTCGTGTAATGCTTTGAATATAGGTCATATTAACCTCAGTTGGCCTATTGTCCTCTTCCTTATTAAGAAGACCGGGTTTAAAAGTATTTTTGCCCTCAAGCCCTTTACCCATAGTAGGTTTAGTGCTAAATAATACAAATAACAACACTAAAGGAATAGAAACACATAAAACAGCATAAAACAGATTAGATATAACAGTAGATATATTAGAAATAGCAGAAGTAAGCACGCTAGCACTACATAATGTTGTTAATAAAGAAAGATCAGATTGTATAGGCTGACTGATGAATGCATGCGGTCTAGGTGGGGAGTTTAAAACTCATTCCAACGAATTGAAAGCTCTAAAACCTTTACTAGTAAGAGTAGATTCTAACTTACCAAGAGTGCTACTAATAAGAGAGTGTTTTTGTGCCCCTCTACTAGAAACATAAAATCTTTTAGAAATATAAGGACTATTAGCTGTCATTCCTAAACCAAAACCGGAACCGCAAGTAAGAGAGTGTGACATTCTTTCTGATGTCTTATTTTCAGTATTTTTATAAGCTTCACAGGAACCGAAAGGAAAGGCGTATTCCTGCCAATTGAAGTATAGTAACAAACCGTCAAGATTTTCTCCCGACAGATAGTCTACTTCGTTGCTAACTTAAATAAAGTGATGTAACCTGCCTATACAAAAAAGAGGCTAGACTTTTAAAATATTTGGTAAAATCTTACAATAACATAAACTAACAAAAATGTGATAGGTTGCTTAGTGGGCTTTATGTCCTATATATTATAGGTTATTTAGATTAATTATACCTCATGTCATATAGAACCCTTCTGCCATTACACCCTATTATTTATAATATATATCAATAATAAGGTTTCTGTTTTCCGCATTTAAATACGGGATAAGCGCCTATAGTCTAGACACCAGTTAACAGAATTTCGCCTTTACCCCTATGCCTATAACAAACAGCCTCACATCTTGTTTTTATGCTTAACGTCATTACCTTATAGCATAATATAACAATATAGAGGTGTAGATACCGCCACAAATAT-AGCCCATGCTGGTGATTTGTAATTACTCGCTGCTATAGAATTTTTTAATTTTAAAAGTTTAATATCCTTTACTTCCTTAGTTAAATCTGGGTTATTTAATACATTTAGGGCCTCTTTAAATCTTAAATAGTCAAAATACTTAGAGGTTAACAAAGGGTATTTATGAAAAATAGGTAATAAAACTGATTGTATGGTTTTTCTGTCTCTTATGAAAAATTGCCCTTTGGTTCCATCTTTGGTAACTGAGCCTACGCCTAACTGTTTTTTAACATAGTATAGCGCTCTTAAGTTATACCTAGACTGAGTCAATTTATAAGACAATCCCCATTTATTACCCTGATGTGATATAGAAAAGTTCCCGTCCCCATCTGTAAACCCTACTAATCATTGCTCAAATCAAAATTTTTCTTTGTTATTAGGGTGCTCTCCGTTTAGTCTCTGATGGGTAGAAAGTAAATATTCACTTTCTACCCAAGCGTATTGTCTCCTTGATTTACACATTTTTACGTATGCATTAGTTAGTATAAATTGTACTAAAATTAAGCATGAGTAGTGTAATACGAGTATTAACGTAACAGAAAATACTGGAAGACGTTCAAGCATCGAGGAAAGTTTTATATTTTTTATGTTACCATAAAAAGACTCCCGATCTAACCCAAGAGTCCATCCTGTACCCGCACCGTTTTCGATACCACTAGCAAATAAAAATAATATTATACTTGGTACTAGTAATCAAAAACTAATGTTATTCAATCTAGGGAATGCCATATCAGGACCACCTACTAACAATGGTAATAAAAAGTACGAACCTCCGTTGTAAAAATTACCAAACCCACCTATCATTGCTGGCATGCGTGCGCACCTCTTCGTTTTTCAACAATGACTGGACTATCTCTTTACCTTTAAATTTAACATTTAGTAAGGTATTTCACATGTAGTCTCTGAGGAACCTCTTTAATACAAGTATTATTATGACATATGAGTCTTGATATTCCAGGTTTCCTGTGATTGCCTTTTTCGTATATTAAGAGGTAAACATATGGTGTTTTTTACTCCGCTTAAAGATTACAAATATCATGTAATACCAGCCTTAAAATTTTGAAAGGTTTCCCAGCATATAGTGAAATATAAGTAAAATATTTCTATTTTACCTGGCCATGCTAACAAGTTTTATTTATATACTAAATCTTGTAATTTATATAAGTGTTAACATACATCATTTAAAATTGTTATATATGTGTTATTAGCGTAGTTATGTATATTACTTCTGATTACATCGTTTTTGTGTTGCGTTGCGAAGCATCAGCATCCTATATTATTAGTATTTTTAGGAGATAGCTTTGATTTATCTATAACATATTTGCATTTATTTTGACCATAAAAAATATCATAATTATAGCATGAGCAGTTATAATACTGTTATATAACTGGTTATCTGCTATAAACTGAACTCCTGGTCCAGATAGCTCTAGTCTGATTAATACAGAAAAGGCTGTACCTACTAGACCAGCTAGTAAAGCAAAGATAAGATATAAGGTACCTATATCTTTAGCATTTGATGATAAAAACCATCTTTCTAATCATAGAGATATGTCATTTTTATTAGTGTTTAACTTGTTATTTGTGTTTTCTTTTAATAATTCATAACAACCTTTAAGGTCTCTTAGATATAAGGTCTGCGGCTGAATTGGCGGGGTCATAGGAATAGACAATAGATATAAAGAGATACATGTAATGAGAGGTAAAAAAACTCTCCATAACCTATGTGTTATGTATAGATGCGTTGTTTCAACATTTCTACAGTAGATTTAAGGTTTGAGATTAACATAAGACATTATAAATTTATAGCACATATAACATGTAGCATAGCCTATGAATAATAAAAATAAACTTTATAATGTAATAGTAATATATATGTATATGCATTGTTTCAGTACTATTACAATAGATTTAATAATTGTTATTATAAAAAGATATAAATGTATAGTACACGTTATATAGGGTTTTATTGTTTTTATTCCGATTTATGAACTAGAGATATAAAATATATAAAACAAATATTATACATTACTACTGTAACTAGCAAATATATGTAAGCATTATTACATAAGCACCTCTTAAGAAATAACATTATATATATCTATTATGAATTGGTTTTGTTGCGAAGCATAAGCCTTTGTTTTACGATTGGCCACATAGCATTTGCTCTTTAAATTGAATGTTCATAATAAATTCACAGCGTATAATGGTAAACTTTAAAAGTTTACTATATTTATATAAAAAGAAACAAGGATATAAAAACAATTAATGATGATATAAAGGATAACCACAAAGCAAAAACCAAGTTAAGGTAAATTAATTTTCTTATCTAAGACTTGAACTTAGATCCAAATATTAGAAGTATTCTGCTCTACCATTGAGCTAATAAGAAATTTTGACAAAATCTTATAAATCTTTCTTATCTTATTTTCATATTTATATATGAAAAAAAAACAAGAAAAACAATTGTCTGTGTTGCTTTTTTAAGAAAACATGCTGTGTTGCTTTTTTCTAAGGAAAACAGCATGAGCCTATTTTTTATTTAACTAATATAGCAACATTAAGCCTTTCACATTTTAACTATGGATATAAACTAGAATAATATAAACAGTGAAACACTATTCATATTTTTTAATTTTATCTATAGTTTTAAGGGCCAATTTAGTCCTATATAACTCAACTTTATCATCATTTTTCAAAGCGTTATTAAGATGTTTTAAGCAACTTTCATTAGGGTTGTTTCTGGCAAATTCTATAAAAGTTTCCTTTTGTTCAGGATTAAACCAACGTTCCTTAAGCATAAAGCGAAACTCAGGTCTATGATCGCCAAATAAATGTTTATACTGTTCAACATGTTTTGCTTTTTCACTATGCCATAACTCATCCAGATGTTTACCTAATTCCCCGAATTCATTTAATGGTGGTTCTTCAGCATCTAGAGTGGTAATCATATCTAGCCCCAAACCTTTATCTAGACAAAAAAATAATAGTCAATAAATAATGCATAGACCTATAAACTTTACGATACCTCTAAAAATACGATACATTATATTAAGTGAGAAAGCTCAACTATAGCCCTGTCATAAAACCGTAACTAGAGCAAATATTACTAAAATAAGTATGCTCATGTCTGTAGAATAAACATAAGGCATTAAAAGATATGATATTAAACCAACCAATATGTATAAGGCATAAGTGGTTATAACACCGCTGTCTAATTTGCTTAAACTTATGCTCAATTTAACTAACCCTATTTCCAGCCCATACGGGCCTAGCAATTCCACCGACCCTTTATCTAAGGACTTCACAGTTTGTCCTCCTAATTTAAAAATAAAACGAGTAATATATCTATTATAATATAATTCTATTAAAAACCGTTGGTTAAAAAAACTAAATAAATTGTAACCTAGTCTACTAAATTTGAAAGAAATAAGTGTTTTAGGTGTAAATTCAGGTAATATTAAAGAAAAAACTGTTAATAAGATTGTTAATAATAAAGGCAATAGTTTAAACAGGGTAGGCACAGCGAATTCAGTATCTAGCATAATTTCATGTAGAGGATGTATAAATAAGCTATTATCGGAAAAAAAAGCGGAAGCCAACCCTATAAAAATGTCTCTGCTTATATAACCAAAAAATATAGAAAAAACAGCCAGAATTATTAAAGGCAAACTCATAAAGATATCACCTTCGTGTGCATTTTTGTAATTAGTTAGAGGTCCATTAGCATTAGTTAAAAAGGTTAAGTATAAAACTTTAACTGAGTATAAAGTGGTAAACATAGCACCAATAGTTGCTATAAAATATACAACAATACTAGAAAAATGGAACTGTCCGTAAGCAGATTCAAGTATAAGGTCTTTAGAGTAAAAACCAGTCATAAAAGGAAAAGCTACTAAACTAAGAGAAGCTATTAGCATAACTGAATAAGTTAAAGGTAAAAAAGCTACTAGCCCACCATATTTTCTAAAATCTTGGTTATCAGCTACCGCATGTATTACAGCACCAGCACCTAAAAATAATAGTCCTTTATAAAAAGCGTGATTAACTAGATGAAATAAAGCAACGTTATACGAGGATAGACCCACTGCTATTACCATCATACCCAACTGACTCATAGTAGAATAAGCTATAACCTTTTTGATATCTTGCTGGAATAAACCAACTAGTGAACTAAATACAGTAGTGATACTACCTATTCATAAACAAACAATTAAAACTGTTGAACTATATTCTATTAAAGGAGATGCTCGTATTAATAAATAAACCCCAGCTGTAACCATTGTGGCGGCATGTATTATCAGAAAATTTATGCAAGAGGTAACCAAATATGAAGACCAATTTGGGAACTTTTAGCCATAGCTCCAATTAATAAACAAATACCAATAATAGTAACAACATTAGCATTTACATATGGAGCTAATGAAAATACGGTAGAATAATCTAAACTACCAAATGTTCATATCATAGCAAACATACCTATTGTTAAAAGGCAATCACCCACCCTGTTAGTTAAAAAAGCAGACATAGAGCTTTGGTTGGCTGCTATTCTAGTGAATCAAAAACTTACTAAAAGATAAGAGCAAACCCCCACACCTTCTCAACCCACAAACATTAATAAAAAGTTATTTGCTGTTACAAGCACAATCATCATAAAAGTAAATAAACTTAAATAACTAAAAAATCTTTGGTAGCATTACCTATGGAATATATATGCACTAAACAAGAAACTATTAGTACAGGTATTAACATAGAAACTGTTAAAGAATCGTAATTAAATGATCATATCACATTAAGTGATTCTGAATCGATTCATCTAAATAATGAAAATGATACAGCTACATTATTTAAACCAACCTCAAAAAAACCAATTGTTGCCATAAATGTTGTTATTATTACAGATATACATGTAATTAATTGCGCTCCGCTAACTCCAACTTTTCTACCAAAAAAACCGGAAACTATTGAACCTAATATGGGTAAAACGATTATGGCTAGATACATTATTTAAACTCTATTGCTATACTTCCTCTTCGTTTTCCCCCTTTACCCTAGAAATTATTCTGTTTCCTTAGGTTGGCTGGGGTATTCACATAACTTTTACATTATGCCTGACTATATCTTAAGCAAATAATATTGTGTTCTAGTTTGATAAAAAAAAGGCCTGAAGAAAATGTATATAATTATTTACCAACCTACATTTAGTCGATGAACTGCGCACCATACGTTTATTTGATTGTTGGTGTTTGGCTGCGGATTATCTATTTCATTTCTTCATACAAACCGTTTTTACCGTACAACGAGTCATTACCTGTTCCATTAAATACATTACTGTCTTAACTTGGTAGATTTGCCTTTAAGACTTTCCCGCAATTTGAAGGTTTTGCCATACTTAAACTATGACTAGGCAGAGGTTCACTCTACCTTTTTTGATCTAATTTCTCTGTGCCTATAATAACACTGTGATTATTTGTGTGCGCAGCATGCGGAGCAAGCCTTATTCGAGTAACGTGCTGTAATTTTTTTTTTTAATTGTAAAATTTGTTTAAAACTTATGCCATTTTCATTGAAATGTTTTTTATTTTTAATGATATATGCCGCATTCTTGATCTAAGTGCTTTTACCCTAATATAACATGTTTATTAAAAAAAGGTATGACATATTTAATTATAAGATCAATTTTTGTAACAAGAAATTCACATAATGCACGTTTTTTATAATTCACTACTGTACCACCACCAGATAAATTAAATAGACCCTTTAATATTGAATCTCTTGAATGTAGGCCTATTGAAAAACGTAATTAAACGGATAAACCACTCTTAGTTTTAGATTATTGTACAGCAATAAAAAACTTAGATTTTCCGGTAGAAAATCCTGCTGCTCATCCGGGATGTAAGTTATTATATACTGTATTACATTTACTATAACTTTATAGTTTTTTTTTAGGAAGAGTCTTATAAAATGCTTTGTTTAAATCACTAGATAAACCTAAGTTCAGAGAGGCCCTAAGCTTCACTATTTTTTCTATACCCTCTAGAAAATTATGTTATTTATTTAACATAGATAAAACAATTTTTTTTAATAAAAGGTAGTGTGAATGTTTTTTGGTTGTTACAGGGTGGTTATCGGAATGAAAAATAGTTACCTTAGCTAGATCTTTTTAAGTAGTAACTCTAAATTATACAGCTGAAGTCTTATTAGGTTTAGACACATAACCTCACCGTAAAATCCTTGCACTGACTCAATTAAAGCTCTATCTATTTCATGCTTTTTTATTTGAAGTCAGGCTTGAGGGTTCCATCTTGTACAATATCTAGAATTTATTATAACTGTAACTACAAAAGAACAGTCGGCGTCGATAAGCCCAGTAATAAATAAAGGATGAATGTGTGAATTTTTCTGTGAAGTTTGCTTAGTAGTATTGTTAATTTTGTTACTGATGCTACGCATCGCGATCGTAGTATAACTTCTAGCTGCATTTTCATAGTTAAACTTTTTTACGCTATTCAAATAAGTATTATGCCCACAGGTTACACAGGTTAAAATCAGAGAACAGTTTAATCTATAAAAAGCTACTAATATACCTAAACCAATAGCTGATTCTGCGCCAGCTATGGCTATTACATAGATAGCATAAGTTTGTCCTAATATATCATCAAAGCTAAGTGAACTTACCAGTATTAAAAACGTAATAGCTAAAAGCATTATCTCTATAGAAATAAGCATTAAAATTATGTTTTTTCTGTTTAAAACGAAACCTAAAATTCCTATTAAAAATAGTATTAGTGATAAATTCATTTTTGTTATTATATATATCTAAATGTGTGTCATACATATATTTATCCTATATGTATTACTAACCTATGTGATTAACTATTGATAACTATACGATAAAAACAAACTAAAATTAACAATATGCGCGAATTTTTATTTACAAATAAAAAAGCAAACATGAATAGTTAAATATAGATTATATGTTTATAAGCAGTTAACAAAAATACAATCACTATAATCCACCCATATTATTTTTAAACTTTAGCTGAAATGTATTAAGTTATATATATTGGTATAAGGTTAAGATGTGTTTTTAAAACAATGGCTATATAAATCTAATAAGCAGACAAAAGCATAAACTATGCTTTAATATACTAGGGGGCTTTAGGACTTATAAAGCATACGCTATAACATTTTTCATGCATTATACCATATAAACCCTTCTCCCCTTTATACCCTACCATTTCTAGTTCAAAGGTAAATGATAAGGCACCTGTGTTTCCTCTTAAGGGATTTATGTCTATAATTATATAAACACAAGTTAACAGTAAAGCCATTTACCTATATTCTATCAGTTACATCTCTTCGATAATTATAAAAATATACTAGATACCAATTAAAATAGTTTTATCTTAGGATAAACATGCCATTGTACTCTACGCACACTTTTTTATTGCAATTAAGATTGAAGAAATTATTTGCGTTATAAGTGCTAAGCTGGTTGACTGCTTAACTCTTTTAAATATATACAAATAGTATAACTGGCATGATAAACCTTAGTTCACTACATACAACACTAAGATAGCAGGACAAGGTCTATACAACACAAACAAATATAGTTTTATTGCGCCCTATACAAGTAAAGTAAAATATAGTTATAGACATGGCATATTTTAGCTCTTTTACCGTATAACAGTGGTATTAGGGCTAAAATTATATCTTTTGCTGTTAGCATAAAGCATGCTTTATTCTGACGAGTTATTAAAAGCTATGTTTAATAACTCGGAAATCATAGTACGGTAGGGTACGGTAGGGTACCGGTTAGCGCTATATAACCGCTAGGTGGTATAAAGTGTAGATTCTTATTAAAAACTCCTTTAAAAGCATATCATAATAATATGATATGTGTACCTACTAACATAGTAGGCTTTACATCATGTTGTGTCATGTTTCCTGTGTTAGAACGCAGTGTTTGATTACATATATTTTTTTGTTCTAATAAATAACATCTTAATTCCCTGTAATTTTACCCCTATACCCCATGTAAAAACCTTGGTTTCTACCTCGTTGTTTTTTACATGATAGGCAGAAAGGGGAGCAGTAACTCTAGTATCTATATTTATTTGATCAAAAAATTCTTTTAGTTTTACATGATAATGACACCTCCTATTATGTCCTGCTCGTACCGATTCAGCTGTTACAAGTAAAAAGTTTATTATTCTAAGGGCATCCCTACAACAAGACTGTAAAGGTAAGCACACAAAAGCGTGAGGTTTAGGTGGACTGTTTAATCCTCACTCTAAAGAATTAAAGGACCTAGTAAGGTGTGTTTGTAGTAAGTCATAGTAGAATTGGGGAGTTAATCAAGGATACCTTGATATAGCTTTACCCACTACTAACTGAACATATAATATGTATAAAAATAACCATGTAGCAATTACACTAATTATTGATCCTAAACTACTCACTAGATTTCAGCCAGCAAAGGCATCTGGATAATCACTTATCCTTCTAGGCATACCTTGGAGCCCCAAGAAATGTTGTGGGAAAAATGTAACATTTACCCCGACAAATAATATTCAGAAATGCGCTTTAGCCCCTCACTTGTTATAGTCTACACCTAAAATTTTAGGTATTCAAAAATATCATGCACTGTATAGTGCAAATACGGCACCCATTGATAATACGTAGTGGAAATCTAACTAATACGTATCGTGGAATGCTATGTCCAAGGATGCGTTAGCCAAAACTACTCCACTTAATCCTCCAACGGTGAACATAAATACAAACCCTAATGCAAAAAGCATAAATGGTGTTAGTAAGAACGATCCACCATGACATGTAGCTATAGGTTTTAATGAACCAACTGAATATTTTAATACCAGTAGGTACAGCTATAATTAGTGTAGCAGCCGTAAAATACGCTCTTGTCATTTAATTTTGGACAGTATCTTAGTCAGTTCTTTTACAGGTTGACTTCTTGCGTACTTGTCTCTGAGGATCCTTTAGTTGCAATACTTTTTATCTTAGTTATACCTTTTACTTCCAAGTGTTGACCATTAGTTATCATAATGTACACTTTTCTGAATTTCAAATAATTTACATATTTACCTGCAAACACTTTATATGTATCAAAATAATTAATTAGAACCTGTGCAGTTTTAAACCCTGTACTTTTGTAGCACCATATACCGGTGTTATATTGAGAAAGGTTACCCATTTTAACAGTATCATATAGAAGTTTTAAAGGTAGAACGTCATTTTGTTTTAAAGAAAACTCTAATCTAACACTAAATCCCGTTTTATGTGTTGCTAGTCAATAATTATCTAATGACAAACAATTTAAGGGTGGTAATATAATATAATTAAAATCTACATCATAATTGTGTTTAAGTAATTGTTCATATTTAGGTCTACTTACAAATTTACCATTAATTAAAGATAAAATGTATGATAAACCTTTTGCATTTTTACAAATGTACCTAACTGCTTTTTTGTTATTAATTTTGTATACATTACCATAACCTATTCGTTTTTTGATATAGTAAGCTAGTGCTACATCGTTTTCAGCAAAAATGATGTATAACTGCTTTTTACCAAATCAACCATCACCTTCTATTAAGCCAGTTAAAAAATAACCGAACTCATTATCAGTAAGGTAAGGTTTATGTTTAGATACATGTTCAGAAATAGAAATAAGTTTACTATAACTATTATAAGTATTTTTAGTGTCAGCCATAGCATTTGCACTAAAACCAAAGTTTCCTGCTGATTGTCCTGATAGTTTGTTAAAAGCAGATTTTACCTAACGTAATTAATACGAGTGGACCACTTAAACAGGAGTTTCCAGCATACAGCAAGATTTTTACCGTGAACACAATTTTATCCACGTCTAGACCTACACTATACATGTGATGGCTTCACACTACAAAACCTAACACACCAATGGACATCATGGCATATACCACGAGGTAACCAAATACACTTTTGTTTGAACTTGCAGAGATAGTGGTACTAATTACACCAAAACCTGGAATGATTAAGATATAGACTTCGGGTGTAATCTAGGGTACCAAAAAATCAGAAAAGATGTTGATATAAAATAGGATCACCACCACCAGCTGCTTCAAAAAAAGATGTGTTGAAATTTCTATCAGTTAATATCATTGTAATTCCCTTTGACCTACTGGATAAAATCCTATAAGGGTTTCCAGAATACAGCCAAATTTAACGCCGGCAGAATTTTTACCGGCTAAAACAGGTAGAGATAACAATAATAGAACTGCTGTAATAACAACAGCTCACCCAAATAAAGCTAGTTTATGTAGTCTAATACCTGGGCTTCTCATGTTTAGAATTGTAGTTATGAAGTTCATTGCCCCCAATAAGCTACTTACACCCGAAAGGTGTAAAGCAAAAATGGCTAGATCTACGCTAGGTCCACTATGACTTTGTATTCCAGAAAGGGGTGGATAGCAATTGCGTTGGTAACCTCGTTTTTTTTCTTATTGCCTGCTCCGCTTTTTTATTTTTTCATGAGTGAAAAAGGGGAGCATACCTCTCAGAAAAATAGAAACTCTCGTTACACTCAATAGATTTCTCTATTGTTCGGACTATACCTTCATCCTAATGACATTTGAAAATTCTTTTTACACAATTTCCAATAAAGTTTTTCTGATTTTCCGTATAAGCTCTCTTGTTTCATTTAATTTCTCATAATTACCTTTATTTTTACTGTAAGCCCTCGCTCATACTTTATATTCTAAGGATTTTACCCCCTTCATTGTATCTTTAAAATAAGTAATTATATTTTCTATAGCCCTAGAATTAGTCGTGTCTAAAAGATAATAGTTGTGTAACTCTTTGTATTTAACTGGGTTAGGTATATGAAGTGTTAAACCTATAGCTTGTAAAACTATTTCGTCTAATTTTTGAGTTAAGCCAAAACCGTGTACTGTTCTTTTAGCTGTTTTGCTAGTTAAGTAAAAACTTCCTTCTGCCTCAATAAAGCCTACTATTCAAGGTTTACTCACTATATTACTAATAGAGTTTACACTTTTTAAGGGTAAACAAATATCAGCCCATGCTGGTGATTTGTAATTACTCGCTGCTATAGAATTTTTTAATTTTAAAAGTTTAATATCCTTTACTTCCTTAGTTAAATCTGGGTTATTTAATACATTTAGGGC-
sl18653GENOME                                                                                    AAAATATAAAGGCCTGTATGGATTCTAAACTATTAATAGTTAAAGCTAATAGTATAAAACCAATATGTGATATTGTACTGTATGCAAGCAACCTCTTTATTCTAAACTGTGTTAAGCCTAAAACACTACATATCAAAGATTTTTATCAAAGGTTAAGGATTTAGCCATGACATGTAGCGCGTGTGCGGCAAACACCATAAATCCGGGTTGTGAGTACATACTTTCATATTGTTTTATAGGAAACTGTTTAAATAAAATCTGTATATCCTGTTTACCAAAAACCTCACCTATTGATTTATTATAATTAGAATTGTGTTGTAAGGAAGATAAAAGTTTATTTCCTATTGTTATAGTATCCTTGGGGTTTATGTGAGTAGGATACATATCTGTAGTTAATAGGTGTAACAATTCCATACAAAATGCCTGTCATTCTATTGATCCTAAAATAGCAGGCTTAACATTTGTTTGTGCTGTATAATCTTGAGGGTTGGAGGTTACAATAGTGTGACTACTTCCAGCGTTAGAGGTGTATTGGTTGGAAGTAGCTTGGCATCTGTCAATAAACAGGTCCGTAACTACACTTCTATGGGCGGCCCATTTTATTTCCGGGTATTGTGCTTGGTTTAACTGGAGATATGTGTTGAAGAGTCGTCCATGTTATTTCAGATTGCCCTTGTACGTTTTTATTTGTATGAGGACTGGAAAATGCTTTGCTGATCTGTATGCTTGTAAGGTAAACCTTTACAAGTGTTTTCATTATTGATGAATTTGTTTTTTTATTTCTTTTATCTATACCTCTAAATATAGTTTTAAATATAAATTTAACAAATTTAGCTAAAGTTTTAACTTATTTATACAATAAAGTAAATATAGTAACTAAAGAAACAAGAGTTATAATTGCTAACATAAATAACTGGTTGTTACTGACAAAATCATTTAATAAGTACTTTTCTGATGAATCTGTTAAGTAAGAAAAGAAGTTATCTAGTCAAGATAAATCAATTGATTCTGTCACTGATGGTTTATCTGACTCAACTACTTCTACTTCATCCCTAGCTCATTTATTTTTTATCAGTTTCCTCATTATCAGCCATATAGCACTAGGCTGGGTTTTCCGGTTTAGGTGGCAATTGACCAGTGAGCTAACCGACGCTGGTCGTCTGATTTCATTTGCTCCGTACGAAGAGCTCTGTGTCTAAGGTTCTTATTTGAGGTTTTTTCTCTTTTTATGCAGCCTCATGCGCAGCCTCTTGTGCTACAGCCTTATGCAGCCTTTAGAGCAGCCTCATGTGCAGCCTTTCTAATAATTTCTCTTTGTTCTCAGGCTGCAATTTCCTCAGCATCTACATATACAGTACTCTTGTGTTTTCAATCTTGGTTTCTACGCAATTGTACATCTGGTGACTCCACATTTGGAAAATCTGTATCTTCATCCGATCCTTGTTGCTTTTCAATAGCACCGCTCTTTAACAGCTCTTCATCAATTTTTTTTTGTTCAGGTGGGCCATCAGGATAATTAGGTGTATCGCTGTCGCTGTCACTATCTATTGTATGAGTAGATCTACGTTTTAAAGGTGAATCGTTTGCTATAGGTCCTGCTTCCGGTCTAGGGTTTGGACCTGAACCTGGCCTGGACCTGGACCGGTTCCAGGTCCACCACTATTATTGCCACCTATATTACCCTTAATTAAAAGGAAAAATTCTAACAGGTCTTTTAAAATATCCATAAATGGTGACAGTAAATAAAGAAATATAACTATTAATATTAAACATAAAAAACCACAAACTGTAGACTCCAATATATGTGTCTCATTGTAACGGATTCATGTATGTTTTAATAAAGTAATAATTATAAAAGGTAAAAGCATAACTGTGCTAATTAATAATACAGATGAATATAAATAATAGTCTATATTATTCATACTAATATAGCAAATAAAATAAAAACAAAGTAAATAAGAGATATTTAGATTAAGGGTATTATCATATATGTTATCAACTAAGGCTAATAATAAAGCAAAAAGCCCTTTTGTGTCATATATAGCCTTAAAATATTGGTAGGACTGGTTGCAATCCATAACATGATACAAAGTATCCACAAGCAAATTATAAAAAGTGTCACGTATGATATTCAGAGGTGACACTATAAGATATTTTGTATACTTAGCCAAGTATACTAAAGAACGTATAAAGCTTATTATACTGATTATGGTTCCAAATTCAACATCACTATTAGTTGAGTAACATCTTTTCATGTTAAAAGATAAAGGTGTGTTATTAGCTAGTTTGAAAGCATATTTTGATTTAATAGTTGACGCATTAGAGATTTGTCTACTATCTATGGATAATGCTTTTTTACCCAATTCAAAAGCAAAACCTAAGGTCAAAGCTAGAAGAAAAAATAGCAGAACAGTTAAACCATAAATACCATTAGTATAAGCACTAACAAGATAAGGATAAACCAAAAGAATCTCTAGGTCAAATAATAAAAACAATAAAGCAAATATAAAAAAAGATATACTAAACTGTGTTCTGTTCTGACCCAGAAATGAGCTAAAGCCACACTCAAATACACTATTCTTTTCCATATAAGGGTTATGAGGAGCAAATATTAAATTGACACTTAATAATATAATAGCCAATAAAGGTATAAACAAGTAAAAAAATACTGTAGAAGACATTTAAAGGTTAAACATTACAAGTGTCAAGATAATTGCGCTCCTTATAAAGCTCTTTCCCCAAAGAGCAAACGATAACAATATCAAACTAAAAATTGATATTGTTATCGTTAAGCTATAGCTTAATGTTATGTTGTTTATCTTTAAACTTATTTCATAAGTGTTGTTTAGATATGACGTAATATAAGCCAGCATGATAAATTTTTCATGATCAGGCTTTAATATGTTTTCGTGTTCATCAAAAAATACTTGTTTAATTA--CT-A-G-----CACAGCACTTACAACACTAGTTAATATAGCAATTAAAGTTAAAAAAACAAAACCACTATCTATAGCAGCAGACAATATCATCTGCTTTGCAAAAAATCCTATCAGAGGGGGCATACCTATAAAAGAAAATAATGTAATGGCTAAACTTAAAGCT-ATACCGGGTTAATGTAAAAATAACCTTTCAATTGAC---TAAG-TGTATGGGTGA-TTATTT-TTTCTGGTCAGCTGTAGGATTGGTCTTTAAAAGAGCCCTTGTTGACAATGGGGTATAAGGAAAAGCCGATAGCAACTAATAAAACAAAAGCGTTTAAATTTGTAATAGTATATTGCATTAAATAAAATATAAAGGCCTGTATGGATTCTAAACT-TTAATAGTTAAAGCTAATAGTATAAAACCAATATGTGATATTGTACTGTATGCAAGCAACCTCTTTATTCTAAACTGTGTTAAGCCTAAAATACTACCAAATATCAAAGATAAAAATGAACTCAAAAGTAAACCAGATGTTCAACTAAAGTTAAAAGCGAAATAAAAATTACTAGTGTAATGTACTAGTTCTAATAAAAATATAAAGATGGATATTTTAGCTATTATGGCAACAAAAGTTGTAACTATTGTAGGTATAGCATCATAGACGTCAGGACTTCAAAAATGAAAGGGTGCAGCAGATATTTTAAACAAAAATCCTACTGACATAATTAATAGAGAAACGTTTAAGTAAAAAGGTTTATACCAGTCTAGCATATTATTTGTATATTCGCCGGCTAAGCTAGATAAACCAGTTATTACATAATAACCATCTAAATTTGTTGTACCAGAATTTGCATATAATAAGCTTGTACCTAATAGTATAAAACATGAAGATAAACCACCTAGTAAAAAATAAGTAAGACCTGCTGAAGTGGATAACTCAGAGTTTCTGTATAGTGTACAAAGCAAGTATAAACCATAACTTTGTAGTTCTATTGATAAAAATATTGAAACTATGTCACTGGCAGATACTAAAAAAATACCTCCTATTATTGTAAATAATATAATTAAAGGGTATTCAATTATTGTAAATTGTTGTTCCATTTTGTTTATAAGATTTGTATCATAGGAGAACTTAGAAAAAAACAGGGCATATAAACTAGTATAATTTTTAATTGATACTTTTCTAGGATAAAAAGCAGTTAATTGCAAAATTATAGCACTTATAAGAAAAATAAAAATATGAAAAGTTTGTGTAATAGGTGTAGCATGGAATAGGCCACCATACAAACCTAAACCTTCACCTAGAAAATGCATATCTAGGTTAGTTAGTGCGATTAGAAAACATGATAGCAAAATTAAAAGAGTTTGCCTAGAGTATAATATGGACTTATCTCGTCTTAAAGTAACGGCATTGGATAATAATAAAAATAATAAAGAAAAGATAGTCATTTTTTTTGTAGAATTCACATCTACCTATTTTGTCTAGATTTTCTGTAGAGTAGAAAAAACGATAAAAAACAGAAAAAAGTATCGAGATGTAGCACCTGTAACGTGTAATATGGCCCATCCGAAGAGTGAGTATAAATAACCCTATGGTCTAATAGTTATTACATACAGTAGATTTAGAATTGAGGTTAACATAAAATAATATAAATATATAGTTATATGATATGTGTTGTCTCAATACCCTAGGTTTAGAAATTGATATATGTGTTGCCTTGTATTTCTCATACAGTAGATTTAGGAATCGAGGTTAAGATAAAATAATATATATCATACTGATTGATATCTTGATGTAGCTTTATCTTTTACTAGTTGAATGAATGATCTGTCTAGAAACAATCATGTAACTAGAACGCTGTGGAACTATATACTATATTTTTGTTACATATGGCAAGAGATGCTCACGCTTTACAATCGCATTCAAATAAAACATGCTGTCTAATTCTGTCCTGCTATTTTTGTTATACTAGCTAGAATATGCTGTTTTATCCTTCCTTTTCCATTACCCTTTGCTATTAGACGTACACTAGTTTTAGGCGTTTGCTCCCTGGTTTCTTTACAATCTATTGCAATATAAAACTATATATAGTTACCTTGCATCATTGTCTATTGGCGGCACTAGCGTAGAAGGAAGCTATAAGAATTCGTGTCGCTTATGTTTGGAAATTAGCATGGCCATAAGCCGACAGGGCATTGTAAATTTTACTCTTATATTTCAAGGTTCTTTTAGCTAAGTATTTTAAAGAAAAATAATTGGAGTATCGTGAGCTTAAGTTAACAGAGCTTCCTATATAACTCTTACCGTTTATTTTATAAACTTTTATCGTAATATCTTGTTCTTATTGCTTAACGCATCATCGTAAATTATAATATTATTGGGAGAAGAATGGAACAATGTTGCTTTTTTTAGATTTTTCTCGAAAGATGTAATACTCCGGCTTTTGAAATGTGTATTTTTTAATGTGCTTTTAATCATGAGCCAGAGGAGAAACTCGAATTCTCATTCTTAATGCATGAAATTAACGTTCTAACCTGTTGAACTACTCGGGCTTTGCTTTATTAATATCATTTATGCCCAAGATAAGATTCGAACTTATAACCTAAACATCTTCAGAGTTCCGCTCTACCAGTTGAGCTTCTTAGGCTTGTGACAGCTATTATTTAATCTGGAGATGTCAGGACTCGAACCCAAAATAACGATATGCAAAATAGACGTTTTACCAGTTAAACTACACCCCCTTTGGCTAATATATGCTATTATAAACGGGTTAATCTGTCTACCAATTCCAGCACTCGGACTGATATCTAAATAAATATAATTATCTAAATATATATATATAATTATAATGTTAAGGCTAGAATGATTTGAACACTCATCTAAACCGTCATGAGCAGTTGGCTTTACCAATTAAGCTATAGCCCTTAAAGCAATATCAAAAATAGCATACTAGTTCTAAAATATGACAGGGGCTACTTTCAACCATTTGGATAATTCACAAGAATGCTAATCCTAGTTACTTGCATATATGGGCGATCTATCCTTAATGTTGCAATGCGGATAGAGGAATTGCACCCCTATATGCTGGTCATGAGCCAGTTATGTTACTATTACATCAATCCGCATATGTCTTACTATTTGTTTATTTGTATATTTATTTATTTCTAGATTTATTTATTTGTATATTTATTTATTTCTAGATTTATTCATATATATTTATTTAAAAGTAAGAGACCTTTTCGACCCAAACGGGGTTCGAACCCGTGTAGTATTGGTGAAAACAATAGGTCTTACCACTAGACAATTGGGTCTATGTTAAAAATATACATATATCTTAATCTTTTTATTTAAGGTTTAATAAAAATGAGCCCAGTGCAAGTATCGCACTTGCTTCCTCCGATTACAAAACGGAAACATTACTTTTATGCTAACCAGGCTTGAAATATTAACTTAGTTATGTGCAAATTGTAAACGTATATTTACATTATATAGTGTAAAGATAAGCGTGTTATTTAGTAAATTACACAATTAGTACTTTATGCCTAAAAACGTCACAATTCTTTAAGCTAAAGCCTATTAATTAAGATCATATCATTTATATACTCAAATCTACAGCAATGGCGTAATAGGCTTGGTCCCATAATGCTATTCGCTATAGTACTTGAACACATAAAAAGACCTAAAATCGTAGTATTAAACTACATATATTTAAGAATATCCTAAGGTATGTTTCGTGCCTATATGCTTTCAGCTCTTATCATTAACTAACATAGCTTTCCTGCCGTGCCTATCCTAGACGGGCATTCATTTGAATTAGTTTATTTATACCCTAAATATTTCAGTGAAAAATAAAATCCCAGTATAAGCCATGGCACTAAGAGGGTTGCGCTCTTAGTTATAAACTTATAGGTCATAGTAACAAAGGTTTTCTTGCTCATGCGCACCTTTGTTAGCTATATTAATATAGGTGGATAAACAACAGGTAAACCATAGGTTAATATACCCAACTCCTTTCGTACAAGGGGCTATCCTTATTTTATTCTAATTTCCTCTAGAAGATAGAAACCATACTGTCTCACGACGTATTTAACCCAGCTCGTGTAGCTCTTTAATGGACGAACAGTCCAACCCTTCATGACTCCTGCATTCATGTGGATGAGCTAAGCCGACATCGAGGTGCCAAACTGCGCACTCAATTTGAACTCTCTGGCGCAATTAGCCTGTTATCCCTAGCGTAACTTTTTCAATAATCCAAAACCTTTCCTTTCTGCATTTTGTGATCATATGCCCCGCTTACGCGACTGAAAGACGTGTAAGTCAAACAGTAAAGCAAGATTAAGCCGTTAAACTTGATAAGCATAATAAATATCATTTAACTAAGTATCTATTCAGGATGATTTATATCATTTGAGTCAATTTCCATTTTATTCATATTTTTGTGTTAAATTATAGATACAAGTAAACAAGAAAAACCATTAAGATAAGCACCTTTAAATACACTTAAAGGTGCAAAATAACGATTTAATTACATCTATACTTTAATATAGTTAAAATCCTACTTGTGTAAAAAAAAAGTTCCAACTTAAATGGATTTATAACTGAATTAGTATCAATATAATACCAATTTCAGACTAAAAATAATAAGCATGTATAGACTACATGTTTAATTGCGATATGCAATTTTACAAAAGTGAATTTGGATACTCCCAGGTACTTTTTATGGGATCTGTGCCCCGCATAAACTGCCACCTAGCAATTGTTCCGATCAATTCTTACAACCAGTGCTTGTGTTATTATTACTAAACACAAACTCTTAAGAGAATGGCCATTATTAGACCTATCTCCTGGCAGGGTTTATATAATATGATAAATGAAGTAAAGGTGTTTCAATTTTGTTTTATAAACTACCTTATACACTAACACTCATTATATCATACTCAGTAACTAGCAACAGTAAAGCTGCATAGGGTCTGTTGAGATAGGTCGTTTTATTACTAAAATTTCCCCCTCTAAGAACCGTACAAGCGACTTTCATCGCATACGGCTCAAGCACTAACTTATATTTGTACGTTGCAAACCTAATCTTGTAAACATGATATTACAAACCTCAAATTCTCACCTAAACACTTAATAAAACACCTAGCCTAGTTTAACAGTAAATCAAATAACATATATAATACTGATGCTCATACTCATGCTCATGCTCATGCTCATGCTCATCATGCTCATGCTTCTTTTATTGCTTGCGAAGCATGCATAAGGAACACAACACAACGCAACACAACACACCGCATTCATAATATCTTTAGGTTTATCATCTAAACACTTAGCTTCGCGCGTTAAATTAACAATTGTTAGAAAGCTTTGTTTACGACAAACTTTTATACTATGTAAGGTAGCGGCTAGAGCAGCCTTAGCATTTTGCGTTAAATATTTTATTTCTTTTAAATGATCCTTATACAAATTTCTAACAATATCTTTTAAATAAGCACGACCCTTTTTTAAGATAGTGTCACGACTTTTAGGTATTTTTGTTTCATGCTGAGAATCATCTATACTATGTATAAGCATAGACCCGTAATCAGCCCTTTAAGCTATTTAGGGTTTTAAGTGTAAGCTCTGGATCATTGATTTGCCCTTTAAGTGCTTCTACCTATAGGCCAGTGGCATTAGGGTTTTTCTTTGTAATAGCTTTTGTTAAAAAAGCAGTTTTCACCTCATGCCTCCTCTTGTCACTTATTAAACTTTATATCTAATAAATTGCTCACTATATCATTGTTTCTATTAGTTAAAATGTGAAATAAATTTAATAAGTTAAAGATAAAAACACAATACTACTTGTACATTTTTTGTATATATTGTTAGCACCTGCTCTAAGTCAGCATCCTTTCAGATAGGTTATAAACCTATTTCTATGATTACAATAAAACATTCGCTTTTTAGAACATCCTCTACCCACTAATGTGTATTTTACCTTACAGTTCAACTCCCACGCGTCAAGAAGCCTAATTAAACGACTTGATATAATGTGGACATTATTGGGCTTACCTAGTTTGTTTAATAACACCTTTATAACTACCTTAGGATTACACTATACGCTAATTGAAACATGGACCCATTAAGGAAAAAGACGAAAAGCTTTTCCTACACTCAATTATATTTGTTACTCCCTTATCATACAAACCTACTTCCTATTTAAGGGTTTGCCTTTGC-ATCATCCTACTTGGGCTTGGTTCCCTTTTAAAAGCCCTCACTTGACTTAGATAATATACAAACA-TTTTTTTTTTTCGAAGTAACAACCTAGTTGTGCGCTTAAATGTATTCATGTTCTTATCCTGTTGTAGTAGTCTAGCTCGCCAGCCTATTAGTAAACTTATTTAGCTAACAGGTTGGCCAGATGTTAACGGGCTTCACACGTAAAAATTACTTTCTATGCATGCCGTATGAGCTCAAATAATGGGTTATTATGGAGGGTTCACACCTCATTGCTATTAAACACTTATCTAGTCGCACTCTCGTCTAACTAGAGGTAAACTGTATCTGCACAGTTATTCCAATTTCACCGAGCCAATCATTGAGACAGCTGTTGTATCGTTACATCATTCATGCAAGACCGCATTTAACGGCCAAGGTATTCCGCTACCTTAGGACCCTCAGGGTTAAGGCCGCCATTGAACGGGGGTTCCTTCAAATCCTAGCTTATATTAGTCAACTAAGCAAATCCGATAACCAGCCGCCATCGGGCAGAGATCACACTCAATACTTCGAATTCATTTCTTTGCAGCGTGCTTTGTTTTAATTAAACAGTCGTACAACACCATTCTGTGCCTCCTATTCCTTTCCTGGTATTAATCAGGAGGAATGGCCCACCTTATCCCTAAGTTACGTGAGTCAATTTGCCGAGTTCCTTAATGATTGTTCACTCGAACGCCTTCGTATACTCTACTTGCTTACTTGTGTTAGTCTTTAGGTACGGTTACACATATAATAAGTGCATCATCTGTTTAAGTTTATTACCACTTAAAACCGTTCTTTATAGTTTTCCAGAACATTTCTCACTTATTTGTTAATATAAAAAAGTATATAAACAAATTTTTGAAAAGTTATATACTATTAAAGCTAGCTTTGCTCATCGTTTATCCCTTTTGGGAGCTTTTAATAGGGATCAGCTTTTATGCTTTGCCTATATAAAAGGTAAAATAAACTTAGAGGCCGTGACTTTATCTAAATTCCATAAGCTTTAGGCGAGGGTGTACCCCTTTATCGTTACTCATGTCAGCATTCTCTCTTGGGTTGCTTTATATTCATTCCTTTCTCCTGCCCCGACTCTCGACTCAGGAGCAATTTACTATTCCTTACAAAGAAATAGTCACAACACTTACCCAATGTTCTGCTACCCCATACGTACAATATACAGCTTACACATACATTGTAGGTATTTGTAGAGCATATATATATATTAATACATATGGACAAGGTCTCGGTATCTTGTTTAGATCCGTTAAATCTTCGGTGCTTTTACCCATATGATTTTTTTTTCGAAAAAAAAGAAAAAAACCAGTGCTCTGTTACGAGATCTTCAGATAGTGGCCGCTTCTAAGCCTATTCCCTGGCCGATTGGGGTAAATACTACCTTAATTTCACTTAACAAAAATTTTGGAACCTTATTAACTCTTGTTCTGGGCTGTTTCCCTTTAGACATACAACCTTAGCGTACTATGTCCGATTATTCAATATACATATCGAGTCCTTCCGAGAACAAATACTCACTGATAGAGTCTTCACGACCCCCCAATGTCCACAAAAAGCAATCTATTTACTGTTGATCTTATAAAAATCAAAATTAAATAAAATACTAGTTGTATGAGATCACAATTCTGTACCTTCTGATATTCTATTTAAATTACCTACTTATATAGGTTTCGCAGAAAACCAGCTATCCTAGTCAGTATTGTCTTTCACTAACTTACCACAATTCTTCGGATATCTTTACAACGATAACCCGTTCGGGCTTTTATAACCCTGATCGTGGTAAGATCACTAGGCTTCGGGTCTAACTTTTGATACTACATCATTATATCATAATTGTTTTATCTATGCATTACTGCTCGCATCAAAAGTTAACTTGCTGACCCATTATGCAAAAGGTACGCTCTTGTTGTTTATTTAAACTTTTAGCGAGCTGCTTATAAAATTGCTATTTCAATCATTTCCCTCACGGTACTATTCGCTATCGCTTATATATCATATTTAGTCTTAGAGGAAGGTTCCCCTTATTTTCAAACAGATATGCACTCCATTTTACTTTTAAGACTTTTCTTCTTTCATTCACATTACTTAAAAAATCTCTTTTGATTTGTTTTCCTGAAGTTATTAAGATATTTCAATTCGCTCCGTTTATCTATGAAACATGTAATTTCTTATTAGAGTTTAACATTCATTGCTAGGGTGTCATATAGTGTAACATCCATGATGGTTATGTAGTCCTTATTAATTTTTGGCACTTATCAGTTAATAGCTCCTTTTTAGGAGTGGACATGCCCTCTTTGATATATAGCTATGATTCCGTAACAGTTTCTTTATATACTTATTAGTCATTTAATTTAAATGACAAAATAATACTATCCATATCTACATCACTATTGTGTATTATATATATGATATCTTTCTTGTTTTATTATTAGCATTACATAATAATAAAAAACTAAGCAAAGCATATAATCGGGTTATTATGACTCGAACATAACAATTCCTCAACCCAAATGAGACGCCTAACCAGCCTGGCTCTAACCCGTCTATGTAGATATGTATAAATTATATAGCAAAAATAATGCCTATAACTACAGAGAATATCCGATTCGAACGGATGTGATCATTAAACCAAATAAGTTTCAAGCTTATCACCTTAAACCACTCAGTCAATTCTCTTGTATTTTCTTTTTATTTTTAATCACTCAATAAAAGTAAATTAGTGTTTGATTCCTCAGCGAGTTGAACGCTGAACATACCCTTATCAAAAGTATACTTTACCAATTAAGTTAAGGAACCTGGTACGTACTACCTCCACCCTTACTTACTATGAAAAGAAAAAATAATGCTTACACTAATCTTAAGGATACATACTTTAAACCTAAGAGGCATAAAATAAAATTATTTTGAAGAAATGACCATTAATGTAAGCTTTTGTTGTAAAAGCAAACGGAAAAAAGATGATTCGAACATCCAGGTGTTAATTACACAATATTTAGCAAATATCTTGCCTTACCAATAGCAATTTTTCCTGTGTAAATATAATGTATGCAATAATATGAATATAAGCGAGTCAGACCGGCCACGATCCGGCATCTACTTTCTCGACAAGAAAGGCCTTTGCCAATTAAGTTACTAACTCTTGATATTATTGATTACGGCCAGTCGAAATCGAATCGACATACTTCGTTTGGAAGACGAACAGTCTACCATTAACCTATGGCCGTTTTTGATTATGATATCTAGGCTAAAAGGAGATAACAAAAAAAAACTAAAGATCAAAAGGGTAAAAAAGATCCAATGCTCAGTATATTGAATTTATTGGACATATTGAGTAGTATTGTTATTGTCACTATCTGTTTTTTTTCATCGTTTTGATACTGGCTCTTTACACTCATCAAATATTTCTTGCTTTCTTTCACGTTTTTTATCTTGTTTTTCTTGTACTACTAACCTATTTGCCTCCTAATGTGCTCTATATAATGCACCTTTACTCCTCTCAAGTATATTAGCAAGCTTATTAGTAAAATCATTAGGGTCTTCTTATTTAGGCTCATAAAGATATTGTTTTCTAGGGGTGGATAGATTATCCAATTTCTCTTCAATCTCAGATAGGTTAAGATCAATCGGATTACCGTCCTTATCTCTAAATATTTTGGGATACCTTTCTTTTAAAAGATTTAAAGGCCAACTGTTAGATTTTTCTTGTTCAGGTAGCTGTTTATCAAGCTTAAAAGCTTGACCCATGATATCTTGATCACTCTTTTATCGCAAATCATTTTCTACTAACACTCTAATAGCAAAAATTTCATGTTCGGTTTGGTTAACACAAGGCTTAATGTTAACTAAGATCCCCAGTAATAGATAGATATAAAAAGTATTAATCAAACAATATCTACAAAGTGTCAGTAGAGGATAGATGATTCCAAACCCAAGTGATGATTATCAGTAAAATGGTATGCTATAAATCTTCATAATGCTACACCTATAAAAGCAGTTCCTATCATTACATGTAAACCATGAAAACCTGTACCAAAATAAAAACAAGAACCATATGTACTGTCAGATATGGTAAAACAAGATACTGTATATTCTAGACCTTGTAAAGCAGTGAAAATTAAAGCTAATGCTACTGTAAATACTGTACCATATAAACCACCCATTCTATATCCTTGGATTAAAGAATGGTGAGCATAAGTAACTGTAAAACCTGAAGATAACAATATAACAGTATTAAGTAAAGGTAGTTCAAAGGGATTAACTGAATCTATACCACTAGGTGGTCATTGGGCTCCCGTTTCGACAGAGGGTGATAATGCGCTATGGAAAAATGTTCAGAAGATAGCCAAAAAAAAGAGTGCTTCACTCACTATAAATAAAGCGATACCCATATTTAAACCTCTTTGTACAGCTAAGGTATGGTTACCCAAATATGTAGCTTCACTAATAACATCTCTAAATCAAAAGGACATGCAACATATAAGTAAAATAAAAGCCATATAGAAGAAATCTTGTGATGAAGTAAAACCATGCATAGTTAAAACACCTGATGTAGTAAGGGATAAAAGCGAAGCACATGTTAAAATAGGCCAAGGTGACGGTGAAACTAGATGAAAAGGGTGAGCTTGAAAGTTACTTCTTATTAGGTACGTCATGTATATTTCTTTATGTAATATGTACGCGAACCCACATCTTAAACATGAAAACGGATACCTTAAAATGTATTAAAAGCCATAATAATAAACTTAGGCCTAGTTTAGGGTATTTTATTATTGTATGTAATAAAAGTAAGGAGCATAGAAAAGCCCTGCAGACAGAAAACGAGGCATAAGGAATAGGTGATTTGAACACCTAACCTACCGTGTGTAAAACGGTAGCTCTACCGTTGAGCTAATTCCTTTAAGACCTACAGGATTTGAACCCACATAATGATGATTAAAAGTCACATATTTTACCAGTTAAATTAAAGTCTCTTTATTATTTGATGTTGTGTATATTTTATGTAAAGCTTTACATAAAATCTATGTATTATGTTATTTGAAGATTATGTTTAATCTTTTTGTTTTATTGTTATAACTATAGCACCAACCATAGCTAATAATAATATAATAGAGGTAACAATAAGTCAAATTGAATAACTACTGTACATAATGTTACCTATACTTGCTATGTGTGTTGTTTCTGCCAGATTACCGTCTCAAAGTTTAGAAGTTACAAACATTATTACATCGTTATTACTGAAATAACTAAAAATTCTACCCAATAGATAACAATAACTTGTATTAACACTAGAGCTGTGCAAACCTAACGTATTAACAGGTAATACTTCAGAAACAGGAAAGTTAAACGACACAGTTATTATTAAGGCTAACGGTATGCTGTTGCTAGTATCACTTAAAAGTTCGGATACTCTTACGTTAATTAACATTAATATAAATATAAATAAAATTGAAACTGCTCCAACATAAACTAATAAGTAAGATAACCCTATAAAATTTAGACCTAATACAAGCAAATAACATGCTATACTTAGAAATAAACCTATCAAAAATAATACTGATACTATAGGATTTTTACTTATTATAACAAAAATACCTGATAATACACAAATTAAAGAGATTACATCCAAAGCTTTATCCCTATAACCATTACTAAATGTTTCACTTATAAGCAATAAACTATTCATTGTCTTAATATCTTTTACTATTCTGCCTCATTAAACAAGAAATAAAAAACAATATGTAAGCTTTAAGCCGAGGTGTGTATGTTTAATTATTTATAATTATTAACTTTTACAGTTCAATAAATTATATAAAATTATAAGGCCCAGCTGTTACACCAAAATACCAATCAAAAAAGAGGGGCTCTACTCGTATGGCAAACAAATCTCTAGATACATCATAGGGCAGATATTCAGCATAATCAACCGTAAGACCGGGAACCCACAAAGAATACTGAGTTATACACCTAAGACCATAGTTTGGTATAGACTCCCAAGTTACACTATAAAGGCCAGCTAATGTTTCTTCACCATCTCGCATGTATCTATATAACGGCAAACCTATAATAAATTTTTACTATTCTGCCTCATTAAATAATAAATGGAAAGCAATTTATAAGCTTTGACCCGAGGTGTGTATGTTTAATTATTTATAATTATTAACATTTATTATATTTAAAAGTAATGTATCTACAGACAAGGCTCAGCTGTTATAGCAACAAAGGTCTTTAAAAGTAAAATAATTTATAAGACTTAGCCCTAGCCTGAGGTGTTTTATTTTAGAAATTTAGTTTCTAGTCAAGATATTAGTTAAAAATTATAATTCTACTATAATTATAAAATATGTATAATAAATTATATATGTAGAGGCAAATTTGAGATATTATGCACTGCGTCCAAAGTATTGTTTGTGATGTAAATGAAAATATATATGTACCAGCTCGATCTACAACAAATTTAAAATTTAAACTTAATACAAAAAATCTATTCAGTAGCGATTGCTTGCGATGCATGCTGCAGAGCAAGAAAAGAGGCAAAAGTGTGTACAAGACTTGAACTTGTAATCCTTGTGGCCGAAACACATCGCTTAACCAATTAAGCTAACACACTATAATAATAAAACCTTTAGTATAATTAGGCAGATATGTACGTTATAAGCATTATCCACAAAGCCCTTAAAGTGAATTGAACACTTATCTAGATATTAACAGTATCTCGCTCTACCGTTGAGCTATAAAGGCTAGAATCGAATAGTAAACACAGATAAATGTTATAAACAATCGACATTTATTTGTAATTAAACCCAGGGTGACTTTAGTAGCAAAAAAAGTAAGTCGCATTTATCTTTTCATGTTGACTCTATTCATTTATTTTCCTATAATTAGAAGGAAATGTAAAAATATAAATAAAATAGCGCTGCTTATGGAA-AACGCAA-AAA-AAAAAAAAAAGAGATCAAAAATTAAAAGTCATAAAAAGACCAGTGATATATAATACAACTAAAGCATAAAAATAAAACATCAAAAAGCCTAAGGTATATAACATATAATAAGATACCTTTTAGGTCAAGAATACTCGGATTTGAACTGAGAATTTGAAGTTTGAAGCTTCCTATTTTACCATTAAACTATATTCTTTGCATGCAAAGCGATGCTCATGCTTCTTTATGCTCGAAGCATGCAGGTTTTCCTATTTTGCTTCAAGCAAAAGTAAAGAGCGCGTGCTTTTGCAACACAATATATTTAGAACATATAGAGTTATAGTTTAATTTGGCCCTATATAGAATTAAAACATTATGCCTTTAGGAAGAAAAGGACTCGAACCTTCGACAGCCATAGCTATTGAGTTTACAGCTCAACCCGTCATACCAACAAACGGAACCTTCCTTGTGTTACAAAACAAGAATAAAATATTATATAATTAACTTTAATGCCTAAGTAATTATATAATTTTTTATTCTTGTTTTGTAACAGGGGTATTTTTAATATTTATTAATCCCGTGCAATTTCCACTACACGAACCATATTTCGACTTAACACCAATCAAAGTCACGCATACGAAGACCACATGCCTAAGTTTTTGGACCAAATCGCCCATATTGAAAATAAACACTAGCCAAACTTATTGCACATACTAATTTCAGCGCCTGACGAGTAGTTAGTACCTATCTGAGATTAGATTCACCGTGCCGTACTTATACACGATTACTAGTAATTCCTTTTTCACGCAGTCGAGTTACAGACTACAATCCATTGTTAGTGTATCTCCATTTTTGGGGGATTAGCTCAATTTCACAATTTCACATCCTTTTGTAAGGTTTATGTGGCACGTCTATAGCCCACAATATTTAGGCCATGATGACTTGTCTTAGTCCCTGTTATCTTATCCAATCTAGCGGGGAACAACTCTATATAAAAATAAAGTAAGGGTTTACGTTAATTAATGGAACTAACCAGAATCTCACGACATTAACTGAAGACAGCCGTGCAACGCTTGTAAATAGATTTCTCTTCCCTTCTTGTTAATTTTACTTTTAATGCTGCTCTTTTCATAATTTCCCTATAAGGTGAAAATCTAAACAAAACAGCGCAAAAAAAAAGAAAATGAAAATCTAAATATTCAAATTGTGGTAAGGTTTTTTGCGGATTATCAAATTAAACAACATACTTCACTACTGGTTTCAGAAACGGTCTAATGATTTCAGTTCCAATGTTGCCAAATTACTCTTGAGGTGGAATGCTTACACTTTCATTTATAGAATAAACTATATGTCTAATCTATGACATTCATCATTTTCTGCTTTGACTATTGGGGTATCTAATCCTGTTCGCTACAAAAAGCCTTCGTCCTTCAACGTCAGTTATCACATAAGGGGATGCTTTCGCCTATACCTGTGCCGTAGTATTTCTTACGAAATGAGGTATGACAGAATTTCATCTCTACACCAGCAGTACTTTAAAACCCCCTCGTAAGTAACTCTAGTACATTAGTCCCGTATTGCAGGCTTGATATACCGTCTAGGTACCCTTTAAACCTATTAAAGATGAATAACACTAGTCTTCTACGTATTACCGCGACTGCTGGCACGTAATTTGGTCAAGACACATAGGCAGACAATGTCATTATCATAATTCTACCTAGAATTTTATTCGACATAGTCGATATCGCATCAATTATTTAAACATTGATGCAACTAGCTATTGCTATACATTCCTCCAAGTTGCTGGTTCAGCCGTTAGGCTATTGACCAATATTCCTCACTGCTGTAATTCTCATCGTGGGCTTTATTCAGGCCCACTGTGATCGATCAACCTTTCAGTTTCGACTGCGTGTATAAAGCTAGTTAGGCTTTTACCCTAACTACTACAACTACACGAGATACACACTTCTAAGAGCAAAACATAAGTTTCTTTATTATTATAAGGGATTTTCCTCCTTACTCCAAGGCGGTTGTGTTATCTTATACTCACCTGTACACCACTACTAGTTAATTGCTAAAACTAGTCGTTCGATTAGCATGTGTCAAGCATTTGGACAGCGTTCATTCAGAGCCATCATCAAACTCAACTAATATATTTTTCTTTTGCCTTATATGTTTTCTATAAACACCATATCTTTGTTTATCCTTTCATGTTAGTTAATAAAGTTATAATGTAAAAATTATTAACTTTATAGTAATGTACATATTGATGTACTACTACTAATATAGTGTATTAACTATTAAATCAAATTACAAGGTTCTACACATTAGTCATGATTTCTAGAGTGAAACAGATATTGTTTATAACTTCGCTACGAAGCAATACTGCAAATTTCACTGTTATGAGTGCACTTTAACCAGTATGAAGCCTTTATCAATTACACTAATGTATAGCCTAACTTATATATAGGTTTGGATACTCTTGAAACGTCAAAAGAACACCCTGCATACTATAAACCTCAAGCATCTTACGTGCGTTGAATAGCAAGCCAAATGTTTCTAAAGCTAAACCTTTTACATTTAAAAATATAAATATCTAATTATATGTAAAAGGGAAAAATATACATTATATATTTTTATTTTACTTGTGTATACTCTACACAGTGAATAAAAACTGTTATAAGAAAATGGAAGGTTTTTAGACCAATTAACATGTTACACTCTTTAACTAACAACGCTTTAATCTATATACGCTATATACTACTTAATTTTAATTACAGTTATATTACAATATTTTAAGTATCTATCTTATTTATAGCATTTTTACTTACATGTTTATTAGCAATCACTCTATTGAGGTGGTGTAGGCTCTAATCATAACCATAACCATTTTGTAAGTATATAACCCTATTTTCTTTATCAATTAAAAGATCAGTGCTATTTCCTGTACACATAGATATGTGTTCGTGAAATGATATTAAATAGGGGTAATTAGAATATAATCAAGTGTAAACTGAAGCTAATATAGTTTTTAGTGTTTCAACACTATCAGTTCTAGCAAAACAAACAATATCAGTAGCAGCAAAACAAACATGCACAGATAAGAACTCACAACCAGGATAATGCTTATAAAATGTACTATGTAATGACTACATGGAGCTTACTTGTAAAAAACGGAATAGATTAGGCATTAAAACTGTGTCCTGTCTTTTATTATCGCATTTTTGTGTACTAGTGTTAAGATTAAGTCTGGTTTTACTATAAATAAAAGGTGTTATACTTGTAGTTATATTTTCCATATAACTCTGCATTACAGTTAAAGCGATGGCTAACCTTCATGTAATAGGAAGTCCTAATATATTAAATAATTTAGCTACGTTCTTAATATGGTTAGATAATTATTTTATCATGTAAAAACCTGTCTATTAAATATGTTTAATGCTAGAAACTAATACACTTATATCCTTGTTATTAATTCTAGGTTAAGTAACATCTTTACTTTAACAATGTCACAATGTAGCATGACCCATGTCATAATTAAGGTGGTGAAGTGCTTCGGTTAGATATTTTCTTTGAATCTAGTGTTCACAATTATATGGTATTGTTATAACTACTTTTTTTAATTGCGTTCTATTACACATAAAGTCTTTTAAACTACCACCCTTTGAGTCAAATAGTTCATTAGCTATAACTTTATCATAGCATTAATTAGTAACCTTGTGTAAAAGAAAATTGTAATAATCTATGGGTTCTGTGTTTTCATCTATATTGTCTACAGTTAAATTTAACTGTTTAAATAATGTTTTTTCATTACTTAGTAACGCCATACGTTGAGGCCCGTTACAAGTAGCATATAATTGAACAGGTAAGTAGGTATCAAACTCAGTGCGGGATTCATCATAGTAAAGTTTATAGAATCTTTTAAATTGCATACAAAATGCTTAATAAAGCAATTTATCTTAAGCTTGAAACAGAAAAATTCCATTGTAGGAGTTAACAATGTTACAATGTTATCAATGTTATCATAGACTCAAGCCTGTTTAGCTTATATAGATTTTTTCTTTGTCTCATTAGCAAGAAAATTCGTTCCATAGACTTTGTTTCAAATACATTAATAAGTTAGTATCTGTCTTCTTTATTGTAGCAGGATTAGCAAATAGTAATAGAGCTCTAGACAACTGGTTTGATTGACAATTAAACAAGCCAGGACTACAGTATAACCTACCCCTTTGATCTAGTGTAACATCTAACAAAAAAACATATATCACTAAAATTATTAAATAAGTGTACTATTTCTAGTATAGTTTCTTATAAAATAACCTTACTATTATGTGAATTATAGGCGCCATTATGAAGTTTATTTTTATTTTTTATACCTTTGTATTGATGTTTTAAGTTAGCATCTAATAACAAGTTATAATTGTCTTGAGTAATGGTATTTAGCAATGCAGTGTTTATTTTAAAAGGTGTAATACTAATATTATTAACCATTACACATAAATGATCACTAAAAAGTTCCGATTGAACCTTATAACCTTTCTTTTGTGTAATAATAGGTTCATGTTAAGGTTATTAGTTTAAAAGATATCCTCCATCTGATTTAATATCATATGGTATAGCTTCTACTATCATAGGCAATTTAGCAACTATGCTGTTTATCTTGTGTTTACTGATGTGATCTAAGAGATTGGTATCAGTAATAAATAATTCATATTGTTTATCAGTAGAGCTTGTAAGTGTTTTTACTAGTGATCTATGTACCATACTTGGCGCATCTAATATTTCTAATAAATTACAACCTAATTTACAATAAAACTCATCATGAAATAAATCACCGTATAATTTATTGTTAGCCTTTTAATTAGCTGATCATAAGGAGTATTTCACTCAACTGTGATCTAGATACTTAACTTTATTATTCACCTCATCATTCTTTTTTAGAGCGCCTATATATTAACCAACAAGTCCTTTACCTATACTTGCTTAAACCTATATTAAACTATTGATACTATGATCCTTACCATAACTAGTGTTAAATTATGTAAGCAAAACAAGAAAATAATGTAAACATATTTCAACTATGCGCTCATGACCTACTTTATTAAGGATGTTATAACTAAAATCGTTCATGATCTTATCCTTATTTCTTTTATCATTATGTTTAAGGCTGTTTAGTAAGCTATGCGTATATATGTTGAGCACATCCATTATCTCCTTAAGATAGTTAGATACTACACCACCTGTAATGGAGGGATCCACTTTACTTATAAAAGGTGTTTTTGTGTTTTTACTTACAAATACACTAGAAACAATCTGTTCGATGTAACGTTGTGATATTTCGTTAGCAATAAAACCCTTATTACTAAAGGAACTATCCAACTTAGATAAAATATTAGTTATAAGAGAATAATAAATTTTCTCCCCTTTTGCTGAATTTATTAATATTTAATAAAAAAGGTTTATTGCTTGGCAAGATAACGTCCAAATGTCTGTTGCGAGCATGCAGGCAAGCTATTGTGCAAATGTTATTGCTAATATTACGTGCAATCTTCTGTATATTTAAATCAAAAGTGGGCTTATAGTTCATAATAATAATAAATAGTGCAATCATATACTCGAGTATCGATACAATCGTCATTATGTGTTAGTGTATTTGTAAAGGAATAACCTATATTATAGATATTTTTAAATACTAATAAAAGAGCTTATTCTGCAAACTCTTCTACTAACCCCTTTACAGCTGCAATACCACCTTCCGGAAGGTTTAATAAACCATATATTGTTGTAACAGGTTCTCATGAGTTGCATAACTTGGATATGTTTACTTCTAAATTAGTTAGCTCATTACCTATTAAATCAGTGTTTCTTGTTTTCATAAAAATCAGGTGTTTTACTAATAGTTTTACTATGGCTGCTAGTCAATTCCCTTTTTAATACCAGAACAATAGCAACCTAGAACAAGCACTGTATACTACTGTTAATAATAGGGTAAATGATTCCTTTCAAACATATCCAATAAACGAGGATGATATTATATATGTATAGCTTAGTTTTAGGTAGTTAAGTGTTAAACTTGATTCTCAGTTTGCTTTAGATAAAAGTGTACTTACTGATAACGACATGTATAAGCAAAACTATGACGTTATACCTAGTGTTAAGGCTATTGCTATAACAAATCATCCATCTTCCTCAGGTCTTCCTTTAAAAGTAGGTTACACAGACAATAATATTACTTATATTTATTTAAGTGTTGCTAATAAAAATTTTAATTTTTTTAACAAGATTAGAGAAAAAGCTAATATGTTACCTGAAACACACAAGGACAAAATTGTTTCATTTCACAGTTCATACAAATTTTATTTATTAAATGCCGGGTCATTTTACAATGTGCTTGCCTTAATAGTATTAAATAATTATGAAACACATAAAATACGTTATTACATATACGGTGTTATATATAAGCAGGTGTCTGATGTTTTATTGGATAACGATATGTAGAATACACGGCAACCTTTAGACCTATATTAAAAAGAATATTATATCTTAAACAGAATATGGATCTTAAATCATTAAATAGGCCTTCAACAGAATATACATCAAGGGAAAACCCTCAGGTTGGTGTAATAGATTTTTAAACTTTTTTAGCGCAACACACACAACTATAAAAGTATATGCATTAGGCTAGAGGACTAATTTAGAAAATCGCACCAAAACTTTTTACATAGATATAGATTTTTATTGAAATAGCTTAGTATTAAGAGTAATTGATGTTTTATTAAGACCTAGATTTAAATCCGTAAAATTCTATTGTTATAATTTAGGTGGGCATTATATAATATTCACCATTAAAGCTTTTAACCGGTTATAATGATATATGTGTAAAAGATGAGGATAAGTATAATATAAGTTGTGTTTTTAGAGATGATAATATAAAGTAAAAATAACCAAAAGTATCAAAGGTGATAATAAGCGAGTATTAGATATATATGGTAGTTATCCTATGTTAACCAATAGTTTACGTAAGCTGAGCAGAGATTTTTGAAGTTGAGAGCTCTCAACTTCAAAAAGGTATCTTGCTTACAAGTTTTTTAAACAAAATAACTTATTTTACGTTGATAATACTCCTTACAAAGCCTTTATTTTTTCTTATCATAAACAAAAGGAATCTAAAAAACTCTACTCTAGCAATTGAACCTTTAGGGTTGTAACTTTGGAATATTAAAAAAAGGATTTAAATAGTTTGTGTGTAGTTATCGTTAAAGCTAGCAAACAAGTATTATAGGGTTATCAAGTTAACATGTCGGATCCTTCAACTAAATCTGGACTAGCAATTAAAATATATTTAAGAGATTACTATAACAATAATATACCTCGAATAAGTAAAACCAGTTTGTATAGATATATTAGAGAAGGTTAGTGTAAAGCTAAAACAGAAGTATCTAGACCACATGAGCAAAACCTATACTACTAAGATGTTAACTCACTGTGTTCTTTTGTAGCCTTACCTGATATGGTATGTTTTAAAGTCTCGTATCTTCATAAACCTGAAGTAATAGATAATTTATTTGCTTTTTATTACTATAGAATAAAAGCGCCACAGGATGTGGAAAGCAATTATTTAGGTTTATTAGCGATTATAGATAAAAATGGTATATCTTTTCCTTTAGGTGAATGAAAAGGTTGATGTTTTAGTGAACAATTAAAATTTGCACAGGGTCTTGGTTACGTAATAAAAGTATTAAATGGTTATACGTTTAGTAAAAGCAATGACGTTTTTAAGGATTATGTTGATAAGATTTATGCCATAAAACAAATCCTATTGACGAAACCCCAAAATCTATAACTAAAAGTCTACTTAACTACTTATTAGGTAGATTTGGTATCAGATTGGAAAAAACGGTAACCAAGATCTTAGTAAATGATAGCTTTGAGGTTTTATCTAGAAAAAAAAGTATAGTATCGCATAAGGCAACAGGAGATACTAAAACTTTAACTAGTTATTTACCTATATTATCTCCTGAATTAATTTCATGCTTTAGGTAGGATATAGTAAAGATAGCCAACAAGGAAAGTGAGGAAAAAACACAAGATTTAAATATAACTTGCATACCCATAAGTGCAGCACTAATAGCTTACGCTAAGATACATATTACTAAGTTGAAAACAGGTATCATAAAGATGACAGGTGTCATATGTTACTGTTACAGAAACGGTATAGTAACTAATATAAAGTTACCAGATAACATGTTCAGTCCTAATGAATTAGGTAGACTAAAGTTAAAACATAACATTGAAAAAGGTATATTTATTAGCGCTGCTTATGGAATATCGCAACACAATCTGATATTATTTATAATAACCGTTTTTCTAAATTTCTAAACAGACCCTAGTAGCGTGTTATGTTGCTTTTTATTAATATTATAAAGGTGAAAGGTATTGATTAATAAATATAATTATGCTTATAGTTCTATATAACTTAGCCTTAAGTAGTAGGGTTAGGGTCAGAGTTAGGGTTAGGGTTAGCATCTAAATCTACCATGACTTAACCTTACTGGATACAAGTAAGCCGGTTCCTGTAATTGTATATGAATCTAAATAAAGGCTAGGTTTAGGATTGCTGTTTCAGAGCTATACTATACTAGATTAAACTTTTATAAGTTTAATGATATATATGTAGTATACTGTTTATTTTCTGCTAAAGACCAACATTCACACATTTGCATATATTTACATTACATAACATAACATTTTAAAATTATCTGTAAACATATGCATAAACCAAATAAGCTTTGGACTTCCCTATGCTGTTTATTTAAAAACAGCACTAAACAATGTGTATCACAGTGATATTGGTATATATTGTAAACATACGTCATGTGTGTGGTTAATAAAAACGTTATCTTTATATAAGTAAAAACACCTAAAGGTAATGGCAATCATATTTAAATAAAACTGCTTAAATTATTACATATACATGACTAGATATAAGATTCTAAATTTATGTAATAAACTCTATAAATTATATCTGTAATATATATAACTTTATAAATAATTTTATTTATGGTGATTATAATTTATCTATAAAAACACGCGTAGTAAATAAACGAACATATCTTGGTAAAATATATTTTGAAAATACATATGTCATCAATATTAGTAAAATAAAAGCAAAAGTAATTTGGTTTAAGAAATAAAAAGGTACTAATTGCGGCATGTAAATAAAAGACATTGTATGTTGGTGCTATCATTTTTGATTTATGATTTATGCATCGCAATCTAATTATAGGTAAAAGGATAAAACAATTAAAAGGATAAATAAAACAGATCTATATAGACTAAAAAAAAGTAAATAAAATTAGCTTTATACTAAGTTGTGATCCCACATAATGGAAGGTGAAAGCCTCAAACCACCAATCAATAGAAAACACATAACTAATGAAATTGTACCATAAACAACCAAAATACAGGATTGAAAGTGGTAATTCTAACTAACAATCAATGGTAGCCCGTACACAGAGAAACAGAGTAAATAACCCTTTCTCTCTGTCTCTCCATCAGCTACTTTTAATCACAACAAAAAAAGCCTCCTATAAGCAGGGTTATATATAAATTGCTATTAAGTGACTTAAAAATAACAAGCATAGTTTAAGTTACTTATATTGCGTGCAAAACCACCACACCTTATGCAACATACTCCTGCCTGA---------AGTATAATTAAGCCTACTTTGTTTGACACAAAACCTGGATATTGTATTAGGTAGCCATTTAAAAGTACGGGTTTTTAGTTTATGTTAATTCATCCTATTTTTTTCAAATGAGCCCATTGCTTAAAAGTATGCAAAATCTTTTATTTATAGCTTATCATAATGTGTAAGATATAGCTAAAGGCAAAGGGATATACGGGCTACAAACAGGAAACATATTATGGGCAACCAAACATGAATACGCTTATGATTAAATACATTATTTACATTATATGACTATTGCCTAAATAGTATAAGTTTAATCTAACATATTATCAAAGCTAAGTGAACTTACCAATATTAAAAACGTAATAGCCAAAAGCAATATTTATATAGAAATAAGCATTAAACTTAGTTTTCTGTTTAACATATAGCCTAAGATTTCTATTATAGTATTAGTAATAGATTAATTATTTATCGTTATTACTTATATCTGTATTTTGATATTTATTTTTCTTAGCTTCCCATAATTTGATAATTTTCTGAAGTCTGCGCTTGTATGTAGCTTCATACTTTTTATCAATAGCTCTCTCTTTTTCTATGTTCATTTTACGGTATTCTTTTCTTTTCTCCTTGGGTACTGGTTTCTTCGCCGTCTTTGGGTCCTTGGGTCTTGGGTCCTTGGGTCCTGGGTCCTTGGGGTCCTTGGGTCCTTGGGGTCCTTGAGGTCCTTGGTTTTGTTGCCCCCTAGGGATAGTATTAAGCAGGTAATCTATCATCATTCTAGGGTCTGTGAACGTAAAATACGGTTTACCCATAAGTATAATATGCAAAACATTAAACAACAAAATAAACGACACAAAAAATAAAATACAACTCACAATAATACATATTAAGTACAAGTATTTATGTTTGCACTTTAAATCTTTGTTTATATGGTTTACGTAAAATCATAACGAAATAGAAAACGATAAACTATGTATCCAATAAAAATTGTAAAAGTAAAGTAAAAAACAAAGATTCAAAACAGATAATATTAAAACAAGAAATAGTTATAATGATAAGTAAGTTGAAAAGATAAGTACGGGTTAGTAGGCTATAAATAGAATACGTATAAAAAGCTATAACCTGTATTAACTTGGTAAGATTGGCTTTTTGTTTTACAATTATAAAATGTAAGTGATTTATGTAGAGCGTTAACTGTATATATATTAAAATAACAGCATTATTGGTTTAAGAAATAAAAGTACTAATTGCGGCATGTAAAAAAAGATATTGTAGGTTGATGCTATCATTTTTGATTTATGATTTATGCATCGCAATCTAATTATAGGTAAAAGGATAAAACAATATAACAGATCTTATGTATAGGACTTGAAAAAAAAATAGTATCAGGCATATATGATATATTAAGTTTTATAGCCTAAAATTAAGATTAAGAGTAGTAAGGTAGGATAATAAAAATAAAAACTGTACCTGTTGATACATGTAATATTAAAGGATAATGTGCACTTGTTACATTAGAATTGCTAATGTGAGCAACCTGAGCATTTGGCCTAAACCACAAACTATATTGGGATTATGTCCTGTCGTCTATTATTGCTGGTACATATGTTGCGGCTATGCTAATTTTAGCCGCAACATATGTAAAACTATATACGATAACAAAGTCCTCTACGCACTAAGTAAAAGCATTAGTAACTATATTGTTACAGTTGATAAGTTTTAAGTTATTTATAACCTTAAAACTTATTTCATGCTTCGTAACTAACAGATGTAAGTCGTTTTCATATCTGAGGGTGCAATATATTGCTTTGTGGTGCTTCTGCTCCTAGTTTAAATATATAACACGACGTGTGAGCATCTTTAACACTAGTTTTTGAAACAGTTTCTAGTATATCTGTTTCTAATTTTAATATTTCATATGGCGTAGTACTATACATAACATTAACACTTGAAGCAGAGTCAATATTTAAGTTATGGTCAGATGTTGCATCAAGTATACTATATGAAGCAGACTTAACTCTAGTAATAGCAATATTACGTATGCTCATGCTTCTTTTATTAAGTTCATCATTTTACTTGTGATTTTCCTTATCATTTTGCTTGAAGCAAAAATAAAAAGCGCTATGGAATATCGCAATACAAGAAATTAATTTTTCGATATATATGATAATATTGGTTCGTGTATTGTTACAGGTCTAATATCGCTAGTTGTTATTAATAGTTATGCTTGTAAGTAAGAACAGATTAGGTTAATAATGTTGTTCATATTAATGTAAGTCTAAGGCGTCTTTAATGTATGATGATGTTAACACTACAAATACTTGTGCTTGTATAAAAGCTATTCCTAATTCTAAACCTGAAAATGCTATTATAAAAGCTAAAGGTATTAAACCTACAAAAAAATAAACAAAGCCTGAGGTCATAATATTATAAGCAAACCCACTTAGAATATTAAGTAACATGTGACCACTTAATCGTAACCACAACTTTATCCTTTCATTATATAATATAAGTAACTTTTATTATGTATATAACAACATGTAACACTGAAGCCCTGTGTAGCTATAACTATAATATTTAATAACGTTTTACCTTAAAAAGCCCATATATTCTAGTAATATTTAACTAATTTAAAGAAATGTGTACCTTTAAAAGGATTAGTTCTATTTTCTTTTATGTATAAAGATATACTAGCTTGACGATAACCTAATGCTCTAGCTGCGGCACCAATAGAACGGTATATTGTAACCTTTTTAGTCTCGACATTAGTAACCTCAACTATATTAAAAGTTTTTTGAACTTTTTCCACGTTAATTAAATTTGGACTTTTATCTTTAGAGTCGAGTAACTTAAAAGTATATCTACCAAAAACAGGTTCAACTTTATTCAAGAAAATGTAATGTTCGAGATATCTTTTATCGATACCTAAGATACGGGCAGCTGTTGTAATAGCGTGGTAAGTAGTAGTGTTTGTTTCCATATCAGCTACCTCAACTTTGATACTTCTGGCTTGAACTGCTGACAATTTAGCTAAAGTTTCTGGAGATCTTATATAGGCAGCAATACGTATCTTCTCTATAGAAGCTTCTGAATGTTTTCATCCGTACCCTCGAGAAGGGCTTTACTTCGTAATCCAGGAGTTTTTAAGATATTATACTCTGGACAGTATACTTGAAAAAAGTATTTGTCCCTAGAAATAACACTATCAATGTCAATGTCACATATTTCTAAGATAGTAACACTAAAATTATGATAACCGTATTTTAATAATGCAACACAAATAGGCATACTTTTTCGTTTAGTAGTCTATTAACATTGTAATACTCCAACAATCTACTTTACATAAGAATCGTTTACCTTTTCTACTTGGTAACGTTTTTTTACCATAAAACAGCCTTGTGTATTGTTAACCCTTCTAGAAATTGGAGGTTGTGTCATACCTAAAGCTTTAGCCGCTTTAGTTATAGAAGTATACACTGAAATTTCATTTGTTTTTAAATATATAACTCTTAAGGCTGTTCCACTTTCTTCACTCATTTTTGCCTTCATGGATTCTGAAACAATAGATTTTCCTAGTCTAGCTAAACTAATTAAGGCTTTAGTTTCTTCACTGTGAGTTTTACCAAAATTAGGGTTATTAATACCTTTAGTAGCCAAACTAATTAATTTTTTAGTTTCTTCAGTGTGTTTATGCCCTAAAGCAGATCTACTCATTTTACCCGTGTTTCCTGCGAATGAATACTTCCAAGTCTTGAGCCAGCTGTAGAGTTAAGATTATATTTGGGTTTTAATAAATCAATATAATATTGTTCTCTACTTATAGCGTTTTCTTTTGTACAGTATTCTAAAATCTCTAATTGGAAATTAGAGTAACCATGCTTTAAGATTGCACTATATATTCGACTTTTACCTTTATTTATTCTAAGCGAAAGATAAGAAAAATCATAGTACACTCTAAATCTCCGGCCTAAATTAACACTACTACCTGTGTAGGTATACCCATTTACTTTGTTTACTCAACGATAAACCCCTGCCTTGTTTTTAGTATCTTTTAATATGCTAGATTTGTTTAAATAAGTATCAGGATATATTACTACAGGAATAAGGCTTTCCTTTGGTTCAGTATTTGTAACCTGTGAGTAATTTCTACGGTGAATTACATTATAATTGCAACCATACTTTAAATTTGGAAAGGAATAAATAGGCTTATGTTCTCGTAATCACAATATCCTATCCTTTCTTTAATGGTAAATAAACTTCATTTTTAATCAAAGATGTTTAAATTATTGTTTCTTCAAGGGTGTGCTATACGAAGTATGGCATCAACAAGATTAACTTTACTATTAATATAATAACAGAATATATAAGAATATTTAATGAGGAAAGGCTATTGTGGTATCTTTAATCTTGAATTACTTAATTTCTATCAAGAACCGGATTTCCCGGCGACTAGAGTACACCTTACAGTATTACTTTTTAATACTGAAGAACCGTCTACTCGTTGCTCTTTTACAGAAAACGTCTGACTTAGATCCGCGATCACCCATTTCCATTACTAGAATCTCTAATGATATTACTATACCCTCAGTCATTAATGAGGCCGGATAAGAAGTTTCCGTCTTATCTTTAGTTATTAGAGCTTTAGGGCTTCCCCGGAGTTTGGCTCTTTAAACACAAGAAGAGTGAGGCACCTATTCTCACCTTATTATGTTGGCTGCTAGTCTAAGTCCTAATGAAACGTTTCTAGCTAGGTATGAAATAAACTCTATTAATACCAGTAAGGGTAATAAACCTAAAGGACAACCTGAAGGTACAAATAAAGAAAAAAATCTTAAACTGTGTTTTTGAAATCCTAATATAGTTGCACCTAAAACCACAGTAAAACTTATAAAAAATGTTAAGATAAAGTGGGATGTAGATGCAAAACTATAAGGTACCATACCTATTAGATTATTTATTAATATGAATGTAAATAAGGCGTAAATAAAAGGAAAATATATTTGTCCTTTCCTTGCGTTTATTTGATTTATTACTATACTATGTATAGTAGCATATATAGACTCTTGACTAATTGATCAGTCATTAGCTATTACTTTATTGTAATTAGTGGCTAAAAGATTTAGAGTTAAAACTAGAAATGCAGCAATTGTTAAGTAAAGTCCTACGTTGGTTAAAGAAAGATGTAAATTAGCCAAGATAGGCGCATCTAAACTTAACAAGTTTCTTATTTCAAACTGATCTAAAGGGCTGGTTATTATATATGCATCCAGGGTAAAACAATAAGGCATTAATTAAAAAACATAGTATATAGAGGTACACATATGCGTGTTCTCTTTGGTAAAATAATTCATCGAGATAAATACTTAATATACCATGTAGTTGCCCACCTTTTAAACAAAATTTATTTGAACTATGATAGTCTTGAATATAAGCGTAAAAAGATACAAGTGTACCTTTCATAGTGGTTAGATATGCGTTAATAATTAATGCATCGTATTCAGAATAGTTACAAGCTTGTAATAACATATCATATTAACCATAGCCTTTTGCTGATTTATCTTCAATAATAAGTATAGTAATCTATTCACCTCTACCATTTATATAGTGTATTTGTAAATCAGATCTATTATTGTCACTATCATAAAATTGAGGCGAGCATTTATAGCCATCTTATTCATTAAACAATAAAGGTAAAAAGTTAAAAACAAAGTTATCAAGTACCGACTCATATTTTGGATTATCCTTTATTTTTTTTTTAGTGTTAGTTTCTATTAACTCAAAAGGATCTTTTTCTAATTCAAATGCTTGCAATGTTTTTCCATCCATTATAGGTTCGATAAATTGCAGTTTAGTATTAATTAATCTAGTACGATGTTTTTTAGCTTGAGTTAAAGTTGCAAATCTATCTTGCCCTACTCTTACATAAATAAAAGGACCTTTATCTAACTTAAGATGATCTTAAATCAAATCAGACATTATAACTTTTTTGATATCTTTATAAGGTATAGCATACCCTTTAAAAAGAAATTATTTATATTTTTTATGATAGGCTATATTATAATAAGCATAATATATATATCCCTTACTTTGAAGTTATAGATAATATTTCGTTTTTTTTACAGAAATAATGGTCTATGCTACTAGAGCTATCTACGAATTTACCATCTTTTTTATTTATAAGCTTTAACAAGTTATTACCTAATATAAAAGGTAAATCTAATATAGTCTGTTATTATACTAAATTGCGCTTTTTTTCCTTGAAGGAAAATGATAAGGAAA----------AGAAAAAAAAATAAGAACTCTATATGTAAACCCTGATTTTATTTTTATAACTG-AATAA--GCAAATATTATTAAATAAAGTCTACTAATATAGGTGCTTTAAAGGATACACCTAATGTAGAATTGAGATTTATAATAAAAAGATATTACTCGATATGATTTCAAAGCTGTATAGTATACATGGTAGTAATATGATAAAAGCTATAACTAATGGTAGTAATATAGTTCAACAAAAGGACATAAGTTGATCATAACGTATTCTAGGAAATGAAGCTCTGGCCCATATGAAAACGAATATCATAACACAAGTTTTAAATCCTAAGGTTAAACCATATATCATACCTTCTATTAATGGATCAGAAAAAAAAGTTTCATAGTCAGAATTTATGATAGATATATCTAAATAAAAGTCAATCTCTTTAATCAAATATACAATGTATGCGAAATTAAGCAAATAACCACCTAAAAATAATATACTTGTCAGTATACAAATAAGAACAATGCTAGCATATTCAGCTAGAAAAAAAAATACAAAAATAACTGCTGCATGTTCTGTCATAAAACCGCTAACTAATTCGGATTCCCTATGTAATGTATATAAAATTAATATTTTTATTTATCTATTTATTGTTCACTATAAACCTATATTGGTTTTTTGTAAACAAGGTCTGAATTTAAATATTAACCTACTGTAACTTTAGATATATTTAAATGTTTGTTGCAGCAAGCATGCAAAGTAGTAATTAAATATTATTTTTTAATTTTTCAATTAAATTACTGTTTAAATCATATATAGCTATTACATCAGGGTGTTTACTTATTGTAACACTTATCTTTTCTTTTGTTTTTTCACTATGTTGTTGTTGCTCAGCAAACCAAACATAGGATTCAACTCAGCCGGTTTATTTATCAATTTTAAAGTTTCCTCCTTATGTGTTTTACCATACAATGGATGATTAGGTTTATTGTAAAATCTTTTCAACATTTTTAACTTAGCTTCATTTGTATGTTTATAGTGTTTAAGGCTTGTAGCTGTTCTTATAATATTATGCAAACTATCAAAAGGATATTTTTTAATGTAACTTGTTTCTAAGTCTGTTAAAGCCTTAATACTTACTACTTTACTATGAAAAGTAAAGTACACAAAAGTCAAATTTATCTAAACCATATTTTAACATAGCACTTTGTAAAGCGGTATTAGATTTTTTATTAGCATGCAAAATTTGCATGCAAAGCAACAGATGTTCAAGAAGTCTTAAATATAAATCCTTGGCACTACCTATATACCGTTTATTATTTACAGTGTTAATAAAACAGTATATACCTACTTTTTTAGTTAATCTTTTATAATAAGAAAAAACTGTTTCATTATTATCTAAATTATGAAAAACTTTTATAGGCAAAGGAGTAGCTTAATTGTCAGAAGATCGAGATGAACAAGTAGAAATAAGAGTAGAATAGCCTCTTTTATGTTAGATTTAAAGACGAAACCCTGTTTTATGTTTGTTACGTATAGACAATCTAGATTAGATCAATACACTACTCATATACTCATGTATATGGTTGGACTATATCTTATTAAACACAATGTAGTTATGTGTTTAATGATTGCGTGTAGTCTCTGAGGATCCTATTAATATATGTTAATATCTTTTGGTTTCCTGCTAATTGTCTTATATAAAGATTTCCCAGCATATTGCAATCTTTTACGAGACCAAATCATATTGTTATTTATTCAGTAGCCTCGGCTAAATCAAAAGGAGCTCTATTAGTTTCTGCTATAGAACCTATAAAAAATATTATAAATATAGGTAACAAGGGTGCTATATATCAGATTGCTTTTTGTGCTTCTGTGTTAACAGTTAAACTCAAGCTACCTGAAAGCAATATTACAAGTAGGATAGCTGAGCTTAAAATTAGTTCATAACTAATTAATTGGGCTGTACTTCTTAACGACCCTAAAAATGCATACTTGGAATTAGCGGATCAACCAGCTAATAGAATACCGTAAGTGGATAAAGAAGAAACAGCCAAGATATAAAGTATTCCTAAATCAAAATCTGATATAGCCAGACCAGGACCATATGGTATAACAGAAAATCCTAACAAGGAAAAGATTAAAGTTATAATAGGTCCAATAAAAAAAAGAACTAGGTTTGCCTGTGTAGGAGAGACATATTCTTTTAACAAAAGTTTTAGGGCATCAGCAAAGGCTTGTAAAAGACCATAGTATCCTACTATATTAGGACCTAATCTTCTTTGCATACTAGCCATGGTTTTTCTTTCCGCAACTGTAACAAAGGCCACAGTCAGTAAGACTGGAATAGTTACTATTAAAACTTCTATAATTGATATTAAGAGTGGATAATATAACATGGTAATAGTAATAAAGCTTTTTATCCTTTCTTTAGATATTCTATATATACAGATATAAAAACTCTAAGAAAAGATAAAATTAAAAATAAAATGAATTTATGGCTCCATTTATATTTGGATACATTTACTACAATAGTAGCCTTAACAGAGATAAATGCACAAATTATTTATTATAAGTATCTATGAGCTAATGTTACTTATGTATACAGTTATACATTAAGGTTAATTTTACATGATTATAATAATTTTAAGATATATCTTTACCTGCTCCACTACTATTAGCCGTATGTTTAAATAGTTCGTGTACATAATTTCCATGATTTTTATCTAATGCATCTCAAATATGAGAATGTTTAATCTTCGAAGTAGACTCAACACCTAAAGCCTTAAGGCTTTCTGCTTGATGCGCTATCTCTACCTTATTTATGTGTTGTATATAATGTATTAAACTATTATGTTCATATATACTAAAGTATTGTAGGGCTGGTATAATTTGTTCTAAGGGATGAAACCTCTGTAATTAGGAATCTAGTGTGAAAATGGAATTAAAAAAACGCTATTTTGGCACCTTTCATTGCTATAACATATACAGCATAATCACCTTCTATACCCATGCTATCCACAGTTTCAAGTTGTATCATAGAGTTGGGCTAATATATAGTTGAAATTATAATTTATTAGACTTTTTATGATGCTTCGCATGCTTCACAACACAAATAAATGAGGACATAAATCTCCCTTTTTATACTTTTCTACTGTAAAATCAGGTTTTATCCTTCCCGTACTTGCTCGGGCGTAACAATCTACTTTTCTATAAGAAAATAGTGGTGTAACAATCCAAACGCAGCAGTGCCTGTTTTATCTTCATTTGTATTTCCTTCATATATTCTGTGAAGGGCTTTATTTATTGTAGGTACGGATAAGTATTTAATGTTATATGGATAAGTTTTTACATCTAACTGCTTACGTAACAATTAACTGTTTACGTAGCAATTAAATGTAAAATAAAAAAATGTATCTATTGCTACGTTTTCATCCATATTTTGTATATATGAACTATTGTGTTAGCTTTAAAAACAGATGCACAAATTATTGATTCTAAGTATTTATTTTTGTTAATAATATAATAAAAGTAAATGCTAAAAAAATTATAAGCAATAACAACATAATACAATTAAACTAAAGGTTAAAGGTTATAAGCAATAAAAACATAATAGCAAAAGATAAATTTAAGCTTTAAAGAAAAGTCTGGTATAATAAGTCACATTTAGATATTAGAAAAATTTAAGTTCTTATCTAAGACTTGAACTTAGATCCAAATATTAGGAATATTCTGCTCTACCATTGAGCTAATAAGAATATAATATTTTAAGATGTCTTGTTAACAGTTGATTTGCTTAATAACGTAAATAACATGTAAAATATTGATTGTTACTTAGCGTTAATAAACTGATAAAATCGATAATAAATAACGCTATGTATAATAGCTTTATTATTTTGGGCAATTTTCAAGTGATATAGAAAAAGATATCTTATATATTGTTAAAATAGGTTTTTATTCGTTTCTGTTTATTTTTCTGTTTCTTTTTCTGTTTCTTTTTCTTTATATTTCTAAAAGGACCATTAAAAGATGAGGAATACGGAGGAATTGAACCCCTGAAATATGATCTGCAATCAAACTGTACTACCTTGTACTACATATCCCTGGTATAATATACTTAACGTTTATTATTTAATTATATGTAAATATTTTCTAATTATGATTTATTAGCTTTTTATGAATACAGTAAAAAGCTTACACACCTTTATAAATTTTTATATGTATATTTAAAGTGCAAGGCAGTCTAAACTTAAAGAGCAATAGCTATTGCTCTTTATAGGTATATGTTATAATGCTGGTTTACATGCTGCTCATGAGCATTATCCATAAGGCCTTTAGGGTGATTCGAACACCCATGGTGTAAATTATACTTTTATGCTGTTAATATGCGGAGTACAAGTACGTCTAGTATTTAGGAAAACTTAAGTACCTCTATCATTTAGGAAAACTTAACTACATGTAATACATATAAAAACTTAAGTACTAGGCGTTACAATATTAACATAAGTCAGTATATCGCTCTACCGTTAAGCTATAAAGGCTATAATAAATAAAAAACAATTATATACTTAGTACTGATACCATATAGCGTGTGGCTATACTCTATAAAGACATTTAGATTAGCATCTAATCTAAGTTCCTATCTAAGACTCGAACTTAGATCAAAATATTAGAAGTATTCTGCTCTACCATTGAGCTAATAAGAATAGGTCAATATATGACTGCATCAAATACATTGAAATTAGCTATAAAAACACACAAGCTCTATGCTCGTGTAAAAAAGTAATATTTAAAAGATGTAATAGGAAACGCAGAAAATATCACAGATATGTTAGCATAAACAAAAAACCTGTTATCTAGTTTATCTTATATTATATTATATTTTATTTTATAGCTAAACCTTATAGCATATAGATATCTTTACAATTATATAGAGTAAAGATAATTACCTTAATTAAAAGATAACGAATGTATACTACTTATTGTTCTTGTAATCAAGAAACGAATTTTTCGATTGAAACGGATTCTATTACAATAGGCATAGAACTGTGAAGAATACCACAGATTTCTGAACATTGCGATTATACCACTAATTAACCTGTGTTTAGGTTAAAGATGATATTTCTCCCTAAGCATATATAGCAATATATATACCCATTTAACAAAAAACATTACATGTATAAGCGGTTCTTTTGCATCTTTTCAGGTGGGGTCTGACTATATCTTAAGCCTGTGCCAACCAACATTTAGTCGATGAACTGCACACCATTTTACGCTTAATAAGTCGGCATGGTGCTTGGCTGCAGATTGCCCATTTGAAATAAATCATCAATTTCGATCTTACCATACCACTAGTCATTACCTGTGCCACCAAAATATTACTACTTTGGCTTGGTTGAAATTGCTTTAGGGGTTTCCCGCATTTTGAAGGTTTTGAGCCAAAGGTTCACTTTCACTATGGCCTCAGACCATAAAAAGTTCCTTCTCTATTAATCATAACAGAAACTTGGTTTAATCTACCAGGATAAGCATCACATTTGATACCTAAAGCGGGACACGCTAGAGAATGTATAACATCGGCACCTGTAACAATAAATCTAACATGAGTTAGCTCAGGTATAATAAGTCTGTTATCCACTTCTAACATTCTTAAAGCACCATCTTCTAAATCAGATTCAGGTATTAAGTATGAGTCAAATTCGATAAACTCATCATCACTATTTAAAAAATCAGGGTATTGGTAGCTTCAATATCATTGGTGCGGAAGTTTTTAAACAACCTTTCGACTGTACATTAAGCATCATAGACATTCATCTAAAACACCCACAAGTGACCCAGTCTGTTGCAACAGACATAAAAAAATAAATTGTCTACTGACAGTCTTGTATTATTAATAGATATTGGATAAAAATAATATATTAACTGTTTTCACTCATGTCGCCAAAGAGAAAATTATTTTTCTCTTTAAGATCCCGGTCGGGATCTTAGAAATTAATAGATTCAACTTATTGCCTTTTATTTTTTCCTAAGTAAAAATCAAAAAAGATAACTTTATTTTGTTTGATGCTCATGCTTTGCAATCGCAACCGCAACATTTAAAGTGATAAAAGCAAGAAAGAGCACTAACTAAGGCTCAATTAAGCCAGTGGTCTATATTCTATCCTTATTCTCCAACATGAAAATTATGTTTACTTAAACTGGATTGAATAAAAAAAAGAGATATAAACATATCTATTAAGATCACGACTATTACATATATGTGAGGGGATTAAAAGAACTTATACTTTATTGCTTTTGTGTTGCTATTGCGAAGCATCACCTTGTTTTTACGGAGCATGAGTAACTATAAACCTAATTTATAACGCATACTAGGTATAACAAAGGGTAAGATTAATTTTCTTAGCTTTAATACTGATTCACCTTTAATATATATTGAATATTGGCCAGGTGTATTAATCTTTTGAACAGTACAATTTAAATAAAAGAGTTTTTTTAACAAATTAGCTAAAAGTTGCACTTCTTCTAATTTAAAACTATTGCTTGATATTGTAATCCCTGGCTTAGCTCAGCCACCATCATCCATGATCCAAATTGCTAAAGCTAAGGGTGTCAAATATTGTTCTAGCTTAACACTAACCGTTTTTGTACCTTTTTTATAGAACAGTTTGTATATTCAATTAAAACTCCTGAAAGTAAAGGTATTAAACTCATAACCGTAGTACTCTTTAATTTCGTTAGATATTTTATTCCGAAGTTTTCTAGTGTACATTCTAGGCTTTAAGTTGGAACAATAACCTCTTTCGTAATAAAATTCATACAGTCAAAATAAATAGTCTTTATGTACTTGACTTTGTTTATAAGAAAATCTAGTACCTTCTATAGTTCTTGCACTAGCATAGGAATCACCCAACAATGAACCAATAAGAACGGATATTACTTCCTCATTATGTGGTCCTATTCTATTAGAAGCCTTAACTTTAGTATAAAATGTTTTATTGAAAGAAACAGGCTTAGTTAAAAAAGTAGTAAAGTTATGTTTTGTATGTCTGGTGATGCCCATGTTTGGCATTTGCAACAAAAAGCTTGTACTTTGGACTTGAGTTAGTCTAGGTACTAAAATATTATTTTTTTCACCAGTACGGTTTGACATAGCTAGTAAAACCGTAAAACTGGTATCTTTTATTTTATTTAATATACGTAATTTAAGGCCACCCGTAAAGAAACCTTCTGCTAACACTGCCATAGCTGGATCACTTACTTCATCCATTAAATATAACAATTTAAAAGACGGAAAAGCGATTAAAATTAATATTAAGGCAGGTGTAATAGTTCATATTAATTCAATCAATGTTCCATGACTTAAATATTTATGTGAAATAGGTGCTTCTGTATACTTTTTAACTATCGATATTAACAATCAACCTACTCCAAATAATATTATAACTAGATAAAACAAGATATTGTCATGTAACTCAACTAAACCTTCCATTTGTGGAGTTGCACTATCCTGAAAGTAGATACCTCAGGGTCTAGGTGCATCACATTGTAATGGCTCATTGTTGATATTAAAATTATCTAAGACGCTACCGAGGTCTAGATTATAAAAAATAATAAAAGATAATACAACAATAGATACCAATAAAACTGTCGCAATAAGCACAGATGTAATTTTAAATATTGAAGTCTTATTACTTGGGCCTGGATTCCTCTTTGTATATTCTTTGGCTTCTCTAAATGCTTTTCTACCAGCTGAAGCTATAGAACCTGGTCCCCCTTCATCATCCCCACCTCCGGCACCTACGGCACCACCAGCAGCTATAGCTGCAAAAGTTACTGATGTTCCACCACTACCCTCTTGGCTATCACCGCCACCGGAACTACCACCACTGTTAGGGTTACAGTGGATTAACAGTGGA-TA-C--TGG-TTA-CAG-TGGATTA-CAGTGGA-T---A-T--A--A-CA--GGATTAGCAGGTGGACTTGTAACTATAACACCATCCTTATAGTGGTAATTAAGTGGGTCATATGACCCTGGCTCTGAAGGCATATGAAATATCTGGCCCTTGCATTACTGTAGCACCAGGGTTCATTTCAGTGATGTATTGATGCTTGTGGAACAATTTAGTAGCAGTGGTCATACCTATATACCTATCACTTTGAAGGAGAGGGTTTTTACTAGATGTATATAAGTTACCATCAGACAAATATTCTGCATATTCTCCTGTTAAAGGATCTATTACTCTAACCATACCGCTTTTTGTTACAACTTTGATAAGTTTTTTTGCAGCTCTATACGAACTATTTTCAGTTATAGGATCATGTAGAACAGTATAGAAATTTGGTGGAGTTTCATTAGGAGAATTAAGTTTAGCAGTTGGTGTAAAATTAAGACCAACACAATAAGTAATATTAGATCCAACCAGAACTAATCTTTCTTTTGATTTAGCCTGTAATAAATCTATTTGTAATTTTTTATTAAATATAGTTGTAATCGCATTTCCTTTACTTGCTAGTTCAATTAAACTATTTTCAAGTAAACTAATTATAGGAACTATTATTAAAAAGTGTGCGAAATATATAACTGTACATATTTGCCCGAATTCTATGAATGGAGATTCCACATGTTTAGCTCCTAATTCCATTAAAATTATAAAGTTACCTACAAATATGAAAAATGCTGCTTTACTTATAGGTTTAAATTGTGTACCCCTTGACCTAGAAAGATCAGTGAAAGGCATAACTAGTAAAATTAATATAGCAGAAAACATAGCAATAACACCTAATAATTTATTAGGTATAGATCTAAGTATAGCATAAAATGGTAAAAGATCAAAAAATTAACATGTATATAACCATTGTGTATTTGAATTTTAACAATGGTTATAATACAATAGACAGGCTTATAAACCCAATTTATATAACATTTCTTTTATAAAATATGGAGCCACTAGTAACTTTAGATCCTCCATGGATTATTTGAATATGTAAATACGGGGTTTATTGTGCCTATTGTAATGTATAGAACACTTGAGCTTAAATATATCTTGTAACGTAAACATAAGTTTATCTACGTCTTGGTTAGTAAATGCATAAACACTAATATGTAAACCGTTCCCATGACGACTTCCATCGTCCATTATTCAGAAAGCTAGTCCTCTAGAGGTTAAAGCTTCATAAATAAATTCTGGTACTTTTTTTACCTTAAATAGATAAAACATTTCTCTATATACATTAAAACAAGGGAGTTGCATAGTTGTGAAAGATATAGCACTATATGTTTTTTTAGTCCTATTGTCCTTAACTGTTCTAGACTGGGGGATATAATCACTGACACATAAAGGCTTAAAGAAATTATAAACATAATGAAAATATCTTTATGTGTTACGGAAGTCTGAGCATACACCAACCTAGAAATACCAGAAGGAGATCTTTTTACTATGTGACCATCTCCGAGCATAATACCCACTAATATATCTTTAATGTCCTCAGGTATAGTTATAGCAGCTCTATCAGTTGAAGATAAACGCGCAATACCTTTTGTAGACCGAGTTAGGTATAATAATATACCTGCTTCTAAAGCGATAATAGGTATACGATCGTGTTAAAAATATATTATACGTTATATCACTACAACGATTGGACTATATCTTGATTATATAAATTATCATAAATAATCTCTATAAGTTTTGCGTTTAGTCTCTGAAGACCCCTAAAAAGTGTAAATTTAATAGGTTTCCTGCTGATTGTCTAGATATACTTAGGTATATGAGAGTTTCCAGCATTTGGCAAAATTAAGTGACATCTTTTTTATCACTCGGGTACTATAGCGGGAGGAGTTTGCATTGGATTAGCCATTACATAATTTTCACTATCACCTAAAAGGTTAGGCATAAAAAATACAAACATAGATAACACTAAAATAAATATAAATATAGTAATTAAATCTTTAAATATAAAGTAAGGGGCAAATGGTAATCTATCATAATTACCTGAAACACCTAAAGGATTACCTGAACCTGCACTATCGTGTAATGCAATTAAATGCATTAAAGCTAAAGCAGCTAATAGAAAAGGTAAAACAAAATGTAATGCAAAAAATCTATTTAATGTGGCGTTATTAACACTGAAACCACCTCAGATAACAAAGTAATTATGAATTATTTATAATTTAGAATCAAAACCTCTCAGTTTTGTTTAGACTATGTCTTCAACCTTTAAAAGGTTGTGAGGGTTCATGTCAAGCTTATTGTGTAATCACTCACTTGTTAGTCGTTGAACGTTTTTGACATATCATGTCAAACTTCGCTGCAAATAATTTAAGTTAAGGTGGTGTATTAATTAAATGTTCTTGCAATTTTCCTCATTTGCCTCTAAAACATTACTGTTTTAAGGAGCCTATCATTAACAGAATTTATTCTATTAGTATAGGGAAATTAAGATTACAATAACGATAACTACAACGTAAGTTTTTTAACCATTTAAAATATTGGATATTCTCAAGACCAATTAACGGATGTAGACCTGAAAATGAAAAAAAGTTAATCACTGTTTGTATGTCAGCTTTAGAACATACGGAAAATTGATTATATATACCTTTTTCAGTGCCTATATTTCTACTTGTATTAAACACCAGTTTAAACGTTTCAAATAACATAACATGTACTCTCTGTTTTAATTGAAAACACCCGTCATTATTACTTTTTATAAAAAATGAACCTTCAGATATGGTAAATCCAACAATTCAGTTTTTAAGAAAGGGTAAATTTGCGTAACCTGAAGCTGTTTCAGGTAGTTTAAAATATGTAGGTATTTCTGATTTACCCTTGGTAATTCTTCATATACTTTTTTATTTTCTTTTAGTATAGACATTGCTAAATCAAACTGAGTTCTTCTAGTATCAGTTAAAAAGAAAATACCATGATATACAAGTAATGGAAACATAATCTCTTGCAAGTCTGTTTTATTAATTATTAGTTTACAACTTGGACTCTTATGATCTCGGTTGATTGAAATTTTTCCTAATTTTAATACAGATTGGATATACTGTAATGTAGAAATATCATCTAAATGTATTGAAATTACAAGTTTAATGGTTATAAATCCTTTTTTTGTTCTAGTTACTTGAATATATCCATCTCCATCTATTAAACCAACCAAAAACGATATAAAAGATGAAGGCATATCTTTTTATTTCCTTTTTTTAAAGCGTGTGGACTAACAGTACCTATAGTGGGCAACATTAAAGCTGTTGCACACACCACGGAATAATTTTCTGTATTATTATTTGACTCAACTATATCTTGTCCAACTCAAGGTATGGCACTCATAAGGCTAGTTATAACTGTTGCGCCTCATAAAGACATTTGTCCATATGGTAGCACGTACAAACTTACTTATTATTAATAGAAATATGAACAATAAGCTAGAATAACTTTGATTTCGTATACTCTATTAGCTAAGCTTCGGCTAAAAGTTCCGACTGTGCATTAAGCAGCATTTCAGCCACCCATTAGTGACCCAGTCTGTCGCGATCATTTATATAACCGATCTTGTAAAAAAAAATACTTTTTTGATCGTTTTCACTAACATCGCCAAACAAGTACAATATTGTACTTGTTCAATAATTCTGTCAAATTATTCCACTTTAATCTTATTTTCCTATAAAAGTTGCATAGAGATTTAAACTCATGGGACTATATTTTATTTTAATTTAACAATTCAACGGTTTTTCAATAATTTACTTTTAGAAAGGATAGCTCTTGTTATAGTTTTATATGAACATACTATATTGTCAGCGAGATCTCTAATACTAGTGTATTCACCATATAAGGTATTATCTTTATTGATAAGCATAACAGGTTTTGATTTTTTTGCCTTATTCATTAATGCTTGTTGTGTGTAAATAATAGGTTTTCTATCTAAAGCTTTTATTGTTAGTCTAAGTTTTGTTGGTTCAGTTAAGGACTTACCTTTATTTAAATTACCTATTTTATCACAGCGTTGTTTACTATAATTAACCTTGATATTTATTCTAGAGATTTCGGTGTGCTTATAACCAAAGTTTGAGCCAGCCTCAGTTAGTATATTATAATCAGGTAGTAAATGTTTTAAGTAAAAATCTTCCAAGTCTATTAATTTCTTATTATTATATATATCTACCGTTTCAGTAAATAATTCCAAAATTATAAAAGCAAAATTTTTCAATTTATACTTTTTTACTGCTAATTTAACTATTTTACTACCACTATAATTAATTAAATGTTTATAAAAACGAGTATAAAATTTATTGGTACAAGCTGAACCTATGTAATAATGACCTGTTATACAATTAAATATAAGATATACACCACTAAGATCTTTAGTTTTACTCCTAATATCATTATTTGTAGTATCTAAATGTAAATCTCTATATAGTTGTACAGGTATTACATTATTATCTTTTAAAAACTTATCTAGTGTATTTAACGGTTTTTTATTAATTGTAGAAAATTGTCTTTTTTGTATGTTATATACTTGTAAATTATAATTTTTCACTGAAGCTGGGTTTTTTGTTACTTTTTTAACTCTTTATGTACATATATATATTTATCTAAATTACTAAATAAATCAATATTAGCAAGTAATATAGCAGATAAGCCTGTTACAAGAAATATTATTATTAGTCATATATAAATAGTACTCATTCTTTTATTTAAAATTATTATTTTATTAATATAATATTGTAACTTCTTATTTAAATTTAAGCCTATGAATTTATGCAATCTTAATGTAATTTCTTCTTTTGCATGTAATCTGATAATCAACTGTATAATCAATATACCTACTAAACCTAATAAAGTAATCGACATTATTTGTATGTCATATAACATACCTTCTAAAGGAGTATAAGAATCATTATCTAAAAATTTATTTATGTTTTTACATATAGAACCTATATGATCACTAGGATTTTGGTGAATAATTTCATTTTTATTATGTCTACTTATCATAGAATGAGTTATACCTCCTACCATGGATCCAGCTAGAACTACACCAGCTTTTTGCATAGGGGGCATACCTGACTTTACAATTACTTTACCAACGGCAGAAGCTACCCCTACTATAGTTCCACCTAGTCCTATATTACTACCTACAGCACTTATACCTTTTGATATCTCTGCTGCGGCATCCTTAGTGACGTTAACATGTCCATGTAAATTTACACTTTGTTTATCTTCTATATAAAGAAATCCAAAATTGCTCAATTGATAGAATATTGTAAACCCCATCAATAGTATAATGCTAAACAGCGACAATAATTGAAATAGTTTAATAATATATGTGTTTGACAATTTGAATTCATTAAGATAGAACAATACAAGACTTGTGGTTGTAAAGAAAGATAATATATTGGCTATTATATCTAAATTATTGAAAATAAAAGTTGAAATTGTTAAAAGTTTAAAATTAAATCATTTTGGGCTATATGTATAACCCAGAAAGGCTGTAGCCATCATTAAAATAAATATAACAGTACCTAATGTTCAAACTAGTGTTCTAGGAGCTTTATATGACCCGTAGTATAATCCTCTACCTATGTGTAGATAAACTATAAAAAAGAATGCAGACGCTGTGTTTGAATGTAAATATCTTATGAATCATCCATTGTTAACATCACGCATAATATGTTCTACTGAGTTAAATGCTTCTAAAACATTAGCATTATAATGCATTGCTAGAGTTACCCCTGTAACTATTTGTATAACTAAACAAAAAGCTAACAAAGAACCAAAATTTCATAAGAAACTTATATTTGATGGTTGTGGGGAGTCTATAATGTATGAATTAACCAATTTTAGCAAAGGATGACTTTTAAATATTCTCATTTTAATTGTATATATATGTTGTAGCTTTATTTTTAGAAGTAAGTTTAACTAAATAGCAAATTTGGTTATTGTTATATTCATATTAATTGTATGTATTACAGCTTTATTTTTAAAAGTAAGATTAACCAGATAGCAATTCTGGTTTTTCTGTGGCGCTTGCGGTTGCGACTGCTTGCGAAGCAAGCATCAGTATAAGCATCTATCTATATATAAAAATACAGATAGTTTTATAAGTAAAGCTATAGTTCTAATGTCTGTTATATTTAACAAACTTTATTTCAATTTATGTTATCACATGGGTTATTTATCCCTTATATCTGCCTTTCACAAGACAGTTCAGACTATTTCATCATTTTAAATTGCTTTCTATACGGATGGCTACGCGATATTTGTAATAAATAGGTATAACACATTTGTGTTATATCTAGACATATATATAAGTGATTTTTATGCTTTTTATTGTAGAAGGTTACTTATATAAACTAAGGGCATTTATATAAGTAAAATTAAGTGTATTACACATAAACTTGTGCATGATTATTACATAATAATGTAATAAGATTATAAATAGAAATTTACATAACCGTAAACATAATTAAATCTATAAAAAAAAATAAGTATCTAACTACTACTTACTCAGCCTTTTAGGCCAAAAGATCCGATACGTATCCTAGATTTTAGCTTAGTGTGTTGTAGATTAGATTTTGCATAACCCCTTAAAAGAACTGTAGGTAAGCCTTTATAAGAAGAGTCCATATTTTTTATATTACCTTTATACCTAAGTTTAAAAACAGATCTGGCAGCAGTATTACGTCTAGTTAATCTACCTGCTACTTCTAACCTTATACCGCTTACATATTTGTGTTTTATAAAATTTAATATAGTGTTTGTGAGATATAAAGGATAATGAAAAAACATTAAATTTTGAGGTAAGTAAGTTTTATAATCCTTTAATTTGGGTAAACAATCATAACAGTCTACTTTTGACAATAAAAGCTCTAAAACATCATTGTGTTGCGACTGTGCTTTACTGTTAAATTGTATGGCTAAGGAATCAGATGTAAGATCCTGGACTTTTAAATTTTGTAATTTTCTTTTTCTATTGTAAATCTCGTCATATACAGCTATTCTATCCATAAGTGGCAGTTTAAACATTAATAAAGAAGTTGTTAATACTCTAAATAATCTATTTTTTCTATTCCTTAGTTTTGTAACTAAAGTTTCTGAAAAAATGTAACTATTAAGGTATAAATATTTTAAATCTACAAGATTAAATTCGATTTTCTTATTGTAAACTCTTTTTGCTAGCCTAGTTAAAGGTAACAAGTATCTTTCATCAAATTTAGATTTGTTAAATAATAATAATTGTCTAAAATAAATTGAGAAAATTTCTCTACGTAAACACTTAGTAACATAATCTTTTAAATATCTTAGCTCATAATTCTTAAACTTGTTACCACCTATTTTGTGTTTTATGTTAAGCATTTTTAAAACCATGTTTTTATGTTTTCTTACCTTTGATTTTATATTTATGCTTTTTTTCCTTAATACCTTTATTTTCAAATTAGAGGGTCAAGGCCCACCAGTTTCAATTAATTCTTTCTTTGTTCTATTAGGTAGAAGGTTATCTATTTGATCTATTGAAGCTATTCTATTTATTTTGTTGAGATAATATTTTTTTTGTCTATTATAAATATATATAGTAATAATCACTTTGTCGTTTGTATGTTTTACTTCTGGTCTGCTAACTAATATTCTATTAGTTGACAACCTTCTAACTCTTATACGTAAGCGGCGTGATTTTATTTTTTTTTCTAACTTACGACTATATAGGTTGAAATAACTTTTTACAAGTTTAAGTATAACGTGATCAGCTATAGGTAGTAACTTAGTTGTATTTTCGTTGTAACAATATATACTGTTAAATCATTCTTTGTTTGCAGGTGGATAGTGTTTAGGTTTACTTACAAAATTTTTGTTATTTTCTGTCACCTCTGTTTTAGATATATCATATTTTTTTAGTTTTATGTTAAATACATTTAACGTAAGGGCAGTATTGTTATGTTTTACGTTTTCGTTCATTTTTTGTAAATTTAAGTAGGACTTCATTAGTTATGTTACATATATCATTAGAAACTGTCCCACGCTTAACTATTAAGTTTTTTTCTGTGTTCGTTCAGCAGCATCAGCATCCGTTATGTTTATGATTTTTTTTT-TAAAATAAGTAAACAAATTGGAAACCTAAGAAATAAGAAGTTAAGT-GTTTTCATTAATTTTTATTAAAATTAATCATTATACAGGCATATATTGTAATGTTATCATGAGCTCATGCTTCGCAAGGCATGATACACATAAAAAGTACTTACCTTGATATACGCCCAGTAGAATATAGAAAGAATTTAAAAATGCCGAGCATAGATGGAAGGATATTGCTAGCAATGCTCACCTTCTAGTCGTTGAACGTACTTACTGGTTATATTTTTTTACTATTAAAAGATATAATGCTCTAATAAGGTTCGCTTCAAATACACTTATATTTATAATAAGTCTTTCTTGAAATTTGCTCAGGGTTTCCGGTGTTCACTAAACACTGGAGGACTAACATTAATCCCGATTATCCACCTTATACAAGATGGTTTGTGTAAAATATGCCGATATTTATACCGATACTGTAGTACTCTAGTACTAATACAGTGTATTAACTGTTAGTTTATTTTCTAAAAGTTATACAACTATAAACAAAATAAAACACATACATTAAAAAATGAGATGCATGTGACCTTAATTAGTATTTTATAGCTAAACTTTAGGTATTTTATCTATAACATACTTTTCAAAATGTAACATGTATAAGTTAATAACACAGGATATGAGCAAATACTTATGCAGTTATAGAAATAAGTATGTAATAGATAATATATAAAATGCTTACTGTACAGTTTAAATAACGGGTTTGAATTGGTT-TTGGATGCAGATAACAATACTTATATGTAAGCATAAACAATGCAAATATTTACAATGTTCTATACAACAACACAAGTGAGTGGTATAATACCTTAAATACTTTACAGATTGTCAACAATTATTACGTAATTACAAATTAAGAAAACTGAAATTTTAGCCAACATAGCTAAATTTTAATTATATATATTTCTTTTACAACATAAAGTAATTCAGTTGTATTTATTATTTAAGATAAGATCACTTGTGCTTTAAAGTAATCATAGTATGTAGATATAAAGTAAACCAACTAAGTATGTTGTTATTTTTTCTTTATCAAAAAAAAACATAAAAAAAAAGATTGTATCCATGTTGTTTTAATATTAAGTAAAGATTTACCACAAGATTAGAAACCCGATTAGAAACCCGATTAAAATGTTCAGTATTACATATACCATAGTTTAACTTTGTATAGTATTACTATACATCTGTTAAAGGTGCAGTTTATATAGGCTTGCGCATAATTAACCCAGCTATACCATATAAATTTGCTTTAAGCACCCTACCCTCTAATGTTATGTTAACTCATCTAGAATGTATAGTAACAATAGATAATAATATGAAAAAACCTAGCAATGTGTCTAGAAACAAGTAGAAACTTGCTCTTACTCTATTGCTTAAAGCAAATGATCCTATGGACATAAAAAAGGAGGCATATATATAGCTGTTTATTTACCAATGATATAGATAATGATAATAAAAGAATTGTCATATTGTTTTAAGATGGAGTAAAGATTTACCGCATTACTCTTTAACATTTAAAGTCTCAGGCTAAAATAAATTTGTAGTCTTTATATAACACAATGATTCCCGATTTAGTGATGGAGTAATACTGTTTTAACTATATTATAAAATTATAAGTTTTATATATTACACAAGCAAAGGGGCACAATAAATAAGAGTTGTAACCGAGTAATGCAAACCGTCTAAAACTGGTGCAGGATATATACCTAAAACTACAGTAAAAAGGACTAGTGTTAACAAAATATAGTATTCACGTTTATTAAGATCAGAAATATTTACCTTGAAAAATTTAGCATACGATCCAGCAAAAGCTATTCTGTTAAACATGTAAATAGTATAAGCAGCTGAAAATATTATGGAACAACTAGCTAATATACCTAAAAATGGTAATCTTTCAAACGCACCATATAGTGATAAAAATTCACCTACAAAGTTTAAAGTAAGAGGTACACCACAGTTACCTAAACATAGTATAAATAAAATAATAGAAAACAAAGGCATAACTTGGGCTATACCTCTATAATAGGTAATTAATCTAGTACTTGATCTGTCGTATAATACACCTCCAACACATATAAACAGCCCAGATGAAACAAAGCCGTGGGCTAGACCCAATACTATACCACCTTCTATACCTTGTATTGTGTTACTGAAAACACCCATAAGGTATACAGCAGCATGTGAAACTGATGAGTATGCAATAAGTTCTTTAACGTCTATGGTTCTTAACGTACTTAAGCTGGCATAGACTATTGTAATAACACCAAATAAGTAAATTAAAAAAGTACAATTTAGATAGGCTTGTGGTAAAAGAGGTAAAATTAACCGAAGTATACCATATAAACTTAGCTTCAGCACTATACCTGCTAATATTATACTACCACTTAAAGGTGATTCAACGTGAGCTTTTAATAATCAATTATTTAAAAAGATGAGGGGTGTTTTAACTGCAAATGCTATTGCTATACCAGAAAACAAAAAAATTTGTGTAGAGTAATTAAATTTTGTTTTGTATAGAGCATCAAAATCTGTAGTTCCTATCATTGAATACATTGTAACAATAGATAATAATAAAAATAAAGAGCCCAGCAATGTGTATAGAAACAAGTAGAAACTTGCTCTTACTCTATTGTTTGAACCAAAGGATCCTATCAATAAAAAAAGGGGAGGTAAAATACTCTCAAAAAATATATAAAATAACAAGATATCAAGCACTAAAAACACTGATAACAATAGTGTTTCTAACAACAAAATAATTATTAAAAACATTCTTAAGTTATGTGTAATTGATGTTCAGTTAGATAATAACGAAATAGGCATTATTATAGTCGTTAATAGCACAAAATATACGGACAAACCATCCAGACCTAAATAAAAATTAAAAGAACCTATCTCATGATATTGTTGCACAAACTGAAATTGATTGCTACTGAAATCAAAAAGAGCGAAAATGATCAAGGAGACTAGTAAGGTAAATATGGATGTTTTTAATGCAGCAGATTTAAGATGTTTGTTGGCTCAATCTGGTAAGGATTCTTCAAATATACTCAAAGAGTTTTCCTGATTAACATGAGAAAAAGTAGAACTATGGTAGTACATTCTAGTAGATATAAATAGTATACCTATTAAAGGTATTGATAATAATAAAAGGATTATCATATTGTTTTAATATTAAGTAAAGATTTACCACCGGATCTTTTATTAAGATAAAAAATCTTTGGGTAAAATAGAAATGGATTAATCTAAGGTAGTGATAATAAACGAATAGACAGCTCCTATACTAGGAAGCATGATAAAAGCATGATAAGACAAATCACTTTCTACAGGTATATTCATAAAGACGTGAGCTTTAGGCAGACTATTAAAACCTAATTTTAATAAGTTGAAAGCTCTAGTTATAATAAGTTAGGGCTTTATTGTAAAAGTAAAAGTAAAGTATATTTATGAAAACACAAGCCTTAAGCTAACTATAAAGAGAAACAAATATAAGAAAATATAAGATAAATCACTATAATAATTACATATAAAATAAAAACCTCTAATGAGGATACCAGTTATAAGTAAATAAATAAAATATTTTTTTTATATTTTTAGTATTCTATAAAGCTATCAGGTTTGCTGTTATCTTTTTTATATCTTTTACCATCAACACTACATTTAGTGTATTTTTTATGAGCAAAATAAAATCTGGGTAAGTAGTCATGTTTAGAAATATTGTCAAAAGCATTGTATTTAGCAACTTGCGAAGGGTTCAAATCGAAGATAGCAAGAAGATAGGCATTAAGTCTTATGTCAAGCTGGCATAACATATGTCTTTTTCTAGTACTAGCCCCACTAATTGTAACACCATGACCTTGGTCAATAAATAATCTTACAACACCATTTCATGGAATCGAAATAAAAATGTACAATATATATTTATCCGATTCAAAAAACTCAATGTTTGCTTTACATTCAATAAATGTATATGGTGTTCTACATTTAATTACAAGGATTAAATCTCCGTAAGGATAGTTTATATCTTCTATATCTTTATCCTTATAATCACTGCATACGTATCATAATATACATTTTTTTATTTTTAATGTGTTAAGGTTATATACAAAATTATTATGTGGGATTCATATGGTTTTGTTTGTAAAGTATGTAGAGGCTATAATATCTCCATCATCTCATCATCTTAAGGGCGTTTTTTATTTTTACCACTTGAAGATGTAACATATCTAGCGTTTAAAGGAAACACTAAAGAAAAGTTTAAATCATTATTGTTGTTGTTATTATTCACGTTATGTTTTTTATTATTAGAAAAAAGGCAATATTGCCCGAAAAAGTTAAAATAAGTTTGTATTAATAAGATATAGAATATGTTATCTAGAGCCCTTATCACTCTATAGCTACCAATCCCAATACCAATACCAATATCAAAACCAATACCAATACCAATAGATAAATTGTTTGCGCTATAAGTAGTTAGCTACTTGACCTGTTTATTATAGGAAACAATAAAAATGTTAAAAAAATTTAAGGGCGCTCTAAGGGTATAGTTCGCGCTATTTCATGACAATAACCATATGTTATGTCTTTATAGGTATTTGCCTATTTTATTAATAAGATGATGTTTACTTTGTAAACAAACTGATCCATATGTATTAAGGCTAGGTCTTAAACACAAAAACTGATCGTCCGTTTGCACTTACAGGCATCGCTCTACCTAAGCTAGTAACAACAAAACCTAGAATATTGGCATTAGTTACTTGAGCTCTAGGTATTCATATACCTTCATATGTTACACCGTTTTCTGTATACGTGGTCTCAATAAAGTGTTCACTGGTACCAGATGAAGCATTTGTAAGAAAACTATTATTAGCTCTTTCAAACTTAAGCCCTTTGCGCATTAGACCAAGTTCTGGCAGATCTACTACTTTAGTACGATTCTGAGGATACAAGCGTTTAAGGTTACCACAAGTACAATCATTTAAATCCAAAACCCCAAAAAATGCCTTCCTTAGTCGTGTAATGCTTTGAATATAGGTCATATTAACCTCAGTTGGCCTATTGTCCTCTTCCTTATTAAGAAGACCGGGTTTAAAAGTATTTTTGCCCTCAAGCCCTTTACCCATAGTAGGTTTAGTGCTAAATAATACAAATAACAACACTAAAGGAATAGAAACACATAAAACAGCATAAAACAGATTAGATATAACAGTAGATATATTAGAAATAGCAGAAGTAAGCACGCTAGCACTACATAATGTTGTTAATAAAGAAAGATCAGATTGTATAGGCTGACTGATGAATGCATGCGGTCTAGGTGGGGAGTTTAAAACTCATTCCAACGAATTGAAAGCTCTAAAACCTTTACTAGTAAGAGTAGATTCTAACTTACCAAGAGTGCTACTAATAAGAGAGTGTTTTTGTGCCCCTCTACTAGAAACATAAAATCTTTTAGAAATATAAGGACTATTAGCTGTCATTCCTAAACCAAAACCGGAACCGCAAGTAAGAGAGTGTGACATTCTTTCTGATGTCTTATTTTCAGTATTTTTATAAGCTTCACAGGAACCGAAAGGAAAGGCGTATTCCTGCCAATTGAAGTATAGTAACAAACCGTCAAGATTTTCTCCCGACAGATAGTCTACTTCGTTGCTAACTTAAATAAAGTGATGTAACCTGCCTATACAAAAAAGAGGCTAGACTTTTAAAATATTTGGTAAAATCTTACAATAACATAAACTAACAAAAATGTGATAGGTTGCTTAGTGGGCTTTATGTCCTATATATTATAGGTTATTTAGATTAATTATACCTCATGTCATATAGAACCCTTCTGCCATTACACCCTATTATTTATAATATATATCAATAATAAGGTTTCTGTTTTCCGCATTTAAATACGGGATAAGCGCCTATAGTCTAGACACCAGTTAACAGAATTTCGCCTTTACCCCTATGCCTATAACAAACAGCCTCACATCTTGTTTTTATGCTTAACGTCATTACCTTATAGCATAATATAACAATATAGAGGTGTAGATACCGCCACAAATAT-AGCCCATGCT-GT-ATTTGTAATTACTCGCTGCTATAGAATTTTTTAATTTTAAAAGTTTAATATCCTTTACTTCCTTAGTTAAATCTGGGTTATTTAATACATTTAGGGCCTCTTTAAATCTTAAATAGTCAAAATACTTAGAGGTTAACAAAGGGTATTTATGAAAAATAGGTAATAAAACTGATTGTATGGTTTTTCTGTCTCTTATGAAAAATTGCCCTTTGGTTCCATCTTTGGTAACTGAGCCTACGCCTAACTGTTTTTTAACATAGTATAGCGCTCTTAAGTTATACCTAGACTGAGTCAATTTATAAGACAATCCCCATTTATTACCCTGATGTGATATAGAAAAGTTCCCGTCCCCATCTGTAAACCCTACTAATCATTGCTCAAATCAAAATTTTTCTTTGTTATTAGGGTGCTCTCCGTTTAGTCTCTGATGGGTAGAAAGTAAATATTCACTTTCTACCCAAGCGTATTGTCTCCTTGATTTACACATTTTTACGTATGCATTAGTTAGTATAAATTGTACTAAAATTAAGCATGAGTAGTGTAATACGAGTATTAACGTAACAGAAAATACTGGAAGACGTTCAAGCATCGAGGAAAGTTTTATATTTTTTATGTTACCATAAAAAGACTCCCGATCTAACCCAAGAGTCCATCCTGTACCCGCACCGTTTTCGATACCACTAGCAAATAAAAATAATATTATACTTGGTACTAGTAATCAAAAACTAATGTTATTCAATCTAGGGAATGCCATATCAGGACCACCTACTAACAATGGTAATAAAAAGTACGAACCTCCGTTGTAAAAATTACCAAACCCACCTATCATTGCTGGCATGCGTGCGCACCTCTTCGTTTTTCAACAATGACTGGACTATCTCTTTACCTTTAAATTTAACATTTAGTAAGGTATTTCACATGTAGTCTCTGAGGAACCTCTTTAATACAAGTATTATTATGACATATGAGTCTTGATATTCCAGGTTTCCTGTGATTGCCTTTTTCGTATATTAAGAGGTAAACATATGGTGTTTTTTACTCCGCTTAAAGATTACAAATATCATGTAATACCAGCCTTAAAATTTTGAAAGGTTTCCCAGCATATAGTGAAATATAAGTAAAATATTTCTATTTTACCTGGCCATGCTAACAAGTTTTATTTATATACTAAATCTTGTAATTTATATAAGTGTTAACATACATCATTTAAAATTGTTATATATGTGTTATTAGCGTAGTTATGTATATTACTTCTGATTACATCGTTTTTGTGTTGCGTTGCGAAGCATCAGCATCCTATATTATTAGTATTTTTAGGAGATAGCTTTGATTTATCTATAACATATTTGCATTTATTTTGACCATAAAAAATATCATAATTATAGCATGAGCAGTTATAATACTGTTATATAACTGGTTATCTGCTATAAACTGAACTCCTGGTCCAGATAGCTCTAGTCTGATTAATACAGAAAAGGCTGTACCTACTAGACCAGCTAGTAAAGCAAAGATAAGATATAAGGTACCTATATCTTTAGCATTTGATGATAAAAACCATCTTTCTAATCATAGAGATATGTCATTTTTATTAGTGTTTAACTTGTTATTTGTGTTTTCTTTTAATAATTCATAACAACCTTTAAGGTCTCTTAGATATAAGGTCTGCGGCTGAATTGGCGGGGTCATAGGAATAGACAATAGATATAAAGAGATACATGTAATGAGAGGTAAAAAAACTCTCCATAACCTATGTGTTATGTATAGATGCGTTGTTTCAACATTTCTACAGTAGATTTAAGGTTTGAGATTAACATAAGACATTATAAATTTATAGCACATATAACATGTAGCATAGCCTATGAATAATAAAAATAAACTTTATAATGTAATAGTAATATATATGTATATGCATTGTTTCAGTACTATTACAATAGATTTAATAATTGTTATTATAAAAAGATATAAATGTATAGTACACGTTATATAGGGTTTTATTGTTTTTATTCCGATTTATGAACTAGAGATATAAAATATATAAAACAAATATTATACATTACTACTGTAACTAGCAAATATATGTAAGCATTATTACATAAGCACCTCTTAAGAAATAACATTATATATATCTATTATGAATTGGTTTTGTTGCGAAGCATAAGCCTTTGTTTTACGATTGGCCACATAGCATTTGCTCTTTAAATTGAATGTTCATAATAAATTCACAGCGTATAATGGTAAACTTTAAAAGTTTACTATATTTATATAAAAAGAAACAAGGATATAAAAACAATTAATGATGATATAAAGGATAACCACAAAGCAAAAACCAAGTTAAGGTAAATTAATTTTCTTATCTAAGACTTGAACTTAGATCCAAATATTAGAAGTATTCTGCTCTACCATTGAGCTAATAAGAAATTTTGACAAAATCTTATAAATCTTTCTTATCTTATTTTCATATTTATATATGAAAAAAAAACAAGAAAAACAATTGTCTGTGTTGCTTTTTTAAGAAAACATGCTGTGTTGCTTTTTTCTAAGGAAAACAGCATGAGCCTATTTTTTATTTAACTAATATAGCAACATTAAGCCTTTCACATTTTAACTATGGATATAAACTAGAATAATATAAACAGTGAAACACTATTCATATTTTTTAATTTTATCTATAGTTTTAAGGGCCAATTTAGTCCTATATAACTCAACTTTATCATCATTTTTCAAAGCGTTATTAAGATGTTTTAAGCAACTTTCATTAGGGTTGTTTCTGGCAAATTCTATAAAAGTTTCCTTTTGTTCAGGATTAAACCAACGTTCCTTAAGCATAAAGCGAAACTCAGGTCTATGATCGCCAAATAAATGTTTATACTGTTCAACATGTTTTGCTTTTTCACTATGCCATAACTCATCCAGATGTTTACCTAATTCCCCGAATTCATTTAATGGTGGTTCTTCAGCATCTAGAGTGGTAATCATATCTAGCCCCAAACCTTTATCTAGACAAAAAAATAATAGTCAATAAATAATGCATAGACCTATAAACTTTACGATACCTCTAAAAATACGATACATTATATTAAGTGAGAAAGCTCAACTATAGCCCTGTCATAAAACCGTAACTAGAGCAAATATTACTAAAATAAGTATGCTCATGTCTGTAGAATAAACATAAGGCATTAAAAGATATGATATTAAACCAACCAATATGTATAAGGCATAAGTGGTTATAACACCGCTGTCTAATTTGCTTAAACTTATGCTCAATTTAACTAACCCTATTTCCAGCCCATACGGGCCTAGCAATTCCACCGACCCTTTATCTAAGGACTTCACAGTTTGTCCTCCTAATTTAAAAATAAAACGAGTAATATATCTATTATAATATAATTCTATTAAAAACCGTTGGTTAAAAAAACTAAATAAATTGTAACCTAGTCTACTAAATTTGAAAGAAATAAGTGTTTTAGGTGTAAATTCAGGTAATATTAAAGAAAAAACTGTTAATAAGATTGTTAATAATAAAGGCAATAGTTTAAACAGGGTAGGCACAGCGAATTCAGTATCTAGCATAATTTCATGTAGAGGATGTATAAATAAGCTATTATCGGAAAAAAAAGCGGAAGCCAACCCTATAAAAATGTCTCTGCTTATATAACCAAAAAATATAGAAAAAACAGCCAGAATTATTAAAGGCAAACTCATAAAGATATCACCTTCGTGTGCATTTTTGTAATTAGTTAGAGGTCCATTAGCATTAGTTAAAAAGGTTAAGTATAAAACTTTAACTGAGTATAAAGTGGTAAACATAGCACCAATAGTTGCTATAAAATATACAACAATACTAGAAAAATGGAACTGTCCGTAAGCAGATTCAAGTATAAGGTCTTTAGAGTAAAAACCAGTCATAAAAGGAAAAGCTACTAAACTAAGAGAAGCTATTAGCATAACTGAATAAGTTAAAGGTAAAAAAGCTACTAGCCCACCATATTTTCTAAAATCTTGGTTATCAGCTACCGCATGTATTACAGCACCAGCACCTAAAAATAATAGTCCTTTATAAAAAGCGTGATTAACTAGATGAAATAAAGCAACGTTATACGAGGATAGACCCACTGCTATTACCATCATACCCAACTGACTCATAGTAGAATAAGCTATAACCTTTTTGATATCTTGCTGGAATAAACCAACTAGTGAACTAAATACAGTAGTGATACTACCTATTCATAAACAAACAATTAAAACTGTTGAACTATATTCTATTAAAGGAGATGCTCGTATTAATAAATAAACCCCAGCTGTAACCATTGTGGCGGCATGTATTATCAGAAAATTTATGCAAGAGGTAACCAAATATGAAGACCAATTTGGGAACTTTTAGCCATAGCTCCAATTAATAAACAAATACCAATAATAGTAACAACATTAGCATTTACATATGGAGCTAATGAAAATACGGTAGAATAATCTAAACTACCAAATGTTCATATCATAGCAAACATACCTATTGTTAAAAGGCAATCACCCACCCTGTTAGTTAAAAAAGCAGACATAGAGCTTTGGTTGGCTGCTATTCTAGTGAATCAAAAACTTACTAAAAGATAAGAGCAAACCCCCACACCTTCTCAACCCACAAACATTAATAAAAAGTTATTTGCTGTTACAAGCACAATCATCATAAAAGTAAATAAACTTAAATAACTAAAAAATCTTTGGTAGCATTACCTATGGAATATATATGCACTAAACAAGAAACTATTAGTACAGGTATTAACATAGAAACTGTTAAAGAATCGTAATTAAATGATCATATCACATTAAGTGATTCTGAATCGATTCATCTAAATAATGAAAATGATACAGCTACATTATTTAAACCAACCTCAAAAAAACCAATTGTTGCCATAAATGTTGTTATTATTACAGATATACATGTAATTAATTGCGCTCCGCTAACTCCAACTTTTCTACCAAAAAAACCGGAAACTATTGAACCTAATATGGGTAAAACGATTATGGCTAGATACATTATTTAAACTCTATTGCTATACTTCCTCTTCGTTTTCCCCCTTTACCCTAGAAATTATTCTGTTTCCTTAGGTTGGCTGGGGTATTCACATAACTTTTACATTATGCCTGACTATATCTTAAGCAAATAATATTGTGTTCTAGTTTGATAAAAAAAAGGCCTGAAGAAAATGTATATAATTATTTACCAACCTACATTTAGTCGATGAACTGCGCACCATACGTTTATTTGATTGTTGGTGTTTGGCTGCGGATTATCTATTTCATTTCTTCATACAAACCGTTTTTACCGTACAACGAGTCATTACCTGTTCCATTAAATACATTACTGTCTTAACTTGGTAGATTTGCCTTTAAGACTTTCCCGCAATTTGAAGGTTTTGCCATACTTAAACTATGACTAGGCAGAGGTTCACTCTACCTTTTTTGATCTAATTTCTCTGTGCCTATAATAACACTGTGATTATTTGTGTGCGCAGCATGCGGAGCAAGCCTTATTCGAGTAACGTGCTGTAATTTTTTTTTTTAATTGTAAAATTTGTTTAAAACTTATGCCATTTTCATTGAAATGTTTTTTATTTTTAATGATATATGCCGCATTCTTGATCTAAGTGCTTTTACCCTAATATAACATGTTTATTAAAAAAAGGTATGACATATTTAATTATAAGATCAATTTTTGTAACAAGAAATTCACATAATGCACGTTTTTTATAATTCACTACTGTACCACCACCAGATAAATTAAATAGACCCTTTAATATTGAATCTCTTGAATGTAGGCCTATTGAAAAACGTAATTAAACGGATAAACCACTCTTAGTTTTAGATTATTGTACAGCAATAAAAAACTTAGATTTTCCGGTAGAAAATCCTGCTGCTCATCCGGGATGTAAGTTATTATATACTGTATTACATTTACTATAACTTTATAGTTTTTTTTTAGGAAGAGTCTTATAAAATGCTTTGTTTAAATCACTAGATAAACCTAAGTTCAGAGAGGCCCTAAGCTTCACTATTTTTTCTATACCCTCTAGAAAATTATGTTATTTATTTAACATAGATAAAACAATTTTTTTTAATAAAAGGTAGTGTGAATGTTTTTTGGTTGTTACAGGGTGGTTATCGGAATGAAAAATAGTTACCTTAGCTAGATCTTTTTAAGTAGTAACTCTAAATTATACAGCTGAAGTCTTATTAGGTTTAGACACATAACCTCACCGTAAAATCCTTGCACTGACTCAATTAAAGCTCTATCTATTTCATGCTTTTTTATTTGAAGTCAGGCTTGAGGGTTCCATCTTGTACAATATCTAGAATTTATTATAACTGTAACTACAAAAGAACAGTCGGCGTCGATAAGCCCAGTAATAAATAAAGGATGAATGTGTGAATTTTTCTGTGAAGTTTGCTTAGTAGTATTGTTAATTTTGTTACTGATGCTACGCATCGCGATCGTAGTATAACTTCTAGCTGCATTTTCATAGTTAAACTTTTTTACGCTATTCAAATAAGTATTATGCCCACAGGTTACACAGGTTAAAATCAGAGAACAGTTTAATCTATAAAAAGCTACTAATATACCTAAACCAATAGCTGATTCTGCGCCAGCTATGGCTATTACATAGATAGCATAAGTTTGTCCTAATATATCATCAAAGCTAAGTGAACTTACCAGTATTAAAAACGTAATAGCTAAAAGCATTATCTCTATAGAAATAAGCATTAAAATTATGTTTTTTCTGTTTAAAACGAAACCTAAAATTCCTATTAAAAATAGTATTAGTGATAAATTCATTTTTGTTATTATATATATCTAAATGTGTGTCATACATATATTTATCCTAT-T-T-T-A-TAACCTATGTGATTAACTATTGATAACTATACGATAAAAACAAACTAAAATTAACAATATGCGCGAATTTTTATTTACAAATAAAAAAGCAAACATGAATAGTTAAATATAGATTATATGTTTATAAGCAGTTAACAAAAATACAATCACTATAATCCACCCATATTATTTTTAAACTTTAGCTGAAATGTATTAAGTTATATATATTGGTATAAGGTTAAGATGTGTTTTTAAAACAATGGCTATATAAATCTAATAAGCAGACAAAAGCATAAACTATGCTTTAATATACTAGGGGTCTTTAGGACTTATAAAGCATACGCTATAACATTTTTCATGCATTATACCATATAAACCCTTCTCCCCTTTATACCCTACCATTTCTAGTTCAAAGGTAAATGATAAGGCACCTGTGTTTCCTCTTAAGGGATTTATGTCTATAATTATATAAACACAAGTTAACAGTAAAGCCATTTACCTATATTCTATCAGTTACATCTCTTCGATAATTATAAAAATATACTAGATACCAATTAAAATAGTTTTATCTTAGGATAAACATGCCATTGTACTCTACGCACACTTTTTTATTGCAATTAAGATTGAAGAAATTATTTGCGTTATAAGTGCTAAGCTGGTTGACTGCTTAACTCTTTTAAATATATACAAATAGTATAACTGGCATGATAAACCTTAGTTCACTACATACAACACTAAGATAGCAGGACAAGGTCTATACAACACAAACAAATATAGTTTTATTGCGCCCTATACAAGTAAAGTAAAATATAGTTATAGACATGGCATATTTTAGCTCTTTTACCGTATAACAGTGGTATTAGGGCTAAAATTATATCTTTTGCTGTTAGCATAAAGCATGCTTTATTCTGACGAGTTATTAAAAGCTATGTTTAATAACTCGGAAATCATAGTACGGTAGGGTACGGTAGGGTACCGGTTAGCGCTATATAACCGCTAGGTGGTATAAAGTGTAGATTCTTATTAAAAACTCCTTTAAAAGCATATCATAATAATATGATATGTGTACCTACTAACATAGTAGGCTTTACATCATGTTGTGTCATGTTTCCTGTGTTAGAACGCAGTGTTTGATTACATATATTTTTTTGTTCTAATAAATAACATCTTAATTCCCTGTAATTTTACCCCTATACCCCATGTAAAAACCTTGGTTTCTACCTCGTTGTTTTTTACATGATAGGCAGAAAGGGGAGCAGTAACTCTAGTATCTATATTTATTTGATCAAAAAATTCTTTTAGTTTTACATGATAATGACACCTCCTATTATGTCCTGCTCGTACCGATTCAGCTGTTACAAGTAAAAAGTTTATTATTCTAAGGGCATCCCTACAACAAGACTGTAAAGGTAAGCACACAAAAGCGTGAGGTTTAGGTGGACTGTTTAATCCTCACTCTAAAGAATTAAAGGACCTAGTAAGGTGTGTTTGTAGTAAGTCATAGTAGAATTGGGGAGTTAATCAAGGATACCTTGATATAGCTTTACCCACTACTAACTGAACATATAATATGTATAAAAATAACCATGTAGCAATTACACTAATTATTGATCCTAAACTACTCACTAGATTTCAGCCAGCAAAGGCATCTGGATAATCACTTATCCTTCTAGGCATACCTTGGAGCCCCAAGAAATGTTGTGGGAAAAATGTAACATTTACCCCGACAAATAATATTCAGAAATGCGCTTTAGCCCCTCACTTGTTATAGTCTACACCTAAAATTTTAGGTATTCAAAAATATCATGCACTGTATAGTGCAAATACGGCACCCATTGATAATACGTAGTGGAAATCTAACTAATACGTATCGTGGAATGCTATGTCCAAGGATGCGTTAGCCAAAACTACTCCACTTAATCCTCCAACGGTGAACATAAATACAAACCCTAATGCAAAAAGCATAAATGGTGTTAGTAAGAACGATCCACCATGACATGTAGCTATAGGTTTTAATGAACCAACTGAATATTTTAATACCAGTAGGTACAGCTATAATTAGTGTAGCAGCCGTAAAATACGCTCTTGTCATTTAATTTTGGACAGTATCTTAGTCAGTTCTTTTACAGGTTGACTTCTTGCGTACTTGTCTCTGAGGATCCTTTAGTTGCAATACTTTTTATCTTAGTTATACCTTTTACTTGCAAGTGTTGACCATTAGTTATCATAATGTACACTTTTCTGAATTTCAAATAATTTACATATTTACCTGCAAACACTTTATATGTATCAAAATAATTAATTAGAACCTGTGCAGTTTTAAACCCTGTACTTTTGTAGCACCATATACCGGTGTTATATTGAGAAAGGTTACCCATTTTAACAGTATCATATAGAAGTTTTAAAGGTAGAACGTCATTTTGTTTTAAAGAAAACTCTAATCTAACACTAAATCCCGTTTTATGTGTTGCTAGTCAATAATTATCTAATGACAAACAATTTAAGGGTGGTAATATAATATAATTAAAATCTACATCATAATTGTGTTTAAGTAATTGTTCATATTTAGGTCTACTTACAAATTTACCATTAATTAAAGATAAAATGTATGATAAACCTTTTGCATTTTTACAAATGTACCTAACTGCTTTTTTGTTTTTAATTTTGTATACATTACCATAACCTATTCGTTTTTTGATATAGTAAGCTAGTGCTACATCGTTTTCAGCAAAAATGATGTATAACTGCTTTTTACCAAATCAACCATCACCTTCTATTAAGCCAGTTAAAAAATAACCGAACTCATTATCAGTAAGGTAAGGTTTATGTTTAGATACATGTTCAGAAATAGAAATAAGTTTACTATAACTATTATAAGTATTTTTAGTGTCAGCCATAGCATTTGCACTAAAACCAAAGTTTCCTGCTGATTGTCCTGATAGTTTGTTAAAAGCAGATTTTACCTAACGTAATTAATACGAGTGGACCACTTAAACAGGAGTTTCCAGCATACAGCAAGATTTTTACCGTGAACACAATTTTATCCACGTCTAGACCTACACTATACATGTGATGGCTTCACACTACAAAACCTAACACACCAATGGACATCATGGCATATACCACGAGGTAACCAAATACACTTTTGTTTGAACTTGCAGAGATAGTGGTACTAATTACACCAAAACCTGGAATGATTAAGATATAGACTTCGGGTGTAATCTAGGGTACCAAAAAATCAGAAAAGATGTTGATATAAAATAGGATCACCACCACCAGCTGCTTCAAAAAAAGATGTGTTGAAATTTCTATCAGTTAATATCATTGTAATTCCCTTTGACCTACTGGATAAAATCCTATAAGGGTTTCCAGAATACAGCCAAATTTAACGCCGGCAGAATTTTTACCGGCTAAAACAGGTAGAGATAACAATAATAGAACTGCTGTAATAACAACAGCTCACCCAAATAAAGCTAGTTTATGTAGTCTAATACCTGGGCTTCTCATGTTTAGAATTGTAGTTATGAAGTTCATTGCCCCCAATAAGCTACTTACACCCGAAAGGTGTAAAGCAAAAATGGCTAGATCTACGCTAGGTCCACTATGACTTTGTATTCCAGAAAGGGGTGGATAGCAATTGCGTTGGTAACCTCGTTTTTTTTCTTATTGCCTGCTCCGCTTTTTTATTTTTTCATGAGTGAAAAAGGGGAGCATACCTCTCAGAAAAATAGAAACTCTCGTTACACTCAATAGATTTCTCTATTGTTCGGACTATACCTTCATCCTAATGACATTTGAAAATTCTTTTTACACAATTTCCAATAAAGTTTTTCTGATTTTCCGTATAAGCTCTCTTGTTTCATTTAATTTCTCATAATTACCTTTATTTTTACTGTAAGCCCTCGCTCATACTTTATATTCTAAGGATTTTACCCCCTTCATTGTATCTTTAAAATAAGTAATTATATTTTCTATAGCCCTAGAATTAGTCGTGTCTAAAAGATAATAGTTGTGTAACTCTTTGTATTTAACTGGGTTAGGTATATGAAGTGTTAAACCTATAGCTTGTAAAACTATTTCGTCTAATTTTTGAGTTAAGCCAAAACCGTGTACTGTTCTTTTAGCTGTTTTGCTAGTTAAGTAAAAACTTCCTTCTGCCTCAATAAAGCCTACTATTCAAGGTTTACTCACTATATTACTAATAGAGTTTACACTTTTTAAGGGTAAACAAATATCAGCCCATGCTGGTGATTTGTAATTACTCGCTGCTATAGAATTTTTTAATTTTAAAAGTTTAATATCCTTTACTTCCTTAGTTAAATCTGGGTTATTTAATACATTTA-----
sl18541GENOME                                                                                   AAAATATAAAGGCCTGTATGGATTCTAAACTATTAATAGTTAAAGCTAATAGTATAAAACCAAGATGTGATATTGTACTATATGCAAACAGCCTCTTTATTCTAGTTTGTGATAAACCTAAAACAGCACATAT-------TAAAATCAAAGGTTAAGGATTTAGCCATGACATGTAGTGCGTGTACGGCAAACTCAAGAAATCTGGGTTCTGAGTACATACTTTCATTTTGTTTTATAGGAAACTGTTTAAATAAAATCTGTAGATCCTGTTTATCAAAAACCTCACCTATTGATTTATTATAATTAAAATTGTCTTGTAAGAAAGATAAAAGTTTATTTCCTATTGTTATAGTATCTTTAGGATTTA--TGTGTAGGGTACATATCTGTAGTTAATAGGTGTAACGATTCCATACAAAATGCCTGTCATTCTATTGATCCTGTAATCCCAGGCTTAACATTTGTTTGTGTTGTATCATCTTGGGGGTTGGAGGTTCCAATAGTGTGACCACTTTCAGCGTTTGAGGTGTATTGGTTGGAAGTAGTTTGGGAGCTGTCAATAAACAGGTCCGTAGGTACACTTCTATGGGCGGCCCATTTTATTTCCGGGTATTGTGCTTGGTTTAATTGGAGATATGTGTTGAGGAGTCGTCCATGTTATTTCAGATTGCCCTTGTACGTTTTTATTTGTATGAGGACTGGATAATGCTTTACTGATCTGAATGCTTGTAAGGTAAACCTTTACAAGTGTTTTCATTATTGATGAATTTGTTTTTTTATTTCTTTTATTTATACCTCTAGATATAGTTTTAAATATAAATTTAACAAATTTAACTAAAGTTTTAACTAATTTATATAAAAAAGTAAATATAGTAACTAAAGAAGCAAGAGTTATAATTGCTAACATAAATAACTGGTTGTTACTGACAAAATCATTT-ATAAGTACTTATCTGATGAATCTGTTAAGTAAGAAAAAAAGTTATCTAGTCAAGATATATCAGTTGATTCAGTCACTGATGATTTATCTGACTCAATTACTTCTACATCATCCTTAGCTCATTTATTTTTTATAAGTTTCCTCTTTATAAG--------------------------------------------------------------------------------------------------------------------------------------------------------------------------------------------------------------------------------------------------------------------------------------------------------------------------------------------------------------------------------------------------------------------------------------------------------------------------------------------------------------------------------------------------------------------------------------------------------------------------------------------------------------------------------------------------------------------------------------------------------------------------------------------------------------------------------------------------------------------------------------------------------------------------------------------------------------------------------------------------------------------------------------------------------------------------------------------------------------------------------------------------------------------------------------------------------------------------------------------------------TTTG-T----TAGGTGATGCGTTAGAGATTTGTCTACTATCTATGAATAATGCTTTTTTACCCAACTCAAAAGCAAAACCTAAGGTCAAAGCTAGAAGAAACAATAATAAAATAGTTAATCCATATATACCATTAGTATAAGCACTAACAAGGTAAGGATAAACCAAAAGAATCTCAAGATCAAATAATAAAAACAATAAAGCAAATATAAAAAAAGATATACTAAACTGTGTTCTATTTTGACCCAAAAATGAGCTATATCCACACTCAAATGCACTATTCTTTTCCATATAAGGGTTGCGTGGGGCAAATATTAAATTGACACATATTAATATAAAAGCCAATAAAGGTATTAAAAA----------------------------------------------------------------------------------------------------------------------------------------------------------------------------------------------------------------------------T--T-TTCATGATCAGGACTTAATATGTATTCGTGTTCATCAAAAAATACTTGTTTAATTACGCTTAAGTAATACACAGCACTTATAACACTAGTTAATATAGCTATTAAAGTTAAAAAAACAAAACCACTATCAAGTGCAGCAGACAAGACCATCTGTTTTGCAAAAAATCCTATTAGGGGTGGTATACCTACAAAAGAAAATAATGTAATAGCTAAACATAAAGCTAATACAGGGTTAATATAAAAATAACCTTTCAATTGACTAATAAGTTGTATAGGGGAGTTATTTCTATCTAGT--------GTATTGGTCTTTTAAAGAGCCCTTGTAGACAAAGGGGTATAAAGAGAACCCAATAGTAACTAATAATACAAAAGCGTTTAAATTTGTAATAGAATATTGCATTAAATAAAATATAAAGGCCTGTATGGATTCTA---------------------------------------------------------------------------------GTGATAAACCTAAAACAGCACCAATTATCAATGATAAAAATGAACTGAATAGTAAACCAGATGTTCAGCTAAAGTTAAAAGCGAAATAAAAATTACTAGTATAATGTACTAGTTCTAATAAAAATATAAAGATTGATATTTTAGCTATTATAGCAACAAAAGTTGTAACTATCGTTGGGATAGCATCATATACGTCAGGACTTCAAAAATGAAAGGGTGCAGCAGATATTTTAAACAAAAATCCTACTGACATAATTAATAGAGAAACGTTTAAGTAAAAAGGTTTATACCAGTCTAGCATATTATTTGTATCTTCGTTAGCTAAGCTCGATAAACCAGTTATTACGTAGTAACCATCTAAATTTGTTGTACCAGAATTTGCATATAATAAACTTGTACCTAAAAGTATAAAACATGAAGATAAACCACCTAGTAAAAAATAAGTAAGACCTGCTGAAGTGGATAATTCAGAGTTTCTGTAAAGTGTACAAAGCAAATATAAACCATAACTTTGTAGTTCTATTGATAAAAATATTGAAACTATGTCACTGGCAGAAACTAAAAAAGTAGCTCCTATTATTATAAATAACATAATTAAAGAGTATTCAATTATTCTAAATTGTTGTTCCATTTTGTTTATAAGATTTGTATCATAGGAAAACTTAGAAAAAAACAGGGCATAAAAACTAGCATAGTTTTTAATCAAAACTTTTCTAGGATAAAAAGCAGTTAATTGCAAAATAATAGCACTTATAAGAAATATAAAAATATGAAAAGTATGCGTAATAGGTGTAGCATGAAATAGGCCACCATACAAACCTAAACCTTGACCTAGAAAATGCATATCTAGGTTATTTAGTGCGATAAGAGAAGATGATAGCAAAATTATAAGAGTTTGCCTAGAATATAATATGGATTTATCTCGTCTTAAAGTGACGGCACTGGATAAGATTAAAAATAATAAAGAATAAATAGTCATTGTTTTTGTAGCATTCACATCTACCTATTTTGTCTAGATTTTCTGTAGAGTAGAAAAAACGATAAAAAACAGAAAAAAGTATCGATATGTAGCACCTGTGACGTGTAGTATGGCCCATCCGAAGGGTGAGTATAAATAAGTCAATGGTCTAATAGTT-TTACA------------------------AAAA-AAAATAATATAAATATATAGTTATATCATATGTGTTGTCTCAATACCGTAGATTTAG-AATTGATATATGTGTTGCGTTGTGT--CT--TACAGT-G-T--------------------------ATATATATCACATTGATTGATATATTGATGTAGCTTTATCTTCTACTAATTGAATGAATGATATGTATAGAAACAATCGTGTAACTAGAACGCTGTGGAACT-T----T--ATTTTTGTTACCTATGTCAAGAGATGCAAACGCTTCGCAATCGCATACAAATAAAACATGCTGTCTAATTCTGTCCTGCTATTTTTGTGATACTAGCTAGAATACGCTGTTTTATCCTTCCTTTTCCATTACCCTTTGCTATTAGACGTACGCTAGT-TTTGGCGTTTGCTACCTGGTTTCTTTACAATCTATTGCATTATAAAACTATATTTAGTTACCTTGCATCATTGTCTATTGGCGGCACTAGCGTAGAAGGAAGCTATAA--ACTCGTGTCG-TTATGTT--------------------AGCCAACAGAGCATTGTAAATTTTACTTATATATATAGAGGTTCTTTTAGCTAAGTAATTTAAAGAAAAATAATGGGATAATCGTGAGCTTAAGTTAACAGAGCTTCCTATATAACTTTTACTGTTTATTTTATTAACTTTTATCGTAATATCTTGTTTTTATTGCTTAACGCGTCATCGTAAATTATAATGTTATGGGAAGAAAAATGAAATAATTTTGCTTTTTTTGGATTTTTCTCGAAATATGTGATATTCCGGCTTTTGAAGTGTATATTTTCTAGTGTGTTTTTAATCATGAGCCAGAGGAGAAACTCGAATTCTCATTCTTAACGCATGAAATTAATGTTCTAGCCTATTGAACTACTCGGGCTTTGCTTTATTAATATCATATATGCCCAAGATAAGATTCGAACTTATAACCTAAACATCTTCAGAGTTCCGCTCTACCAATTGAGCTTCTTAGGCTTCTGAAAGCTATTATATAATCTGGAGATATCAGGACTTGAACCCAAAATAACGATATGCAAAATAGACGTTTTACCAGTTAAACTATATCCCCTGTAGCTAAAACA-----------------------GTCTACCAATTCCAGCACTCGGACTGATATCTAAATAAATATAATTATCT--ATATGTATAGAT--TTATAATGTTAAGGCCAGA--GATTTGAACACTCATCTAAACCGTCATGAGCAGTTGGCTTTACCATTTAAGCTATAGCCCTTAAAGCAATATGAAAAATAACTTACTTGTTCTAAACTATGTCAGGGGCTACTTTCAACCTTTTGGAT-ATG---------GCTA-----AGT-A-TTGCATTTATGGGCGATCTATCCTTGATATTGCAATGCGGATAGAGGAATTGCACCCCTATATGCTGGTCATGAGCCAGTTATGTTACTATTACATCAATCCGCATATGTCTTACTATTTCTTTATTTCTATATTTATTTATATC----TTTATTT-TTTCTATATTTATTTAT-T--------------------------------------------AGAC-CAAACGGGATTCGAACCCGTGTAGTATTGGTGAAAACAATATGTCTTACCACTAGACTATTGGGTCTATATTAAAAAGATCCATACCTCTTAATCTTTTTATTCAAGGTTTAATAAAAATGAGCCCAGTGCAAGTATCGCACTTGCTTCATCCGATTACAAAACGGAAACATTACTTTTATGCTAACCAGGCTTGAAATAGTAACTTAGTTATATGCAAATTGTAAACATATATTTACATTATATAATGTAAAGATAAGCGTGTTATTTAGTAAATTACACAATTAGTACTTTATGCCTAAAAACGTCACAGTTCTTTAAACTAAAGCCTATTAATTAAGATCATATCATTTATATACTCAAATATATAGCAA-GG-GT----------------T--TGC-ATTTGCTATAGTACTTGAACATATAAAAAGACCTAAAATCGTAGTATTAAACTACATATATTTAAAAATATCCTAAGGTATGTTTCGTGCCTATGTGCATTCAGCACTTATCATTAACTAACATAGCTTTCCTGCCGTGCCTATCCTAAACGGGCATTCATCTGTTTTAGTTTATTTATACCCTAAATATTTCAGTGAAAAATAAAATCCCAGTATAAGCCATGGCACTAATAGGATTGCGCTCTTAGTTATAAACTTATAGGTCATAG-AACAAAGGTATTCTTGCTCAAGCGCACCCTTGTTAGCTACATTAATATAGGTGGATAAACAACAGGTAAACCATAGGTTAATATACCCAACTCCTTTCGTACAAGGGGCTATCCTTATTTTATTCTAATTTCCTCTAGAAGATAGAAACCATACTGTCTCACGACGTATTTAACCCAGCTCGTGTAGCTCTTTAATGGACGAACAGTCCAACCCTTCATGACTCCTGCATTCATGTGGATGAGCTAAGCCGACATCGAGGTGCCAAACTACGCACTCAATTTGAACTCTCTGGCGCAATTAGCCTGTTATCCCTAGCGTAACTTTTTCAATAATCCAAAACCTTTCCTTTCTGCATTTTGTGATCATATGCCCCGCTTACGCGACTGAAAGACGTGTAAGTCAAACAGTAAAGCAGGATTAAGCCGTTAAACTTGATAAGCATAATAAATATCATTTAACTATGTATCTATTCAGGATGATT--G--GATTTGCGTCATT------------------------------------------------------------------------------T--ATTTTCAGGTGAAAAATAACGATTTAATTACATCTATACTTTAATATAGTTAAAATCCTACTTACTTAAAAAAAAAGTTCCAACTTAAATGGATTTATAACTGAATTAGTATTAATATAATACCAATTTCAGACTAAAAATAATAA-CATGT-TA--C-A-A--TT-AA--GCGATATGCAATTTTACAAAAGTGAATTTGGATACACCCAGGTACTTTTTATGGGATCTGTGCCCCGCATAAACTGCCACCTAGCAATTGTTCC-------T----------------------------------------------------------------A-C-----CCTGGCAGGGTTTATATAATATGATAAATGAAGTAAAGGTGTTTCAATTTTGTCTTCTAAACTACCTTATACACTAAGACTCATTATATCATACTCAGTAACTAGCAACAGTAAAGCTGCATAGGGTCTGTTGAGATAGGTCGTTTTATTACTAAAATTTCCCCCTCTAAGAACCGTACAAGCGACTTTCATCGCATACGGCTCAAGCACTAACGTATGTTTATACAGTGCAAACCTAATATTGTAAACCTTATATTATAAACTTAAAAT---------------------------------------------------------------------------------------------------------------------------------------------------------------------------------------------------------------------------------------------------------------------------------------------------------------------------------------------------------------------------------------------------------------------------------------------------------------------------------------------------------------------------------------------------------------------------------------------------------------------------------------------------------------------------------------------------------------------------------------------------------------TTTGTATAAATCGTTAGCACCTGTTCTAAGTCAGCATCCTTTCAGATCGGTTATAAACCTATTTCTATCACTACAATAGAACATTCGCTTTTTAAAACTTCCTCTACCCACTAATGTATATATTACCTTACGGTTCAAC----------------------------------------------------------------------------------------------------------------------------------------------------------------------------------------------------------------------------------------------------------------------------------------------------------------------------------------------------------------------------------------------------------------------------------ACGGGCTTCACACATCAGAATTACTTTCTATGCATGCCGTT-GAGCTCAGATAATGGGTTA-TCTGGAGGGCTTACACCTCATTGCTATTAAACACTTATCTAGTCGCACTCTCGTCTAACTAGAGGTAAACTGTATCTGCACAGTTATTCCAATTTCACCGAGCCAATCATTGAGACAGCTGTTGTATCGTTACATCATTCATGCAAGACCGCATTTAACGGCCAGGGTATTCCGCTACCTTAGGACCCTCAGGGTTAAGGCCGCCATTGAACGGGGGTTCCTTCAAATCCTAGCTTATATTAGTCAACTAAGCAAATCCGATAACCAGCCGCCATCGGGCAGAGATCACACTCAATACTTCGAATTCATTTCTTTGCAGCGTGCTTTGTTTTAATTAAACAGTCGTACAACACCATTCTATGCCTCCTATTCCTTTCCTGATATTAATCAGGAGGAATGGCCCACCTTATCCCGAAGTTACGAGAGTCAATTTGCCGAGTTCCTTAATGATTGTTCACTCGAACGCCTTCGTATACTCTACTTGCTTACTTGTGTTAGTATTTAGGTACGGTTACACATGTAATAAGTG-A---TCTG----AG-TGATT-C--CTTAAAACCGT-C----------------------------------G--A--TAAAAAAGTATATAAACAAATTTTTGAAAAGTTATCTACTGTTAAAGCTAGCTTTACTCATCGTTTATCCCTTTTGGGACCTTTTAATA---AT---CTTTTA---T-TGCCTATATAAAAGGTAAAATAAACTTAGAGGCCGTGACTTTATCTAAATTCCATAAGCTTTAGGCGAGGGTGTCCCCCTTTATCGTTACTCATGTCAGCATTCTCTCTTGGGTTG-T--AT----AT---T---------------------------------------TTCCTTACAAAGAAATAATCAT--T-----C----TGTTCTGCTACCCCATATGTACAATATACACCTTACACA-AC----TAGGTATAGCTAGAGCATATATATATATTAATACATATGGACAAGGTCTC---------TTTAGATC------------GGTGCTTTTACCCATATGATTTTTTTT-------------------CCAG------------AGATCTTCAGAAAGTGGCCGCTTCTAAG------------CCGATTGGGGTAAATACTGCCTTAATTTCACTTAACAAAAATTTTGGAACCTTATTAACTCTTGTTCTGGGCTGTTTCCCTTTAGACATACAACCTTATCGTACTATGTCTGATTATTCAATATACATATCGAGTCCTTCCGAGAACAAATACTCACTGATAGAGTCTTCACGACCCCCCAATGTCCACAAAAAGCATTTTATTTATTCTCGATTTT-TTAAAATCGAGAATAAATAAAATACTAGTTGTATGAGATCACAATTCTGTACCTTCTGATATTCTATTTAAATTACCTACTTATATAGGTTTCGCAGAAAACCAGCTATCCTAGTCAGTATTGTCTTTCACTAACTTACCACAATTCTTCGGATATCTTTACAACGATAATCCGTTCGGACTTTTATAACCCTGATCGTGGTAAGATCACTAGGCTTCGGGTCTAACTTTTGATACTACATCATTATATCATAATTGTTTTATCTATGCACTACTGCTCGCATCAAAAATTAACTTGCTGACCCATTATGCAAAAGGTACGCTCTTGTTGTTTATTTAAACTTTTATGGAGCTGCTTATAAAATTGCTATTTCCATCTTTTCCCTCACGGTACTTTTCGCTATCGCTTATATATCATATTTAGTCTTAGAGGAAGGTTCCCCTTATATTCAAACAGATATGC---CCATTTTACTTTTAAGACTTTTCTTTTTTCATTCACATTACTTCAAGAATCTCTTTTGATTTGTTTTCCTGAAGTTATTAAGATATTTCAATTCACTCCGTTTATCATTGAAACATATAATTTCTTATTAGAGTTTAACAT-----C--------------------------------------------------------------------------------------------------CCTCTTTGATATATAGCTATGAATCCGTAACAATTTCTTTATATACTTATTTGTCATTTAAACGAAATGACAAAGTAATACTATCCATATCTACATCACTATTGTATATTAT---------------------TTATTATTAGCCTTAAATAACGATATAAAATTATATAAAGCATATAATCGGGTTATTATGACTCGAACATAACAATTCCTCAACCCAAATGAGACGCCTAACCAG--------TAACCC------GT--ATGTGTATAAATTATATAGCAAAAATGATGTCTATATCTA--------------------------------------------------------------------------------------------------------------------------------------------------------------------------------------------------------------------------------------------------------------------------------------------------------------------------------------------------------------AAC--ACGGAAAAAAGATGAATCGAACATCCAGGTGTTAATAACACAATATTTAGCAAATATCTTGCCTTACCAATAGCAATTTTTCCTGTGTATATATAATATATGCAATAATATAAATATAAGCGAGTCAGGCCGGCCACGATCCGGCATCTCCTTTCTCGACAAGAAAGGCCTTTGCCAATTAAGTTACTAACTCTTGATATTCTAGATTACAGCCAGTCGAAATCGAATCGACATACTTCATTTGGAAGACGAACGGTCTACCATTAACCTATGGCCGTTTTTTATTAAGATATCTAGGCTAAAAGAAGAAAACAAAAAAAAACTAAAGATCAAAAGGGTCAAAAAGATCCAATGGTCAGTGTCTTGAATCTCTTGAACATATTCAGTAGTATTCTTATTGTCACTATCTGTTTTTTTAGATCGTTTCGGTTCTGGCTCTTTAGACTCATCAAATATTTCTTGCTTTATTTCACGTTTTTTATCTTGTT---------CTTCTAACCTATTAGCCTCTTGGCGTGCTTTATCTAATGCACCTTTACTCCTCTCAAGTATATTAGCAAGCTTATTAGAAAAATCATTAGGATCTTCTTTTTTAGGCTCATCAAGATATTGTTTTCATGGAGTAGAGAGATTATCCAATTTCTCTTCAATCTCAGATAGGTTAAGATCAATAGGATAGCCGTCCTTATCTCTAAATATCTTGGGATACCTTTCTTTTAAAAGATTTAAAGGCCAACTGTTAGATTTTTCTTGTTCAGGTAGTTTTTCATCAAGCTTAAAAGCTTCACCTAAGATATCTTGATCACTCTTTTGTCGCAAATCATTTT-T-CTAACACTCTATTAGCAAAAATTTCATATTCGGTTTCATTCACACAAGGCTTAATGTTAACTAAGATCCCCAGTAATAGATAGATATAAAAAGTATTAATCAAACAATATCTACAAAGTGTCAGTAGAGGATAGATGATTCCAAACCCAAGTGATGATTATCAGTAAAATGGTATGCTAGAAATCTTCATAATGCTACACCTATAAAAGCAGTACCTATCATTACATGTAAACCATGAAAACCAGTACCAAAATAAAAACAAGAACCATATGTACTGTCAGATAAGGTAAAACAAGATACTGTATATTCTAGACCTTGTAAAGCAGTGAAAATTAAAGCTAATCCAACTGTAAATACTATACCGTGTAAACCACCCTTTCTATATCCTTGGATTAAAGAATGGTGAGCATAAGTAACTGTAAATCCTGAAGATAACAATATAACAGTATTAAGTAAAGGTAGTTCAAATGGGTTAACTGAATCTATACCACTAGGAGGTCATTGGGCTCCCATTTCTACAGCAGGTGATAGAGCACTATGGAAAAATGTTCAGAAAATAGCCAAAAAGAAGAGTGCTTCGCTCACTATAAATAAAGCGATACCCATATTTAAACCTCTTTGTACAGCCAGGGTGTGGTTACCTAAATATGTTGCTTCACTAATAACATCTCTAAATCAAAAGGACATGGAAGATATAAGTAAAATAAATGCCATATAGAAGAAATCTAGTGAGGATGCAAAACCATGCATTGTTAAAACACCTGTTGTAGTAAGGGCTAACAGAGAAGCACACGTTAAGATAGGCCAAGGTG-TG--GAAA-TAG-T-AAACGGAT-------------------------------------------------------------------------------------------------------------------------------------------------------------------------------------CACC--T-CAGACCGAACAC-AAGCATAAGGAATAGGTGATTTGAACACCTAACCTACCGTGTGTAAAACGGTAGCTCTACCGTTGAGCTAATTCCTTTAAGACCTACAGGATTTGAACCCACATAATGATGATTAAAAGTCACATATTTTACCAGTTAAATTAAAGTCTCTTTATTTTTTTATGTTGGCTATATTTTTT-TAAAGCTTTAGATA-----TA---ATTATGTTATTT-AAGATTATGTTTAATCTTTTTGTTTTATTGTTATAACTATAGCACCAACCATAGCTAATAATAATATAATAGAGGTAATAATAAGTCAAATTGAATAACTACTATACATAATATTACCTATACTTGCTATGTGCGTTGTTTCTGCCAGATTACCGTCTCAAAGTTTAGAAGTTACAAACATTATTTCGTCGTTATTACTGAAAAAACTAAAAAATCTACCTAATAGATAAAAATAACTTGTATTAACATTATTAC----------------ATTAAGAGGTAATATTTGAGAAACAGGAAAGTTAAAGGATACAGTTATAACTAAGGCTAACGGTATGCTGTTGCTAGTGTCATTTAAAAGTTCAGATACTCTTACGTTAATTAACATTAATATAAATAAAAATAAAATTGAAACTGCTCCAACATAAACTAATAAGTATGATAACCCTATAAAATTTATACCTAATACAAGCAAATAACATGCTATACTTAGAAATAAACTTATCAAAAATAAAACTGACACTATAGGGTTTTTGCTTATTATAACAAAAATACCTGATAATACACATATTAAAGAGATTATCTCCAAAACTTTGTCCCTATAACCATTACTAAATGTTTCACTTATGAGCAATAAACTATTCATTATATTAAT---TTTAATTATTCTGCCTCATTATACAAGAAATGGAAAACAATATATA---------------------------------------------------------------------------------------------------------------------------------------------------------------------------------------------------------------------------------------------------------------------------------------------------------------------------------------------------------------------------------------------------------------------------------------------------------------------------------------------------------------------------------------------------------------------------------------------------------------------------------------------------------------------------------------------------------------------------------------------------------------------------------------------------------GCA---A---A---AAAAGTGTGTACAAGACTTGAACTTGTAATCCCTGTGGCCGAAACACAT---TTAACCAATTAAGCT-ACACACT---ATAATAAAACCTTTAGTTTTATTAGGCAGATATGTAGGATATAAGGATTATCCACAAAGCCCTTAAAGTGAATTGAACACTTATCTAGAT--TAACAGTATCTCGCTCTACCGTTGAGCTATAAAGGCTA-----G-ATAGTAAACACAAATAAATGTTATAAA----GGACATT-----GTAATTAAACTCAGGGTAACTTT-GTA------------------------------------------------------------------------------------------------------------------------------AAAAAAAGATGAAAAATTAAAAGTCATAAAAAGGCCAGTGATATATAATACAACTAAAGCATAAAAATAACACATCAATAAGCCTAAGGTATATAACAAAAAATAAGATACCATTTAGGTCAAGAATACTCGGATTTGAACTGAGAATTTGAAGTTTGAAGCTTCCTATTTTACCATTAAACTATATTCTTTGCATGCAAAGCGATGCTCATGCTTCTTTATGC--------T-------------------------------------------GC----GCAACACAATATATTTAGTACTTACGGAGTTATAGTTTAATTTGGCCCTATATAGAAATAAAATATTATGCCTTTAGGAAGAAAAGGACTCGAACCTTCGACAGCCATAGCTATTGAGTTTACAGCTCAACCCGTCATACCAACAAACGGAACCTTCCTTGTGTTACAAAACAAGAATAAAAAA--A---AATT-------------AGG-AATCATATAATTTTTTATTCTTGTTTTGTAACAGGGGTATTTTTAATATTCATTAATCCCGTGCAATTTCGACTACACGAACCATATTTCGACTTAACACCAATCAAAGTCACGCATACGAAGACCACATGCCTAAGTTTTTGGACCAAATCGCCCATATTGAAAATAAACACTAGCCAAACTTATTGCACATACTAATTTCAGCGCCTGACGAGTAGTGAGTACCTATCTGAGATTAGATTCACCGTGCCGTACTTATACACGATTACTAGTAATTCCTTTTTCACGCAGTCGAGTTACAGACTACAATCCATTGTTAGTGTATCTCCATTTTTGGGGGATTAGCTCAATTTCACAATTTCACATCCTTTTGTAAGGTTTATGTGGCACGTCTATAGCCCACAATATTTAGGCCATGATGACTTGTCTTAGTCCCTGTTATCTTATCCAATCTAGCGGGGAACAACTCTATATAAAAATAAAGTAAGGGTTTACGTTAATTAATGGAACTAACCAGAATCTCACGACATTAACTGAAGACAGCCGTGCAACGCTTGTAAATAGATTTCTCTTCCCTTCTTGTTAATTTTACTATTCA---T--T-T---CAA-A--------------CAAAA-CAAA--A-AA-A----AAAAAAAAAGAAAATAATAATCTAAATATTCAAATTGTGGTAAGGTTTTTTGCGGATT----AATTAAACAACATACTTCACTACTGGTTTCAGAAACGGTCTAATGATTTCAGTTCCAATGTTGCCAAATTACTCTTGAGGTGGAATGCTTACACTTTCATTTATAGAATAAACTATATGTCTAATCTATGACATTCATCATTTTCTGCTTTGACTATTGGGGTATCTAATCCTGTTCGCTACACAAAGCCTTCGTCCTTCAACGTCAGTTATCACATAAGGAGATGCTTTCGCCTATACCTGTGCCATAGTATTTTTTTCAAAATGAGGTATGACAGAATTTCATCTCTACACCAGCAGTACTTTAATACCCCCTCGTAAGTAACTCTAGTAGATTAGTCCCATATTGCAGGCTTGATATACCGTCTAGGTACCCTTTAAACCTATTAAAGATGAATAACACTAGTCTTCTACGTATTACCGCGACTGCTGGCACGTAATTTGGTCAAGACACATAGGCAGACAATGTCATTATCATAATTCTACCTAGAATTTTATTCGACATAGTCGATATCGCATCAATTATTTAAACATTGATGCAACTAGCTATTGCTATACATTCCTCCAAGTTGCTGGTTCAGCCGTTAGGCTATTGACCAATATTCCTCACTGCTGTAATTCTCATCGTGGGCTTTATTCAGGCCCACTGTGATCGATCAACCTCTCAGTTTCGACTGCGTGTATAAAGCTAGTTAGGCTTTTACCCTAACTACTACAACTACACGAGATACACACTTCTAAGAGCAAAACATAAGTTTCTTTATTATTATAAGGGATCTTTCTCCTTACTCCAAGGCGGTTGTGTTATCTTATACTCACCTGTACACCACTACTAGTTAATTGCTAAAACTAGTCGTTCGATTAGCATGTGTCAAGCATTTGGACAGCGTTCATTCAGAGCCATCATCAAACTCAACTAATATATATTTCTTTTGCCTTATATGTTTTCTATAAACACCATATCTTTGTTTATCCTATCATGTTAGTTAATAAAGTTATGATGTAAAAATTATTAACTTTATAGTAATATACATATTTATGTACTACTACTAATATAGTGTATTAACTATTAAATCAAATTACAAGATTTTACACATTAGTCATGATTTATAGAGTGAAACAGATATTGTTTATAACTTTGCTACGAACCAATACTGCAAATTACACTGTTATGAGTGCACTTTAACCGGTATGATGCCTTTATCATTTACACTAATGTATAGCCTAACTTATATATAGGTTTGGATACTCTTGAAACGTCAAAAGAACACCCTGCATACAATATACCTCAACCATCTCACGTGCGTTGAATAGCAAGCCAAATGTTTCTAAA-CTAAACCTTTTACATTTAAAAATATAAATATCTAATGATATGTAAAAGGGGAAAATATACATTATATATTTTTATTTTACT-GTGTATACTCTACACAGTGAATAAAAACTGTTATAAGTAAATGGAAGTTTTTTAGACCAATTAACATGTTACACTCTTTAGCTAGCAACGCTTTAGTCTATATACGCTATATACTACTTAATTTTAATTACAGTTATATTGCAATATTTTAAGTATCTATCTTATTTATAGCATTATTACTTACATGTTTATTAGCAATCACTCAGTTGACGTGGTGTAGGCTAGAATCATAACCATAACCATTTTGTAAGTATATAACCCTATTTTATTTATCAATTAAAAGATCAGTGCTATTTCCTATACACTTAGATATGTCTTCGTGGAATGAGATTAAATAGGGGTCATTAGAATATAATTAAGTGTAAACTGAAGCTAATATAGTTTTTAGTGTTTCAACATTATCACTAGTAGCAAAACAAACAATATCAGTAGCAGCAAAACAAACATGCACAGATAAGAACTCACAACCTGGATAGTGCTTATAAAATGTACTATGTAATAACTACATGGAGCTTGCTTGTGAAAAACGGATTAGATTAGGCATTAAAGCTGTGACCTGTCTTTTATTATCGTATTTTTGTGTACTAGTGTTAAGATTAAGTCTGGTTTTACTATGAATAAAAGGTGTTATACTTGTAGTTATATTTTCCATATAACTCTGCATTACAGTTAAAGCGAAGGCTAACCTTCATGTAATAGGAAGTCCTAATATATTAAATAATTTAGCTACCTTCTTAATATAGTTAGATAATTATTTTATCATGTAAAAACCTGTCTATTAAATATGTTTAATGCTAGAAACTAATACACTTATATCCTTGTTCTTAATTCTAGGTTAAGTAACATCTTTACTTACACAATGTCACAATGTATCATGACCCAAGTCATAATTAAGGTGGTGAAGTGCTTCGGTTAGATATTTTCTTTGAAACTTGTGTACACAATTATATGGTATTGTTATAACTACTTTTTTTAATTGCGTTCTATTACACATAAAGTCTTTTAAACTACCACCCTTTGAATCAAATAGTTCATTAGCTATAACTTTATCATAGCATAAATTAGTAACCTTGTGTAAAAGAAAATTGTAAAAATCTATATGTTCTGTGTTTTCATCTATATTGTATACAGTTAAATTTAACTCTTTAAATAATGTTTTTTCATTACTTAATAACGCCATACCTTGAGACCCGTTACAAGTGGCATATGATTGAACTGG-------------------------------------------------------------------------------------------------------------------------------------------------------------------------------------------------------------------------------------------------------------------------------------------------------------GC----GA-AACTGGCTTGATTGACAATTAAATAAGCCAGGACTACAGTATAACCTACCCCTTTGATCTAGTGTAACATCTAACAGAAAAACATATATCACTAAAATTATTAAACAAGTGTACTATTTCTAGTATAGTTTCTTGTAAAATAATCTTACTATTATGTGAAGTATAGGCACGAGTCTGAAGTTTATTTTTCTTTTTTATATCTTCGTATTCATGTTTTAAGTTAGGATCAATTAACAAGTTATAATTGTCTTGAGTAATGGTATTTAGCAATGCAATGTTTATTTTAAAAGGTGTATTACTAATATTATTAACCATTACACGTAAATCATCATTAGAAAGTTCTGATTGAATCTTATAACCTTTCTTT--TATAATCAA---------------------------------------------------------------------TACTATCATAGGCAACTTAGTAGCTATGTTGTATATCTTATGTTTACTAATGTGATTTAAAAGATTGGTATCAGTAATAAATAATTCATAATGTTTATCAGTAATACTTGTAAGTGTTTTTACTAGTGATCTATGTACCATACCTGACGCGTCTAAAATTTCTAATAAACTACAACCTAATTTTGAATAAAAGTCATCATCAAGTAAATCACCGTATAATTTATTGTTGGCTTTTCAATTAGCTGATCATATGGAGTATTTCACTCAATTGTCGTCTAGATACTTAACATTATTTTGCTCCTCATCATCCTTTTTTAGAGCGCCTATATATTGATCAACCAGTCCTTTACCTATACTT------------------------------------------------GTGTTAAGATGTGTAAGCAAAACAAGAAAATAATGTAAACATATTTCAACTATACGCTTCTCACCAACCTTGTTAAGGATGTTATAACTAAAATCGTTCATACTTTTATCCTTTTTTC------------------------------------------------------------------------------------------------------------------------------------------------------ATTCGTTAGTAACATACTGTTCGATGTAACGTTGTGTTGTTTCGTTAGCAATAAAACCCTTATCACTAAAGGAAATATCCAACTTAGATAAAATATTAGTTATAAGAGAATAAT---TTTTCTCTCCTTTTGCAGAATAAGCT----------------------------------------------------------------------------------------------------------------------------------------------------------------------------------------------------------------------------------------------------------------------------------------------------------------------------------------------------------------------------------------------------------------------------------------------------------------------------------------------------------------------------------------------------------------------------------------------------------------------------------------------------------------------------------------------------------------------------------------------------------------------------------------------------------------------------------------------------------------------------------------------------------------------------------------------------------------------AAGATTTTACAATGTGCTAGCCTTAAACGTATTAAATAATTCTGAAACTCACAAAATACGTTATTACATAAACGGTGTTATATATAAGCAGGTGTCTGATGTTGTATTATATAAAGATAT------------------------------------------------------------------------------------------------------------------------------------------------------------------------------------------------------------------------------------------------------------------------------------------------------------------------------------------------------------------------------------------------------------------------------------------------------------------------------------------------------------------------------------------------------------------------------------------------------------------------------------------------------------------------------------------------------------------------------------------------------------------------------------------------------------------------------------------------------------------------------------------------------------------------------------------------------------------------------------------------------------------------------------------------------------------------------------------------------------------------------------------------------------------------------------------------ATGGTATATATTTTCCTGTAGGAGAATGAGAAGGTTGATATTTTAGTGAACAACTAAAATTTGCTCAGGATCATGGTTACGAAATAAAAGTATTAAATGGTTATACATTCAGTAAAAGTCATGACGTTTTT---------------------------------CAAA-CCTATTAACGAAACCCAAAAATCTAC-GCCAAAAGTCTACTTAAT-ACTTATTAGGTAGATTTGGTATTAGATTGGAAAAAGCGGTAACCA----------------------------GTTATCTACAA--AAAA--ATAGTATCGGAGAAGGCTATAGGAGATACTAAAACTTTAACTAGTTATTTACCTATATTATCTCCTGAATTAATTTTATGCTTTAGGTAGGATATAGTAAAGATAGCCAACAAGAAAAGTGAGGAAAAAACACAAAATTTAAATATAACTTGCATACCCATAAGTGCAGCACTAATAGCTTACGCTAAGATACATATTACTAAGTTGAAAACAGGGATCATAAAGATGGCAGGTATCATATGTTACTGTTACAGAAACGGTATAGTAACTAATATAAAGTTACCTGATAACATGTTCAGTCCTAATGAATTAGGTAGACTAAAGTTAGAACATAACATTGAAAAAGGTATATTT--C-----TGCTTATGGAA--------CACAATCTGATATTATTTATAATAACCGTT---------TTCTAAACAGACCCTAGTAACGT--------GCTTTTTATTAATATTATAAAGGTGAAAGGTATTGATTAATAAATATAATTATGCTTATAGTTCTATATAACTTAGCCTTAAGTAGTAGGGTTAG-GT-AG-GTTAGGGTTAGGGT-AG-ATCTAAATCTACCATGACTTAACCTTACTGGATACAAGTAAGCCGGTTCCTGTAATTGTTTATGAATCTAAATAAAGGCTAGGTTCAGGATTGCTGTTTCAGAGCTATACTATACTAGATTAAACTTTTATAAATTTAATGATATATATGTAGTATACTGTTTATTTTCTGCTAAAGACCAACATTCACACATTTGCATTTATTTACATTACATAACATAACATTTTAAAATTATCTGTAAACATATGCATAAACCAAATAAGCTTTGGACTTCCCTATGCTGTTTATTTAAAAACAGCACTAAACAATGTGTATCACAGTGATATTGGTATATATTGTAAACATACGTCATGTATGTGGTTAATAAAAACGTTATCTTTATATAAGTAGAAACACCTAAAGGTAATGGCAATCATATTTAAATAAAACTGCTTAAATTATTACATATACATGACTAGATATAAGATTCTAAATTTATGTAATAAACTCTATAGATTATATCTGTAATATATATAACTTTATAAATAATTTTATTTATGGTGATTATAATTTATCTATAAAAACACGTGTAGTAAATAAACGAACAAATCTTGGTAAAATATATTTTGAAAATACATATGTCATCAATATTAGTAAAATAAAAGCAAAAGTTATT-GGTTTAAGAAAT-AAAA-GTACTAATTGCGGCATGTAAAT-AAAGACATTGTATGTTG-TGCTATCATT-T-------TGATTT-TGCATCGCAATCTAATTATAGGTAAAAGGATAAAACAATAAAA-----------------------------------------------------------------------------------------------------------------------------------------------------------------------------------------------------------------------------------------------------------------------------------------------------------------------------------------------------------------------------------------------------------------------------------------------------------------------------------------------------------------------------------------------------------------------------------------------------------------------------------------------------------------------------------------------------------------------------------------------------------------------------------------------------------------------------------------------------ATTTCTATTATAGT--TAATAATAGATTAGTTATTTATCGTTATTACTTATATCTGAGTTTTGATTTTTATTTTT---AGCTT--CATAATTTG-TAATTTTCTGAAGTCTGCGATTGTATGTAGCTTCATACCTTTTATCATTAGCTCTCTCTCTTTCTATGTTCCTTTTACGGTATTCTTTTCTTTTTTCCTTATCTACTGGTTTTTTCGCCGTGTTTGGGTCCTTGGGTCTTGGGTCCTTGGGTCCTGGGTCCTTGGGGTCCTTGGGTCCTTGAGGTCCTTGAGGTCCTTGGTTTTGTGGCCCACTAGGGATAGGATTAAGCAGGTAATCTATCATCATTCTAGGGTCTATGAACGTAAAATACGGTTTACCTATAAGTATAATATGCAAAACATTAAACAACAAAATAAACGACACAAAAAATAAAATACAACTCAGAGTAATACAT-TTAAGTACAAGTATTTATGTTCGAACTTTAAATCTTTGTTTATATGTTTTACGTGAAATCATAACGAAATAGAAAACAATAAACTATGTATCCAATAAAAATTGTAAAAGTAAAGTATATAACAAAGATTCAAAACAGATAATATTAAAACAAGAAATAGTTATAATGATAAGTAAGTTGAAAAGATAACTATGGGTTAGTTGGCTACAAATAGAATACGTATAAAAAGCTATAACATGTTTTAACTTTGTAAGATTGGCTTTTTGTTTTACAATTACCAAATGTAAGTGATTTATGTAGAGCGTTAACTGTATAT---TTAAAATAACAGCATTATTGGTTTAAGAAATAAAAGTACTAATTGCGGCATGTA-A--A-GACATTGTATGTTGATGCTATCATTTTTGATTTATG-T--ATGCATCGCAATCTAATTATAGGTAAAAGGATAAAACAATAAAACAAGTCCTATACATAGGACTTGATAAAAAAATAGTATCAGGCATATATGATATATTAAGTTTTATAGCCTAAAATTAATATTAAGAGTAGTAAGGTAGGATAATAAAAATAAAAACTGTATCTGTTGATACATGTAATATTAAAGGATAATGTGCACTTGTTACATTAGAATTGCTAATGTGAGCAACCTGAGCATTTGGCCTAAACCACAAACTATATTGGGATTATGTCCTGTCGTCTATTATTGCTGCTACATATGTAGCGCCTATGCTAATTTTAGCCGCAACATATGTAAAACTATATACGATAACAAAGTCCTCTACGCACTAAGTAAAAGCATTAGTAACTATATTGTTACAGTTGATAAGTTTTAAGTTATTTATAACCTTAAAACATATTTCATGCTTCGCAACTAACAGATGTAAGTCGTTTTCATATCTGAGGGTGCAATATATTGCTTTGTGATGCTTCTGCTCCTAGTTTAAATATATAACACGACGTGTGAGCATCTTTAACACTAGTTTTTGAAACAGTTTCTAGTATATCT-TT-C----TTT-ATATTTCATAT--C-TA-T-C-ATA--TAACATTAACACTTGAAGCAGAGTCAATATTTAAGTTATGGTCAGGCGTTGCATCAAGTATACTATATGAAGCAGACTTAACTCTAGTAATAGCAATATTACGTATGCTCATGCTTCTTTTATTAAGTTCATCATTTTCTTTGTGATTTTCCTTATCAT-TTG--TCAAGCAAAAATAAAGAGCGCTATGGAATATCGCAATACAAG------ATTTTTCG--ATATATGATAATATTGGTTCGTGTATTGTTACAGGTCTAATATCGCTAGTTGTTATTAATAGTTATGCTTGTAAGTAA---CAGATTAGGTTAGTAATGTTGTTCATATTAATGTAAGTCTAAGGCGTCTTTAATGTATGATGATGTTAACACTACAAATACTTGTGCTTGTATAAAAGCTATTCCTAATTCTAAACCTGAAAATGCTATTATAAAAGCTAAAGGTATTAAACCTACAAAAAAATAAACAAAGCCTGAGGTCATAATATTATAAGCAAACCCACTTAGAATATTAAGTAACATGTGACCACTTAATCGTAACCACAACTTTATCCTTTCATTATATAATATAAGTAACTTTTATTATGTAGATAACAACATGTAACACTGAAGCCCTGTATAGCTATAACTATAATATTTAATAACGTTTTACCTTAAAAAGCCCATATATTCTAGTAATATTAAACTAATTTAAATAAATGTGTACCTTTAAAAGGATTAGTTCTATTTTCTTTTATGTATAAAGATATACTAGCTTGACGATAACCTAATGCTCTAGCTGCAGCACCAATAGAAGGGTATATTGTAACCTCCTTAGTCTCGACATTAGTAACCTCAACTTTATTAAAAGTTTTTTGAACTTTTTCCACGTTAATTAAATTTGGACTTTTATCTTTAGAGTCGAGTAACTTAAAAGTATATCTACCAAAAACAGGTTCAACTTTATTCAATAAAATGTAATGTTCGATATATCTTTTATCCATACCTAAGATACGGGCAGCTGTTCTAATAGCGTGGTAAGTAGTAGTGTTTGTTTCCATATCAGCTACCTCAACTTTGATACTTCTGGGTTGAACTGCTGACAATTTAGCTAAAGTTTCTGGAGATCTTTTATAGGCAGCAATACGTATCTTC-------------CTGAATGTTTTCATCCAGACCCTCGAGAAGGGCT-----------TCCAGGAGTTTTTAAGATATTATACTCTCCAGAGTATACTTAAAAAAAGTATTTTTCCCTAGAAATAACACTATCAATGTCAATGTCACATATTTCTAAGATAGTAACACTAAAATTATGATAACCGTATTTTAATAATGCAACACAAATAGGCATACTTTTTCGTTTAGTAGTCTATTAACATTGTAATACTCCAACAATCTACTTTTCATAAGAATCGTTTACCTTTTCTACTAGGTAACGTTTTTTTACCATAAAAGAGCCTTGTGTATTCTTAACCCTTCTAGAAATTGGAGGTTGTGTCATACCTAAAGCTTTAGCCGCTTTAGTTATAGAAGTATACACTAAAATTTCATTTGTTTTTAAATCTATAACTCTTAAGGCTGTTCCACTTTCTTCACTCATTTTTGCCTTCATGGATTCTGAAAGAATAGATTTTCCTAGTCTAGCTAAACTAATTAAGGCTTTAGTTTCTTCA---T--TTTTTACC-----------------------------------------------------------------------------------TACTC-TTTTACCCGTGTTTCCTGCGAATGAATACTTCCAAGTCTTGAGCCAGCTCTAGAGTTAAGATTATATTCGGGTTTTAATAAATCAATATAATATTGTTCTCTACTTATAGCGTTTTCTTTTGTACAGTATTCTAAAATCTCTAATTGGAAATTAGAGTAACCATGCTTTAAGATTGCACTATATATTCGACTTTTACCTTTATTTATTGTAAGCGAAAGATAAGAAAAATCATAGTACACTCTAAATCTCCGGCCTAAATTAACACTACTACCTGTGTAGGTATTCCCATTTACTTTGTTTACTCAACGATAAACTCCTGCCTTGTTTTTAGTATCTTTTAATATGCTAGATTTGTTTAAATAAGTATCAGGATATATTACTACAGGAATAAGGCTTTCCTTTGGTTCAGTATTTGTAACCTGTGACTAATTTCTACGGTGAATTACATTATAATTGCAACCATACTTTAATTTTGGAAAGGAATAAATAGGCTTATGTTCTCGTAATCACAATATCCTATCCTTTCTTTAGTGGTAAATAAACTTCATTTTTAATCAAAGATGTTTAAATTATTGTTTCTTCAAGGGTGTGCTATACGAAGTATGGCATCAACAAGATTAACTTTACTATTTATATAATAACAGAATATATAAGAATATTTAATGAGGAAAGGTTATTGTGGTATCTTTAATCTTTAATTACTTAATTTCTTTAAAGAACCGGATTTCCCGGCGACTAGAGTACACCTTACAGTATTACTTATTAATACTGAAGAACCGTCTACTCGTTGCTCTTTTACAGAAAATGTCTGACTTAGATCCGCGATCACCCATTTCTATTACTAGAATCTCTAATGATATTACTATACCCTCAGTCATTAATGAGGCCGGATAAGAAGTTTCCGTCTTATCTTTAGTTATTAGAGCTTTAGGGCTTCCCCGGAGTTTGGCTCTTTAAACACAAGAAGAGTGAGGCACCTACTCTCACCTTATTATGTTGGCTGCTAGTCTAAGTCCTAATGAAACGTTTCTTGCCAGGTATGAAATAAACTCTATTAATACCAGTAAGGGTAATAAACCTAAAGGACAACCTGAAGGTACAAATAAAGAAAAAAATCTTAAACTGTGTTTTTGAAATCCTAAGATAGTTGCTCCTAAAACCACAGTAAAACTTATAAAAAATGTTAAGATAAAGTGGGATGTAGACGCAAAACTATAAGGTACCATACCTATAAGATTATTTATTAATATGAATGTAAATAAGGCGTAGATAAAAGGAAAATATATTTGTCCTTTCTTTTCATCTATCTGATTTATTACTATACTATGTATAGTAGCATATATAGACTCTTCACTTATTGATCAGTTATTAGCTATTACTTTATTGTAATTAGTGGCTAAAAGATTTACAGTTAAAATTATAAATGCAGCAATTGTTAAGTAAAGTCCTATGTTAGTTAAAGAAAGATGTAAGTTAGCTAAGATGGGAGCATCTAAACTTAACAAATTTCTTATTTCAAACTGATCTAAAGGGCTTGTTATTATA----------------------------------------------------------------------------------------------------------------------------------------------------------------------------------------------------------------------------------------------------------------------------------------------------------------------------------------------------------------------------------------------------------------------------------------------------------------------------------------------------------------------------------------------------------------------------------------------------------------------------------------------------------------------------------------------------------------------------------------------------------------------------------------------------------------------------------------------------------------------------------------------------------------------------------------------------------------------------------------------------------------------------------------------------------------------------------------------------------------TTTTAGAACTGTAATCATAGCAAATATTATTAAAAAAAGTCTACTAAAATAGGTGCTTTGAAGGATACACCTAATGTACAATTGAGATTTATAATAAAAAGATATTACTCGATATGATTTCAAAGCTGTATAATATACATGGTAGTAATATGATGAAAGCTATAACTAATGGTAGTAATATAGTTCAACAAAAGGACATAAGTTGATCATAACGTATTCTAGGAAATGAAGCTCTGGCCCATATGAAAACGAATATCATAACACAAGTTTTAAATCCTAAGGTTAAACCATATATCATACCTTCTATTAATGGATCAGATAAAAAAGTTTCATAGTCAGAATTTATGATAGATATATATAAATAAAAGTCAATCTCTTTAATCAAATAAACAATGTATGCGAAATCAAGCAAATAACCACCTAGAAATAATATACTTGTTAGTATACAAATAAGAACAATGCTAGCATATTCAGCTAGAAAAAAAAATACAAAAATAACTGCTGCATGTTCTGTCATAAAACCGCTAACTAATTCGGATTCCCTATGTAATGTATATAAAATTAATATTTTTATTTATCTATTTATTATTCACTTTAAACCTATATTGG-TTTTTGTAAATAAGGTCTGAATTT-AATATTTACCTACTGTAACTTTAGATATA-TTAAATG-TTG--GCAGC-TTC-TGCAAAGCACTAATTCAATATTATTTTTAAATTTTTCAATTAAATTATTGTTTAAATCATACATACCTATTCCACTAGGGTATTTACTTATTGTAACACTTATCTTTTCTTTTGTTTTTTCACTATGTTGTTGTTGCTCAGCAAACCAAACATAGGATTCGACTCACCTGGTTTACTTATCAATTTTAAAGTTTCCTCCATATGTGTTTTACCATACATAGGATGATTAGATTTATTCTCAAATCTTTTTAACATTTTTAACTTAGATTCATTTGTATGTTTATAATCTTTAAGACTTGTAGCTATTCTCATAAAATTATACAAACTATCAAAAGGATATTTTTTAATGTAACTTGTTTCTAAATCTGTTAAAGCTTTATTACTTACTACTTTACTATGATAAGTAAAGTACACAAAAGTAAAATTTATCTAAAGCATATTTTAACATAGCACTTTGTAAAGCAGTATTAGATTTT-T------------------CATGCAAAGCAACA---------T---TCTTAAATATGAATCCTTGGCACTACCTATATACCGTTTATTATTTACAGTATTAATAAAACAGTATATACCTGCTTT-TT--TT-ATATTTTATAATAAGAAAAAACTGTTTCATTATTATCTAAATTATGAAAAACTTTTATAGGCATAGGAGTAGCTAAATTGTCAGTTGATGGAGATGAACAAGTAGAAATAAGAGTAGAATAGCCTCTTTTATGTTTGATATGAAGACGAAACCCTGTTTTATGATTGTTACGTGTAGACAATATAGAT-A-ATCAATACACTACTCTTACA--CA--T-TA-GGTTGGACTATATCTTATTAAACACAATGTAGTTTTGTGTTTAATGATTGCGTCTAGTCTCTGAGGATCCTACTAGTATATGTTAATATCTTATGGTTTCCTGCTAATTGTCTTATATAAAGATTTTCCAGCAAATAGCAATCTTTTACGAGACCAAATCATATTGTTATTTATTCAGTAGCCTCGGCCAAATCAAAAGGAGCTCTATTAGTTTCTGCTATAGAGCCTATAAAAAATATTATAAATATAGGTAACAAGGGTACTATATATCAGATTGCTTTTTGTGCTTCAGTGTTAACAGTTAAACTCAAGCTACCTGATAGCAATATTACAAGTAAGATAGCTGAGCTTAAAATTAGTTCATAACTAATTAATTGGGCTGTACTTCTTAACGACCCTAAAAATGCATACTTGGAATTAGCAGATCAACCTGCTAATAGTATACCGTAAGTGGATAAAGAAGAAACAGCCAAGATATAAAGTATTCCTAAATCAAAATCTGATATAGCTAGACCAGGACCATATGGTATAACAGAAAATCCTAATAAGGAAAAGATTAAAGTTATAATAGGTCCAATAAAAAAAAGAACTAGGTTTGCCTGTGTAGGAGAGACATATTCTTTTAACAAAAGTTTTAGGGCATCAGCAAAAGCTTGTAAAAGACCATAGTATCCTACTATATTAGGACCTAATCTTCTTTGCATACTAGCCATGGTTTTTCTTTCCGCAACTGTAACAAAGGCCACAGTTAGTAAGACTGGTAAAGTTACTATTAAAACTTCTATAATTGATATTAAGAGTGGGTAATATAACATGGTAATAATAATAAAGCTTTTTATCCTTTCTTTAGAAATTATA-ATATACAGATATAAAAACTCTAACAAGAGATAAAATTAAAAATAAAATGAATCTATGGCTCCATTTATATTTGGAGCCTTTTACTACAATAGTAGCCTTAACAGAAATAAATGCACAAATTATTTATTATAAGTATCTATGAGCTGATGTTACTTATGTACACAGTTATACATTAAGGTTTATTTTAAATGATTATAATAATTTTAAGATATATCTTTACCTGCTCCACTACTATTTGCCATATGTTTAAATAGTTCGTGTACATAATTTTCATGATTTTTATCTAATGCATCTCAAACATGAGGGTGTTTAATCTTCAAAGTAGACTAAACACCTAAAGCCTTTAATCTTTCTGGTTGATGCGCTATCTCTACTTTATTTATGTGTTGTAAATAATGTATTAAACTATTATGTTCATTTAAACTAAAGTAATTTTGGGCTGGTATAATTTGTCCTAAGGGATGAAACCTCTGTAATTAGGAAT----TGTGAAAATGGAATTCAAAAAACGCTATTTTGGCACCTTTCATTGCTATAACACATACAGCATAATCACCATCTAGACCCATGCTATCCACAGTTTCAAGTTGTATCATAGAGTTGGTCTAATATATTGTTAAAATTAGAATTTATTACACT-TC---------------------------------------------------------------------------------------------------------GGCGTAACAATATACTTTCGTATAGGAAAATAGTGATGTAACAATCCAGACGCAGCAGTGCCTGTTCTATGTTCATTTGTGTTTGCTTCATATATTCTGTGAAGGGCTTTATTTATTGTAGATAGGGATAAGTATTTCATGTTATATGGATGAGGTTTTATATCTAACTGTTTACGTAACAATTAAAT----------------------------------------ATTGCTACGTTTTCATCTATATTTTGTAAATATGAACC------TTACCTTTAAAAATAGATGC-CAAATT-TTTATTATAA-TATTTATTTTTGTTAATAATATAATG-AAGTATATGCT-AA-AAATTACAAGCAATAACAAGATAATACAATTAAAC-------TA------ATA-----TAAAA----AATAGCAAAAGATAAATTTAAGCTTTAAAGAAAAGTCAGGTCT----AGTCACATTTAGAGATTAGAAAATTTTAAATTCTTATCTAAGACTTGAAC-TAGATCCAAATATTAGGAATATTCT----TACCATTGAGCTAATAAGAATATAATATTTTAAGATATATCGCTAACAATTAATTTGCTTTATAACCTAAATA-----------------------------------------------------------------------------------------------------------------------------------------------------------------------------------ATTT-T-T-T-TTTAT-T-TCTAAAAGGATCATTAAAATATGAGGGATACGGAGGAATTGAACCCCTGAAATATGATCTGCAATCAAACTGTACTACCTTGTACCACATATCCCTAGAATAATATACTTAATGTTTATTATTTAATTAAATGTAGA---T--C------------------------------------------------------------------------------------------------------------------------------------------------------------------------------------------------------------------------------------------------------------------------------------------------------------------------------------------------------------------------------------------------------------------------------------------------------------------------------------------TA-TCTAAATTCCTATCTAAGACTCGAACTTAGATCCAAATATTAGAAGTATTCTGCTCTACCATTGAGCTAATAAGAAT---T--A----------------------------------------------------------------------------------------------------------------------------------------------------------------------------------------------------------------------------------------------------------------------------------------------------------------------------------------------------------------------------------------------------------------------ACTTGTCCCTAAGCATAAATAGTAATATTTATACCCATTTAACAAAGAACATTACATATATAAGCGCTTCTTCTGCATCTTTTCAGATGGGGTCTGACTATATCTTAAGCTTGCGCCAACCCACATTTAGTCGATGAACTGCATACCATTTTACGTTTAATAA------------------------------------A-T-A-TCATCAATATCGATATTACCATACCACGAGTCATTACCTGTGCCACCAAAATATTACTACTTTGGCTTGGTTGAAATTGCTTTAGGGGTTTCCCGCAATTTGAGGATTTTAAGCCAAAGGTTCACTTTGACTACGGCCTGAGACCATAAAAAGTTCCTTCTCTATTAATCATGACAGAAACTTGGTTTAATCTACCAGGATAAGCATCACATTTAATACCTAAAGCGGGACACGCTAGAGAATGTATAACATCGGCACCTGTAACAATAAATCTAACATGAGTTAGTTCTGGGATAATAAGTCTATTATCTACTTCTAACATTCTTAAAGCACCATCTTCTAAATCAGATTCAGGTATTAAGTATGAGTCAAATTCGATAAACTCATCATCATTATTTAAAAAGTCAGGATATTGATAACTTCAGTATCATTG-T--C--------------------------------------------------------------------------------------------------------------------------------------------------------------------------------------------------------------------------------------------------------------------------------------------------------------------------------------------------------------------------------------------------------------------------------------------------------------------------------------------------------------------------------------------------------------------------------------------------------------------------------------------------------------------------------------------------------------------------------------------------------------------------------------------------------------------------------------------------------------------------------------------------------------------------------------------------------------------------------------------------------------------------------------------------------------------------------------------------------------------------------------------------------------------------------------------------------------------------------------------------------------------------------------------------------------------------------------------------------------------------------------------------------------------------------------------------------------------------------------------------------------------------GCTAACACGGCCATAGCCGGGTCACTTACTTCGTCCATTAGATATAATAACTTAAAGGATGGAAAAGCGATTAAGATTAATATTAAAGCAGGTGTAATAGTTCAAATTAATTCAATCAATGTACCATGACTTAAATATTTATGTGAAATTGGTGCTTCTGTATAGTTTTTAACTATCGATATTAATAATCATCCCACTCCAAATAATATTATAACTAAATAAAACAAAATGTTATCATGTAGTTCTACTAAACCTTCCATCTGTGGTGTTGCACT-----------------------------------------------------------------------------------------------------------------------------------------------------------------------------------------------------------------------------------------------------------------------------------------------------------------------------------------------------------------------------------------------------------------------------------------------------------------------------------------------------------------------------------------------------------------------------------------------------------------------------------------------------------------------------------------------------------------------------------------------------------------------------------------------------------------------------------------------------------------------------------------------------------------------------------------------------------------------------------------------------GTA-----CTATTAGATATAGTTGTAATCGCATTTTCTTTACTTGCCAGTTCAATTAAACTATTTTCAAGTAAACTAATTATAGGTACTATTATTAAAAAGTGTGCGAAATATATAACTGTACATATTTGCCCAAATTCTATGAATGGAGATTCCACATGTTTAGCTCCTAATTCCATTAAAATTAAAAAGTTACCTACAAATATGAAAAATGCTGCTTTACTTAAGGGTTTGAACTGTGTACCCCTTGACCTAGAAAGATCAGTAAATGGCATAATTAATAATATTAAGATAGCAGAAAACATAGCAATAACACCTAATAATTTATTAGGTATAGATCTAAGTATAGCATAAAATGGTAAAAGATCAAAAAATTAACATGTATATAACCATTGTGAATTTTAATTTTAACAATGGTTATA----AATAGACAGGCTTATAAACCCAATTTATATAACATTTCTTTTATAAAATATGGAGCCACT------TTTAGATCCTCCATGGAT-CTTTGAATATG-AAA------GTTTATTGTCCCTATTGTAATGTATAGAACACTTAAGCTTAAATTTATCTTGTAACGTAAACATAAGTTTATCTACGTCTTCGTTAGTAAATGCATAAACACTAATATGTAAACCGTTCCCATGACGACTTCCATCGTCCATTATTCAGAAAGCTAGTCCTCTAGAGGTTAAAGCTTCATAAATAAATTCTGGTACTTTTTTTACCTTAAATAGATAAAACATTTCTCTATATACATTAAAACAAGGGAGTTGCATAGTTGTGAAAGATATAGCACTATATGTTTTTTTAGTCCTATTGTCCTTAACTGTTCTAGACTGGGGGATATAATCACTGACACATAAAGGCTTAAAGAAATTATAAACATAATTAAAATATCTTTATGTGTTACGGAAGTCTGAGCATACACCAACCTAGAATTACCAGAAGGAGATCTTTTTACTATGTGACCATCACCGAGCATAATACCCACTAATATATCTCTAATGTCCTCAGGTATAGTTATAGCAGCTCTATCAGTTGAAGATAAACGCGCAATACCTTTTGTAGACCGAGTTAGGTATAATAATATACCTGCTTCTAAAGCGATAATAGGTATATGATCGTGTTAAAAATATATTATACGTTATATCACTACAACGATTGGACTATATCTTCATTATATAAATTATCATAAATAATCTCTATAAGTTTTGCGTTTAGTCTCTGAAGACCCCTAAAAAGTGTAAATTTAATAGGTTTCCTGCTGATTGTCTAGATATACTTAGGTATATGAGAGTTTCCAGCATTTGGCAAAATTAAGTGACATCTTTTTTATCACTCGGGTACTATAGCGGGAGGAGTTTGCATTGGGTTAGCCATTACATAATTTTCACTATCACCTAAAAGGTTAGGCATAAAAAATACAAACATAGATAACACTAAGATAAATATAAATATAGTAATTAAATCTTTAAATATAAAGTAAGGGGCAAATGGTAATCTATCATAATTACCTGAAACACCCAAAGGATTACCTGAACCTGCACTATCGTGTAATGCAATTAAATGCATTAAAGCTAAAGCAGCTAATAGAAAAGGTAAAACAAAATGTAATGCAAAAAATCTATTTAATGTGGCGTTATTAACACTGAAACCACCTCAGATAACAAAGTAATTATAAATTATTTATAATTTAGAATCAAAACCTCTCAGTTTTGTTTAGACTATGTCTTCAACCTTTAAAAGGTTGTGAGGGTTCATGTCAAGCTTATTGTGTAATCACTCACTTGTTAGTCGTTGAACGTTTTTGACATATCATGTCAAACTTCGCTGCAAATAATTTAAGTTAAGGTGGTGTATTAATTAAATGTTCTTGCAATTTTCCTCATTTGCCTCTAAAACATTACTGTTTTAAGGAGCCTATCATTAACAGAATTTATTCTATTAGTATAGGGAAATTAAGATTACAATAACGAGAACTATAACGTAAGTTTTTTAACCATTTAAAATATTGGATATTGTTAAGACCAATTAACGGATGTAGACCTGAAAATGAAAAAAAGTTAATCACTGTTTGTATGTCAGCTTTAGAACATACGGAAAATTGATTATATATACCTTTTTCAGTGTCTATCTTTCTACTTGTATTAAACACCAGTTTAAACGTTTCAAATAACATAACATGTACTCTCTGTTTTAATTGAAAACACCCGTCATTATTACTTTTTATAAAAAATGAACCTTCAGACATGGTAAATCCAACAATTCAGTTTTTAAGAAAGGGTAAATTTGCGTAACCTGAAGCTGTTTCAGGTAGTTTAAAATATGTAGGTATTTCTGATTTACCCTTGGTAATTCTTCATATACTTTTTTATTTTCTTTTAGTATAGACATTGCTAAATCAAACTGAGTTCTTCTAGTATCAGTTAAAAAGAAAATACCATGATATACAAGTAATGGAAACATAATCTCTTGCAAGTCTGTTTTATTAATTATTAGTTTACAACTTGGACTCTTATGATCTCGGTTGATTGAAATTTTTCCTAATTTTAATACAGATTGGATATACTGTAATGTAGAAATA------AAATGTATTGAAATTACAAGTTTAATGGTTATAAATCCTTTTTTTGTTCTAGTTACTTGAATATA------T---T------AACCAACCAAAAACGATATAAAAGATGAAGGCATATCTTTTTATTTCCTTTTTTTAAAGCGTGTGGACTAACAGTACCTATAGTGGGCAACATTAAAGCTGTTGCACACACCACGGAATAATTTTCTGTATTATTATTTGACTCAACTATATCTTGTCCAACTCAAGGTATGGCACTCATAAGGCTAGTTATAACTGTTGCGCCTCATAAAGACATTTGCCCGTATGGCAATACATACTAACTT-TTTGTTATTA--------------------------------------------------------------------------------------------------------------------------------------------------------------------------------------------------------------------------------------------------------------------------------------------------------------------------------------------------------------------------------------------------------------------------------------------------------------------------------------------------------------------------------------------------------------------------------------------------------------------------------------------------------------------------------------------------------------------------------------------------------------------------------------------------------------------------------------------------------------------------------------------------------------------------------------------------------------------------------------------------------------------------------------------------------------------------------------------------------------------------------------------------------------------------------------------------------------------------------------------------------------------------------------------------------------------------------------------------------------------------------------------------------------------------------------------------------------------------------------------------------------------------------------------------------------------------------------------------------------------------------------------------------------------------------------------------------------------------------------------------------------------------------------------------------------------------------------------------------------------------------------------------------------------------------------------------------------------------------------------------------------------------------------------------------------------------------------------------------------------------------ATCATTTTGGGCTAG---TATAACCCAGAAAGGCTGTGGCTATCATTAAAATAAATATAACTGTACCTATTGTTCAAACTAATGTTCTAGGAGCTTTATATGACCCGTAGTATAATCCTCTACCTATGTGTAGATAAACTATAAAAAAGAATGCAGATGCTGTGTTTGAATGTAAATATCTTATGAATCATCCATTGTTAACATCACGCATAATATGTTCTACTGAGTTAAATGCTTCTAAAACATTAGCATTATAATGCATTGCTAGAGTTACCCCTGTAACTATTTGTATAACTAAACAAAAAGCTAACAAAGAACCAAAATTTCATAAGAAACTTATATTTGAGGGTTGTGGGGAGTCTATTATATATGAATTAACCAATTTTAGCAAAGGATGACTTTTGAATATTCTCATTTTAATTGTATATATATGT--TATCCTTATTTTTAGAAGTAATTATAACCAGATAGC---------------------------------------------------------------------------------------------------------------------------------------TGTGCATCTATCTATATATATAAATACAGATAG-TTTATAAGCAAACTTATAGTTC-AATGTCTTTTATA--TAACA--CTTTATTTCAATTTATGTTATCACATGGG--ATTTATCCCTTATATCTG--TTTCACAAGACAGTTCAGACTATTTCATCATTTTTAATTGCTTTCTATACAGAGGGCGACGCGATATTTGTAATAAAAAGGTATAACACATTTGTGTTATATCTAGAC--AT---TAAGTGATTTT-TTGCTTTTTAGTGAATAAGGTTACTTATATAAACTAAGGGGATTTAGATAAGTAAAATTAAGTGTATTTCACATAAACTTGTGTATGATTATTACATAATAATGTAATAATATTATTAATACAACTTTACATAATCGTAAACATAATGA----TAT--AAATAAATAAGTATCTAACTACTACTTACTCAACCTTTTAGACCAAAAGATCCGATACGTATCTTAGATTTTAGCTTAGTGTGTTGTAAATTAGATTTTGCATAACCCCTTAAAAGAACTGTAGGTAAGCCTTTATAAGAAGAGTCCATATTTTTTATATTACCTTTATACCTAAGTTTAAAAACAGATCTGGCAGCGGTATTACGTCTAGTTAATCTACCTGCTACTTCTAATCTTATACCGCTTACATATTTGTGTTTTATATAATTTAATATAGTGTTTGTGAGATATAAAGGATAATGAAAAAACATTAAATTTTGAGGCAAGTAAGTTTTATAATCCTTTAATTTGGGTAAAGAATCATAACAGTCTACTTTTGACAATAAAAGCTCTAAAACATCATTGTGTTGCAACTGTGCTTTACTGTTAAATTGTATGGCTAAAGAATCAGATGTAAGGTCCTGAACTTTTAAATTTTGTAATTTTCTTTTTCTATTGTAAATCTCGTCATATACAGCTGTTCTATCCATAAGTGGCAGTTTAAACATTAATAAAGAAGTTCTTAATACTCTTAATAATCTATTTTTCCTATTCCTTATTTTTGTAACTAAAGTTTCTGAAAAAATGTAACTATTAAGGTATAAATATTTTAAATCTACAAGATTAAATTCGATTTTCTTATTGTAAACTTTTTTTGCTAGCCTAGTTAAAGGTAACAAGTATCTTTCATCAAATTTAGATTTGTTAAGTAATAATAATTGTCTAAAATAAATTGAGAAAATTTCTCTACGTAAAGACTTAGTAACATAATCTTTTAAAAATCTTAGCTCATAACCCTTAAACATGTTACCACCTCTTCTGTGTTTTATGTTAAGCATTTTTAAAACCATGTTTTTATGTTTTCTTACCTTTGATCTTATATTTATGCTTTTTTCCCTTAATACCTTTATTTTCAAATTAGAGGGTCAAGGCCCACCAGTTTCAATTAATTCTTTCTTTGTTCTGTTAGGTAGAAGGTTATCTATTTGATCTATTGAAGCTATTCTATTTATTTTGTTGAGATAATATTTTTTTTGTCTATTATAAATATATATAGTAATAATCACTTTATCGTTTGTATGTTTTACTTCTGGTCTGCTAACTAGTATTCTATTAGTTGACAACCTTCTAACTCATATACGTAAACGGCGTGATTTTGTTTTTTTTTCTAACTTACGACTATACAGGTTGAAATAACTTTTTACAAGCTTAAGTATAACGTGATCAGCTGTAGGTAGTAACTTAGTTGTATTTTTGTTGTAACAATATACACTGTTAAATCATTCTTTGTTTGCAGGTGGATAGTGTTTAGGTTTACTTACAAAATTTTTGTTATTTTCTGCCACCTCTGTTTTAGATATATCATATTTTTTTAGTTTTATGTTAAATACATTTAACATAAGGGCAGTATTGTTATGTTTTACGTTTTCGTTCATTTTGTGTAAATTTAAGTAGGACTTCATTAGTTATGTTACATATGTCATTAGAAACTGTCCCAAGCTTAACTTTTAAGTT-TTTTCTGT-TT-GTT----------------------GTTTATGATTTT-----A-AAAAAAAGTAAACAAATTGGAAATCTAAGAAATAAGAGGTTAAGTCGCTTTCATTAATTTTTATTAAAATTAATCATTATACAGGCATATATTGTAATGTTATCATGAGCTCATGCTTCGCAA-GCA----ACACATAAAAAGTACTTACATTGATATATGCCCAATGGAATATAGAAAGCTTTTAAAAATGCCGAGCATAGATGGAAGGATATTGCTAGCAATGCTCACCCTCTAGTCGTTGAACGTTCTTATTAGGTATATTTTTTTACTATTAAAAAATATAATGCTCTAATAAGGTTCGCTTCAAATACACTTATATTTATAATAAGTCTTTCTTGAAATTTGCTCAGGGTT-CCAGTGTTCACTAAACACTGGTGGACTAAT-TTAATCCCGATTATCCACCTT-TACAAGGTGGTTTGTGTAAAATATGCCGATACTTATACCGATACT-TA---CC---GTACTAATACAGTGTATTAATTGTTAGTTGATTTTGTAAAAGTTATACAATAATCAACAAGATATAACACATACAATAAAAAATGAGATGCACGTGACCTTAATTAGTATTTTATAGCTAAACTTTAGGTATTTTATCTCTAACATACTTTTCAAAGTGTAACATGTATAAGTTAATAACGCAAGATATGAGCAAATACTTATGCAGTTATATAAATAAGTATGTAATATATA-TATATATAATGCTTACTATACAGTTTAAAT--------------------------------ACATT---TACATGTAAGCATAAACAAAGCGAATAATTACAATGTTCTATATAACAAGACATGTGTGTGGTATAATACCTTAAATACTTTACAGATTGTCAACAGTTGTTATGTAATTACAAATAAACAAAACTGAAATTTTAGCCAATATAGCTAAGTGTTAATTATATATATTTATTTTACAAGATAAATTAATCCAGTTGTATTTATT--------------------------------------------------ACAGTAAACCTACTAAGTATGTTGTTA-T--TTCTA-ATCAAAAAAAAAAAAAAAAAAAAAGATTGTATCCATGTTGTT-TAA-ATTAAGTAAAGATTT-CCACA--ATTAGAAACCC-ATTA-A-------------------------------------------------------------------------------------------------------------------------------------------------------------------------------------------------------------------------------------------------------CTATTGCTTGAAGCAAAT---CCTATGAA---AAAAAAGGAGGC---TAAATAGCTGTTGATTTAC---TGATAAAGATAATGATAATAAAAG-A-TGTCATATT-TTTTAAGATGGAGTAAAGATTTACCGCACAACTCTTTA--ATAAAAAATCTTAGGCTAAAATAAATTTGTAATTTTTATATAACACAATGATTTCCGATCTAGTGATAGAGTTATACTGTTTTAACTATATTATTAATATATAAGTCTTGTATATTACACAAGCATAGGAGCACAATAAATAAGAGTTGTAACCGAGTAATGCAAACCGTCTAAAACTGGTGCAGGATATATACCTAAAACTACGGTAAAAAAGATTAGTGTTAATAGAACATAGTATTCACGTTTATTAAGATCAGAAATATTTACCTTGAAAAACTTAGCATACGAACCAGCAAAAGCTATTCTGTTAAACATATAAATAGTATAAGCAGCTGAAAATATTATAGAAGAACTAGCTAATATACCTAAAAATGGTAATCTTTCAAATGCACCATATAGTGATAAAAATTCTCCTACAAAGTTTAAAGTAAGAGGTACACCACAGTTACCTAAACATAGTATAAATAAAATAATAGAAAACAAAGGCATAACTTGGGCTATACCTCTATAATAGGTTATTAATCTAGTACTAGATCTGTCATATAATACACCTCCAACACATATAAACAGCCCAGATGAAACAAAGCCGTGGGCTAGACCCAACACTATACCACCTTCTATACCTTGTATTGTGTTACTGAAAACACCCATAAGGTATACAGCAGCATGTGAAACTGATGAGTATGCAATAAGCTCTTTAACGTCTATAGTTCTTAACGTACTTAAGCTGGCATAGATAATTGTAATAACACCAAATAAGTAAATTAAAAAAGTACAATTTATATAGGCTTGTGGTAAAAGAGGTAAAATTAACCGAAGTATACCATATAAACTCAGCTTCAGCACTATGCCTGCTAATATTATACTACCACTTAAAGGTGATTCAACGTGAGCTTTTAACAATCAAGTATTTAAGAAGATGAGGGGTGTTTTAA-TGCAAATGCTATTGCTATACCAGAAAATAAATAAACTTGTGTA---TAATTAAAATTTGTTTTGTATAGAGCACCAAAATCTGTAGTTCCTATCATTGAATAGATTGTAACGATAGATAATAATAAAAATAAAGAGCCTAGTAATGTGTATAGAAACAAATAGAAACTTGCTCTTACTCTATTGTTTGAACCATAGGATCCTATCAATAAAAAAAGGGGAGGTAAAATACTCTCAAAAAATATATAAAATAACAAGATATCAAGCACTAAAAACACTGATAACAATAGTGTTTCTAATAACAAAATAATTATTAAAAACATTCTTAAATTATGTGTAATTGATGTTCAGTTAGATAATAACGAAATAGGCATTATTATAGTTGTTAATAACACAAAATATATAGACAAACCATCTATACCTAAATAAAAATTATAAGAACCTATCTCATGATACTGTTGCACAAACTGAAATTGATTGCTACTGAAATCAAAAAGGGCGAAAATAATCAATGAAACTAATAAGGTTAATATCGATGTTTTTAACGCAGCAGATTTAAGACGTTTATTGGCTCAGTCTGGTAA-------------------------------T--TTACCTTGAGAAAAAGTAGAACTATCATAGCACATTCTAGTTGATATAAATAGTATACCTATTAATGGTATTGATAATAATAAAAGGATTAACATATTGTTTTAATATGAAGTAAAGATTTACCATGGGA---TTTATT-ACATACAAAATCTTTGGGTAAAATAAAAATGGATTAATCTAAGGTAGTGATAATAAACGGATA-ACAGCTCCTATACAACGAAGCATGATAAAAGCATGAAAAGACAAATCACTTACTACAGGTAGATACACAAACACGAGAGCTTTAGGCAGACT-TT-AA-C-TA-TT---------------------------------------------------------------------------------------------------------------------------------------------------------------------------------------------------------------------------------------------------------------------------------------------------------------------------------------------------------------------------------------------------------------------------------------------------------------------------------------------------------------------------------------------------------------------------------------------------------------------------------------------------------------------------------------------------------------------------------------------------------------------------------------------------------------------------------------------------------------------------------------------------------------------------------------------------------------------------------------------------------------------------------------------------------------------------------------------------------------------------------------------------------------------------------------------------------------------------------------------------------------------------------------------------------------------------------------------------------------------------------------------------------------------------------------------------------------------------------------------------------------------------------------------------------------------------------------------------------------------------------------------------------------------------------------------------------------------------------------------------------------------------------------------------------------------------------------------------------------------------------------------------------------------------------------------------------------------------------------------------------------------------------------------------------------------------------------------------------------------------------------------------------------------------------------------------------------------------------------------------------------------------------------------------------------------------------------------------------------------------------------------------------------------------------------------------------------------------------------------------------------------------------------------------------------------------------------------------------------------------------------------------------------------------------------------------------------------------------------------------------------------------ACA-ATATCAGCCCATGCTGGTGATTTGTAATTACTCGCTACTATAGAATTTTTTAATTTTAAAAGTTTAATATCCTTTACTTCCTTAGTTAAATCTGGGTTATTTAATACGTTTAAGGCCTCTTTAAATCTTAAATAGTCAAAATACTTAGAGGTTAACAAAGGGTATTTATGAAAAATAGGTAATAAAACTGATTGTATGGTTTTTCTGTCTCTTATGAAAAATTGCCCTTTGCTTCCATCTTTGGTAACTGAGCCTACGCCTAACTGTTTTTTAACATAGTATAGCGCTCTTAAGTTATACCTAGACTGAGTCAATTTATAAGACAATCCCCATTTATTACCCTGATGTGATATAGAAAAGTTCCCGTCCCCATCTGTAAACCCTACTAATCATTGCTCAAATCAAAATTTTTCTTTGTTATTAGGGTGCTCTCCGTTTAGTCTCTGATGGGTAGAAAGTAAATATTCACTTTCTACCCAAGCGTATTGTCTCCTTGATTTACACATTTTTACGTATGCATTAGTTAGTATAAATTGTACTAAAATTAAGCATGAGTAGTGTAATACGAGTATTAACGTAACAGAAAATACTGGAAGACGTTCAAGCATCGAGGAAAGTTTTATATTTTTTATGTTACCATAAAAAGACTCCCGATCTAACCCAAGAGTCCATCCTGTACCCGCACCGTTTTCGATACCACTAGCAAATAAAAATAACATTATACTTGGTATTAGTAATCAAAAACTAATGTTGTTCAATCTAGGGAATGCCATATCAGGACCACCTACTAACAATGGTAATAAAAAC------------------AAATTACCAAACCCACCTATCATTGCTGGCATGCGTG----CCTCATCGTTTTTCAACAATGACTGGACTATATCTTTACCTTTAAATTTAACATTTAGTAAGGTATTTCACGTGTAGTCTCTGAGGAACCTCTTTAATACAAGTACTATTATGATATATAAGTCTTGATATTTTAGGTTTCCTGTGATTGCCTTTTTCGTATATTAAGAGGTAAGCATATGCTG-TTTTT-C------AAAAGATTCCAAGTAATATGTAATACCAGCC--------TTGAAAGGTTTCCCAGCATATAGTGAAATATAAGTAAAATATTTCTATTTTACCTGGCCATGCTAACAAGTTTTATTTTTATACTAAATCTTGTAATTTATATAAGTCTTAATATACACCATTTAAAATTGTAAAATATGTGCTACTAAGGTAGTTATGTATATTACTTATGATTACATC-------------------------------------------------------------------TT---TTTAACATATATGCATTTGCATTGACCATAAAAAATATCATAATAATAGCATGAGCAGTTATAATGCTGTTATATAACTGGTTATCTGCTATATATTGAACACCTGGTCCAGATAGCTCTAGTCTGATTAATACAGAAAAGGCTGTTCCTACTAGACCAGCTAGTAAAGCAAAGATAAGATATAAGGTACCTATATCTTTAGCATTTGATGATCAAAACCATCTTTCT-ATCATAGAGATATGTCATTTTTATTAGTGTTTAACTTATTATTTGTGTTTTCTTTTAATAATTCATAAGAACTCTCAGGGTCTCTTA--TAC---------------------------------------------------------------------------------------------------------------------------------------------------------------------------------------------------------------------------------------------------ATGTATATGCATTGTTTCAGTACTTTTGCAATAGATTTAAGGATTGTTATTATAAAATGGTATAAATGTATAGTACATATTATACAGG-T-TTATTGTTTTTATTCCGATTTATGAAC---AGATAAAAAATATATAAAACAAATATTCTGGGTTACTACTGTAA---GCAAATATA---AAGCATTCTTACATAAGCACTTATTAAGAAATAACAATATATACATATATT---------------------------GCCTTTATTTTATGATTGGCCACAGAACATTTGCTCTTTAAATTGAATGTTCATAATAAATTCGCAGCGTATAGTAGTAAACTTTAAAAGTTTACTA-------------------------------------AATAATGAAATAAAGGATTAC-------C-AAAACCAAGTTAAGATAAATTAATTTTCTTATCTAAGACTTGAACTTAGATCCA-ATA-----AATAT-----TCTACCCTTAAGCTAATAAGAAATTTTGACAAATTGTTATATAGCTTGCTTATCTTTTTTTCAT-TATTT-TAT---------------------------------------------------------------------------------------------------------------------------------------------CATATAAACTAGAAAAATATAAACAGTGAAACACTATTTATATTTTCTAATATTTTCTAAAGTTTTAAGGGCCAAATTAATCCTATATAACTCAACTTC-------------------------------------------------------------------------------------------------------------------------------------------------------------------------------------------------------------------------------------------------------------------------------------------------------------------------------------------------------------------------------------GAAAAAGCTCGACTAGACCCCAGTTCTAAAACCGTTACTAGAGCAAATATTACTAAAATAAGTATGCTAATGTCTATAGAATAAACATAAGGCATTAATAGATATGATATTAAACCAATCAATATGTATAACGCATAAGTGGTTATTACACCGCTGTCTAATTTGCTTAAACTTATGCTCAATCTAACTAACCCTATTTCCAGCCCGTATGGGCCTAGCAATTCTACCGACCCTTTATCTAATGACTTAACAGTTTGTCCTCCTAATTTAAAAATAAAATGAGTAATATATCTATTATAATATAATTCTATTAAAAAGCGTTGGTTAAAAAAACTAAATATATTGTAACCTAGTCTACTAAATTTGAAATAAATAAGTGTTTTAGGTGTAAATTCAGGTACTATTAAAGAAAAAACAGTTAATAAGATTGTTAATAATAAAGGCAATAGTTTAAACATGGTAGGCACAGCGAATTCAGTATCTAACATAATTTCATGTAGAGGATGTATAAATAAGCTATTATCGGCAAAAAAAGCGGAAGCCATCCCTATAAATATGTCTCTGCTTATATAACCAAAAAATATAGAAAAAACAGCCAGAATTATTAAAGGCAAACTCATAAAGATATCACCTTCATGTGCACTTTTGTAATTAGTTAGAGGTCCATTTGCATTAGTTAAAAAGGTTAAGTATAAAACTTTAACTGAGTATAAAGTGGTAAACATAGCACCAATAGTTGCTATGAAATATACAACAATACTAGAAAAATGGAACTGTCCGTAAGCAGATTCAAGTATAAGGTCTTTAGAGTAAAAACCAGTCATAAAAGGAAAAGCTACTAAACTAAGAGAAGCTATTAGCATAACTGAATAAGTTAAAGGTAAAAAAGCTACTAATCCACCATATTTTCTAAAATCTTGGTTATCAGCTACCGCATGTATTACGGCACCAGCACCTAAAAATAACAGTCCTTTATAAAAAGCGTGATTAACTAGATGAAATAAGGCTACGTTGTATGAAGATAGACCCACTGCTATTACCATCATACCCAACTGACTCATAGTAGAATAAGCTATAACCTTTTTGATATCTTGCTGGAATAAACCTACTAGAGAACTAAATACAGTAGTGATACTACCTATTCATAAACAAACAATTAAAACTGTTGAACTATATTCTATTAAAGGAGATGCTCGCATTAATAAATAAACCCCGGCTGTAACCATTGTGGCGGCATGTATTATCAGAAAA-TTATGCAAGAGGTAACCAAACATGAAGACCAATTTGGGAACTTTTAGCCATAGCTCCAATTAATAAACAAATACCAATAATAGTAACAATATTACCATTTACGTATGGAGCTAATGAAAATACGGTAGAATATTCTAAATTACCAAATGTTCATATCATAGCAAACATACCTATTGTTAAAAGGCAATCACCAACCCTGTTAGTTAAAAAAGCAGATATAGAGCTTTGGTTAGCTGCTATCCTCGTAAATCAAAAACTTACTAAAAGATAAGAGCAGACTCCCACACCTTCTCAACCCACAAACATTAATAAAAAGTTATTTGCTGTTACAAGCACAATCATCATAAAAGTAAATAAACTTAAATAACTAAAAAATCTTTGG-A-CATTACCTACGGAATATATATGCACTAAAAAAGAAACTACTAGTACAGGTATTAACATAGAAACTGTTAAAGAATCATAATTAAATGATCACATGACATTAAGTGATTCTGAATCGATTCATCTAAATAATGAAAAGGATATAGCTACATTACTTAAACCAACCTCAAAAAAACCAATTGTTGCCATAAATGTTGTTATTATTACAGATAGACACGTAATTATTTGTGCTCCGCTAACTCCAACTTTTCTACCAAAAAAACCGGAAACTATTGAACCTAATATGGGTAAAACGATTATGGCTAGATACATTATTTATACTCTATTGCTATACTTCCTCTTCGGTTTCCCCCTTTACCTTAGAAATTCTTCTGTTTCCTTAGGTTGGCTGGGGTATTCACATAACTTTTACATTATGCCTGACTATATCTTAAGCAAATAATTTTGTCTTCTAGTTTGATAAAAAAAAAGCCTGAAGAAAATGTATATAATTATTTACCAACCTACATTTAGTCGATGAACTGCGCACCATACGTTTATTTGATTGTCGGTGTTTGGCTGCGGATTATCTATTTCATTTCTTCATACAAACCGTTTTTACCGTACAACGAGTCATTACCTGTTCCATTAATTACATTACTGTTTTAACTTGGTAGATTTGCCTTTAAGACTTTCCCGCAATTTGAAGGTTTTGCCATACTTAAATTATGACTAGGCAGAG----------------TTGATCTAATTTCTCTGTGCCTATGATAACACTGTGATTATTTGTG-----------C--AGCAAGCCTTATACGAGTGACGTGCTGTAATTTTTTTTTTT-ATTGTAAAATTTGTTTCAAACCTACGCCGTTTTCATTCAAATGTTGTTTATTTTTAATGAGAAATGCCGCATTATTGATCTAAGCGTTTTGACCCTAATATAACATGTTTATTAAAGAAAGGTATGACATATTGTATTATAAGATCAATTTTTGTAACAAGAAATTCACATAATGCGCGTTTTTTATAATACA--A---T--CATCACCAAATAAATTAAATAGACCCTTTAATATTGAATCTCTTGAATGTTGGCCTATTGAAAAACGTAATGAAACGGATAAACCACTCTTAGTTTTAGATTATTGAACAGCAATAAAAAAGTTAGATTGTCCGGTAGAAAATCCTGCTACTCAATCAGGATGTAAGTTATTATATACTGTTTTACATTTACTATAACTTTCTA--TTTTTT-TAGGTATAGTGTTAGCAAATG-TTTGTTTAAATCACTAGATAAACCTAAGTTAAGAGAGGCCCTAAGGTTCACTATTTTTTCTAGACCCTCTAGAAAATTATGTTTTTTATTTAACATAGATAAAACAATTTTTTTTAATAAAAGGTAGTGTAAATGTTTTTTGGTTATTAGAGGATGGTTATAGAAATGAAAAATAATTACGTCAGCTAGATCTTTTAAAGTAGTAACTCTAAATTCTACAGTTGAAGTCTTATTAGGTTTAGACACATAACCTCT--------------------------------------------------------------------------GTTACATCCTGTACTATATCTAGAATTTTTTAGAATTGTAACTACAAAAGAACTCTCGGCGTCGAAAAGTCCAGTAATAAATAAAGGATGAATGTGTGAATTTTTCTGTGAAATCTGGTTAGTAGTATTGTTAATTTTATTACTGA-G----G-A-CGCGATCGTAGTATAACTTCTAGCTGCTTTTTTAGAGTTAAACTTTTTTACGCTATTCCAATAAGTCTTATGCCCACAGGATACACAGGTTAAAATCAGAGAACAGTTTAATCTATAAAAAGCTACTAATATACCTAAACCAATAGCTGATTCTGCGCCAGCTATGGCTATTACATAGATAGCGTAAGTTTGTCCTAATATATCATCAAAGCTAAGTGAACTTACCAATATTAAAAACGTAATAGCTAAAAGCATTATTTCTATAGAAATAAGCATTAAAATTATGTTTTTTCTGTTTAAAACAAAACCTAAAATTCCTATTAAAAATAGTATTAGTGATAAATTCATTTTTGTTATTATAAATATCTAAATGTGTGTCATACATATCTTTATCATATATGTACTACTAACCTATGTGATTAACTA-----AACTAT-CGAT------AAACTAAAATTAACAATATCCGCGATTTTTTATTTACAAATAAAAAA------ATGAATAGTTAAATAAAGATTA------TATAAGCAGTTAACAAAAATACAATTACTATAATCCAGCCTTATTATTTTTAAACTTTAGC-T----GTAT-AAGTTATATATATTGGTGTAAGGTTAAGATGTGTTTTTAAAACAATGGCTATCTAAATCTA---ACTAGACAAAAGCATAAACTATGCTT---TA-AGTA-GGG-CTTTAGGACTTATAAAGCATACCCTATAACATTTTTCA---TATATATCATATAAACCCTTCTCCCCCTTATAGCCTATCATTTACAGTTCAAAGGTAAATGATAAGGCACCTGTGTTTCCGCTT--GGGATTTATGTCTATAATTATATAAACACAAGTTAACAGTAAAGCCATTCACCTATATTGTATCAGTTACATATCTTCGATAATTATAAAAATATACTAGATACCTATTAAATTAGTTTTATCTTAGGATAAACATGCCATTGTACTTTACGCACACTTTTTTATTGCAATTAAGATTGAAGAAATTATTTGCGTTATAAGTGCTAAGCTGGTTGACCGCTTAACTCTTTTAAATATATACAAATAGTATAACTGGCATGATAAACCTTAGTTCACTACTTACAACACTAAGATAGCAGGACAAGGTCTATAC--CACATACAAATATAGTTTTATTGCGCCCTTTACAAGTAAAGTAAAATATAGTTATACACATGGCAAATCTTAGCTCTTTTACCGTATAACAGTGCTATTAGGGCAAAAATTAAATCTTTTGCTGTTAACATAAAGCATGCTTTATTCTGGCGAGTTATTAAAAGCTATGTTTAATAACTCTGAATTTATA-TA----------------ATTACCGGTTAGCGCTACATAACAGTTAGCTGGTATAAAGTGAAGATTCTTCTT----ACTCCTTTAAAAGCATATCATAATGATTTGATATGTGTACCTA-TAATATAGTAGGCTTTACATCATGTT-TGTCATGTTTCCTGGGTTAGAACGCAGTCTTTGATTACATATCTTTTCTTGTTCTCATAAATAACATCTTAATTCCTTGTAATTTTACCCCTATACCCCTTGTAAAAACCTTGGTTTCTACCCCGTTGTTTTTTACATGGTAGGCAGAAAGGGGAGCAGTAACTCTAGTATCTATATTTCTTTGATCAAAAAATTCTTTTAGTTTTACATGATAATGACACCTCCTATTATGTCCTGCTCGTACCGATTCAGCTGTTACAAGTAAAAAGTTTATTATTCTAAGGGCATCCC---A---------------------------------------------------------------------------------------------------------------------------------------------------------------------------------------------------------------------------------------------------------------------------------------------------------------------------------------------------------------------------------GTTGTAATCTAGACCTAATATTTTTGGTATTCAGAAGTATCATGCACTGTATAGGGCAAATACCGCACCCATTGATAATACATAGTGGAAATCTAACTAATACGTATCGTGGAATGCTATGTCCAATGATGCGTTAGCTAAAACTACTCCACTTAATCCTCCAACGGTGAACATAAATACAAACCCTAATGCAAAAAGCATAAATGGTGTTAGTAAGAACGATCCTCCGTGACATGTAGCT--A----------------------------------------------------------------------------------------------------------------------------------------------------------------------------------------------------------------------------------------------------------------------------------------------------------------------------------------------------------------------------------------------------------------------------------------------------------------------------------------------------------------------------------------------------------------------------------------------------------------------------------------------------------------------------------------------------------------------------------------------------------------------------------------------------------------------------------------------------------------------------------------------------------------------------------------------------------------------------------------------------------------------------------------------------------CCGTAAA-----TTGTATCCACGTCTAGACCTACACTATACATGTGATGACTTCACACTACAAAACCTAACACACCAATGGACATCATGGC-TATACCACAAGGTAACCAAATACACTTTTGTTTGAACTTGCAGAGATAGTGGTACTAATTACACCAAAACCTGGTATGATTAATATGTAGACCTCGGATGTA--------TACCGAAAAATCAGAAAAGATGTTGATATAAAATAGGATCACCACCACCAGCTGCTTCAAAAAAGGATGTGTTAAAATTTCTATCAGTTAATATCATAGTTATACCCTCT---------------------------------------AGCCAAATTTAAAGCCGGCAGTA-T-TTACCGGCTAAAACGGGTAGAGATAACAATAATAGAACTGCTGTAATAACAACAGCTCACCCAAATAAAGCTAGTTTATGTAGTCTAATACCTGGGCTTCTCATGTTTAGAATAGTAGTTATGAAGTTCATTGCCCCCAATAAGCTACTTACACCCGCAAGGTGTAAGGCAAAAATGGCTAGATCTACGCTAGGTCCACTATGACTTTGTATTCCAGAAAGGGGTGGATAGCAATTGCGTTGGTAACCTCGTTTTTTTTCTTATTGCCTGCTCCGCTTTTTTATTTTTTCATAAGTGAAAAAGGGGAGCATACCTCTCAGAAAAATAGAAACTCTCGTTACACTCAATAGATTTCTCTATTGTTCGGACTATACCTTCATCCTAATAACATTTGAAAATTCTTTTTACACAATTTCCAATAAAGTTTTTCTGATTTTCCGTATAAGCTCTCTTGTTTCATTTAATTTCTCATAATTACCTTTATTTTTACTGTAAGCCCTCGCTCATACTTTATATTCTAAGGATTTTACCCCCTTCATTGTATCTTTAAAATAAGTAATTATATTTTCTATAGCCCTAGAATTAGTCGTGTCTAAAAGATAATAGTTGTGTAACTCTTTGTATTTAACTGGGTTAGGTATATGAAGTGTTAAACCTATAGCTTGTAAAACTATTTCGTCTAATTTTTGAGTTAAGCCAAAACCGTGTACTGTTCTTTTAGCTGTTTTGCTAGTTAAGTAAAAACTTCCTTCTGCCTCAATAAAGCCTACTATTCAAGGTTTACTCACTATATTACTAATAGAGTTTACACTTTTTAAGGGTAAACAAATATCAGCCCATGCTGGTGATTTGTAATTACTCGCTACTATAGAATTTTTTAATTTTAAAAGTTTAATATCCTTTACTTCCTTAGTTAAATCTGGGTTATTTAATACGTTTAAGGC-
sl18595GENOME                                                                                   ------------------------------------------------------------------------------------------------------------------------------T--ATATCAAAGATTATTATCAAAGGTTAAGGATTTAGCCATGACATGTAGCGCGTGTAGGGCAAACACCATAAATCCGGGTTGTGAGTACATACTTTCATATTGTTTTATAGGAAACTGTTTAAATAAAATCTGTATATCCTGTTTACCAAAAACCTCACCTATTGATTTATTATAATTAGAATTGTGTTGTAAGGAAGATAAAAGTTTATTTCCTATTGTTATAGTATCCTTGGGGTTTATGTGAGTAGGATACATATCTGTAGTTAATAGGTGTAACAATTCCATACAAAATGCCTGTCATTCAATTGATCCTAAAATAGCAGGCTTAACATTTGTTTGTGCTGTATAATCTTGAGGGTTGGAGGTTACAATAGTGTGACTACTTCCAGCGTTAGAGGTGTATTGGTTGGAAGTATCTTGGCATCTGTCAATAAACAGGTCCGTAACTACACTTCTATGGGCGGCCCATTTTATTTCCGGGTATTGTGCTTGGTTTAACTGGAGATATGTGTTGAAGAGTCGTCCATGTTATTTCAGATTGCCCTTGTACGTTTTTATTTGTATGAGGACTGGAAAATGCTTTGCTGATCTG-ATGCTTGTAAGGTAAACCTTTA-AAGTGTTTTCATTATTGATGAATATGTTTTTTTATTTCTTTTATCTATACCTCTAAATATAGTTTTAAATATAAATTTAACAAATTTAGCTAAAGTTTTAACTTATTTATACAATAAAGTAAATATAGTAACTAAAGAAACAAGAGTTATAATTGCTAACATAAATAACTGGTTGTTACTGACAAAATCATTTAACAAGTACTTTTCTGATGAATCTGTTAAGTAAGAAAAGAAGTTATCTAGTCAAGATAAATCAATTGATTCTGTCACTGATGGTTTATCTGACTCAACTACTTCTACTTCATCCCTAGCTCATTTATTTTTTACCAGTTTCCTCATTATCAGCCATATAGC-CTAGGCTGGGTTT-CCGGTTTAGGTGGCAATTGACCAGTGAGCTAACCGAC-CTGGTCGTCTGATTTCATTTGCTCCGTACGAAGAGCTCTGTGTCTAAGGTTCTTATTTGAGGTTTTTTCTCTTTTTATGCAGCCTCATGTGCAGCCTCATGTGCTACAGCCTTATGCAGCCTTTAGAGCAGCCTCATGTGCAGCCTTTCTAATAATTTCTCTTTGTTCTCAGGCTGCAATTTCCTCAGCATCTACATATACAGTACTCTTGTGTTTTCAATCTTGGTTTCTACGCAATTGTACATCTGGTGACTCCACATTTGGAAAATCTGTATCTTCATCCGATCCTTGTTGCTTTTCAATAGCACCGCTCTTTAACAGCTCTTCATCAATTTTTTTTTGTTCAGGTGGGCCATCAGGATAATTAGGTGTATCGCTGTCGCTGTCACTATCTATTGTATGAGTAGATCTACGTTTTAAAGGTGAATCGTTTGCTATAGGTCCTGCTTCCGGTCTAGGGTTTGGACCTGAACCTGGCCTGGACCTGGACCGGTTCCAGGTCCACCACTGTTATTGCCACCTATATTACCCTTAATTAAAAGGAAAAATTCTAACAGGTCTTTTAAAATATCCATAAATGGTGACAGTAAATAAAGAAATATAACTATTAATATTAAACATAAAAAACCACAAACTGTAGACTCCAAGATATGTGAATCATTGTAACGGATTCATGTATGTTTTAATAAAGTAATAATTATAAAAGGTAAAAGCATAACTGTGCTAATTAATAATACAGATGAATATAAATAATAGTCTATATTATTCATACTAATATAGCAAATAAAATAAAAACAAAGTAAATAAGAGATATTTAGATTAAGGGTATTATCATATATGTTATCAACTAAGGCTAATAATAAAGCAAAAAGCCCTTTTGTGTCATATATAGCCTTAAAATATTGGTAGGACTGGTTGCAATCCATAACATGATACAAAGTATCCACAAGCAAATTATAAAAAGTGTCACGTATGATATTCAGAGGTGACACTATAAGATATTTTGTATACTTAGCCAAGTATACTAAAGAACGTATAAAGCTTATTATACTGATTATGGTTCCAAATTCAACATCACTATTAGTTGAGTAACATCTTTTCATGTTAAAAGATAAAGGTGTGTTATTAGCTAGTTTGAAAGCATATTTTGATTTAATAGTTGACGCATTAGAGATTTGTCTACTATCTATGGATAATGCTTTTTTACCCAATTCAAAAGCAAAACCTAAGGTCAAAGCTAGAAGAAAAAATAGCAGAACAGTTAAACCATAAATACCATTAGTATAAGCACTAACAAGATAAGGATAAACCAAAAGAATCTCTAGGTCAAATAATAAAAACAATAAAGCAAATATAAAAAAAGATATACTAAACTGTGTTCTGTTCTGACCCAGAAATGAGCTAAAGCCACACTCAAATACACTATTCTTTTCCATATAAGGGTTATGAGGCGCAAATATTAAATTGACACTTAATAATATAATAGCCAATAAAGGTATAAACAAGTAAAAAAATACTGTAGAAGACATTTAAAGGTTAAACATTACAAGTGTCAAGATAATTGCGCTCCTTATAAAGCTCTTACCCCAAAGAGCAAACGATAACAATATCAAACTAAAAATTGATATTGTTATCGTTAAGCTATAGCTTAATGTTATGTTGTTTATCTTTAAACTTATTTCGTAAGTGTTGTTAAGATATGACGTAATATAAGCCAGCTTGATAAATTTTTCATGATCAGGCTTTAATATGTTTTCGTGTTCATCAAAAAATACTTGTTTAATTACGCTTA-G--ATACACAGCACTTACAACACTAGTTAATATAGCAATTAAAGTTAAAAAAACAAAACCACTATCTATAGCAGCAGACAATATCATCTGCTTTGCAAAAAATCCTATCAGAGGGGGAATACCTATAAAAGAAAATAATGTAATGGCTAAACTTAAAGCTAATACCGGGTTAATGTAAAAATAACCTTTCAATTGACTAATAAGCTGTATGGGTGAGTTATTTCTTTCTGGTCAGCTGTAGGATTGGTCTTTAAAAGAGCCCTTGTAGACAAAGGGGTATAAGGAAAAGCC-ATAG-AACTAATAA-ACAA-AGCGTTTAAATTTGTAAT-GTATATTGCATTAAATAAAATATAAAGGCCTGTATGGATTCTAAACTGTTAATGGTTAAAGCTAATAGTATAAAGCCAAGATGTGATATTGTACTGTATGCAAGCAACCTCTTTATTCTAAACTGTGTTAAGCCTAAAATACTACCAAATATCAAAGATAAAAATGAACTGAAAAGTAAACCAGATGTTCAACTAAAGTTAAAAGCGAAATAAAAATTACTAGTATAATGTACTAGTTCTAATAAAAATATAAAGATTGATATTTTAGCTATTATGGCAACAAAAGTTGTAACTATTGTAGGGATAGCATCATAGACGTCAGGACTTCAAAAATGAAAGGGTGCAGCAGATATTTTAAACAAAAATCCTACTGACATAATTAGTAGAGAAACGTTTAAGTAAAAAGGTTTATACCAGTCTAGCATATTATTTGTATATTCGCCGGCTAAGCTAGATAAACCAGTTATTATATAATAACCATCTAAATTTGTTGTACCAGAATTTGCATATAATAAGCTTGTACCTAATAGTATAAAACATGAAGATAAACCACCTAGTAAAAAATAAGTAAGACCTGCTGAAGTGGATAACTCAGAGTTTCTGTATAGTGTACAAAGCAAGTATAAACCATAACTTTGTAGTTCTATTGATAAAAATATTGAAACTATGTCACTGGCAGAAACTAAAAAAATACCTCCTATTATTGTAAATAATATAATTAAAGGGTATTCAATTATTGTAAATTGTTGTTCCATTTTGTTTATAAGATTTGTATCATAGGAGAACTTAGAAAAAAGTAGGGCATAAAAACTAGTATAGTTTTTAATTCAAACTTTTCTAGGATAAAAAGCAGTTAATTGCAAAATAATAGCACTTATAAGAAATATAAAAATATGAAAAGTTTGCGTAATAGGTGTAGCATGGAAAAGGCCACCATACAAACCTAAACCTTGACCTAGAAAATGCATATCTAGGTTATTTAGTGCGATTAGAAAACATGATAGAAAAATTAAAAGAGTTTGCCTAGAATATAATATGGATTTATCTCGTCTTAAAGTGACGGCATTGGATAATAATAAAAATAGTAAACAATAAATAGTCATTGTTTTTGTAGAATTCACATCTACCTATTTTGTAAAAATTTTCTGTATAGTAGAAAAAACGATAAAAAACAGAAAAAAGTATCGATATGTAGCACCTGTAACGTGTAACATGGCCCATCCGAAGAGTGAGTATAAATAACCCTATGGTCTAA-A-TTATTACATACAGTAGATTTAGAATTGAGGTTAACATAAAATAATATAAATATATAGTTATATAATATGTGTTGTCTCAATACCCTAGGTTTAGAAATTGATATATGTGTTGCCTTGTATTTCTAATACAGTAGATTTAGGAATC-A-G-TAA-ATAAAATAA-ATATATCATACTGATTGATATCTTGATGTAGCTTTATCTTTTACTAGTTGAATGAATGATATGTATAGAAACAATCATGTAACTAGAACGCAGTGGAACTATATACTATATTTTTGTTACCTATGGCAAGAGATGCTGACGCTTTACAATCGCATTCAAAGAAAACATGCTGTCTAATTCTGTCCTGCTATTTTTGTTATACTAGCTAGAATATGCTGTTTTATCCTTCCTTTTCCATTAGCCTTTGCTATTAGACGTACGCTAGTTTTAGACGTTTGCTCCCTGGTTTCTTTACAATCTATTGCTATATAAAACTATATATAGTTACCTTGCATCATTGTCTATTGGCGGCACTAGCGTAGAAGGAAGCTATAAGAATTCGTGTCGCTTATGTTTGGAAATTAGCATGGCCATAAGCCCACAGGGCATTGTAAATTTTACTCTTATATTTCAAGGTTCTTTTAGCTAAGTATTTTAAAGAAAAATAATTGGAGAATCGTGAGCTTAAGTTAACAGAGCTTCCTATATAACTCTTACCGTTT--TTT-----CTTTTATCGTA--ATCTTGTT-TTATTGCTTAACGCATCATCGTAAATTATAATATTATAGAGAGAAGAATGGAACAATGTTGCTTTTTTTAGATTTTTCTCGAAAGATGTAATATTCCGGCTTTTGAAATGTGTATTTTTTAATGTGCTTTTAATCATGAGCCGG--GAGAAACTCGAATTCTCATTCTTAATGCATGAAATTAACGTTCTAACCTGTTGAACTATCC-GGC-T-A-T-----AATGT-A---ATGCCCAAGATAAGATTCGAACTTATAACCTAAACATCTTCAGAGTTCCGCTCTACCAGTTGAGCTTCTTAGGCTTGTAACAGCTATTATTTAATCTGGAGATGTCAGGACTCGAACCCAAAATAACGATATGCAAAATAGACGTTTTACCAGTTAAACTACACCCCCTTTGGCTAATATATGCTATTATAAACGGG-TAATCTGTCTACCAATACCAGCACTCGGACTGATATCTAAATAAAT--AATTATCTAAATATATATATATAATTATAATGTTAAGGCTAGAATGATTTGAACACTCATCTAAACCGTCATGAGCAGTTGGCTTTACCAATTAAGCTATAGCCCTTAAAGCAATATCAAAAATAGCATACTAGTTCTAAAATATGACAGGGGCTACTTTCAACCATTTAGATAATCTACAAGAATGCTAATCCTAGTTACTTGCATATATAGGCGATATATCCTTAATGTTGCAATGCGGATAGAGGAATTGCACCCCTATATGCTGGTCATGGGCCAGTTATGTTACTATTACATCAACCCGCATATGTCTTACTATTTGTTTAT-TGTATATTTATTTATTTCTAGATTTATTTAT----ATGTAT-T-TATT-----ATTTATTTATATA--------TAAAAGTAAG----CTCTTG---CCAAACGGG------ACC----TAATAT-GGTG----CAATAGGTCTTACCACTAGACTATTGGGTCTATATTAAAAATATACATATATCTTAATCTTTTTATTTAAGGTTTAATAAAAATGAGCCCAGTGCAAGTATCGCACTTGCTTCCTCCGATTACAAAACGGAAACATTACTTTTATGCTAACCAGGCTTGAAATATTAACTTAGTTATGTGCAAATTGTAAACATATATTTACATTATCTAGTGTAAAGATAAGCGTGTTATTTAGTAAATTACACAATTAGTACTTTATGCCTAAAAACGTCACAATTATTTAAGCTAAAGCCTATTAATTAAGATCATATCATTTATATACTAAAATCTACAGCAATGGCGTAATAGGCTTGGTCCCATAATCATATTCGCTATAGTACTTGAACATATAAAAAGACCTAAAATCGTAGTATTAAACTACATATATTTAAGAATATCCTAAGGTATGTTTCGTGCCTATATGCTTTCAGCTCTTATCATTAACTAACATAGCTTTCCTGCCGTGCCTATCCTAGACGGGCATTAATCTGAATTAGTTTATTTATACCCTAAATATTTCAGTGAGAAATAAAATCCCAGTATAAGCCATGGCACTAAGAGGGTTGCGCTCTTAGTTATAAACTTATTGGTCATAGTAACAAAGGTTTTCTTGCTCATGCGCACCTTTGTTAGCTATATTAATATAGGTGGATAAACAACAGGTAAACCATAGGTTAATATACCCAACTCCTTTCGTACAAGGGGCTATCCTTATTTTATTCTAATTTCCTCTAGAAGATAGAAACCATACTGTCTCACGACGTATTTAACCCAGCTCGTGTAGCTCTTTAATGGACGAACAGTCCAACCCTTCATGACTCCTGCATTCATGTGGATGAGCTAAGCCGACATCGAGGTGCCAAACTGCGCACTCAATTTGAACTCTCTGGCGCAATTAGCCTGTTATCCCTAGCGTAACTTTTTCAATAATCCAAAACCTTTCCTTTCTGCATTTTGTGATCATATGCCCCGCTTACGCGACTGAAAGACGTGTAAGTCAAACAGTAAAGCAAGATTAAGCCGTTAAACTTGATAAGCATAATAAATATCATTTAACTAAGTATCTATTCAGGATGATTTATATCATTTGAATCAATTTCCATTTTATTCATCTTTTCGTGTTAAATTATAGATACAAGTAAACAAGAAAAACCATTAAGATAAGCACCTTTAAATTCACTTAAAGGTGAAAAATAACGATTTAATTACATCTATACTTTAATATAGTTAAAATCCTACTTGTCTAAAAAAAAAGTTCCAACTTAAATGGATTTATAACTGAATTAGTATTAATATAATACCAATTTCAGACTAAAAATAATAAGCATGTATAGACTACATGTTTAATTGCGATATGCAATTTTACAAAAGTGAATTTGGATACTCCCAGGTACTTTTTATGGGATCTGTGCCCCGCATAAACTGCCACCTAGCAATTGTTCCTATCAATTCTTACAACCAGTGCTTGTGTTATTATTACTAAACACAAACTCTTAAGAGAATGGCCATTATTAGACCTATCTCCTGGCAGGGTTTATATAATATGATAAATGAAGTAAAGGTGTTTCAATTTTGTTTTATAAACTACCTTATACACTAACACTCATTATATCATACTCAGTAACTAGCAACAGTAAAGCTGCATAGGGTCTGTTGAGATAGGTCGTTTTATTACTAAAATTTCCCCCTCTAAGAACCGTACAAGCGACTTTCATCGCATACGGCTCAAGCACTAACTTATATTTGTACGTTGCAAACCTAATCTTGTGAACATGATATTACAAACCTAAAATTCTCACCTAAACACTTAATAAAACACCTACCCTAGTTTAACAGTAAATCAAATAACATATATAATACTGATGCTCATA-T-AT-CT-AT-CTCAT-CTCATGCTCATCATGCTCATGCT-CTTTTATTGCTTGCGAAGCATGCATAAAGAACACAACACAACGC-------------ATATTCATAATATCTTTAGATTTATAATCTAAATACTTAGCTTCGCGCATTAAATTAACAATTGTTACAAAGCTTTGTTTACGACAAACTTTTATACTATGTAAGGTAGCGGTTAGAGCAGCCTTAGCATTTTGCGTTAAAGATTTTATTTCTTTTAAATGATCCTTATACAAATTTCTAACAATATCTTTTAAATAAGCACGACCCTTTTTTAAGATAGTATCACGACTTTTAGGTATTTTTGTTTCATGCTAATAATCATCTATATTATGTATGAGCATAGACCCGTAATCAGCTCTTTAAGCTATTTAGGGTTTTAAGTGTAAGCTCTGGATCATTGATTTGCCCTTTAAGTGCTTCTACCTATAGGCCAGTGGCTTTAGGGTTTTTCTTTGTAATAGCTTTTGTTAAAAAAGCAGTTTTCACCTCATGCCTCCTCTTGTCACTTATTAAACTTTATATCTAATAAATTGCTCACTTTATCATTGTATCTATTAGTTAAAATGTGAAATAAATTTAATAAGTTAATAATAAAAACACAATACTACTTGTACATTTTTTGTATATATTGTTAGCACCTGCTCTAAGTCAGCATCCTTTCAGATAGGTTATAAACCTATTTCTATGATTACAATAAAACATTCGCTTTTTAGAACATCCTCTACCCACTAATGTGTATTTTACCTTACAGTTCAACTTCCACACGTCAATAAGCCTAATTAAACGACTTGATATAATGTGGACATTATTGGGCTTACCTAGTTTGTTTAATAACACCTTTATAACTACCTTAGGATTACACTATACGCTAATTGAAACATGGACCCATTAAGGAAAAAGACGAAAAGCTTTTCCTACACTCAATTATATTTGTTACTCCCTTATCATACAAAGCTACTACCTATATCAGGGTATGCCTTTGC-ATCTTCCTACTTGGGCTTGGTTCCCTTTTGAAAGCCCTCAGTTGACTTAGGTAATATACAAACA-TTTTTTTTTTTCGAAGTAACAACCTAGTTGTGCGCTTAAATGTATTCATGTTCTTATCCTGTTGTAGTAGTCTAGCTCGCCAGCCTATTAGTAAACTTAATTAGCTAACAGGTTGGCCAGATGTTAACGGGCTTCACACGTAAAAATTACTTTCTATGCATGCCGTATGAGCTCAAATAATGGGTTATTATGGAGGGTTCACACCTCATTGCTATTAAACACTTATCTAGTCGCACTCTCGTCTAACTAGAGGTAAACTGTATCTGCACAGTTATTCCAATTTCACCGAGCCAATCATTGAGACAGCTGTTGTATCGTTACATCATTCATGCAAGACCGCATTTAACGGCCAAGGTATTCCGCTACCTTAGGACCCTCAGGGTTAAGGCCGCCATTGAACGGGGGTTCCTTCAAATCCTAGCTTATTTTAGTCAACTAAGCAAATCCGATAACCAGCCGCCATCGGGCAGAGATCACACTCAATACTTCGAATTCATTTCTTTGCAGCGTGCTTTGTTTTAATTAAACAGTCGTACAACACCATTCTGTGCCTCCTATCCCTTTCCTGGTATTAATCAGGAGGAATGGCCCACCTTATCCCTAAGTTACGTGAGTCAATTTGCCGAGTTCCTTAATGATTGTTCACTCGAACGCCTTCGTATACTCTACTTGCTTACTTGTGTTAGTATTTAGGTACGGTTACACATATAATAAGTGCATCATCTGTTTAAGTTTATTACCACTTAAAACCGTTCTTTATAGTTTTCCAGAACATTTCTCACTTATTTGTTAATATAAAAAAGTATATAAACAAATTTTTGAAAAGTTATATACTATTAAAGCTAGCTTTGCTCATCGTTTATCCCTTTTGGGACCTTTTAAAAGGGATCAGCTTTTATGCTTTGCCTATATAAAAGGTAAAATAAACTTAGAGGCCGTGACTTTATCTAAATTCCATAAGCTTTAGGCGAGGGTGTACCCCTTTATCGTTACTCATGTCAGCATTCTCTCTTGGGTTGCTTTATATTGATTCCTTTCTCCTGCCCCGACTCTCGACTCAGGAGCAATTTACTATTCCTTACAAAGAAATAGTCACAACACTTACCCAATGTTCTGCTACCCCATACGTACAATATACAGCTTACACATACATTATAGGTATATGTAGAGCATATATATATATTAATACATATGGACAAGGTCTCGGTATCTTGTTTAGATCCGTTAAATCTTCGGTGCTTTTACCCATATGATTTTTTTT--G-AAAAAAA-AAA--AACCAGTGCTCTGTTACGAGATCTTCAGATAGTGGCCGC--CTAAGCCTATTC-CTGGCCGATTGGGGTAAATACTGCCTTAATTTCACTTAACAAAAATTTTGGAACCTTATTAACTCTTGCTCTGGGCTGTTTCCCTTTAGACATACAACCTTAGCGTACTATGTCCGATTATTCAATATACATATCGAGTCCTTCCGAGAACAAATACTCACTGATAGAGTCTTCACGACCCCCCAATGTCCACAAAAAGCAATTTATTTACTGTTGATCTTATAAAAATCAAAACTAAATAAAATACTAGTTGTATGAGATCACAATTCTGTACCTTCTGATATTCTATTTAAATTACCTACTTATATAGGTTTCG---------A-CT-TC-TAG-CA-TAT--TCTTTCACTAACTTACCACAATTCTTCGGATATCTTTACAACGATAACCCGTTCGGGCTTTTATAACCCTGATCGTGGTAAGATCACTAGGCTTCGGGTCTAACTTTTGATACTACATCATTATATCATAATTGTTTTATCTATGCATTACTGCTCGCATCAAAAATTAACTTGCTGACCCATTATGCAAAAGGTACGCTCTTGTTGTTTATTTAAACTTTTAGCGAGCTGCTTATAAAATTGCTATTTCAATCATTTCCCTCACGGTACTATACGCTATCGCTTATATATCATATTTAGTCTTAGAGGAAGGTTCCCCTTATATTCAAACAGATATGCACTCCATTTTACTTTTAAGACTTTTCTTCTTTCATTCACATTACTTAAAAAATCTCTTTTGATTTGTTTTCCTGAAGTTATTAAGATATTTCAATTCGCTCCGTTTATCTATGAAACATGTAATTTCTTATTAGAGTTTAACATTCATTGCTAGGGTGTCATATAGTGTAACATCCATGATGGTTATGTAGTCCTTATTAATTTTTGGCACTTATCAGTTAATAGCTCCTTTTTAGGAGTGGACATGCCCTCTTTGATATATAGCTATGATTCCGTAACAGTTTCTTTATATACTTATTAGTCATTTAATTTAAATGACAAAATAATACTATCCATATC-ACATCACTATTGTGT---ATACATATGATCTCTTTCTTGTTTTATTATTAGCATTACATAATAATAAAAAATTAAGCAAAGCATATAATCGGGTTATTATGACTCGAACATAACAATTCCTCAACCCAAATGAGACGCCTAACCAGCCTGGCTCTAACCCGTCTATGTAGATATGTATAAATTATTTAGCAAAAATAATGCCTATAACTACAGAGAATATCCGATTCGAACGGATGTGATCATTTAACCAAATAAGTTTCAAGCTTATCACCTTAAACCGCTCAGTCAATTCTCTTGTATTTTCTTTTTATTTTTAATCACTGAATAAAAGTAAATTAGTGTTTGATTCCTCAGCGAGTTGAACGCTGAACATACCCTTATCAAAAGTATACTTTACCAATTAAGTTAAGAAACCTGGTACGTACTACCTCCACCCTTACTTACTATGAAAAGAAAAAATAATGCTTACACTAATCTTAAGGATACATACTTTAAAACAAAAGCTTATAAAATAAAATTATTTTGAAGAAATGACCATTAATATAAGCTTTTGTTGTAAAAGCATACGGAAAAAAGATGATTCGAACATCCAGGTGTTAATTACACAATATTTAGCAAATATCTTGCCTTACCAATAGCAATTTTTCCTGTGTAAATATAATGTATGCAATAATATGAATATAAGCGAGTCAGACCGGCCACGATCCGGCATCTACTTTCTCGACAAGAAAGGCCTTTGCCAATTAAGTTACTAACTCTTGATATTGTTGATTACGGCCAGTCGAAATCGAATCGACATACTTCGTTTGGAAGACGAACAGTCTACCATTGACCTATGGCCGTTTTTGATTATGATATCTAGGCTAAAAGGAGATAACAAAAAAAAACTAAAGATCAAAAGGGTCAAAAAGATCCAATGCT-AGTATCTTGAATTTATTGGACATATTGAGTAGTATTGTTATTGTCACTATCTGTTTTTTTAGATCGTTTCGATACTGGCTCTTTACACTCATCAAATATTTCTTGCTTTCTTTCACGTT--TTATCTTGTTTTTCTTGTACTACTAACCTATTTGCCTCCTAATGTGCTCTATCTAATGC------ACTCCTCTCAAGTATATTAGCAAGCTTATTAGTAAAATCAT------CTTCTTATTTAGGCTCATAAAGATATTGTTATCT---AGTGGATAGATTATCCAATTTCTCTTCAATCTCAGATAGGTTAAGATCAATTGGATTACCCTCCTTATCTCTAAATAT-T-GGG-TAC-TTTTTTTTTTAAGGTTTAAAGGCCAACTGTTAGATTTTTCTTGTTCAGGTAGTTG-----CAAGCTT---AGCTTCACCCATGATATCTTGATCACTCTTTTGTC-TAAATCATT-----CTAACACTCTATTAGCAAAAATTTCATGTTC-----GGTTAACAC-AGGCTTAATGTTAACTAAGATCCCCAGTAATAGATAGATATAAAAAGTATTAAT-AAACAATATC-----AGTGTCAGTAGAGGATAGATGATTCAAAACCCAAGTGATGATTATCAGTAAAATGGTATGCTAGAAATCTTCATAATGCTACACCTATAAAAGCAGTTCCTATCATTACATGTAAACCATGAAAACCAGTACCAAAATAAAAACAAGAACCATATGTACTGTCAGATATGGTAAAACAAGATACCGTATATTCTAGACCTTGTAAAGCAGTAAAAATTAAAGCTAATGCTACTGTAAATACTATACCATACAAACCACCCTTTCTATATCCTTGGATTAAAGAATGGTGAGCATAAGTAACTGTAAAACCTGAAGATAACAATATAACAGTATTAAGTAAAGGTAGTTCAAAGGGATTAACTGAATCTATACCACTAGGTGGTCATTGGGCACCCGTTTCGACAGATGGTGATAGAGCACTATGGAAAAATGTTCAGAAAATAGCCAAAAAGAAGAGTGCTTCACTCACTATAAATAAAGCGATTCCCATATTTAAACCTCTTTGTACAGCTAAGGTGTGGTTACCCAAATATGTAGCTTCACTAATAACATCTCTAAATCAAAAGGACATGCAGGATATAAGTAAAATCAATGCCATATAGAAGAAATCTTGTGATGGTGCAAAACCATGCATTGTTAAAACACCTGACGTAGTAAGGGCTAAAAGGGAAGCACACGTTAAAATAGGCCAAGGTGACGGAGAAACTAGATGAAATGGATGAGCTTGAAAGTTACTTCTTGTTAGGTTTGTCATATATATTTATTTATGTAATATCTAAGCAAACCCACATCTTAAACACCAAAACGGATACCTTAAAATCTATTAAAAGCCAGAATAAT-AACTTAGGCCTAGTTTAGCGTATATTATTATTGTATATAATAA----------------AAAGCCCAGC----AAAAAACAAAGTTTAAGGAATAGGTGATTTGAACACCTAACCTACCGTGTGTAAAACGGTAGCTCTACCGTTGAGCTAATTCCTTTAAGACCTACAGGATTTGAACCCACATAATGATGATTAAAAGTCACATATTTTACCAGTTAAATTAAAGTCTCTTTATTATTTGATGTTGCGTATATTTTATGTAAAGCTTTACATAA-ATCTATGTATTATGTTATTTGAAGATTATGTTTAATCTTTTTGTTTTATTGTTATAACTATAGCACCAACCATAGCTAATAATAATATAATAGAGGTAACAATAAGTCAAATTGAATAACTACTGTACATAATGTTACCTATACTTGCTATGTGCGTTGTTTCTGCCAGATTACCGTCTCAAAGTTTAGAAGTTACAAACATTATTACATCGTTATTACTGAAAAAACTAAAAATTCTACCCAATAGATAACAATAACTTGTATTAACACTAGAGCTGTGCAAACCTAACGTATTAACAGGTAATATTTCAGAAACAGGAAAGTTAAACGACACAGTTATTATTAAGGCTAACGGTATGCTGTTGCTAGTATCACTTAGAAGTTCGGATACTCTTACGTTAATTAACATTAATATAAATATAAATAAAATTGAAACTGCTCCAACATAAACTAATAAGTAAGATAACCCTATAAAATTTATACCTAATACAAGCAAATAACATGCTATACTTAGAAATAAACCTATCAAAAATAATACTGATACTATAGGGTTTTTACTTATTATAACAAAAATACCTGATAATACACAAATTAAAGAGATCACATCCAAAGCTTTATCCCTATAACCATTACTAAATGTTTCACTTATAAGCAATAAACTATTCATTATCTTAATATCTTTTACTATTCTGCCTCATTAAACAATAAATAAAAAACAATATATAAGCTTTAAGCCGAGGTGTGTATGTTTAATTATTTAGAATTATTAACTTTTA----T--A--------------------------------------------------------------------------------------------------------------------------------------------------------------------------------------------------------------------------------------------------------------------------AA-TTTTACTATTCTGCCTCATTAAACAATAAATAAAAAACAATATATAAGCTTTAAGCCGAGGTGTGTATGTTTAATTATTTAGAATTATTAACTTTTATTATATTTAAAAGTAATGTATCTACAGACAAGGCTCAGCTGTTATAGCAACAAAGGTCTTTAAAAGTAAAATAATTTATAAGACTTAGCCCTAACCTGAGGTGTTTTATTCTAGAAATCTAGTTACTAGTCAATATATTAGTTAAAAATTATAATTCTACTGTAATTATAAAATATGTATAATATAATAT-TATATATAGGCAAATTTGAGATAATATGCACTACGTCCAAAGTATTGTTTGTGATGTAATTTAAAATATATATGTTCCA----GATCTACAAC-------AAATTTAAACTT-ATACAAAAA---A-----GTGGCGATTGCTTGCGATGCATGC--C--AGCAAGAAAAGAGGCAAAAGTG-------GACTTGAACTTG---------TGGCCGAAACACATCGCTTAACCAATTAAGCTAACACACTATAATAATAAAACCTATAGTATTATTAGGCAGATATGTACGTTATAAGCATTATCCACAAAGCCCTTAAAGTGAATTGAACACTTATCTAGATATTAACAGTATCTCGCTCTACCGTTGAGCTATAAAGGCTAGAATCCAATAGTAAACACAGATAAATGTTATAAACAATCGACATTTATATGTAATTAAACCCAGGGTGACTT-AGTAGCAAAAAAAGTAAGTCGCTATTATCTATTCATGTTGACTCTTTTCATTTATTTTCCTATCAT-AGAAGG-AAT-TAGAAATATAAATAAAATAGCGCTGCTTATGGAATAACG------ACA--AAAAAAAGAGATCAAAAATTAAAAGTCATAAAAAGACCAGTGATATATAATAC------AGCATAAAA------CAACAATAAGCCTAAGGTATATAACATATAATAAGATACTACTTAGGTCAAGAATACTCGGATTTGAACTGAGAATTTGAAGTTTGAAGCTTCCTATTTTACCATTAAACTATATTCTTTGCATGCAAAGCGATGCTCATGCTTCTTT--GCTCGAAGCATGC-GGTTTTCCTATTTTGCTTCAAGCAAAAGTAAATAGCACGTGCTTTTGCAACACAATAAATTTAGAACATACAGAGTTATAGTTTAATTTGGCCCTATATAGAATTAAAACATTATGCCATTAGGAAGAAAAGGACTCGAACCTTCGACAGCCATAGCTATTGAGTTTACAGCTCAACCCGTCATACCAACAAACGGAACCTTCCTTGTGTTACAAAACAAGAATAAAAGATTATATCATTAA-TTT-AT-CCTAAGTAATTATATAATTTTTTATTCTTGTTTTGTAACAGGGGTATT-TTAATATTTATTAATCCCGTGCAATTTCCACTACACGAACCATATTTCGACTTAACACCAATCAAAGTCACGCATACGAAGACCACATGCCTAAGTTTTTGGACCAAATCGCCCATATTGAAAATAAACACTAGCCAAACTTATTGCACATACTTCTTTCAGCGCCTGACGAGTAGTTAGTACCTATCTGAGATTAGATTCACCGTGCCGTACTTATACACGATTACTAGTAATTCCTTTTTCACGCAGTCGAGTTACAGACTACAATCCATTGTTAGTGTATCTCCATTTTTGGGGGATTAGCTCAATTTCACAATTTAACATCCTTTTGTAAGGTTTATGTGGCACGTCTATAGCCCACAATATTTAGGCCATGATGACTTGTCTTAGTCCCTGTTATCTTATCCAATCTAGCGGGGAACAACTCTATATAAAAATAAAGTAAGGGTTTACGTTAATTAATGGAACTAACCAGAATCTCACGACATTAACTGAAGACAGCCGTGCAACGCTTGTAAAAAGATTTCTCTTCCCTTCTTGTTAATTTTACTTTTAATGCTGCTCTTTTCATAATTTCCCTATAAGGAGAAAATCTAAACAAAACAGCGCAAAAAAAAA-AAAA-GAAAATCTAAATATTCAAATTGTGGTAAGGTTTTTTGCGGATTATCAAATTAAACAACATACTTCACTACTGGTTTCAGAAACGGTCTAATGATTTCAGTTCCAATGTTGCCAAATTACTCTTGAGGTGGAATGCTTACACTTTCATTTATAGAATAAACTATATGTCTAATCTATGACATTCATCATTTTCTGCTTTGACTACTGGGGTATCTAATCCTGTTCGCTACAAAAAGCCTTCGTCCTTCAACGTCAGTTATCACATAAGGGGATGCTTTCGCCTATACCTGTGCCGTAGTATTTCTTACGAAATGAGGTATGACAGAATTTCATCTCTACACCAGCAGTACTTTAAAACCCCCTCGTAAGTAACTCTAGTACATTAGTCCCGTATTGCAGGCTTGATATACCGTCTAGGTACCCTTTAAACCTATTAAAGATGAATAACACTAGTCTTCTACGTATTACCGCGACTGCTGGCACGTAATTTGGTCAAGACACATAGGCAGACAATGTCATTATCATAATTCTACCTAGAATTTTATTCGACATAGTCGATATCGCATCAATTATTTAAACATTGATGCAACTAGCTATTGCTATACATTCCTCCAAGTTGCTGGTTCAGCCGTTAGGCTATTGACCAATATTCCTCACTGCTGTAATTGTCATCGTGGGCTTTATTCAGGCCCACTGTGATCGATCAACCTTTCAGTTTCGACTGCGTGTATAAAGCTAGTTAGGCTTTTACCCTAACTACTACAACTACACGAGATACACACTTCTAAGAGCAAAACATAAGTTTCTTTATTATTATAAGGTATTTTACTCCTTACTCCAAGGCGGTTGTGTTACCTTATACTCACCTGTACACCACTACTAGTTAATTGCTAAAACTAGTCGTTCGATTAGCATGTGTCAAGCATTTGGACAGCGTTCATTCAGAGCCATCATCAAACTCAACTAATATATTTTTCTTTTGCCTTATATGTTTTCTATAAACACCATATCTTTGTTTATCCTATCATGTTAGTTAATAAAGTTATAATGTAAAAATTATTAACTTTATAGTAATGTACATATTGATGTACTACTACTAATATAGTGTATTAACTATTAAATCAAATTACAAGATTCTACACATTAGTCATGATTTCTAGAGTGAAACAGATATTGTTTATAACTTCGCTAGCAAGCAATACTGCAAATTTCACTGTTATGAGTGCACTTTAACCAGTATGATGCCTTTATCATTTACACTAATGTATAGCCTAACTTATATATAGGTTTGGATACTCTTGAAACGTCAAAAGAACACCCTGCATATTATAAACCTCAACCATCTTACGTGCGTTGAATAGCAAGCCAAATGTTTCTAAAGCTAAACCTTTTACATTTCAAAATATAAATATCTAATGATATGTAAAAGGGAAAAATATAC-TTAT-TATTTTTATTTTACTTGTGTATACTCTACACAGTGAATAAAAACTGTTATAAGTAAATGGAAGTTTTTTAGACCAATTAACATGTTATACTCTTTAGCTAACAACGCTTTAGTCTATATACGCTATATACTACTTAATTTTAATTACAGCTATATTACAATATTTTAAGTATCTATCTTATTTATAGCATTTTCACTTACATGTTTATTACCAATCACTCAGTTGAGGTGGTGTAGGCTCTAA-CATAACCATAACCATTTTGTAAGTATATAACCCTATTTTCTTTATCAATTAAAAAATCAGTGCTATTTCCTATACACTTAGATATGTGTTCGTGAAATGAGATTAAACAGGGGTCATTACAATATAATTAAGTGTAAACTGAAGCTAATATAGTTTTTAGTGTTTTAACAATATCAGTAGTAGCAAAACAAACAATATCAGTAGCAGCAAA-CAAACATGCACAGATAAGAACTCACAACCAGGATAGTGCTTATAAAATGTTCTATGTAATAACTACATTGAGCTTGCTTGTAAAAAACGGATTAGATTAGGCATTAAAGCTGTGACCTGTCTTTTATTATCGTATTTTTGTGTACTAGTGTTAAGATTAAGTCTGGTTTTACTATGAATAAAAGGTGTTATACTTGTAGTTATATTTTCCATA------TGCATTACAGTTAAAGCGATGGCTAACCTTCAT------GGAAGTCCTAATATATT------TTTAGCTACCTTCTTAATATAGTTAGATAATTATTTTATCATGTAAAAACCTGTCTATTAAATATGTTTA------GAAACTAATACACTT-TATCCTTGTTATTAATTCTAGGTTAGGTAACATCTTTACTTTCACAATGTCACAATGTATCATGACCCGAGTCATAATTAAGGTGGTGAAGTGCTTCGGTTAGATATTTTATTTGAGACTTGTGTTCACAATTATATGGTATTGTTATAACTACTTTTTTTAATTGCGTTCTATTACACATAAAGTCTTTTAAACTACCACCCTTTGAATCAAATAGTACATTAGCTATAACTTTATCATAGCATAAATTAGTAACCTTGTGTAAAAGAAAATTGTAAAAATCTATAGCTTCTGTGCTTTCATCTATATTGTCTACAGTTAAATTTAACTGTTTAAAGAATGTTTTTTCATTACTTAATAACGCCATACCTTGAGACCCGTTACAAGTAGCATATAATTGAACAGGTAAGTAGGTATCAAACTCAGTGCGGGATTCATCATAGTAAAGTTTATAGAATATTTTAAATTGCATACAAAATGCTAAATATAGCAATTTATCTTAAGCTTGAAACAGTAAAATACCATTGTTGGAGTTAACAATGTTAC--------CAATGTTATCATAGACTCAAGCCAGTTTAGCTTATATAGATTTTTTCTTTATCTCATTACCAAGACAATTCGTTCCATATGCTTTTTTTCAAATACATTATGGAGTTAGTATCTGTCTTCTTGATTGTACCAGGATTAGCAAGTAGTAATAGAGCTCTAGACAACTGGTTTGATTGACAATTAAATAAGCCAGGACTACAGTATAACCTACCCCTTTGATCTAGTGTAACATCTAACAGAAAAACATATATCACTAAAGTTATTAAAGAAGTGTACTATTTCTAGTATAGTTTCTTGTAAAATAACCTTACTATTATGTGAATTATAGGCGCGATTATTAAGTTTATTTTTATTTTTTATATCTTCGTATTCATGTATTAAGTTCGGATCTAATAACAAGTTATAATTGTCTTGAGTAATGGCATTTAGCAATGCAGTGTTTATTTTAAAAGGTGTAATACTAATATTATTAACCATTACACATAAATCATCACTAGAAAGTTCCGATTGAACCTTATAACCCTTCTTTTGTGTAATAATAGGTTCATGATAACGTTATTCGTTTAAAAGATATACTCCATCTGATTTAACATCATATGGTATAGCTTGTTCTATCATAGGCAATTTAGCAGCTATGCTGTTTATCTTGTGTTTACTGATGTGATCTAAGAGATTGGTATCAGTAATAAATAATTCATATTGTTTATCAGTAGAGCTTGTAAGTGTTTTTACTAGTGATCTATGTACCATACTTGGCGCGTCTAAAATTTCTAATAAATTACAACCTAATATACAATAAAAGTCATCATGAAATAAATCACCGTATAATTTATTGTTAGCCTTTCAATTAGCTGATCATAAGGAGTATTACACTCAACTGTGATCTAGATACTTAACTTTATTATTCACCTCATCATTCTTTTTTAGAGCGCCTATATATTGATAAACAAGTCCTTTACCTATACTTGCTTAAACCTTTATTAAACTATTGATACTATTATTGTTAGCATAACTAGTGTTAAATTGTGTAAGCAAAACAAGAAAATAATGTAAACATATTTCAACTGTACGCTCATGACCAACCTTATTAAGGATGTTATAACAAAAATCGTTCATGATTTTATTCTTTTTTCTTTTATCATTATGTTTAAGGCTGTTTAGTAAGCTACGCGTATATATGTTAAGCACATCCATTTTCTCCTTAAGATACTTAGATACTACACCACCTGTAATGGAGGGATCCACTTTACTTATAAAAGGTGTTTTTGTGTCTTTACTTACAAATACGCTAGAAACAAACTCTTCGATATAAGGTTGTGTTATTTCGTTAGCAATAAAACCCTTATTACTAAAGGAACTATCCAACTTAGATAAAATATTAGTTATAAGAGAATAATAATTTTTCTCCCTTTTTGCAGAAT----T--T---TAATAAAAAAGGTTTATTGCTTGGCAAGATAACATCCAAATGTCTGTTGCAAGCATGCAG---AGCTAAT---CAAATGTTATTGCTAATATTAC---CAAG-----GTATCTTTAAATCAAAAAGGGGCTTATAGT--ATATTAATAATAAATAGTGCAATCA---ACTCGAGTACCGATACAATCGTCATTA-GTGTTAGTTAATTTGTAAAGG---AACCTATATTATAGATATTTTTAAATACTAATAAAAGAGCTTATTCTGCAAA------CACTAACCCCTTTACAGCTGCAATACCACCTTG--GAAGGTTTAATAAACCATATATTGTTGTAATAGGTTCTAATGAGTTGCATAA----A-TATATTGACTTCTAAATTAGTTAGCTCATTACCTATTAATTCAGTATTTCTTGTTTTCATTGAAATTAGGTGTTTTACTAATAGTTTTACTATGGCTGCTAGTCAATTCCCTTATTAATATCAGAACAATAGCAACATAGAACAAGCACTGTATAC----GCTAGCGACAGGGTAAAGGATTCATTTCAAACATATCAAATAAACGACGATTATGTTATATATGTAGAGCTTAGTTTTAGGAAGTTAAGTGTTAAACTTGTTTCTCAGTTTGCTTTAGATAAAAGTGTACTTACTGATAACGACATGTATAAGCAAAACTATGACGTTATACCTAGTGTTAACGCTATTGCTATAACAAATCATCCATCTTGCTTAGGTCTTCCTTTAAAAGTTGA--ACACAGACAATAATATTACTTATATTTATTTAAGTGTAGCTAATAAAAATTTTAA-T-TTTTAACAAGATTAGAGAAAAAGCTAATATGTTACCTGAAACACACAAGGACAAAATTGTTTCATTTCACAGTTCATACAAATTTTATTTATTAAATGCCGGGTCATTTTACAATGTGCTTGCCTTAATAGTGTTAAATAAATATGAAACTCATAAAATACGTTATTACATAAACGGTGTTATATATGAGCAGGTGTCTGATGTTTTACTGGATAACGATATGTAAAATACACGGCAACCTTTAAACCTATATTAAAAATAATATTATATCTTAAACAGAATATGGATCTTAAACCATTAAATAGGCCTTCAACAGAATATACATCAAGGCAAAATCCTAACACAGGTGTAATAGATTTTGAAACTTTTTTA-C-C-ACACACACAACT-TAAAAGTATATGCATTAGGCTAGAGGACTAATTTAGAAAACCGCACCAAAACTTTTTACATAGATATAGATTTTTATTCAAATAGCTTAGTATTAACAGTAATGGATGTTTTATTAAGACCTAGATTTAAATCCGTAAAATTCTATTGTTATAATTTAGGTGGGCATTATATAATATTCATCCTTAAAGCTTTTAACCGATTATTATGATAGATGTGTAAAAGATGAGGATAAGTATAATATAAGTTGTGTATTTAGAGATGATAATATAAAGTAAAAACAAGCAAAAGTATTAAAGGTGATAATAAGCGAGTATTAGAAATATATGGTAGTTATCCT-----------TAGTTTACGTAAGCTG-GCTGAGATTTTTGAAGTTGAGAGCATTCAACTTCAAAAAGGTATCTTGCTTACAAG---TAAAAAAAAAATAACTTCTTT-ACGTTGGTAATACTCCTGACAAAGCCTTTATTATT--TTATCATAAACAA--G-AATATAAAAAACTCTA-TCTAGCAATTGAACC-TTAGGGTTGTAACTTTGGAATA-TTA-AAAATGATTT-AATAGTTT-TATGTAGTTCTCGTTAAAGCTAGCAAACAAGTATTACAGGGTTATCAAGTTAACATGTCGGATCCTTCAACTAAATCTGGACTAGCAATTAAAATATATTTAAGAGATTACTATAACAATAATATACCTCGAATAACTAAAACCAGTTTGTATAGATATATTAGAGAAGGTTAGTATAAAGCTAAAACAGAAGTATATAGACCACATGGGCAAAACCTATACTACTATGATGTTAACTCATTATGTCCTTTTGTAGCCCTACCTGGTATGGTATGTTCTAAAGTTTTGTATCTTCATAAACCTGAAGTAATAGATAATTTATTTGGTTTTTATTACCATAGAATAAA-G----ACAGGATGT--A-AGCAATTATTTAGGTTTATTAGCGGTTATAGATAAAAATACTATATCTTTTACTTTGGGTGATTGAAAAGGTTGGTGTTTTAGTGAACAATTAAAATTTGCACAGGGTCTTGGTTACGTAATAAAAGTATTAAATGGTTATACGTTTAGTAAAAGCAATGACGTTTTTAAGGATTATGTTCATAAGATTTATGCCATAAAACAAATCCAATTGACGAAACCCAAAAATCTAGAACTAAAAGTCTACTTAACAACTTATTAGGTAGATTTGGTATCAGATTGGAAATAACGGTAACCAAGATCTTAGTAAATGATAGCTTTGAGGTTTTATCTAGAAAAAAAAGTATAGCATCGCATAAGGCTACAGGAGATACTAAAACTTTAACTAGTTATTTACCTATATTATCTCCTGAATTAATTTTACGCTTTGGATAGGATATAGTAAAGATAGCCAACAAGGAAAGTGAGGAAAAAACACAAGATTTAAATATAACTTGTATACCCA-AAG--CAGCACTAATAGCTTACGCTAAGATACATATTACTAAGTTGAAAACAGGGATCATAAAGATGGCAGGTGTC---------TGTTACACAAACGGTATAGTAACTAATATAAAG-TAACTGATAATATGGTCAGTCCTAATGAATTAGGTAGACTAGAGTTAGAACATAACATT-AAAAAGGTATATTTATTAGCGCTGCTTATGGGTTATCGCAACACAACCTGATATTATTTATG--------T----------------CAGACCCTAGATACGTGTTATGTTGCTTTTTATTAATATT-TAAAGGTGAAAGGTATTGATTAATAAATATAATTATGCTTATAGTTCTATATAACTTAGCCTTAGGTAGTAGGGTTAGGGTCAGAGTTAGGGTTAGGGTTAGCATCTAAATCTACCATGACTTAACCTTACTGGATACAAGTAAGCCGGTTCCTGTAATTGTTTATGAATCTAAATAAAGGCTAGGTTTAGGATTGCTGTTTCAGAGCTATACTATACTAGATTAAACTTTTATAAATTTAATGATATATATGTAGTATACTGTTTATTTTCTGCTAAAGACCAACATTCACACATTTGCATATAT-----T-ACATAACATAACAT-----AATTATCTGTAAACATATGCATAAACCAAATAAGCTTTGGACTTCCCTA-GCTGTTTATTTATAAACAG-----AACAATGTGTATCACAGTGATATTGGTATATATTGTAAACATACGTTATGTATGTAGTTAATAAAAACGTTATCTTTATATAAGTAGAAACACCTAAAGGTAATGGCAATCATATTTAAATAAAACTGCTTAAATTATTACATATACATGACTAGATATAAGATTCTAAATTTATGTAATAAACTCTATAGATTATATCTGTAATATATATAACATTATAAATAATTTTATTTATGGTGATTATAATTTATCTATAAAAACACGTGTAGTAAATAAACGAACAAATCTTGGTAAAATATATTTTGAAAATACATATGTCATCAATATTAGTAAAATAAAAGCAAAAGTTATT-GGTTTAA-AAAT-AAAA-GTACTAATTGCGGCATGTAAATAAAAGACATTGTATGTTGGTGCTATCGTTTTTGATTTATGATTTATGCATCGCAATCTAATTATAGG------------------AA---GAT-AATA--ACAGATCTATATAGACTAAAAAAAAGGAAATAAAATTAGCTG---------------------------------------------------------------------------------------------------------------------------------------------------------------------------------------------------------------------------------------------------------------------------------------------------------------------------------------------------------------------------------------GACACAAAACCTGGATATCGTA--AGGTAGCCATTTAAGAGTACGGGTTTTTAGTTTATGTTTATTCATCCTATCTTTTTCAAATGAGCCCATTGCTTAAAAGTATGCA--ATCTTTTATTTATAGCTTATCATAATGTGTAAGATATAGCTAAAGGCAATGGGATATACGGGCTACAGACAGGAAACATATTATGGGCAACCAAACATGAATACGCTTATGATTAAATACATTATTTACATTATATGACTGTTGCCTAAATAGTATAAGTTTATTGTAACATATT---AAAGCTAAGTGAACTTACCAATATTAAAAACGTAATAGCAAAAAGCAATATTTATATAAAAATAA---TTAAACTTAG--TTCTG---AACAC------TAAGATTTCTATTA--GTATTAGTAATAGATTAATTATTTATCGTTA---CTTATATCTGTA--------TTTATTTTT------TTCCC----TTTGATAATTTTTTG---TCTGT--TCGTATGTAGCATTATACCTTTTAGAATTAGC-----------------------------------------------------------------------------------------------------------------------------------------------------------GTCCCCGA-GGGTAGGATTAAGCAGGTAATCTAATCCCATTCTAGGATCTATGTACGTAAAATACGGTTTACCCGTAAGTATAATATGCAAAACATTAAACAACAAAATAAACGACACAAAAAATAAAATACAACTCACAATAATACATATTAAGTACAAGTATTTATGATCGCACTTTAAATCTTTGTTTATATGTTTTACGTAAAATCATAACGAAATAGAAAACGATAAACTATGCATCCAATAAAAATTGTAAAAGTAAAGTAAAAAACAAAGATTCAAAACAGATAACATTAAAACAAGAAATAGTTATAATGATAAGTAAGTTGAAAAGATAACTACGGGTTAGTTGGCTACAAATAGAATACGTATAAAAAGCTATAACATATATTAACTTAGTAAGATTGGCTTTTTGTTTTACAATTATTAAATGTAAGTGATCTATGTAGAGCGTTAACTGTATATATATTAAAATAACAGCATTATTGGTTTAATAAATAAAAGTACTAATTGCGGCATGTAAAAAAAGACATTGTATGTTGGTGCTATCGTTTTTGATTTATGATTTATGCATCGCAATCTAATTATAGGTAAAAGGATAAAACAATAAAGCA---CTTATGTATAGGACTTGAAAAAAAAATAGTATCAGGCATATATGATATATTAAGTTTTATAGCCTAAAATTAAGATTAAGAGTAGTAAGGTAGGATAATAAAAATAAAAACTGTATCTGTTGATACATGTAATATTAAAGGATAATGTGCACTTGTTACATTAAAATTGCTAATGTGAGCAACCTGAGCATATGGCCTAAACCACAAACTATATTGGGATTATGTCCTGTCGTCTATTATTGCTGGTACATATGTAGCGCCTATGCTAATTTTAGCCGCATCGTATGTAAAACTATATACGATAACAAAGTCCTCTACGCACTAAGTAAAGGCATTAGTAACTATATTATTACAGTTGATAAGTTTTAAGTTCTTTATAACCTTAAAACATATTTCATGCTTCGCAACTAACAGATGTAAGTCGTATTCATATCTGAGGGTGCAATATATTGCTTTGTGGTGCTTCTGCTCCTAGTTTAAATATATAACACGACATGCGAGCATCTTTAACACTAGTTTTTGAAACAGTTTCTAGTATATCTGTTCCTAATTTTAATGTTTCATATGGCGTAGTACTATACATAACATTAACACTTGAAGCAGAGTCAATATTTAAGTTATGGTCAGGTGTTACACCAAGTATACTATATGAAGCAGACTTAACTCTAGTAATAGCAATATTACGTATGCTCATGCTTCTTTTATTAAGTTCATCATTTTCCTTGTGATTTTCCTTATCATTTTGCTTCAAGCAAAAATAAAGAGCGATATGGAATATCGCAACACAAGAAATTAATTTTTCGAGATATATGATAATATTGGTTCGTGTATTGTTACAGGTCTAATATCGCTAGTTGTTATTAATAGTTATGCTTGTAAGTAAGAACAGATTAGGTTAATAATGTTGTTCATCTTAATGTAAGTCTAAGGCGTCTTTAATGTATGATGATGTTAACACTACAAATACTTGTGCTTGTATAAAAGCTATTCCTAATTCTAAACCTGAAAATGCTATTATAAAAGCTAAAGGTATTAAACCTACAAAAAAATAAACAAAGCCTGAGGTCATAATATTATAAGCAAACCCACTTAGAATATTAAGTAACATGTGACCACTTAAT--------C-A-T----CCT--------------------------------------------------------------------------------------------------------------------------------------------------------------------------------------------------------------------------------------------------------------------------------------------------------------------------------------------------------------------------------------------------------------------------------------------------------------------------------------------------------------------------------------------------------------------------------------------------------------------------------------------------------------------------------------------------------------------------------------------------------------------------------------------------------------------------------------------------------------------------------------------------------------------------------------------------------------------------------------------------------------------------------------------------------------------------------------------------------------------------------------------------------------------------------------------------------------------------------------------------------------------------------------------------------------------------------------------------------------------------------------------------------------------------------------------------------------------------------------------------------------------------------------------------------------------------------------------------------------------------------------------------------------------------------------------------------------------------------------------------------------------------------------------------------------------------------------------------------------------------------------------------------------------------------------------------------------------------------------------------------------------------------------------------------------------------------------------------------------------------------------------------------------------------------------------------------------------------------------------------------------------TAGAATATTAAGTAAC-T------A-CTTAATATGTTGGCTGCTAGTCTAAGTCCTAATGAAACGTTTCTAGCTAGGTATGAAATAAACTCTATTAATACCAGTAAGGGTAATAGACCTAAAGGACAACCTGAAGGTACAAATAAAGAAAAAAATCTTAAACTGTGTTTTTGAAATCCTAAGATAGTTGCACCTAAAACCACAGTAAAACTTATAAAAAATGTTAAGATAAAGTGGGATGTAGACGCAAAACTATAAGGTACCATACCTATTAGATTATTTATTAATATGAATGTAAATAAGGCGTAAATAAAAGGAAAATATATTTGTCCTTTCTTAGTATCTATTTGATTTATTACTATACTATGTATAGTAGCATATATAGACTCTTGACTAATTGATCAGTCATTAGCTATTACTTTATTGTAATTAGTGGCTAAAAGATTTAGAGTTAAAACTAGAAATGCAGCAATTGTTAAGTAAAGTCCTAGGTTAGTTAAAGAAAGATGTAAATTAGCCAAGATAGGAGCATCTAAACTTAACAAGTTTCTTATTTCAAACTGATCCAAAGGGCTTGTTATTA----TTCATATAGGGTAAAACAATAAAGCATTAATTAAAAAACATAGTATCTAGAGGTACATATATGCGTGTAGTGTTTGCTAAAATATTTCATCGAAATAAATACCTAATATACTATGTAGTTGCCCACCTTTTAAACAAAATTGATTTGAACTATGATAGTCTTGAATCTAAGCGTAAAAAGATACAAGTGTACCTTACATAGTCATTAGATATGCATTAATAATTAATGCATCGTTTTCAGAATAGTTACAAGCTTGTGATAACATATCATAATAACCATCGCCCTTTGCTGATTTATCTTCAATAATAAGTATAGTAATCTATTCACCTCTACCATTTTTATAGTGTATTTGTAAACCAGATCTATTATTCTCACTATCATAAAATTGAGGTGAGCATTTATAGCCATCTTATTCATTAAACAATAAAGGTCAAAAGTTAAAAACAAAGTTATCAAGTAGCGACTCATATTTTGGATTATCCTTTA--TTTTTTTTAGTGT--GTTTCCGTTAAGTCAAAAGGG--TTTTTCTAATTCAAATGCTTGCAATGTTT-TCCATCCAT------T-CGAGATATTGCAGTTTAGTATTAATTAATCTAGTATAATGTTTTTTAGCTTGAGTTAAAGTTGCAAATCTATCTTGCCCTACTTTTACATAAATAAAAGGACCTTTATCTAACTTAACATTATCTTAAATCAAATCAGACATTCTAACTTTTTTTA-TTATTTATAAGGTATAGCATACCCTTTAAAAATAAATTATTTATATTTTTTTT-AT-GGCTATATTATAATA-G-ATAATAT-----------------------AAGATAATATTTCGTTTTTTTT-CAGAAATAATGGTTTATACTACT-G-GCTATCTATGAATTTACCATCT-TT-TAT---TAAGCTATAACAAGTTGTTACCTAAT-TAAAAGATAAATCTAATATAGTCTGTTATTATACTAAATTGCGCTTTTTTTCCTTCAAGGAAAATGATAAGGAAAATAGGAAAAAA-AAAAAAAAATAATAACTCTTTATGTAAACCCTAATTTAATTTTTATAACTGTAATCAAAGCAAATATTATTAAATAAAGTCTACTAATATAGGTGCTTTAAAGGATACACCTAATGTACAATTGACATTTATAATAAAAATATATTACTCGATATGATTTCAAAGCTGTATAGTAAACATGGTAGTAATATTATAAAAGCTATAACTAATGGTAGTAATATAGTTCAACAAAAGGACATAAGTTGATCATAACGTATTCTAGGAAATGAAGCTCTGGCCCATATGAAAACGAATATCATAACACAAGTTTTAAATCCTAAGGTTAAACCATATATCATACCTTCTATTAATGGATCAGAAAAAAAAGTATCATAATCAGAATTTATGATAGATATATATAAATAAAAGTCAATCTCTTTAATCAAATATACAATGTATGCGAAATTAAGCAAATAACCACCTAGAAATAATATACTTGTTAGTATACAAATAAGAACAATGCTAGCATATTCAGCTAGAAAAAAAAATACAAAAATAACTGCTGCATGTTCTGTCATAAAACCGCTAACTAATTCGGATTCCCTGTGTAATGTATATAAAATTAATATTTTTATTAATCTATTTATTGTTCACTATAAACCTATATTGGTTTTTTGTAAACAAGGTCTGAATTTAAATATTTACCTACTGTAACTTTAGATATATTTAAATGTTTGTCGCAGCAAGCATGCAAAGTAGTAATTCAATATTATTTTTAAATTTTTCAATTAAATTACTGTTTAAATCATATATACCTAATCCATCTGGGTGTTTACTTATTGTAACACTTATCTT-TCTTTT-TTTTTTCACTATGTTGTTGTTGCTCCGCAAACCAAACATAG-AT-CAACTC--CTGGTT--C-TATCAATTTTAAAGTTTCCTCCTTATGTGTTTTACCATACAAAGGATGATTAGATTTATTGTAAAATCTTTTTAACATTTTTAACTTAGCTTCATTTGTATGTTTATAGTGTTTAAGGCTTGTAGCTGTTC-TATAATAT-ATA-AAACTATCAAAAGGATATTTTTTAATGTAACTTGTTTCTAAATCTGTTAAAGCTTTATTACTTACTACTTTACTATGATAAGTAAAGTACACATAAGTGAAATTTATCTAAAGCATATTTTAACATAGCACTTTGTAAAGCAGTATTAGCTTTTTTATTAGCATGCAAAATTTGCATGCAAAGCAACAGATGTTCAATAAATCTTAAATATAAATCCTTGGCACTACCAATATAGCGTTTATTGTTTACAGTATTAATAAAACAGTATATACCTGCTTTATTTGTTAATATTTTATAATAAGAAAAAACTGTTTCATTATTATCTAAATTATGAAAAACTTTTATAGGCATAGGAGTAGCTAAATTGTCAGTTGATCGACATGAACAAGTAGAAATAAGAGAACAATAGCCTCTTTTATGTTAGATTTGAAGACGAAACCCTGTTTTATAATTGTTACGTGTAGACAATCTAGATTAGATCAATACACTACTCATATACTCACGTATATGGTTGGACTATATATTATTAAACACAATGTAGTTTTGTGTTTAATGATTGCGTGTAGTCTCTGAGGATCCTATTAGTATATGTTAATATCTTTTGGTTTCCTGCTAATTGTCTTATATAAAGATTTTCCAGCATATAGCAATCTTTTACGAGACCAAATCATATTGTTATTTATTCAGTAGCCTCGGCTAAATCAAAAGGAGCTCTATTAGTTTCTGCTATAGAGCCTATAAAAAATATTATAAATATAGGTAACAAGGGTGCTATATATCAGATTGCTTTTTGTGCTTCTGTGTTAACAGTTAAACTCAAGCTACCTGAAAGCAATATTACAAGTAAGATAGCTGAGCTTAAAATTAGTTCATAACTAATTAATTGGGCTGTACTTCTTAACGACCCTAAAAATGCATACTTGGAATTAGCGGATCAACCAGCTAATAGTATACCGTAAGTGGATAAAGAAGAAACAGCCAAGATATAAAGTATTCCTAAATCAAAATCTGATATAGCTAGACCAGGACCATATGGTATAACAGAAAATCCTAATAAGGAAAAGATTAAAGTTATAATAGGTCCAATAAAAAAAAGAACTAGGTTTGCCTGTGTAGGAGAGACATATTCTTTTAACAAAAGTTTTAGGGCATCAGCAAAGGCTTGTAAAAGACCATAGTATCCTACTATATTAGGACCTAATCTTCTTTGCATACTAGCCATGGTTTTTCTTTCCGCAACTGTAACAAAGGCCACAGTTAGTAAGACTGGTATAGTTACTATTAAAACTTCTAGAATTGATATTAAGAGTGGGTAATATAACATGGTAATAGTAATAAAGCTTTTTATCCTTTATTTAGATATTATACATATACAGATATAAAAACTCTAAGAAAAGATAAAATTAAAAATAAAATGAATTTATGGCTCCATTTATATTTGGATACATTTACTACAATTGTAGCCTTAACAGAGATAAATGCACAAATTATTTATTATAAGTATCTATGAGCTAATGTCACTTATATATACAGTAATACATTAAGGTTTATTATACATGATTATAATAATTTTAAGATATATCTTTACCTGCCCTACTACTATTTGCCGTATGTTTAAATAGTTCGTGTACATAATTTTCATGATTTTTATCTAATGCATCTCAAATATGAGAATATTTAATCTTCGAAGTAGACTCAACACCTAAAGCCTTAAGCCTTTCTGGTTGATGCGCTATCTCTACTTTATTTATGTGTTGTATATAATGTATTAAACTATTATGTTCATATATACTAAAGTTTTGTTGGGCTGGTATAATTTGTCCTAAGGGATGAAACCTCTGTGATTAGGAATCTAGTGTGAAAATGGAATTCAAAAAACGCTAT------ACCTTTCATTGCTATAACATATACAGCATAATCACCTTCTAGACCCATGCTATCCACAGTTTC----TGTACGATAGAGTTGGCCTAATATATTGTTGAAATTAGAATTTATTAGACTTTTTATGATGCTTAGCATGCT----AACACAAATAAATGAGGACATTAATCTCCATTTTTATACTTTTCTACTGTAAATTCAGGTTTTATCCTACCTGTGTTTGCTCTGGCGTAACAATATACTTATCTATAAGAAAATAGTGGTGTAACAATCCAGACGCGGCAGTGCCTGTTCTATCTTCATTTGTGTTTCCTTCATATCCTCTGTGTAGGGCTTTATTTCTTGTAGGTATGGTTAAGTATTTCATGTTATATGGATAAGTTTTTACATCTAACTGCTTACGTAACAATTAACTGTATACGTAACAATTAAATGTATAATAAAAAAATGTATCTATTGCTTCGTTTTCATCCATATTTTGTATATATGAACTATTGTGTTAGCTTTAAAAACAGATGCACAAATTATTGATTATAACTATTTATTTTTGTTAATAATATAATAAAAGTAAATGCTAAAAAAACTATAAGCAATAACAACATAATACAATTAAACTAAAGGTTAAAGGTTATAAGCAATAAAAACGTAATAGCATAAGATAAATTTAAGCTTTAAAGAAAAGTCTGGTATAATAAGTCACATTTAGAGATTAGAAAAATTTAAATTCTTATCTAAGACTTGAACTTAGATCCAAATATTAGGAATATTCTGCTCTACCATTGAGCTAATAAGAATATAATATTTTAAGATGTCTTGTTAACAGTTGATTTGCTTAATAATGCAAATAACATGTAAAATATTGATTGTTACTTGTTTTTAATAAACTGATAAAATCGATAATAAATAACGCTATGTATAATAACTTTATTAATTTGGGCTATTTTCAAGTGATATAGAAAAAGATATGTTATATATTGTTAAAATAGGTTTTTATTGGTTTCTGTTTCTTTTTCTGTTT-TTTTTCTGTTT-TTTTTCT-TT--TTTCTAAAAGGACCATTAAAAGATGAGGAATACGGAGGAATTGAACCCCTGAA-TATGA-C-GCA-TCAAA-T-TACTACCTT-TACTACATATCCCTGGTATAATATACTTAACGTTTATTATTTAATTATATGTAAATATTTTCTAATTATGATTTATTAGCTTTTTATGAATACAGTAAAAAGCTTACACACCTTTATAAATTTTTATATGTATATTTAAAGTTCATGGCAGTCTAAATTTAAAGAGTAATAGCTATTACTCTTTATAGGTATATGATATAATGCTGGTTTACATGCTGCACATGAGCATTATCCATAAGGCCTTTACGGTGATTCGAACACTCATGGTGTAAATTATACTTTTATGCTATTAATATGCGGAGTACAAGTACGTCTAGTATTTAGGAAAACTTAAGTACGTCTATCACTTAGGAAAACTTAACTACATGTAATACATATAAAAACTTAAGTACTACGCGTTACAATACTAACATAAGTCAGTATATCGCTCTACCGTTAAGCTATAAAGGCTATAGTAAATAAAAAACAATTATATACTTAGTACTGATACCATATAGCGTGTGGCTATACTCTATAAATACATTTAGATTAGCATCTAATCTAAGTTCCTATCTAAGACTCGAACTTAGATCCAAATATTAGAAGTATTCTGCTCTACCATTGAGCTAATAAGAATAGGTCAATATATGACTGCATCAAATACATTAAAATTAGCTATAAAAGCACACAAGCTCTATGCTCGTGTAAAAAAGTAATATTTAAAAGATGTAATAGGAAACGCAGAAAATATCACAGATATGTTAGCGTAAACAAAAAACCTGTTATCTAGTTTATCTTATAT-ATATTATATTTTATTTTATAGCTAAACCTTATAGCATATAGATATCTTTACAATTATATATAGTAAAGATAATTACTTTAATTAAAAGATAACGAATGTATACTACTTATTGTTCTTGTAATCAAGAAACGAATTTTTCGATTGAAACGGATTCTATTACAATAGGCATAGAACTGTGAAGAATACCACAGATTTCTGAACATTGCGATTCTACCAGTAATTAACCTGTATTTAGGTTAAACATGATATTTCTCCCTAAGCATAAATAGCAATATTTATACCCATTTAACAAAAAACATTATATGTATAAGCGGTTCTTTTGCATCTTTTCAGGTGGGGTCTGACTATATCTTAAGCCTGTGCCAACCAACATTTAGTCGATGAACTGCACACCATTTTACACTTAACAAGTAGGCAAGGTGCTTGGCTGCAGATTGCCCATTTGAAATAAATCATCAATTTCGATCTTACCATACCACTAGTCATTACCTGTGCCACCAAAATATTACTACTTTGGCTTGGTTGAAATTGCTTTAGGGGTTTCCCGCATTTTGAAGGTTTTGAGCCAAAGGTTCACTTTCACTATGGCCTCAGACCATAAAAAGTTCCTTCTCTATTAATCATAACAGAAACTTGGTTTAACCTACCAGGATAAGCATCACATTTGATACCTAAAGCGGGACACGCTAGAGAATGTATAACATCGGCACCTGTAACAATAAATCTAACATGAGTTAGCTCAGGTATAATAAGTCTGTTATCCACTTCTAACATTCTTAAAGCACCATCTTCTAAATCAGATTCAGGTATTAAGTATGAGTCAAATTCGATAAACTCATCATCACTATTTAAAAAATCAGGGTATTGGTAGCTTCAATATCATTGGTGCGGAAGTTTTTAAACAACCTTTCGACTGTACATTAAGCATCATAGACATTCATCTAAAACACCCACAAGTGACCCAGTCTGTTGCAACAGACATAAAAAAATAAATTGTCTACTGACAGTCTTGTATTATTAATAGATATTGGATAAAAATAATATATTAACTGTTTTCACTCATGTCGCCAAAGAGAAAATTATTTTTCTCTTTAAGATCCCGGTCGGGATCTTAGAAATTAATTGATTCAACTTATTGCCTTTTCTTTTTTCCTAAGTAAAAATCAAAAAAGATAACTTTATTTTGTTTGATGCTCATGCTTCGCAATCGCAACCGCAACATTTAAAGTGATAAAAGCAAGAAAGAGCACTAACTAAGGCTCAATTAAGCCAGTGGTCTATATTCTATCCTTATTCTCCAACATGAAAATTATGTTTACTTAAACTGGATTGAATAAAAAAAAGAGATATAAACATATCTATTAAGATCACGACTATTACATATATGTGAGGGGATTAAAAGAACTTATACTTTATTGCTTTTGTGTTGCTATTGCGAAGCATCACCTTGTTTTTACGGAGCATGAGTAACTATAAACCTAATTTATAGCGCATACTAGGTATAACAAAGGGTAAGATTAATTTTCTTAGCTTTAATACTGATTCACCTTTAATATATATTGAATATTGGCCAGGTGTATTAATCTTTTGAACAGTACAATTTAAATAAAAGAGTTTTTTTAACAAATTAGCTAAAAGTTGCACTTCTTCTAATTTAAAACTATTGCTTGATATTCTAATCCCTGGCTTAGCTCAGCCACCATCATCCATGATCCAAATTGCTAAAGCTAAGGGTGTCAAATATTGTTCTAGCTTAACACTAACCGTTTTTGTACCTTTTTTATAAAACAGTTTGTATATTCAATTAAAACTCCTGAAGGTAAAGGTATTAAACTCATAACCGTAGTACTCTTTAATTTCGTTAGATGTTTTATTCCGAAGTTTTCTAGTGTACATTCTAGGCTTTAAGTTGGAACAATAACCTCTTTCGTAATAAAATTCATACAGTCAAAATAAATAGTCTTTATGTACTTGACTTTGTTTATAAGAAAGTCTAGTACCTTCTATAGTTCTTGCACTAGCATAGGAATCACCCAACAATGAACCAATAAGAACGGATATTACTTCCTCATTATGTGGTCCTATTCTATTAGAAGCCTTAACTTTAGTATGAAATGTTTTATTGAAAGAAACAGGCTTAGTTAAAAAAGTAGTAAAGTTATGTTTTGTATATCTGGTGATGCCCATATTTGGCATTTGCAACAAAAAGCTTGTACTTTGGACTTGAGTTAGTCTAGGTACTAAAATATTATTTTTTTCACCAGTACGGTTTGACATAGGTAGTAAAACCGTAAAACTGGTATCTTTTATTTTATTTAATATACGTAATTTAAGGCCACCCGTAAAGAAACCTTCTGCTAACACTGCCATAGCTGGATCACTTACTTCATCCATTAAATATAACAATTTAAAAGACGGAAAAGCGATTAAAATTAATATTAAGGCAGGTGTAATAGTTCATATTAATTCAATCAATGTTCCATGACTTAAATATTTATGTGAAATAGGTGCTTCTGTATACTTTTTAACTATCGATATTAACAATCAACCTACTCCAAATAATATTATAACTAGATAAAACAAGATATTGTCATGTAACTCAACTAAACCTTCCATTTGTGGAGTTGCACTATCCTGAAAGTAGATACCTCAGGGTCTAGGTGCATCACATTTTAATGGCTCATTGTTGATATTAAAAGTATCTAAGACGCTACCGAGGTCTATATTATAAAAAATAATAAAAGATAATACAACAATAGATACCAATAAAACTGTCGTAATAAGCACAGATGTAATTTTAAATATTGAAGTCTTATTACTTGGGCCTGGATTCCTCTTTATATCTTCTTTGGCTTTTCTAAATGCTTTACTACCAGCTGAAGCTATAGAACCTGATCCCCCTTCATCATCCCCACCTCCGGCACCTACGGCAACACCAGCAGCTATAGCTGCAAAAGTTCCTCATGTTCCACCACTATCCTCTTGGCTATCACCGCCACCGGAACTACCACCACTGTTAGGGTTACAGTGGATTAGCAGTGGATTAGCAGTGGATTAGCAGATGGATTAGCAGTGGATTAGCAGTGGATTAGCAGTGGATTAGCAGGTGGACTTGTAACTATAACACCATCCTTATAGTGGTAATTAAGTGGGTCATATGACCCTGACTCTGAAGGCATATGAAGTATCTGGCCCTTGCATTACTGTAGCACCAGGGTTCATTTCAGTGATGTATTGATGCTTGTGGAACAATTTAGTAGCAGTGGTCATACCTATATACATATCCTTTTGAAGGACAGGTTTTTTACTAGATGTATATAAGTCTCCATCAGACATATATTCTGCATATTCTCCTGTTAAAGGATCTATTACTCTAACCATACCGCTTTTTGTTACAACTTTGATAAGTTTTTTTGCAGCTCTATACGAACTATTTTCAGTTATAGGATCATGTACAACAGTATAGAAATTTGGTGGAGTTTCATTAGGAGAATTAAGTTTAGCAGTTGGTGTAAAATTAAGACCAACACAATAAGTAATATCAGGTTCAACCAGAACTAATCTTTCTTTTGACTTAGCCTGTAATAAATCTATTTGTAATTTTTTATTAAATATAGTTGTAATCGCATTTCCTTTACTTGCTAGTTCAATTAAACTATTTTCAAGTAAACTAATTATAGGAACTATTATTAAAAAGTGTGCGAAATATATAACTGTACATATTTGCCCGAATTCTATGAATGGAGATTCCACATGTTTAGCTCCTAATTCCATTAAAATTATAAAGTTACCTACAAATATGAAAAATGCTGCTTTACTTATAGGTTTAAATTGTGTACCCCTTGACCTAGAAAGATCAGTGAAAGGCATAACTAGTAAAATTAATATAGCAGAAAACATAGCAATAACACCTAATAATTTATTAGGTATAGATCTAAGTATAGCATAAAATGGTAAAAGATCAAAAAATTAACATGTATAGAACCATTGTGAAATTTAATTTTAACAATGGTTATAACACAATAGACAGGCTTATAAACCCAATTTATATAACATTTCTTTTATAAAATATGGAGCCACTAGTGACTTTAGATCCTCCATGGATTCTTTGAATATGTAAATACGGGGTTTATTGTCCCTATTGTAATGTATAGAACACTTGAGCTTAAATTTATCTTGTAACGTAAACATAAGTTTATCTACGTCTTGGTTAGTAAATGCATAAACACTAATATGTAAACCGTTACCATGACGACATCCATCGTCCATTATTCAGAAAGCTAGTCCTCTAGAGGTTAAAGCTTCATAAATAAATTCTGGTACTTTTTTTACCTTAAATAGATAAAACATTTCTCTATATACATTAAAACAAGGGAGTTGCATAGTTGTGAAAGATATAGCACTATATGTTTTTTTAGTCCTATTGTCCTTAACTGTTCTAGACTGGGGGATATAATCACTGACACATAAAGGCTTAAAGAAATTATAAACATAATGAAAATATCTTTATGTGTTACGGAAGTCTGAGCATACACCAACCTAGAATTACCAGAAGGAGATCTTTTTACTATGTGACCATCACCGAGCATAATACCCACTAATATATCTTTAATGTCCTCAGGTATAGTTATAGCAGCTCTATCAGTTGAAGATAAAGGCGCAATACCTTTTGTAGACCGAGTTAGGTATAATAATATACCTGCTTCTAAAGCGATAATAGGTATACGATCGTGTTAAAAATATATTATACGTTATATCACTACAACGATTGGACTATATCTTTATTATATAAATTATCATAAATAATCTCTATAAGTTTTGCGTTTAGTCTCTGAAGACCCCTAAAAAGTGTAAATTTAATAGGTTTCCTGCTGATTGTCTAGATATACTTAGGTATATGAGAGTTTCCAGCATTTGGCAAAATTAAGTGACATCTTTTTTATCACTCGGGTACTATAGCGGGAGGAGTTTGCATTGGATTGGCCATTACATAATTTTCACTATCACCTAAAAGGTTAGGCATAAAAAATACAAACATAGATAACACTAAAATAAATATAAATATAGTAATTAAATCTTTAAATATAAAGTAAGGGGCAAATGGTAATCTATCATAATTACCTGAAACACCTAAAGGATTACCTGAACCTGCACTATCGTGTAATGCAATTAAATGCATTAAAGCTAAAGCAGCTAATAGAAAAGGTAAAACAAAATGTAATGCAAAAAATCTATTTAATGTGGCGTTATTAAC--------CC----T-------------------------------------------------------------------------------------------------------------------------------------------------------------------------------------------------------------------------------------------------------------------------------------------------------------------------------------------------------------------------------------------------------------------------------------------------------------------------------------------------------------------------------------------------------------------------------------------------------------------------------------------------------------------------------------------------------------------------------------------------------------------------------------------------------------------------------------------------------------------------------------------------------------------------------------------------------------------------------------------------------------------------------------------------------------------------------------------------------------------------------------------------------------------------------------------------CAACTATATCTTGTCCAACTCAAGGTATGGCACTCATAAGGCTAGTTATAACTGTTGCGCCTCATAAAGACATTTGCCCGTATGG-AGCACGTAC---C--ACT---T--T---AAA-A-------------------------------------------------------------------------------------------------------------------------------------------------------------------------------------------------------------------------------------------------------------------------------------------------------------------------------------------------------------------------------------------------------------------------------------------------------------------------------------------------------------------------------------------------------------------------------------------------------------------------------------------------------------------------------------------------------------------------------------------------------------------------------------------------------------------------------------------------------------------------------------------------------------------------------------------------------------------------------------------------------------------------------------------------------------------------------------------------------------------------------------------------------------------------------------------------------------------------------------------------------------------------------------------------------------------------------------------------------------------------------------------------------------------------------------------------------------------------------------------------------------------------------------------------------------------------------------------------------------------------------------------------------------------------------------------------------------------------------------------------------------------------------------------------------------------------------------------------------------------------------------------------------------------------------------------------------------------------------------------------------------------------------------------------------------------------------------------------------------------------------------------------------------TAGCCATCATTAAAATAAATATAACTGTACCTATTGTTCAAACTAATGTTCTAGGAGCTTTATATGACCCGTAGTATAATCCTCTACCTATGTGTAGATAAACTATAAAAAAAAATGCAGATGCTGTATTTGAATGTAAATATCTTATGAATCATCCATTGTTAACATCACGCATAATGTGTTCTACTGAGTTAAATGCTTCTAAAACATTAGCATTATAATGCATTGCTAGAGTTACCCCTGTAACTATTTGTATAACTAAACAAAAAGCTAACAAAGAACCAAAATTTCATAAGAAACTTATATTTGATGGTTGTGGGGAGTCTATAATGTATGAATTAACCAATTTTAGCAAAGGATGACTTTTAAATATTCTCATTTTAATTGTATATATATGTT-TAGCTTTATTTTTAGAAGTAAGTTTAACTAAATAGCAAATTTGGTTATTGTTATATTCATATTAATTGTAT-T-TTA-AGCTTTATTT-TAGAAGTAA-AT-AACCAGA-AGCAATTCTGGT-----T-TGGCGCTTGCGGTTGCGATTGCTTGCGAAGCAAGCATCAGTATGAGCATCTATCTATATATAAAAATACAGATAGTTTTATAAGTAAAGTTATAGTTCTGATGTCTGTTATATTTAACAAACTTTATTTCAATTTATGTTATCACATGGGTTATTTATCCCTTATATCTGCCTTTCACAAGACAGTTCAGACTATTTCATCATTTTAAATTGCTTTCTATACGGAGGGCTACGCGATATTTGTAATAAAAAGGTATAACACAAGTGTGTTATACCTAGACATATATATAAGTGAT-T-TA-G-TTT-TAT----TAAGGTTACTTATATAAACTAAGG--A-TTATATAAGTAAAATTAAGTGTATTACACATAAACTTGTGCATGATTATTACATAGTAATGTAATAAGATTATAAATAGAAATTTACATAAGCGTAAACATAATGAAATCTATAAAAAAAAATAAGTATCTAACTACTACTTACTCAGCCTTTTAGGCCAAAAGATCCGATACGTATCCTAGATTTTAGCTTAGTGTGTTGTAGATTAGATTTTGCATAACCCCTTAAAAGAACTGTAGGTAAGCCTTTATAAGAAGAGTCCATATTTTTTATATTACCTTTATACCTAAGTTTAAAAACAGATCTGGCAGCAGTATTACGTCTAGTTAATCTACCTGCTACTTCTAACCTTATACCGCTTACATATTTGTGTTTTATAAAATTTAATATAGTGTTTGTGAGATATAATGGGTAATGAAAAAACATTAAATTTTGAGGTAAGTAAGTTTTATAATCCATTAATTTGGGTAAACAATCATAACAGTCTACTTTTGACAATAAAAGCTCTAAAACATCATTGTATTGCGACTGTGCTTTACTGTTAAATTGTATGGCTAAGGAATCAGATGTAAGATCCTGGACTTTTAAATTTTGTAATTTTCTTTTTCTATTGTAAATCTCGTCATATACAGCTATTCTATCCATAAGTGGCAGTTTAAACATTAATAAAGAAGTTCTTAATACTCTTAATAATCTATTTTTCCTATTCCTTATTTTTGTAACTAAAGTTTCTGAAAAAATGTAACTATTAAGGTATAAATATTTTAAATCTACAAGATTAAATTCGATTTTCTTATTGTAAACTCTTTTTGCTAGCCTAGTTAAAGGTAACAAGTATCTTTCATCAAATTTAGATTTGTTAAATAATAATAGTTGTCTAAAATAAATTGAGAAAATTTCTCTACGTAAACACTTAGTAACATAATCTTTTAAATATCTTAGCTCATAACCCTTAAACTTGTTACCACCTCTTTTCTGTTTTATGTTAAGCATTTTTAAAACCATGTTTTTATGTTTTGTTACCTTTGATCTTATATTTATGCTTTTTTTCCTTAATACCTTTATTTTCAAATTAGAGGGTCAAGGCCCACCAGTTTCAATTAATTCTTTCTTTGTTCTAATAGGTAGAAGGTTATCTATTTGATCTATTGAAGCTATTCTATTTATTTTATTGAGATAATATTTTTTTTGTCTATTATAAATATATATAGTAATAATCACTTTGTCGTTTGTATGTTTTACTTCTGGTCTGCTAACTAGTATTCTATTAGTTGACAACCTTCTAGCTCTTATACGTAAACGGCGTGATTTTATTTTTTTTTCTAACTTACGACTATATAGGTTGAAATAACTTTTTACAAGTTTAAGTATAACGTGATCAGCTGTAGGTAGTAACTTAGTTGTATTTTCGTTGTAACAATATATACTGTTAAATCATTCTTTGTTTGCAGGTGGATAGTGTTTAGGTTTACTTACAAAATTTTTGTTATTTTCTGTCACCTCTGTTTTAGATATATCATATTTTTTTAGTTTTATGTTAAATACATTTAACGTAAGGGCAGTATTGTTATGTTTTACGTTTTCGTTCATTTTGTGTAAATTTAAGTAGGACTTCATTAGTTATGTTACATATATCATTAGAAACTGTCCTAAGCTTAACTATTAAGTTTTTTTCTG-GTTCGTTCG--AGCATCAGCATCCGTTATGTTTATGATTTTTTTTTATATGATAAGTAAACAAATTGCAAATCAAAGAAATAAGAAGTTAAGTCGTTTTCATTAATTTTTATTAAAAT-AATCATTATACAGGCATATATTGTAATGT-ATCACTAGCTCATGCTTCGCAAGGCATGATACACGTAAAAAGTACTTACGTTGATATACGCCCAATAGAATATAGAAAGCTTTTAAAAATGCCGAGCATAGATGGAAGGATATTGCTAGCAATGCTCACCCTCTAGTCGTTGAACGTACTTATAGGGTATATTTTTTTTCTATTAAAAGATATAATGCTCTAATAAGGTTCGCTTCAAATACACTTATATTTATAATAAGTCTTTCTTGAAATTTGCTCAGGGTTTCCGGTGTTCACTAAACACTGGAGGACTAACATTAATCCCGATTATCCACCTTTTACAAGATGGTTTGTGTAAAATATGCCGATGTTTATACCGATACTGTAGTACTCTAGTACTAATACAGTGTATTAACTGTTAGTTTATTTTATAAAAATTATACAACTATAAACAAAATAAAACACATACAATAAAAAATGAGATGCATGTGACCTTAATTAGTATTTTATAGCTAAACTTTAGGTATTTTATCTATAACATACTTTTTAAAATGTAACATGTATAAGTTAATAACACAGGATATGAGCAAATACTTATGCAGTTATAGAAATAAGTATGTAATAGAT--------------------TACAGTTTAAATAACGGGT---------TT-TT--ATGCAGATAACATTACTTACATGTAAGCATAAACAATGCAAATATTTACAATGTTATATACAACAACACATGTGAGTGGTATAATACCTTAAATACTTTACAGATTGTAAACAATTATTACGTAATTACAAATTAAGAAAACTGAAATTTTAACCAAGATAGCTAAAATTTAATTATATATATTTCTTTTACAACATAAAGTAATTCAGTTGTATTTATTTTTTAAGATAAGATCACTTGTGCTTTAAAGTAATCATAGTTTGTAGATATATAGT--AGC-------TATGTTGTTA-TTTTTCTTTATC-AAAAAAAAC------------ATTGTTTCCATGTTGTTTTAATATTAAGTAAAGATTTACCA-AAGATTAGAAACCCGATTAGAAACCCGATTAAAATGTTCAGTAA----TATACCATAGTTTAACTTTGTATAGTATTACTATACATCCGTTAAAGGTGCAGATTATATAGGCTTGCGCATAATTAAGCCAGCTATACCATATAAATTTGCTTTAAGCACCCTACTCACTAATGTTATGTTAACTCATCTAGAAGGTATAGTAACAATAGATAATAATATGAAAAATCCTAGCAATGTGTATAGAAACAAGTAGAAACTTGCTCTTACTCTATTGCTTAAAGCAAATGATCCTATGGACATAAAAAAGGAGGCATATAAATAGCTGTTGATTTACCAATGA----GATAATGATAATAAAAGAACTGTCATGTTGTTTTAAGATGGAGTAAAGATTTACC----AACTCTTTAACATTTAAAATCTCAGGGTAAAATAAATTTGTAGTGTT----TAACACAATGATTCCCGATCTAGTGATGGAGTTATACTGTTTTAACTATATTATAAAATTATAAGTTTTATATATTACACAAGCAAAGGGGCACAATAAATAAGAGTTGTAACCGAGTAATGCAAACCGTCTAAAACTGGTGCAGGATATATACCTAAAACTACAGTAAAAAGTACTAGTGTTAACAAAATATAGTATTCACGTTTATTAAGATCAGAAATATTTACCTTGAAAAATTTAGCATACGATCCAGCAAAAGCTATTCTGTTAAACATGTAAATAGTATAAGCAGCTGAGAATATTATGGAACAACTAGCTAATATACCTAAAAATGGTAATCTTTCAAACGCACCATATAGTGATAAAAATTCTCCTACAAAGTTTAAAGTAAGAGGTACACCACAGTTACCTAAACATAGTATAAATAAAATAATAGAAAACAAAGGCATAACTTGGGCTATACCTCTATAATAGGTTATTAATCTAGTACTTGATCTGTCATATAATACACCTCCAACACATATAAACAGTCCAGATGAAACAAAGCCGTGGGCTAGACCCAATACTATACCACCTTCTATACCTTGTATTGTGTTACTGAAAACACCCATAAGATATACAGCAGCATGTGAAACGGATGAGTATGCAATAAGTTCTTTAACGTCTATAGTTCTTAACGTACTTAAGCTGGCATAGATTATTGTAATAACACCAAATAAGTATATTAAAAAAGTACAATTTAGATAGGCTTGTGGTAAAAGAGGTAAAATTAACCGAAGTATACCATATAAACTTAGCTTCAGCACTATACCTGCTAATATTATACTACCACTTAAAGGTGATTCAACGTGAGCTTTTAATAATCAATTATTTAAAAAGATGAGGGGTGTTTTAACTGCAAATGCTATTGCTATACCAGAAAACAAAAAAATTTGTGTAGAGTAATTAAATTTTGTTTTGTATAGAGCATCAAAATCTGTAGTTCCTATCATTGAATACATTGTAACAATAGATAATAATAAAAATAAAGAGCCTAGCAATGTGTATAGAAACAAGTAGAAACTTGCTCTTACTCTATTGTTTGAACCAAAGGATCCTATCAATAAAAAAAGGGGAGGTAAAATACTCTCAAAAAATATATAAAATAACAAGATATCAAGCACTAAAAACACTGATAACAATAGTGTTTCTAACAACAAAATAATTATTAAAAACATTCTTAAGTTATGTGTAATTGATGTTCAGTTAGATAATAACGAAATAGGCATTATTATAGTCGTTAATAGCACAAAATATACGGACAAACCATCCATACCTAAATAAAAATTAAAAGAACCTATCTCATGATATTGTTGCACAAACTGAAATTGATTGCTACTGAAATCAAAAAGAGCGAAAATGATCAAGGAGACTAGTAAGGTAAATATGGATGTTTTTAATGCAGCAGATTTAAGATGTTTATTGGCTCAATCTGGTAAGGATTCTTCAAATATACTCAAAGAGTTTTCCTGATTAACTTGAGAAAAAGTAGAACTATGGTAGTACATTCTAGTAGATATAAATAGTATACCTATTAAAGGTATTGATAATAATAAAATAATTATCATATTGTTTTAA---TAAGTAAAGATTTACCACCGGATCCT----TAACATAAAAAATCTATGGGTAAAATAAAAATG--TTAATCTAAGGTAGTGATAATAAACGAATAGACAGCTCCTATAGTAGGAAGCATG---AAAGCAAGATAAGACAAATCACTTTCTACAGGTAGATACAC-AACACGTGAGCTTTAGGCAGACTG-T-AA-CCTAAATTTAATGAGTTGAAAGCTCTAGTTATAATAAGTTAGGGCTTTATTGTAAAAGTAAAAGTATAGTAAA-TTATGAAAATACAAGCCTTAAGCTAACAATAAAAAGAAACAAATATAAGAAAATATAAGATAAATCACT---AT-AT-A-ATATAAAATAAAAACCTC----GACAATACCAGTTATAAGTAAATAAATAAAATA---TTTTTATATTTTTAGTAATCTATAAA---AT-AGGTTTGCTGTTATATTTTTTATATCTTTTACCA---ACACTACATTTAGTGAATTTTTTATGAGCAAAATAAAATCTGGGTAAGTAGTCATGTTTAGAAATATTGTCAAAAGCATTGTATTTAGCAACTTGCGAAGGGTTCATATCGAAGATAGCAAGAAGATAGGCATTAAGTCTTATGTCAAGCTGGCATAACATATGTCTTTTTCTAGTACTAGCCCCACTAATTGTAACACCATGACCTTGGTCAATAAATAATCTTACAACACCATTTCATGGAATCGAAATAAAAATAA---A--TAT-TT-ATCCGATTCAAAAAACTCAATGTTTGCTTTACATTCAATAAATGTATATGGTGTTCTACATTTAATTACAAGAATTAAATCTCC----GGATAGTTTATATCTTCTATATCTTTATCCTTATAATCACTGCATACGTATCATGATATACATTTTTTTATTTTTAATGTGTTGAGGTTACATACAAAATTATTATGTGGGATTCATATGGTTTTGTTTGTAAAGTATGTAGAGGCTATAATATGTCCATCATCTCATCATCTTAAGGGCGTTTTTTATTTTTACCACTTGAAAATGTAACATAT-TAGCGTTTAAAGGAAACACTAAAGAAAAGTTTAAATCATTATTATTGTTGTTATTATTAACGTTATGTTTTTTATTATTAGAAAAAAGGCAATATTGCCCGAAAAAGTTAAAATAAGTTTCTATTAATAAGATATAGAATATGTTATCT-GAGCCCTTATC-CTCTATAGC-ACCAATACCA---C---T----ATA-CCATACCAATACCAATACCAATAGATAAATTGTTTGCGCTATAAGTAGTTAGCTACTTGACCTATTTATTATAGGAAACAATAAAAATGTTAAAAAAATTTAAGGGCGCTCTAAGGGTATAGTTCGCGCTATTTCATGACAATAATCATATGTTATGTCTTTATAGGTATTTGCCTATTTTATTAATAAGATGATGTTTACTTTGTAAACAAACTGATCCATATGTTTTAAGGCTAGGTCTTAAACACAAAAACTGATCGTCCGTTTGCACTTACAGGCATCGCTCGACCTAAGCTAGTAACAACAAAACCTAGATTATTGGCATTAGTTACTTGAGCTCTGGGTATTCATATACCTTCAGATGTTACACCGTTTTCTGTATACGTGGTCTCAATAAAGTGTTCACTAGTACCAGATGAAGCATTTGTAACAAAACTAATATTAGCTCTCTCAAACTTAAGCCCTTTGCGCATTAGACCAAGTTCTGGTAGATCTACTACTTTAGTACGATTCTGAGGATACAAGCGTTTAAGGTTACCACAAGTACAATCATTTAAATCCAAAACCCCAAAAAATGCCTTCCTTAGTCGCGTAATGCTTTGAATATAGGTCATATTAACCTCAGTTGGCCTATTGTCCTCTTCCTTATTAAGAAGACCGGGTTTAAAAGTATTTTTGCCCTCAAGCCCTTTACCCATAGTAGGTTTAGTGCTAAATAATACAAATAACAACACTAAAGGAATAGAAACACATAAAACAGCATAAAACAGATTAGATATAACAGTAGATATATTAGAAATAGCAGAAGTAAGCACGCTAGCAGTACATAATGTTGTTAATAAAGAAAGATCAGATTGTATAGGCTGACTGTTGAATGCATGCGGTCTAGGTGGGGAGTTTAAAACTCATTCCAACGAATTGAAAGCTCTAAAACCTTTACTAGTAAGAGTAGATTCTAACTTAGCAAGAGTGCTACTAATAAGAGAGTGTTTTTGTTCCCATCTACTAGATACATAAAATCTTTTACAATTATAAGGACTATTAGCTGTCATTCCTAAACCAAAACCGGAAGCAAAAGTAAGAGAGTGTGACATTCTTTTTGATGTCTTATTTTCAGTATATATATAAGCTTCACAGGAACCGAAAGGAAAGGCGTTTTCGTGCCAATTGAAGTATAGTAACAAACCGTCAAGATTTTCTCCCGACAGATAGTCTACTTCGTTGGTAACTTAAATAAAATGATGTAACCTGCCTATACAAAAAAGAGGCTAAACCCTGAAAATATTTG-----ATCTTACA-----ATAAACTAACAAAAATGTGATAGCTTGCTTAGTGGGCTTTATGTCCTATATATTATAGGT-A---AAATTAATTATACCTCATGTCATATAGAACCCTTCTGCCATTACACCCTATTATTTATAATATATATCAATAATAAGGTTTCTGTTTTCCGTATTTAAATACGGGATAAGCGCCTATAGTCTAGATACCAGTTAACAGAATTTCGCCTTTACC--TATG--T-T----T--------------------------------------------------------------------------------CAAATATGAGCCCATGCTGGTGATTTGTAATTACTCGATACTATAGAATTTTTTAATTTTAAAAGTTTAATTTCCTTTACTTCCTTAGTTAAATCTGGGTTATTTAATACGATTAGGGCCTCTTTAAATCTTAAATAGTCAAAATACTTAGAGGTTAACAGAGGGTATTTATGAAAAATAGGTAATAATACTGATTCTATGGTTTTTCTGTCTCTTATGAAAAATTGCCCTTTGCTTCCATCTTTGGTAACTGAGCCTACGCCTAACTGTTTTTTAACATAGTATAGCGCTCTTAAGTTATACCTAGACTGAGTCAATTTATAAGACAATCCCCATTTATTACCCTGATGTGATATAGAAAAGTTCCCGTCCCCATCTGTAAACCCTACTAATCATTGCTCAAATAAAAATTTTTCTTTGTTATTAGGGTGCTCTCCGTTTAGTCTCTGATGGCTAGAAAGTAAATATTTACTTTCTAGCCAAGCGTATTGTCTCCTTGATTTACACATTTTTACGTATGCATTAGTTAGTATAAATTGTACTAAAATTAAGCATGAGTAGTGTAATACGAGTATTAACGTAACAGAAAATACTGGAAGACGTTCAAGCATCGAGGAAAGTTTTATATTTTTTATGTTACCATAAAAAGACTCCCAATCTAACCCAAGAGTCCATCCTGTACCTGCACCGTTTTCGATACCACTAGCAAATAAAAATAATATTATACTTGGTACTAGTAATCAAAAACTAATGTTATTCAATCTAGGGAATGCCATATCGGGACCACCCACTAACAATGGTAATAAAA-C---------CAATGG-A-AAATTACCAAACCCACCTATCATTGCTGGCATGCGTGCGCACCTCTTCGTTTTTCAACAATGACTGGACTATCTCTTTACCTTTAAATTTAACATTTAGTAAGGTATTTCACATGTAGTCTCTGAGGAACCTCTATAATACAAGTACTATTATGATATATAAGTCTTGATATTACAGGTTTCCTGTGATTGCCTTTTTCATATATTAAG-GGTAAGCATATGGTGTTTTTTACTCCATTTAAAGAATACAAATATTATGTAATACCAGCCTTAAAGCCTTGATAGGTTTCCCAGCATATAGTGAAATATAAGTAAAATATTTCTATTTTACCTGGCCATGCTAACAAGT-TTATTTAT---CTAAATC---TAATTTATATAAGTGTTAACA---ATCGTTTAAAATTGTTATATATGTGTTATTAGCGTAGTTATGTATATTACTTCTGATTACATCGTTTTTGTGTTGCGTTGCGAAGCATCAGCATCCTATATTATTAGTATTTTTAGGAGATAGCTTTGATTTATCTTTAACATATTTGCATTTATTTTGACCATAAAAAATATCATAATTATAGCATGAGCAGTTATAATACTGTTATATAACTGGTTATCTGCTATAAACTGAACTCCTGGTCCAGATAGCTCTAGTCTGATTAATACAGAAAAGGCTGTACCTACTAGACCAGCTAGTAAAGCAAAGATAAGATATAAGGTACCTATATCTTTAGCATTTGATGATAAAAACCATCTTTCTAATCATAAAGATATGTCATTTTTATTAGTGTTTAACTTATTATTTGTGTTATCTTTTAATAATTCATAACAACCTTTAAGGTCTCTTAGATATAAGGTCTGCGGCTGAATTGGCGGGGTCATAGGAATAGACAATAGATATAAAGAGATTCATGTAATGAGAGGTAAAAAAACTCTCCATAACCTTTGTGTTATGTATAGATGCGTTGTTTCAACATTTCTACAGTAGATTTAGGGTTTGAGATTAACATAAAACATTATAAATTTATAGCACATATAACATGTAGCATAGCCTATGAATAATAAAAATAAACTTTATAATGTAATAGCAATATATATGTATATGCATTGTTTCAGTACTATTACAATAGATTTAATAATT-TTATTATAAAAAGATATAAATGTATAGTACATGTTATATAGGGTTTTATTGTTTTTATTCCGATTTATGAACTAGAGATAGAAAATATATAAAACAAATATTATACATTACTACTGTAACTAGCAAATATATGTAAGCATTATTACATAAGCACCTCTTAAGAAATAACA-TA-ATA-ATCTATTATCTATTGGTTTTGTTGCAAAGCATAAGCCTTTGTTTTACGATAGGCCACATTGCATTTGCTCTTTAAATTGAATGTTCATAATAAATTCACAGCGTATAATGGTAAACTTTAAAAGTTTACTATATTTATATAAAAAGAAACAATGATATAGGAACAATTAATGATGATATAAAGGATAACCACAAAGCAAAAACCAAGTTAAGGTAAATTAATTTTCTTATCTAAGACTTGAACTTAGATCCAAATATTAGGAATATTCTGCTCTACCATTGAGCTAATAAGAAATTTTGACAAAATGTTATAAATCTTCCTTATCTTATTATCATATATATATATGAAAAAAAAACAAGAAAAACAATTGTCTGTGTTGCTTTT-TAAGAAAACATGCT-T-TTGCTTTTTTCTAAGGAAAACAGCATGAGCCTATTTTTTATTTAACTAATATAGCAAGATTAAGCCTTTCGCTTTTTAACTATAGGTATAAACTAGAATAATATAAACAGTGAAACACTATTCATATTTTTTAATTTTATCTATAGTTTTAAGGGCCAATTTAGTCCTATATAACTCAACTTTATCATCATTTTTCAAAGCGTTATTAAGATGTTTTAAGCAACTTTCATTTGGGTTGTTTTTGGCAAATTCTATAAAAGTTTCCTTTTGTTCAGGATTAAACCAACGTTCCTTAAGCATAAAGCGAAACTCAGGTCTATGATCGCCAAATAAATGTTTATACTGTTCAACATGTTTTGCTTTTTCACTATGCCATAACTCATCCAGATGTTTACCTAATTCCCCAAATTCATTTAATGGTGGTTCTTCAGCATCTAGAGTGGTAATCATATCTAGCCCCAAACCTTTATCTAGACAAAAAAATAATAGTCAATAAATAATGCATAGACCTATAAACTTTACGATACCTCTAAAAATACGATACATTATATTAAGTGAGAAAGCTCAACTATAGCCCTGTCATAAAACCGTAACTAGAGCAAATATTACTAAAATAAGTACGCTCATGTCTATAGAATAAACATAAGGCATTAAAAGATATGATATTAAACCAATCAATATGTATAAGGCATAAGTGGTTATAACACCGCTGTCTAATTTGCTTAAACTTATGCTCAATTTAACTAACCCTATTTCCAGCCCATACGGGCCTAGCAATTCAACCGACCCTTTATCTAAGGACTTCACAGTTTGTCCTCCTAATTTAAAAATAAAACGAGTAATATATCTATTATAATATAATTCTATTAAAAACCGTTGGTTAAAAAAACTAAATATATTGTAACCTAGTCTACTAAATTTTAAATAAATAAGTGTTTTAGGTGTTGCTTCAGGTAATATTAAAGAAAAAACTGTTAATAAGATTGTTAATAATAAAGGCAATAGTTTAAACAGGGTAGGCACAGCGAATTCAGTATCTAGCATAATTTCATGTAAAGGATGTATAAATAAGCTATTATCGGAAAAAAAAGCGGAAGCCAACCCAATGAAAATGTCTCTGCTTATATAACCAAAAAATATAGAAAAAACAGCCAGAATTATTAAAGGCAAACTCATAAAGATATCACCTTCGTGTGCATTTTTGTAATTAGTCAGAGGTCCATTAGCATTAGTTAAAAAGGTTAAGTATAAAACTTTAACTGAGTATAAAGTGGTAAACATAGCACCAATAGTTGCTATGAAATATACAACAATACTAGAAAAATGGAACTGTCCGTAAGCAGATTCAAGTATAAGGTCTTTAGAGTAAAAACCAGTCATAAAAGGAAAAGCTACTAAACTAAGAGAAGCTATTAGCATAACTGAATAAGTTAAAGGTAAAAAAGCTACTAGCCCACCATATTTTCTAAAATCTTGGTTATCAGCTACCGCATGTATTACAGCACCAGCACCTAAAAATAATAGTCCTTTATAAAAAGCGTGATTAACTAGATGAAATAAAGCAACGTTATATGAGGAGAGACCCACTGCTATTACCATCATACCCAACTGACTCATAGTAGAATAAGCTATAACCTTTTTGATATCTTGCTGGAATAAACCAACTAGAGAACTAAATACAGTAGTGATACTACCTATTCATAAACAAACAATTAAAACTGTTGAACTATATTCTATTAAAGGAGATGCTCGTATTAATAAATAAACCCCAGCTGTAACCATTGTGGCGGCATGTATTAT-AGAAAATTTATG-AA-AGGTAACCAAATATGAAGACCAATTTGGGAACTTTTAGCCATAGCTCCAATTAATAAACAAATACCAATAATAGTAACAACA-TAGCATTTACATATGGAGCTAATGAAAATACGGTAGAATAATCTAAATTACCAAATGTTCATATCATAGCAAACATACCTATTGTTAAAAGGCAATCACCCACCCTGTTAGTTAAAAAAGCAGACATAGAGCTTTGGTTGGCTGCTATTCTAGTAAATCAAAAACTTACTAAAAGATAAGAGCAAACCCCCACACCTTCTCAACCCACAAACATTAATAAAAAGTTATTTGCTGTTACAAGCACAATCATCATAAAAGTAAATAAACTTAAATAACTAAAAAATCTTTGGTAGCATTACCTATGGAATATATATGCACTAAACAAGAAACTATTAGTACAGGTATTAACATAGAAACTGTTAAAGAATCGTAATTAAATGATCATATCACATTAAGTGATTCTGAATCGATTCATCTAAATAATGAAAATGATACAGCTACATTATTTAAACCAACCTCAAAAAAACCAATTGTTGCCATAAATGTTGTTACTATTACAGATATACATGTAATTAATTGCGCTCCGCTAACTCCAACTTTTCTACCAAAAAAACCGGAAACTATTGAACCTAATATGGGTAAAACGATTATGGCTAGATACATTATTTAAACTCTATTGCTATACTTCCTCTTA---T------T-TAC----------------------------------------------------------------------------------------------------------------------------------------------------------------------------------------------------------------------------------------------------------------------------------------------------------------------------------------------------------------------------------------------------------------------------------------------------------------------------------------------------------------------------------------------------------------------------------------------------------------------------------------------------------------------------------------------------------------------------------------------------------------------------------------------------------------------------------------------------------------------------------------------------------------------------------------------------------------------------------------------------------------------------------------------------------------------------------------------------------------------------------------------------------------------------------------------------------------------------------------------------------------------------------------------------------------------------------------------------------------------------------------------------------------------------------------------------------------------------------------------------------------------------------------------------------------------TTAATCTATAAAAAGCTACTAATATACCTAAACCAATAGCTGATTCTGCGCCAGCTATGGCTATTACATAGATAGCATAAGTTTGTCCTAATATATCATCAAAGCTAAGTGAACTTACCAATATTAAAAACGTAATAGCTAAAAGCATTATTTCTATAGAAATAAGCATTAAAATTATGTTTTTTCTGTTTAAAACGAAACCTAAAATTCCTATTAAAAATAGTATTAGTGATAAATTCATTTTTGTTATTATATATATCTAAATGTGTGTCATACATATATTTATCCTATATGTATTACTAACCTATGTG-T-AACT-TT--TAACTATAC-AT--AAACAAACTAAAATTAACAATATGCGCGAATTTTTATTTACAAATAAAAAAGCAAACCTGAATAGTTAAATAAAGATTATATGTTTATAAGCAGTTAACAAAAATACAATTACTATAATCCACCCATATTATTTTTAAACTTTAGCTGAAGTGTATTAAGTTATATATATTGGTATAAGGTTAAGATGTGTTTTTAAAATAATGGCTATATAAATCTAATAAGTAGACAAAAGCATAAACTATGCTTTAATATACTAGGGGGCTTTAGGACTTATTAAGCATACGCTAGAACATTTTTCATGCATTATACGATATAAACCCTTC-CCCCCTTATACCCTATCATTTATAGTTCAAAGGTAAATGATAAGGCACCTGTGTTTCCGCTTAAGGGATTTATGTCTATAATTATATAAACACAAGTTAACAGTAAACCCTTTTACCTATATTCTATCAGTTACATGTCTTCGATAATTATAAAAATATACTAGATACCAATTAAATTAGTTTTATCTTAGGATAAACATGCCATTGTACTTTACGCACACTTTTTTATTGCAATTAAGATTGAAGAAATTTTTTGCGTTACAGGTGCTAAGCTGGTTGACTGCTTAACTCTTTTAAATATATACAAATAGTATAACTGGCATGATAAACCT-AGTTCACTACTTACAACACTAAGATAGCAGGACAAGGTCT-----A-ACAAA-AAATATAGTTTTATTGCGCCCTATACAAGTAAAGTAAAATATAGTTATAC-----GCAAATTTTAGCTCTTTTACCGTATAACAGTGCTATTAGGGCAAAAATTATATCTTTTGCTGTTAACATAAAGCATGCTTTATTCTGGCGAGTTATTAAAAGCTATGTTTAATAACTCTGAATTTATAGTATGATAGGATACGGTACGGTACCGGTTAGCGC-ACATAACC-CTAG-TGGTATAAAGT-AAGATTATTATTAAAAACTCCTTTAAAAGCATATCATAATAATTTGATATGTGTACCTACTAACATAGTAGGCTTTACATCATGTTGTGTCATGTTTCCTGTGTTAGAACGCAGTCTTTGATTACATATATTTTCTTGTTCTAATAAAT-----CTTAATACTCTGTAATTTTACCTCTATACCTCATGTAATAACCTTGCTTTCTACCTCGTTGTTTTTTACATGATAGGCAGCAATGGGAGCAGTACAT----TATCTATATTAATTATATCAAGAAATTCTTTGAGTTTTAGATGTTAAGGACACCTCCTATTATGTCCTGCTCGTACCGATTCAGCTGTTACAAGTAAAAAGTTTATTATTCTAAGGGCATCCCTACAACA---------------------------------------------------------------------------------------------------------------------------------------------------------------------------------------------------------------------------------------------------------------------------------------------------------------------------------------------------------------TTTACCTCATGACCTATTGTAATCTACACCTAATATTTTTGGTATTCAGAAGTATCATGCACTGTATAGGGCAAATACCGCACCCATTGATAATACATAGTGGAAATCTAACTAATACGTATCGTGGAATGCTATGTCCAATGATGCGTTAGCTAAAACTACTCCACTTAATCCTCCAACGGTGAACATAAATACAAACCCTAATGCAAAAAGCATAAATGGTGTTAGTAAGAACGATCCACCATGACATGTAGCTA------T--A-GAACCAACTGAATATTTTAATACCAGTAGGTACAGCTATAATTAGTGTAGCAGCCGTAAAATACGCTCTTGTCATTTAATTTTGGACAGTATCTTAGTCAGTTCTTTTACAGGTTGACTTCTTGCGTACTTGTCTCTGAGGATCCTTTAGTTGCAATACTTTTTATCTTAGTTATACCTTTTACTTCCAAGTGTTGACCATTAGTTATCATAATGTACACTTTTCTGAATTTCAAATAATTTACATATTTACCTGCAAACACTTTATATGTATCAAAATAATTAATTAGAACCTGTGCAGTTTTAAACCCTGTACTTTTGTAGCACCATATACCGGTGTTGTATTGAGAAAGGTTACCCATTTTAACAGTATCATATAGAAGTTTTAAAGGTAGAACATCATTTTGTTTTAAAGAAAACTCTAATCTAACACTAAATCCCGTTTTATGTGTTGCTAGTCAATAATTATCTAATGACAAACAATTTAAGGGTGGTAATATAATATAATTAAAATCTACTTCATAATTGTGTTTAAGTAATTGTTCATATTTAGGTCTACTTACAAATTTACCATTAATTAAAGATAAAATGTATGATAAACCTTTTGCATTTTTACAAATGTACCTAACTGCTTTTTTGTTCTTAATTTTGTATACATTACCATAACCTATTCGTTTTTTGATATAGTAAGCTAGTGCTACATCGTTTTCAGCAAAAATGATGTGTAACTGCTTTTTACCAAATCAACCATCACCTTCTATTAAGCCAGTTAAAAAATAACCGAACTCATTATCAGTAAGGTAAGGTTTATGTTTAGATACATGTTCAGAAATAGAAATAAGTTTAGTATAACTATTATAAGTATTTTTAGTGTCAGCCGTAGCATTTGTAGTAAAACCAAAGTTTCCTGCTGATTGTCCTGGTAATTTATTAAAAGTAGATTTTTCCTAACGCAATAAATACGAGTGGACCACTTATACAGGGGTTTCCAGCATTTAGCAAGATTTTTACCGTGAACACAATTTTATCCACGTCTAGACCTACACTATACATGTGATGGCTTCACACTACAAAACCTAACACACCAATGGACATCATGGCATATA--------T-A---C-TA-AC-------------------------------------------------------------------------------------------------AGAAAAGATGTTGATATAAAATAG-ATCACCACCACCAGCTGCTTCAAAAAAAGATGTGTTGAAATTTCTATCAGTTAATATCATTGTAATACCCT-TGGT-TGCGAGGTA-AATC-TAGAACAGTTTCCAGCAAACAGCCAGATTTAAAGCCGGCAGTATTTTTACCGGCTAAAACAGGTAGAGATAACAATAATAGAACTGCTGTAATAACAACAGCTCACCCAAATAAAGCTAGTTTATGTAGTCTAATACCTGGGCTTCTCATGTTTAGAATCGTAGTTATGAAGTTCATTGCCCCCAATAAGCTACTTACACCCGAAAGGTGTAAAGCAAAAATGGCTAGATCTACGCTAGGTCCACTATGACTTTGTATTCCAGAAAGGGGT-GATAGCAATTGCGTTGGTAACCTCGTTTTTTTTCTTATTGCCTGCTCCGCTTTTTTGTTTTTTCATGAATGAAAAAGGGGAGCATA---CTCAGAAAAATAGAAACTCTCGTTACT-TCAATAGATTTCTCTATTGTTCGGACTATACCTTCATCCTAATAACATTTGAAAATTCTTTTTACACAATTTCCAATAAAGTTTTTCTGATTTTTCGGATAAGCTCTCTTGTTTCATTTAATTTCTCATAATTACCTTTATTTTTACTGTAAGCCCTCGCTCATACTTTATATTCTAAGGATTTTACCCCCTTCATTGTATCTTTAAAATAAGTAATTATATTTTCTATAGCCCTAGAATTAGTCGTGTCTAAAAGATAATAGTTGTGTAACTCTTTGTATTTAACTGGGTTAGGTATATGAAGTGTTAAACCTATAGCTTGTAAAACTATTTCGTCTAATTTTTGAGTTAAGCCAAAACCGTGTACTGTTCTTTTAGCTGTTTTGCTAGTTAAGTAAAAACTTCCTTCTGCCTCAATAAAGCCTACTATTCAAGGTTTACTCACTATATTACTAATAGAGTTTACACTTTTTAAGGGTAAACAAATATGAGCCCATGCTGGTGATTTGTAATTACTCGATACTATAGAATTTTTTAATTTTAAAAGTTTAATTTCCTTTACTTCCTTAGTTAAATCTGGGTTATTTAATACGATTAGGGCC
sl20098GENOME                                                                                    AAAATATAAAGGCCTGTATGGATTCTAAACTGTTAATAGTTAAAGCTAATAGTATAAAACCAAGATGTGATATTGTACTGTATGCAAGCAACCTCTTTATTCTAAACTGTGTTAA-CCTAAAA-ACTAC-TAT-AAAGATTT-TATCAAAGGTTAAGGAT-TAGCCATGACATG-AG-GCGTGTA-GGCAAACTCCA-AAATC-GGGTTCTGAGTACATACTTT-ATTTTGTTTTATAGGAAACTGTTTAAATAAAATCTGTAGATCCTGTTTA--AAAAACCTCACCTATTGATTTATTATAATTAGAATTGT-TT-TAAGGAAGATAAAAGTTTATTTCCTATTGTTATAGTATCTTTAGG-TTTACATGTGTAGG-T--ATATCTGTAGTTAATA---GTAAC-ATT-CATACAAAATGCCTGTCATTCTATTGATCCTG-AATA-CAGGCTTAA---TTGTTTGTGCTGTATAATCTTG-GGGTTGGAGGTTCCAATAGTGTGACTACTTCCAG-GTTAGAGGTGTATTGGTTGGAAGTAGCTTGGG--CTGTCAATAAACAGGTCCGTAG-TACACTTCTATG-GCGGCCCATTTTATTTCCGGGTATTGTGCTTGGTTTAA-TGG-GATATGTGTT-AGG-GTC-TCCATGTTATTTCAGATTGCCCTTGTACGTTTTTATTTGTA-GAGGACTGGA-AATGCTTT-CT-ATCTGAATGCTTGTAAGGTAAACCTTTA-AAGTGTTTTCAT-ATTGATGAATTTGTTTTTTTATTTCTTTTAT-TATACC-CTAGATATA-TTTTAAATATAAATTTAACAAATTTA-CTAAAGTTTTAACTA-TTTATATAAAAAAGTAAATATAGTAACTAAA-AAGCAAGAGTTATAATTGCTAACATAAATAACTGGTTGTTACTGACAAAATCATTT-ATAAGTACTTTTCT-ATGAATCTGTTAAGTAAGAAAAAAAGTTATCTAGTCAAGATAAATCA-TTGATTC-GTCACTGATGATTTATCTGACTCAATTACTTCTAC-T-ATCC-TAGCTCATTTATTTTTTAT-AGTTTCCTCTTTAT-A------T-GCACTAGACTGGCTTTGATGGTTTAGGTGGCAATTGACCAGTGAGCTAGCCGACGCTAGTCATCTGATATCATTTGATCCGTACGTAGAGCTCTATGTCTAGAGTTTTTATTTGAGGTTTTT-------------------------------------------------------------------------------------------------------------------CCTCAGG-TGTA-A--AACAC-AC-CTTGA-TTTTCAATCTTC-TCTCTACGCAATTGTACATCTGGTGACTCCACATTTGGAAAATCTGTATCATCATCTCATACTTGTTGCTTTTCAATAGCACCATTTTTTAACAGCTCCTCATCAATTCTATTTTGTTCAGG-GAGCCATCAGG-TAAT-AGGTGTATCGCTGTCGCTGTCACTATCTATTG-TTGAGTAGATC-ACGTTTTC-AGGTGAATCGTTTGCTATAGGTCCTGCTTCTGGTCTAGGATTTGGACCTGAACCTGGCCTGGACC-G--CC-G--CCAGGTCCACCAC-GTTATTGCCAC---TAATACCCTTAGTTAAAA-GAAAAATTCTAACAGGTCTTTTAAAATACCCATAAT-GGTGACAGTAAGTAAATAAATA-AACTATTAATATTAAACATAAAAAAC-A-A-AC-GTAGACTCCAGCATATGTGATTCA-TGTATCGG-T-CATGTATG-TTTAATAAAGTAA-AA-TATAAAAGGTAAAAGCA-AACTGTGCTAATTAATAATACAGATGAATATA-ATAATAGTCTA-ATTATTCATACTAA-ATA-CAAATAAAATAAAAACAAAGTA-ATATGAGATATTTAGATTAAGGGTATTATCATATAT-TTATCAACTAAGGCTAATAATAAAGCAAAAAGCCCTTTTG-GTCATA-ATAGCCTTAAAATATTGGTAGGAC-G-TTG-AATC-ATA-CATGA-ACA-AGTATCCA-AACCAAATTATAAAAAGTGTCACGTATAATATT-AGAGGTGATACTATAAGATATTTT-TATACTTA-CCAAGTATACTAAA-AACGTATAAAGCTTATTATACTGATTATGCTTCCAAATT-AACATCACTATTAGT-GA-TAA-ATCTTTTCATGTTAAAAGATAAAGGT-TGTTATTAGCTAGTTTGAAAGCATATTTTG-TTT-ATAGTTGATGCGTTAGAGATTTGTCTACTATCTATGGATAATGCTTTTTTACCCAATTCAAAAGCAAAACCTAAGGTCAAAGCTAGAAGAAACAATAATAAAATAGTTAATCCATAAATACCATTAGTATAAGCACTAACAAGATAAGGATAAACCAAAAGAATCTCTAGATCAAATAATAAAAACAATAAAGCAAATATAAAAAAAGATATACT-AACTGTGTTCT-TTCTGACCCAGAAATGAGCTAAAGCCACACTCAAATACACTATTCTTTTCCATATAAGGGTTATGAGGCGCAAATATTAAATTGACACTTAATAATATAATAGCCAATAAAGGTATAAACAAGTAAAAAAATACTGTAGAAGACATTTAAAGGTTAAACATTA-AAGTGTCAAGATAATTGCGCTCCTTATAAAGCTCTTACCCCAAA-AGCAAACGATAACAATATCAAACTAAAAATTGATATTGTTATCGTTAAGCTATAGCTTAATGTTATGTTGTTTATCTTTAAACTTATTTCGTAAGTGTTGTT-AGATATGACGTAA-ATAAGCCAGCTTGATAAATTTT-CATGATCAGGCTTTAAT-TGTTTTCGTGTTCATCAAAAAATACTTGTTTAATTACGCTTAAGTAATACACAGCACTTA-AACACTAGTTAATATAGCTATTAAAGTTAAAAAAACAAAACCACTATCTATAGCAGCAGACAATACCATCTGCTTTGCAAAAAATCCTATCAGAGGGGGCATACCTAGAAAAGAAAATAATGTAATGGCTAAACTTAAAGCTAATACCGGGTTAATGTAAAAATAACCTTTCAATTGACTAATAAG-TGTATGGGTGAGTTATTTCTTTCTGG-CAGCTGTAGGATTGGTCTTTTAAAGAGCC-TTGTTGACAAAGGGGTATAA-GAAAAGCCGATAG-AACTAA-AATACAAAAGCGTTTAAATTTGTAA-AGTATATTGCATTAAATAAAATATAAAGGCCTGTATGGATTCTAAACTGTTAATAGTTAAAGCTAATAGTATAAAACCAAGATGTGATATTGTACTGTATGCAAGCAACCTCTTTATTCTAAACTGTGTTAA-CCTAAAACACTACCAAATAT-AAAGATAAAAATGAACTGAAAAGTAAACCAGATGTTCAACTAAAGTTAAAAGCGAAATAA-AATTACTAGTATAATGTACTAG-TCTAATAAAAATATAAAGATTGATATTTTAGCTATTATGGCAACAAAAGTTGTAACTATTGT-GGGATAGCATCATAGACGTCAGGACTTCAAAAATGAAAGGGTGCAGCAGATATTTTAAACAAAAATCCTACTGACATAATTAGTAGAGAAACGTTTAAGTAAAAAGGTTTATACCAGTCTAGCATATTA-TTGTATATTCG-CGGCTAAGCTAGATAAACCAGTTATTATATAATA-CCATCTAAATTTGTTGTACCAGAATTTGCATATAATAAGCTTGTACCTAATAGTATAAAACATGAAGATAAACCACCTAGTAAAAAATAAGTAAGACCTGCTGAAGTGGATAACTCAGAGTTTCTGTATAGTGTACAAAGCAAGTATAAACCATAACTTTGTAGTTCTATTGATAAAAATATTGAAACTATGTCACTGGCAGA-ACTAAAAAAACACCTCCTATTATTGTAAATAATATAATTAAAGGGTATTCAATTATTGTAAATTGTTGTTCCATTTTGTTTATAAGATTTGTATCATAGGAGAACTTAGAAAAAAA-AGGGCATATAAACTAGTATA-TTTTTAATTGA-ACTTTTCTAGGATAAAAAGCAGTTAATTGCAAAATAATAGCACTTATAAGAAA-ATAAAAATATGAAAAGTTTG-GTAATAGGTGTAGCATGGAATAGGCCACCATACAAACCTAAACCTT-ACCTAGAAAATGCATATCTAGGTTAGTTAGTGC-ATTAGAAAACATGA-AGCAAAATTAAAAGAGTTTGCCTAGAATATAATATGGACTTATCTCGTCTTAAAGTAACGGCATTGGATAATAATAAAAATAATAAAGAATAAATAGTCATT-TTTTTGTAGAATTCACATCTACCTATTTT-T--A-ATTTTCT-TA-A-TAGAAAAAACGAGAAAAAACAGAAAAAAGTATCGATATGTAGCACCTGTAACGTGTAATATGGCCCATCCGAAGAGTGAGTATAAATAACCCTATGGTCTAATAGTTATTACATACAGTAGATTTAGAATTGAGGTTAACATAAAATAATATAAATATATAGTTATATCATATGTGTTGTCTCAATACCCTAGGTTTAGAAATTGATATAAGTGTTGCCTTGTATTTCTAATACAGTAGATTTAGGAATCGAGGTTAAGATAAAATAATACATATCATACTGATTGATATCTTGATGTAGCTTTATCTTTTACTAGTTGAATGAATGATCTGTATAGAAACAATCATGTAACTAGAAGGCTGTGGAACTATATACTATATTTTTGTTACCTATGGCAAGAGATGCTAACGCTTTACAATCGCATTCAAATAAAACATGCTGTCTAATTCTGTCCTGCTATTTTTGTTATACTAGCTAGAATATGCTGTTTTATCCTTCCTATTCCATTTCCCTTTGCTATTAGGCGTTCGCTACTATTAGGCGTTCGCTACCTGGTTTCTTTA--ACCTATTGCAATATAAAACTATATTTAGTTACCTTGCTTCATTGTCTATTGGCACCACCAGCGTAGAGAGAAGCTATAAGAATTCGTGTCGCTTACGT----------------------GCCA-CAGAGCATTGTAAATTTTACTTTTATATTT-GAGGTT-TTTTAGCTAAGTAATTTAAAGAAAAATAAT-G-----TCGTGAGCTTAAGTTAACAGAGCTTCCTA--TAACTTTTACTGTTTATTTTATTAACTTTTATCGTAATATCTTGTTTTTATTGCTTAACGCGTCATCGTAAATTATAATGTTAAGGGAAGAAAAATGAAATAATTTTGCTTTTTTTGGATTTTTCTCGAAATATGTGATATT--GGCTTTTGAA-TGTATATT-T-TAGTGTGTTTTT-ATCATGAGCCAGAGGAGAAA-TCGAATTCTC-TT-TTAACGCATGAAATTAATGTTCTA-CCT-TTGAACTACTCGGGCTTT---TTATTAATGTAATT--TGCCCAAGATAAGATTCGAACTTATAACCTAAACATCTTCAGAGTTCCGCTCTACCAGTTGAGCTTCTTAGGCTTGTAACAGCTATTATTTAATCTGGAGATGTCAGGACTTGAACCCAAAATAACGATATGCAAAATAGACGTTTTACCAGTTAAACTACACCCCCT-T-GCTAATATATGCTATTATAAACGGGTTAATCTGTCTACCAAT-CCAGCACTCGGACTGATATCTAAATAAATATAATTATCTA-ATATATATAT---ATTATAATGTTAAGGCTAGAATGATTTGAACACTCATCTAAACCGTCATGAGCAGTTGGCTTTACCAATTAAGCTATAGCCCTTAAAGCAATATCAAAAATAGCATACTAGTTCTAAAAT-TGACAGGGGCTACTTTCAACCATTTGGATAAT-CACAAGAATGCTAATCCTAGTTACTTGCATATATAGGCGATCTATCCTTAATGTTGCAATGCGGATAGAGGAATTGCACCCCTATATGCTGGTCATGAGCCAGTTATGTTACTATTACATCAATCCGCATATGTCTTACTATTTGTTTATTTGTATATTTATTTATTTCTAGATTT-TTTA--T-TATAT-TATTTATTTCTAGATTTATTTATATATATTTATTTAAAAGTAAGAGACCTCTTGGACC----CGGG-TT----CCCG-GTAGTATTGGTGAAAACAATAGGTCTTACCACTAGACTATTGGGTCTATATTAAAAATATACATATA-CTTAATCTTTTTATTTAAG-TTTAATAAAAATGAGCCCAGTGCAAGTATCGCACTTGCTTCCTCCGATTACAAAACGGAAACATTACTTTTATGCTAACCAGGCTTGAAATATTAACTTAGTTATGTGCAAATTGTAAACATATATTTACATTATATAGTGTAAAGATAAGCGTGTTATTTAGTAAATTACACAATTAGTACTTTATGCCTAAAAACGTCACAATTCTTTAAGCTAAAGCCTATTAATTAAGATCATATCATTTATATACTCAAAT-TACAGCAATGGCGTAATAGGCTTG-TCCC-TAATGCT-TTCGCTATAGTACTTGAACACATAAAAAGACCTAAAATCGTAGTATTAAACTACATATATTTAAGAATATCCTAAGGTATGTTTCGTGCCTATATGCTTTCAGCTCTTATCATTAACTAACATAGCTTTCCTGCCGTGCCTATCCTAGACGGGCATTCATCTGAATTAGTTTATTTATACCCTAAATATTTCAGTGAAAAATAAAATCCCAGTATAAGCCATGGCACTAAGAGGGTTGCGCTCTTAGTTATAAACTTATAGGTCATAGTAACAAAGGTTTTCTTGCTCATGCGCACCTTTGTTAGCTATATTAATATAGGTGGATAAACAACAGGTAAACCATAGGTTAATATACCCAACTCCTTTCGTACAAGGGGCTATCCTTATTTTATTCTAATTTCCTCTAGAAGATAGAAACCATACTGTCTCACGACGTATTTAACCCAGCTCGTGTAGCTCTTTAATGGACGAACAGTCCAACCCTTCATGACTCCTGCATTCATGTGGATGAGCTAAGCCGACATCGAGGTGCCAAACTGCGCACTCAATTTGAACTCTCTGGCGCAATTAGCCTGTTATCCCTAGCGTAACTTTTTCAATAATCCAAAACCTTTCCTTTCTGCATTTTGTGATCATATGCCCCGCTTACGCGACTGAAAGACGTGTAAGTCAAACAGTAAAGCA-GATTAAGCCGTTAAACTTGATAAGCATAATAAATATCATTTAACTAAGTATCTATTCAGGATGATTTATATCATTTGA--CAATTTCCATTTTATTCATCTTTT-GTGTTAAATTATAGATAC-AGTAAACAAGAAAAACCATTAAGATAAGCACCTTTAAATTCACTTAAAGGTGAAAAATAACGATTTAATTACATCTATACTTTAATATAGTTAAAATCCTACTTGTCTAAAAAAAAAGTTCCAACTTAAATGGATT-ATAACTGAATTAGTATTAA-ATAATACCAATTTCAGACTAAAAATAATAAGCATGTATAGACTACATGTTTAATTGCGATATGCAATTTTACAAAAGTGAATTTGGATACTCCCAGGTACTTTTTATGGGATCTGTGCCCCGCATAAACTGCCACCTAGCAATTGTTCCTATCAATTCTTACAACCAGTGCTTGTGTTATTATTACTAAACACAAACTCTTAAGAGAATGGCCATTATTAGACCTATCTCCTGGCAGGGTTTATATAATATGATAAATGAAGTAAAGGTGTTTCAATTTTGTTTTATAAACTACCTTATACACTAACACTCATTATATCATACTCAGTAACTAGCAACAGTAAAGCTGCATAGGGTCT-T-GAGATAGGTCGTTTTATTACTAAAATTTCCCCCTCTAAGAACCGCACAAGCGACTTTCATCGCATACGGCTCAAGCACTAACTTATATTTGTACGTTGCAAACCTAATCTTGTAAACATTATATTACAAACCTAAAATTGTCACCTAAACACTTAATAAAACACCTACCCTAGTTTAACAGTAAATCAAATAACATATATAATACTGATGCTCAT-CTCATGCTCATGCTCATGCTCATGCTCATC-TGCTCATGCTTGTTTTATTGCTTGCGAAGCATGCATAAAGAACACAACACAACGCAACACAACACACC-----CATAATATCTTTAGCTTTATCATCTAAATACTTAGCTTCACGCATTAAATTAACAATTGTTACAAAGCTTTGTTTACGATAAACTCTTATACTATGTAAGGTAGCGGCTAGAGCAGCCTTAGCATTTTGCGTTAAAGATTTTATTTCTTTTAAATGATCCTTATACAAATTTCTAACAATATCTTTTAAATAAGCACGACCCTTTTTTAAGATAGTATCACGACTTTTAGGTATTTTTGTTTCATGCTGATAATCATCTATACTATGTATGAGCATAGACCCGTAATCAGCTCTTTAAGCTATTTAGGGTTTTAAGTGTAAGCTCTGGATCATTGATTTGCCCTTTAAGTGCTTCTAGCTATAGACCAGTGGCATTAGGGTTTTTCTTTGTAATAGCTTTTGTTAAAAAAGCAGTTTTCACCTCATGCCTCCTCTTGTCACTTATTAAA---TATA--TAATAAATTGCTCACTTTATCATTGTTTCTATTAGTTAAAATGTGAAATAAATTTAAT-AGTTAAAAATAAAAACACAATATTACTTGTACATTTTTTGTATATATTGTTAGCACCTGCTCTAAGTCAGCATCCTTTCAGATAGGTTATAAACCTATTTCTATGATTACAATAAAACATTCGCTTTTTAGAACATCCTCTACCCACTAATGTGTATTTTACCTTACAGTTAAACTTCCACACGTCAAGAAGCCTAATTAAACGACTTGATGTAATGTGGACATTATTGGGCTTACCTAGTTTGTTTAATAACACCTTTATAACTACCTTAGGATTACACTATACGCTAATTGAAACATGGACCCATTAAGGAAAAAGACGAAAAGCTTTTCCTACACTCAATTATATTTGTTACTTCCTTATCATACAAAGCTACTACCTATATCAGGGTATGCCTTTGCAATCTTCCTACTTGGGCTTGGTTCCCTTTTGAAAGCCCTCAGTTGACTTAGGTAATATACAAACATTTTTTTTTTTTCGAAGTAACAACCTAGTTGTGCGCTTAAATGTATTCATGTTCTTATCCTGTTGTAGTAGTCTAGCTCGCCAGCCTATTAGTAAACTTATTTAGCTAACAGGTTGGCCAGATGTTAACGGGCTTCACACGTAAAAATTACTTTCTATGCATGCCGTATGAGCTCAAATAATGGGTTATTATGGAGGGTTCACACCTCATTGCTATTAAACACTT-T--AG--GCA-TCTCGTCTAACTAGAGGTAAACTGTATCTGCACAGTTATTCCAATTTCACCGAGCCAATCATTGAGACAGCTGTTGTATCGTTACATCATTCATGCAAGACCGCATTTAACGGCCAAGGTATTCCGCTACCTTAGGACCCTCAGGGTTAAGGCCGCCATTGAACGGGGGTTCCTTCAAATCCTAGCTTATATTAGTCAACTAAGCAAATCCGATAACCAGCCGCCATCGGGCAGAGATCACACTCAATACTTCGAATTCATTTCTTTGCAGCGTGCTTTGTTTTAATTAAACAGTCGTACAACACCATTCTGTGCCTCCTATTCCTTTCCTGGTATTAATCAG-AGGAATGGCCCACCTTATCCCTAAGTTACGTGAGTCAATTTGCCGAGTTCCTTAATGATTGTTCACTCGAACGCCTTCGTATACTCTACTTGCTTACTTGTGTTAGTATTTAGGTACGGTTACACAT-TAATAAGTGCATCATCTGTTTAAGTTTATTACCACTTAAAACCGTTCTTTATAGTTTTCCAGAACATTTCTCACTT-TTTGTTAATATAAAAAAGTATATAAACAAATTTTTGAAAAGTTATATACTATTAAAGCTAGCTTTGCTCATCGTTTATCCCTTTTGGGACCTTTTAATAGGGATCAGCTTTTATGCTTTGCCTA-ATAAAAGGTAAAATAAACTTAGAGGCCGTGACTTTATCTAAATTCCATAAGCTTTAGGCGAGGGTGTACCCCTTTATCGTTACTCATGTCAGCATTCTCTCTTGGGTTGCTTTATATTGATT-CTTTCTCCTGCCCCGA-TCT-GACTCAGGAGCAATTTACTATTCCTTACAAAGAAATAGTCACAACACTTACCCAATGTTCTGCTACCCCATACGTACAATATACAGCTTACACA-ACATTGTAGGTATATGTAGAGC--ATATATATATTAATACATATGGACAAGGTCTCGGTATCTTGTTTAGATCCGTTAAATCTTCGGTGCTTTTACCC-TATGATTTTTTTTTCGAAAAAAAAGAAAAAAACCAGT-CTCT--TACGA-ATCTT-AGA-AGTGGCCGCTTCTAAGCCTATTCCCTGGCCGATTGGGGTAAATACTGCCTTAATTTCACTTAACAAAAATTTTGGAACCTTATTAACTCTTGCTCTGGGCTGTTTCCCTTTAGACATACAACCTTAGCGTACTATGTCCGATTATTCAATATACATATCGAGTCCTTCCGAGAACAAATACTCACTGATAGAGTCTTCACGACCCCCCAATGTCCACAAAAAGCAA--TATTTACTGTTGATCTTATAAAAATCAA-ACTAAATAAAATACTAGTTGTATGAGATCACAATTCTGTACCTTCTGATATTCTATTTAAATTACCTACTTATATAGGTTTCGCAGAAAACCAGCTATCCTAGTCAGTATTGTCTTTCACTAACTTACCACAATTCTTCGGATATCTTTACAACGATAACCCGTTCGGGCTTTTATAACCCTGACCGTGGTAAGATCACTAGGCTTCGGGTCTAACTTTTGATACTACATCATTATATCATAATTGTTTTA-CTATGCATTACTGCTCGCATCAAAAGTTAACTTGCTGACCCATTATGCAAAAGGTACGCTCTTGTT-TTTATTTAAACTTTTAGCGAGCTGCTTATAAAATTGCTATTTCAATC-TTTCCCTCACGGTACTATTCGCTATCGCTTATATATCATATTTAGTCTTAGAGGAAGGTTCCCCTTATATTCAAACAGATATGCACTCCATTTTACTTTTAAGACTTTTCTTCTTTCATTCACATTACTTAAAAAATCTCTTTTGATTTGTTTTCCTG-AGTTATTAAGATATTTCAATTCGCTCCGTTTAT-TATGAAACATGTAATTTCTTATTAGAGTTTAACATTCATTGCAAGGGTGTCATATAGTGTAACATCC-TGATGGTTATGTAGTCCTTATTAATTTTTGGCACTTATCAGTTAATAGCTCCTTTTTAGGAGTGGACATGCCCTCTTTGATATATAGCTATGATTCCGTAACAGTTTCTTTATATACTTATTAGTCATTTAATTTAAATGACAAAATAATACTATCCATATCTACATCACTATTGTGTATTATACATATGATCTCTTTCTT-T-TTATTATTAGCATTA----ATAATAAAAAATTAAGCAAAGCATAT-ATCGGGTTATTATGACTCGAACATAACAATTCCTCAACCCAAATGAGACGCCTAACCAGCCTGGCTCTAACCCGTCTATGTAGATATGTATAAATTATATAGCAAAAATAATGCCTAT-ACTACAGAGAATATCCGATTCGAACGGATGT-ATCATTTAACCAAATAAGTTTCAAGCTTATCACCTTAAACCACTCAGTCAATTCTCTTGTATTTTCTTTTTATTTTTAATCACTG-ATAAAAGTAAATTAGTGTTTGATTCCTCAGCGAGTTGAACGCTGAACATACCCTTATCAAA-GTA-ACTTTACCAATTAAGTTAA-GAACCTGGTACGTACTACCTCCACCC-TACTTACTATGAAAAGAAAAAATAATGCTTACACTAATCTTAAGGATACATACTTTAAAAC-AA-----ATAAAATAAAA-TATTTTGAA-AAATGACCAT-AATATAAGCTTTTGTTGTAAAAGCA-ACGGAAAAAAGATGATTCGAACATCCAGGTGTTAATTACACAATATTTAGCAAATATCTTGCCTTACCAATAGCAATTTTTCCTGTGTAAATATAAT-TA-GCAATAATATGAATATAAGCGAGTCAGACCGGCCACGATCCGGCATCTACTTTCTCGACAAGAAAGGCCTTTGCCAATTAAGTTACTAACTCTTGATATTATTGATTACGGCCAGTCGAAATCGAATCGACATACTTCGTTTGGAAGACGAACAGTCTACCATTAACCTATGGCCGTTTTTGATTAT-ATATCTAGGCTAAAAGGAGA-AA--AAAAAAAACTAAAGATCAAAAGGGTCAAAAAGATCCAATGCTCAGTATCTTGAATTTATTGGACAT-TT-AGTAGTATTGTTATTGTCACTATCTGTTTTTTTAGATCGT-TCGATACTGGCTCTTTACACTCATCAAATATTTCTTGCTTT-TTTCACGTT-TTTATCTTGTTTTTCTTG-ACT-CTAACCTATTTGCCTCCTAATGTGCTCTATCTAATGCACCT-TACTCCTCTCAA-TATATTAGCAAGCTTATTAGTA-AAT-ATTAGGGTCTTCTTATTTAGGCTCATAAAGATAT-GTTTTCTTG-AGTGG-TAGATTATCCAATTTCTCTTCAATCTCAGATAG-TTAAGATCAATTGGATTAC-GTCCTTATCTCTAAATATCTTGGGATACCTTTCTTTTAAAAGATTTAAAGGCCAACTGTTAGATTTTTCTTGTTCAGGTAGTTGTTTATCAAGCTTAAAAGCTTCACCC-TGATATCTTGA----TCTT-TGTCGCAAATCATTTTATACT-ACAC-----TAGC-AAAATTTCATGTTCGGTTTGGTTAACACAAG-----ATGTTAACTAAGATCCCCAGTAATAGATAGATATAAAAAGTATTAATCAAACAATATCTACAAAGTGTCAGTAGAGGATAGATGATTCCAAACCCAAGTGATGATTATCAGTAAAATGGTATGCTAGAAATCTTCATAATGCTACACCTATAAAAGCAGTTCCTATCATTACATGTAAACCATGAAAACCAGTACCAAAATAAAAACAAGAACCATATGTACT-TCAGATATGGTAAAACAAGATACTGTATATTCTAGACC-TGTAAAGCAGTGAAAATTAAAGCTAATGCTACTGTAAATACTGTA-CATATAAACCACCCTTTCTATATCCTTG-ATTAAAGAATGGTGAGCATAAGTAACTGTAAAACCTGAAGATAACAATATAACAGTATTAAGTAAAGG-AGTTCAAA-GGATT-ACTGAATCTATACCACTAGGTGGTCATTGGGCTCCCGTTTC-ACAG--GG-GA-AGAGCACTATGGAA--ATGTTCA-AAAATAGCCAAAAA-A---GTGCTTCACTCACTATAAATAAAGCGATTCCCATATTTAAACCTCTTTGTACAGCTA---TGTGGTTACCCAAATA-GTAGCTTCACTAATAACA-CTCTAAATCAAAAGGACATGCAAGATATAAG-AA-ATCAATGCC-TA-AGAA-AAATCTTGTGATGATGCAAAACCATGCATTGTTAAAAC-CC-GATGTAGTAAGGGCTAAAAGGGAAGCACACGTTAAAATAGGCCA-GGTGAGGG-GAAACTAGATGAAATGGATGAGCTTGAAAG-TACTTCT--TTAGGTTTGTCATATATATTTATTTATGTAATATGTACGCAAACC-ACATCTTA-ACAT-AAAACGGATACCTTAAAATGTATTAAAAGCCATAATAATATACTTAGGCCTAGTTTAGCGTATTTTATTATAGTATATAATAAAAGGAAGC------AAAAA-CC-AGCATA-AGAAAA--A---ATAAGGAATAGGTGATTTGAACACCTAACCTACCGTGTGTAAAACGGTAGCTCTACC-TTGAGCTAATTCCTTTAAGACCTACAGGATTTGAACCCACATAATGATGATTAAAAGTCACATATTTTACCAGTTAAATTAAAGTCTCTTTATTA-TTG-TGTTGCGTATATTTTATGTAAA-CTTTACATAAAATCTATGTATTATGTTATTT-AAGATTATGTTTAATCTTTTTGTTTTATTGTTATAACTATAGCACCAACCATAGCTAATAATAATATAATAGAGGTAACAATAAGTCAAATTGAATAACTACTGTACATAATGTTACCTATACTTGCTATGTGCGTTGTTTCTGCCAGATTACCGTCTCAAAGTTTAGAAGTTACAAACATTATTACATCGTTATTACTGAAAAAACTAAAAATTCTA-CCAATAGATAA-AATAACTTGTATTAACACTAGAGCTGTGCAAACCTAA-GTATTAACAGGTAATATTTCAGAAACAGGAAAGTTAAA-GA-ACAGTTATTATTAAGGCTAACGGTATGCTGTTGCTAGTATCACTTAAAAGTTC-GATACTCTTACGTTAATTAACATTAATATAAATATAAATAAAATTGAAACTGCTCCAACATAAACTAATAAGTAAGATAACCCTATAAAATTTATACCTAATACAAGCAAATAACATGCTATACTTAGAAATAAACCTATCAAAAATAATACTGATACTATAGGGTTTTTACTTATTATAACAAAAATACC-GATAATACACA-ATTAAAGAGATTATATCCAAAGCTTTATCCCTATAACCATTACT-AATGTTTCACTTATAAGCAATAAACTATTCATTATCTTAATATCTTTTACTATTCT-CCTCATTAAACAAGAAAT--AAA-CAATAT-TAAGCTTTAA-CCGAGGTGTGT-TGTTTAATTATTTATAATTATTAACTTTTA----TGAATAAATTCTATAAAATTATAAGGCACAGCTGCTATACCAAGATACCACTAAAAAA-----------------------------------------------GGCAGATATTCCATATAACAAACCCTAAGACCGGGAAGCCATAAAGAATACTGAGTTATACATATAAGACCATAGTTTGGTATAGACTCCCAAGTTAC------------------------------------------------------------------------TTACTATTCTGCCTCATTAAACAAGAAATGGAAAGCAATAT-TAAGCTTTAA-CCGAGGTGTGT-TGTTTAATTATTTATAATTATTAACTTTTATTA----TAAA-G-AATGTATCTACAGACAAGG-TCAGCTCTTATAGCAA-AAAG-TCTTTAAAAGTAAAAT-ATTTATAA----TA--CCTAGCCTGAGGTGTTTTAT--TAGAAATTTAGTT-CTAGTCAA-ATATTAGTTAAAAATTATAATTCTACTATAATTATAAAATATGTATA----ATT--ATATG-A-AGGCAAATTTGAGATATTATG-A-TGCGTCCAAAGTATTGTTTGTGATGTAATTGAAAATATATATGT-CCAGCT-GATCTACAACAAATTTAAAATTTAAACTTAATACAAAAAATC-A-TC--T-GC----GCTTGC---GCAT-------AGCAA-AAAAGAGGCAAAAGTGTGTACAAGACTTGAACTTGTAATCCTTGTGGCCGAAACACATCGCTTAACCAATTAAGCTAACACACTATAATAATAAAACCTTTAGTATTATTAGGCAGATATGTACGTTA-AAGCATTA--CACAAAGCCCTTAAAGTGAATTGAACACTTATCTAGATATTAACAGTATCTCGCTCTACCGTTGAGCTATAAAGGCTAGAATCGAATAGTAAACACAGATAAATGTTATAAACAAT-GACATTTATTTGTAATTAAA-CCAGGGTGACTTTAGTAGCAAAAAAAGTAAGTCGCTTTTATCTTTTCATGTTGACT-TTTTCATTTATTTTCCTATCATAAGAAGGAAAT--AA-AATATAAATAAAATAGCGCTGCTTATGGAATAACGCAACAAAC--AAA-------GATCAAAAATTAAAAGTCATAAAAAGACCAGTGATATATAATACAA-TAAAGCATAAAAATAAAACAT--A-AAGCCTAAGGT-TATAACATATAATAAGATACTATTTAGGTCAAGAATACTCGGATTTGAACTGAGAATTTGAAGTTTGAAGCTTCCTATTTTACCATTAAACTATATTCTTTGCATGCAAAGCGATGCTCATGCTTCTTTA-GCTC-AAGCATGCAGGTTTTCCTATTTTGCTTCAAGCAAAAGTAAAGAGCGCGTGCTTTTGCAACACAATATAT-TAGAACATATAGAGTTATAGTTTAATT-GGCCCTATATAGAATTAAAACATTATGCC-TTAGGAAGAAAAGGACTCGAACCTTCGACAGCCATAGCTATTGAGTTTACAGCTCAACCCGTCATACCAACAAACGGAACCTTCCTTGTGTTACAAAACAAGAATAAAA-A--A-A---TT-ACT----------AGTAA-------A--TTTTATTCTTGTTTTGTAACAGGGGTATTTTTAATATTTATTAATCCCGTGCAA-TTCCACTACACGAACCATATTTCGACTTAACACCAATCAAAGTCACGCATACGAAGACC-CATGCCTAAGTTTTTGGACCAAATCGCCCATATTGAAAATAAACACTAGCCAAACTTATTGCACATACTTCTTTCAGCGCCTGACGAGTAGTTAGTACCTATCTGAGATTAGATTCACCGTGCCGTACTTATACACGATTACTAGTAATTCCTTTTTCACGCAGTCGAGTTACAGACTACAATCCATTGTTAGTGTATCTCCATTTTTGGGGGATTAGCTCAATTTCACAATTTCACATCCTTTTGTAAGGTTTATGTGGCACGTCTATAGCCCACAATATTTAGGCCATGATGACTTGTCTTAGTCCCTGTTATCTTATCCAATCTAGCGGGGAACAACTCTATATAAAAATAAAGTAAGGGTTTACGTTAATTAATGGAACTAACCAGAATCTCACGACATTAACTGAAGACAGCCGTGCAACGCTTGTAAAAAGATTTCTCTTCCCTTCTTGTTAATTTTACTTTTAATGCTGCTCTTTTCATAATTTCCCTATAAGGAGAAAATCTAAACAAAACAGCG-AAAAAAAAA--AAAT-AAAATCTAAATATTCAAATTGTGGTAAGGTTTTTTGCGGATTATCAAATTAAACAACATACTTCACTACTGGTTTCAGAAACGGTCTAATGATTTCAGTTCCAATGTTGCCAAATTACTCTTGAGGTGGAATGCTTACACTTTCATTTATAGA-TAAACTATATGTCTAATCTATGACATTCATCATTTTCTGCTTTGACTA-TGGGGTATCTAATCCTGTTCGCTACA-AAAGCCTTCGTCCTTCAACGTCAGTTATCACATAAGGGGATGCTTTCGCCTATACCTGTGCCGTAGTATTTCTTACGAAATGAGGTATGACAGAATTTCATCTCTACACCAGCAGTACTTTAA-ACCCCCTCGTAAGTAACTCTAGTACATTAGTCCCGTATTGCAGGCTTGATATACCGTCTAGGTACCCTTTAAACCTATTAAAGATGAATAACACTAGTCTTCTACGTATTACCGCGACTGCTGGCACGTAATTTGGTCAAGACACATAGGCAGACAATGTCATTATCATAA-TCTACCTAGAATTTTATTCGACATAGTCGATATCGCATCAATTATTTAAACAT-GATGCAACTAGCTATTGCTA-ACATTCCTCCAAGTTGCTGGTTCAGCCGTTAGGCTATTGACCAATATTCCTCACTGCTGTAATT-TCATCGTGGGCTTTATTCAGGCCCACTGTGATCGATCAACCTTTCAGTTTCGACTGCGTGTATAAAGCTAGTTAGGCTTTTACCCTAACTACTACAACTACACGAGATACACACTTCTAAGAGCAAAACATAAGTTTCTTTATTATTATAAGG-AT-TT-CTCCTTACTCCAAGGCGGTTGTGTTATCTTATACTCACCTGTACACCACTACTAGTTAATTGCTAAAACTAGTCGTTCGATTAGCATGTGTCAAGCATTTGGACAGCGTTCATTCAGAGCCATCATCAAACTCAACTAATATATTTTTCTTTTGCCTTATATGTTTTCTATAAACACCATATCTTTGTTTATCCTATCATGTTAGTTAATAAAGTTATAATGTAAAAATTATTAACTTTATAGTAATGTACATATTGATGTACTACTACTAATATAGTGTATTAACTA-TAAATCAAATTACAAGATTCTACACATTAGTCAT-ATTTCTAGAGTGAAACAGATATTGTTTATAACTTCGCTA--AAGCAATACTGCAAATTTCACTGTT-TGAGTGCACTTTAACCAGTATGATGCCTTTATCATTTACACTAATGTATAGCCTAAC-TATA-ATAGGTTT-GATACTCTTGAAACGTCAAAA-AACACCCTGCATACTATAAA-CTCAACCATCTTA-GTGCGTTGAA-AGCAAGCCAAATGTTTCTAAAGCTAAACCTTTTACATTT-AAAATATAAATATCTAATTA-ATGTAAAAGGGAAAAATATA-A-TATATATTTTTATTTTACTTGTG-ATACTCTACACA-TGAATAAAAACTGTTATAAGTAAATGGAAGTTTTTTAGACCAATTAACATGTTACACTC-TTAGCTAACAACGCTTTAGTCTATATACGCTATATACTACTTAA-TTTAATTACAGTTATATTACAATATTTTAAGTATCTA-CTTATTTATAGCATTTTCACTTACATGTTTATTA-CAATCACTCAGTTGAGGTGG-GTAGGCTCTAATCATAACC-TAACC-TTTTGTAAGTATATAACCCTATTT-CTTTATCAATTAAA--ATCAGTGCTATTTCCT-TACACTTAGATATGTGTTCGTGAAATGAGATTAAACA-GG-TCATT-GAATATAATTAAGTGTAAACTGAAGCTAATATAGTTTTTAGTGTTTTAACATTATCAGTAGTAGCAAAACAAACAATATCAGTA-CAGCAAAACAAA-ATGCACAGA-AA-A--TTACAACCAGGATAGTGCTTATAAAATGTTCTATGTAATAACTACATTGAGCTTGCTTGTAAAAAACGGATTAGATTAGGCATTAAAGCTGTGACCTGTCTTTTATTATCGTATTTTTGTGTACAAGTGTTAAGATTAAGTCTGGTTTTACTATGAATAAAAGGTGTTATACTTGTAGTTATATTTTCCATATAACTCTGCATTACAGTTAAAGCGATGGCTAACCTTCATGTAATAGGAAGTCCTAATATATTAAATAATTTAGCTACCTTCTTAATATAGTTAGATAATTATTTTATCATGTGAAAACCTGTCTATTAAATATGTTTAATGCTAGAAACTAATACACTTATATCCTTGTTATTAATTCTAGGTTAGGTAACATCTTTACTTTCACAATGTCACAATGTATCATGAC----GTCATAATTAAGGTGGTGAAGTGCTTCGGTTA------ATCTTTGAAACTT---TTCACAATTATATGGTATTGTTATAACTACTTTTTTTAATTGCGTTCTATTACACATAAAGTCTTTTAAACTACCACCCTTTGAATCAAATAGTTCATTAGCTATAACTTTATCATAGCAT----------CCTTGTGTAAAAGAAGATTG---AAATCTATAGCTTCTGTGTTTTCATCTATATTGTCTACAGTTAAATTTAACTGTTTAAAGAATGTTTTTTCATTACTTAATAACGCCATACCTTGAGACCCATTACAAGTAGCATATAATTGAACAGGTAACTAGGTATCAAACTCAGTGCGGGATTCATTATAGTAAAGTTTATAGAATCTTTTAAATTGCATACAAAATGCTAAATATAGCAATTTATCTTAAGCTTGAAACAGTAAAAATCCAT--T----GTTAACAATGTTACAATGTTA-CAATGTTATCA--GACTCAAGCCTGTTTAGCTTATATAGATTTTTTCTTTATCTCATCACCAAGACAATTAGTTCCATATGCTTTTTTTC---------------------------------------------------------------------------------------------------------------------------------------------------------------------A-AGTTATTAAAGAAGTGTACTATTTCTAGTATAGTTTCTTGTAAAATAGCCTTACTATTATGTGAATTATAGGCGC-ATTATTAAGTTTATTTTTCTTTTTTATATCTTTGTATTCATGTTTTAAGTTAGGATCTAATAACAAGTTATAATTGTCTTAAGTAATGGCATTTAGCAATGCAGTGTTTATTTTAAAAGGTGTAAAACTAATATTATTAACCATTACACATAAATCATCACTAGAAAGTTCCGATTGAACCTTATAACCTTTCTTTTGTGTAATAATAGGTTAATGATAAGGTTATTCGTTTAAAAGATATGCTCCATCTGATTTAACATCATATGGTATAGCTTGTTCTATCATAGGCAATTTAGCA---ATGCTGTTTAT---GTGTTTACTGATGTGATCTAAGAGATTGGTATCAGTAATAAACAATTCATATTGTTTATCAGTAGAGCTTGTAAGTGTTTTTACTAGTGATCTATGTACCATACTTGGCGCGTCTAAAATTTCTAATAAATTACAACCTAATTTACAATAAAAGTCATCATGAAATAAATCACCGTATAATTTATTGTTAGCCTTTCAATTAGCTGATCATAAGGAGTATTTCACTCAACTGTGATCTAGATACTTAACTTTATTATTCACCTCATCATTCTTTTTTAGAGCGCCTATATATTGATCAACAAGTCCTTTACCTATACT---TTAAACCT---TTAAACTATTGATACTATGATCGTTAGCATAACTAGTGTTAAATTGTGTAAGCAAAACAAGAAAATAATGTAAACATATTTCAA-TATACGCTCATGACCAACCTTATTAAGGATGTAATAACAAAAATCGTTCATGATTTTATCCTTTTTTCTTTTATCATTATGTTTAAGGCTGTTTAGTAAGCTACGCGTATATATGTTAAGCACATCCATTATCTCCTTAAGATACTTAGATACTACACCA-C-G----GGAGGGATCC-----ACTTATAAAAGGTGTTTTTGTGTTTTTACCTACAAATACACTAGAAACAAACTCTTCGATGTAACGTTGTGTTATTTCGTTAGCAATAAAACCCTTATTACTAAAGGAACTATCCAACTTAGATAAAATATTAGTTATAAGAGAATAATAATTTTTCTCCCCTTTTGCAGAAT----TAATATTTAATAAAAAAGGTTTATTGCTTGGCAAGATAACGTGCAAATGTCTGT----AGCATGCAGGCAAGCTAATGTGC---TGTTATTGCTAATATTACGTGCAAGCTTCTGTATCTTTAAATCAAAAAGGGGCTTATAGTACATAATAATAA--AATAGTGCAATCATATACTTGAGTATCGATACAATCGTC---ATGTGTTAGTG---TTGTAAA---AT---CTATATTATGGATATTTTTA---A--AATAAAAGAGCTTAT-A-GCAAACTCTTCTACTAACCCCTTTACAGCTGCAAT---ACCTTGCGCAAGGTTTAATAAACCATATATAGTTGTAATAGGTTCTAATGAGTTGCATAACTTGAATATGTTTACTTCTAAATTAGTTAGCTCATTACCAATTAATTCAGTATTTCTTGTTTTCATTGAAATTAGATGTTTTACTAATAGTTTTACTATGACTGCTAGTCAATTCCCTTATTAATATCAGAAGAATAGCAACATAGAACAAGCACTGTATACTATTGTTAATAATAGAGTAAATGATTCATTTCAAACATATCAAATAAACGATGATGATATTATATATGTAGAGCTTAGTTTTAGGTAGTTAAGTGTTAAACTTGTTTCTCAGTTTGCTTTAGATAAAAGTGTACTTACTGATAACGACATGTATAAGCAAAACTATGACGTTATACCTAATGTTAACGCTATTGCTATAACAAATCATCCATCTTCCTTAGGTCTTCCTTTAAAA------T-CACAGACAATAATATTACTTATATTTATTTAAGTGT-GC-AATAA-AATTTTAATT-TTTT-ACAA-ATTAGAGAAAAAGCTAATATG-TA--T-AAA-ACGCAAGGACAAAATTGTT--ATTTCACAGTTCATACTAATTTTATTTATTAAATGCCGGGTCATTTTACAATGTGCTTGCCTTAATAGTATTAAATAAATATGAAACTCATAAAATACGTTATTACATAAACGGTGTTATATATAAGCAGGTGTCTGATGTTTTATTGGATAACGATA-GTAGAATACACGGCAACCTTTAAACCTATATTAAA-ATAATAT-ATAT--TAAACAGAATATGGATCTTAAACCATTAAATAGGCCTTCAACTGAATATACATCAAGGGAAAATCCTAACATTGGTGTAATAGATTTTGAAACTTTTTTAGCGCAACACACACAAC---AA-AGTACATGCATTAGGCTAGAGGACTAATTTAGAAAACCGCACCAAAACTTTTTACAAAGATATAGATTTTTATTCAAATAGCTTAGTATTAAGAGCAGTTGATGTTTTATTAAGACCTAGATTTAAATCCGTAAAATTCTATTGTTATAATTTAGGTGGGCATTATATAATATTCATCCTTAAAGCTTTTAAGCTATTATAATGATAGATGTGTAAAAGATGAGGATAAGTATAATATAAGTTGTGTTTTTAGAGATGATAATATAAAGTAAAAATAAGCAAAAGTATTAAAGGTGATAATAAGCGAGTATTAGAAATATATGGTAGTTATCCTATGTTAACCAATAGTTTACGTAAG---AGCT------TTTGAAGTTGAGAGCT-TCAACTTCAAAAAGGTATCTTGCTTACAAGT----------------------------------------------------------------------ACTC----AATATAAAAAACTCTACTCTAGCAATTGAACCTTTAGGGTTGTAACTTTGGAATATTAAAAAAATGATTTAAATAGTTTATATG-AGTTATCGTTAAAGATAGCAAACAAGTATTATAGGGTTATCTAGTTAACATGTCGGATCCTTCAACTATATCTGGACTAGCAATTAAAATATATTTAAGAGATTACTATAACAATAATATACCTCGAATAAGTAAAACCAGTTTGTATAGATATATTAGAGAAGGTTAGTATAAAGCTAAAACAGAAGTATATAGACCACATGGGCAAAACCTATACTACTATGATGTTAACTCATTATGTCCTT------C---A-CTA-TATGGTATGTT-TAAAGT-TCGTATCTTCATAAACCTGAAGTAATAGATAATTTATTTG-TTTTTATTACTATAGAATAAAAGCG-CACAGGATGTGGAAAGCAATTATTTAGGTTTATTAGCG-TTATAGATAAAAATGGTATA-CTTTTCCTTT-GGTGAATGAAAAGGTTG-TGTTTTAGTGAACAATTAAAATTTGCACAGG-TCTTGGTTACGTAATAAAAGTATTAAATGG---TACGTT---TAAAAGCAA-GACGTTTTTAAGGATTATGTTCATAAGATTTATGC-ATAAAACAAATCC-ATTGACGAAACCC-AAAA-CTA-AACTAAAAGTCTACTTAAC-ACTTATTAGGTAGATTTGGTATCAGATTGGAAA-AACGGTAACCAAGATCTTAGTAAATGATAGCTTTGAGGTTTTATCTAGAAAAAAAAGTATA-TATCGCATA-GGCTACAGGAGATACTAAAACTTTAACTAGTTATTTACCTATAT-ATCTCCTGAATTAATTTTA-GCTTT-G-TAGG-TATAGTAAAGATAGCCAACAAGGAAAGTGAG-AAAAAACA-AAGATTTAAATATAACTTG-ATACCC-TAAGTGCA-CACTAATAGCTTACGCTAAGATACA------TAAGTTGAAAACAGGGATCATAAAGA-GGCAGGTGTCA-ATGTTACTGTTACA-AAACGGTATAGTAACTAATATAAAGTTACCTGATAACATG-T-AGTCCTAATGAATTAGGTAGACTAAAGTTAGAACATAACATTGAAAAAGGTATATTTATTAGCGCTGCTTATGGAATATCACAACACAACCTGATATTATTTATGATAACCGTTTTTCTAAA-TTCTAAACAGACCCTAGTAACGTGTTATGTTGCTTTTTATTAATATTATAAAGGTGAAAGGTATT-ATTAATAAATATAATTATGCTTATAGTTCTA-ATAACTTAGCCTTAAGT-GTAGGGTTAGG-TCAGAGTTAGGGTTAGGGTTAGCATCTAAATCTACCATGACTTAACCTTACTGGATACAAGTAAGCCGGTTCCTGTAATTGTTTATGAATCTAAATAAAGGCTAGGTTTAGGATTG-TGTTTCAGAGCTATACTATACTAGATTAAACTTTTATAAATTTAATGATATATATGTAGTAT-CTGTTTATTTTCTGCTAAAGACCAACATTCACACATTTGCATATAT-----T-A-ATAACATAACATTTTAAAATTATCTGTAAACATATGC-----CCAAATAAGCTTTGGACTTCCCTATGCTGTTTATTTAAAAACAGCACTAAACAATGTGTATCACAGTGATATTGGTATATATTGTA-ACATACGTCATGTATGTGGTTAATAAAAACGTTATCTTTATATAAGTAGAAACA-CTAAAGGTAATGGCAATCATATTTAAA-AAAACTGCTTAAAT-ATTACATAT-CATGACTAGATATAAGATTCTAAATTTATGTAATAAACTCTATAGATTATATCTGTAATATATATAACTTTATAAATAATTTTATTTATGGTGATTATAATTTATCTATAAAAACACG-GTAGTAAATAAACGAACAAATCTTGGTAAAATATATTTTGAAAATACATATGTCATCAATATTAGTAAAATAAAAGCAAAAGTTATTTGGTTTAAGAAATAAAAAGGTACTAATTGCGGCATGTAAATAAAAGACATTGTATGTTGGTGCTATCATTTTTGATTTATGATTTATGCATCGCAATCTAATTATAGGTAAAAGGATAAAA-A---AAA--GATAAATAAAACAGATCTATATAGACTAA-AAAAAGGAAATAAAATTAGCTTTATACTAAGCTGTGATCTCACATAATGGGAGGTGAAAGCCTCAAACCACCAATCAATAGAAAACACATAATTAATGAGATTGTACCATAAACAACCAAAATACAGGATTGAAAGTGCTAATTCTAACTAACAATCAATGGTAGCCCATACACAGAGAAACAGAGTAAATAACCCTTTCTCTCTCTCTTTC-AT--T-----------------------------------------------------------------------------------------------------------------------------------------------------------------------------------------------------------------------------------------------------------------------------------------------------------------------------------------------------------------------------------------------------------------------------------------------------------------------------------------------------------------------------------------------------------------------------------------------------------------------------------------------------------------------------------------------------------------------------------------------CTCTCTCTTTCTATATTCATTTCACGGTATTGTTTTCTTTTCTCCTTAGCTACTGGTTTTTTCGCCGTCTTTGGGTCCTTGGGTCTTGGGTCCTT-----------------CGTCTTTGGGTCCTTGTGGTCCTTGTGGTCCTTGGTTTTGTGGCCCCCTAGAGATAGGATTAAGCAGGTAATCTATCATCATTCTAGGGTCTATGAACGTAAAATACGGTTTACCCATAAGTATAATATGCAAAACATTAAACAACAAAATAAACGACACAAAAAATAAAATACAACTCAGAGTAATACAT-TTAAGTACAAGTATTTATGTTTGAACTTTAAATCTTTGTTTATATGTTTTACGTGTAATCATAACGAAATAGAAAACAATAAACTATGTATCCAATAAAAATTGTAAAAGTAAAGTAAAAAACAAAGATTAAAAACAGATAATATTAAAACAAGAAATAGTTATAATGATAAGTAAGTTGAAAAGATAACTATGGGTTAGTTGGCTACAAATAGAATACGTATAAAAAGCTATAACATGTCTTAACTTGGTAAGATTGACTTTTTGTTTTACAATTATCAATTGTAAGTAATATATATACAGTGTTAACTGTATATATATTA------------------------------------------------------AAAGACATTGTATGTTGGTGCTATCATTTTTGATTTATGATTTATGCATCGCAATCTAATTATAGGTAAAAGGATAAA--AATAAAACAGATC-TA--TATAG-ACT--A-AAA--AA-AGTATCAGGCATATATGATATATTAAGTTTTAGAGCCTAAAATTAAGATTAAGAGAAGTAAGGTAAGATAATAAAAATAAAAACTGTATCTGTTGATACGTGTATTATTAAAGGATAATGTGCACTTGTTACATTAGAATTGCTAATGTGAGCAACCTGAGCATTAGGCCTAAACCACAAACTATATTAGGATTATGTCCTGTCGTCTATTATTGCTGGTACATATGTAGCGCCTATGCTAATTTTAGCCGCAACATATGTAAAACTATATACGATAACAAAGTCCTCTACGCACTAAGTAAAAGCATTAGTAACTATATTGTTACAGTTGATAAGTTTTAAGTTATTTATAACCTTAAAACATATTTCATGCTTTGCAAGTAACAGATGTAAGTCGTTTTCATATCTGAGGGTGCAATATATTGCTTTGTGGTGCTTCTGCTCCTAGTTTAAATATATAACACGACGTGTGAGCATCTTTAACACTAGTTTTTGAAACAGTTTCTAGTATATCTGTTCCTAATTTTAATATTTCCTATGGCGTAGTACTATACATAACATTAACACTTGAAGCAGAGTCAATATTTAAGTTATGGTCAGGTGTTGCATCAAGTATACTATATGAAGCAGACTTAAGTCTAGTAATAGCAATATTACGTATGCTCATGCTTCTTTTATTAAGTTCATCATTATCCTTGTG-------AAAACA--------------------------------------------------------------------------------------------------------------------------------------------------------------ATAAT--TGT-CATATTAATGTAA-TCTAAGGCGTCTTTAA-GTATGA-GATGTTAACAC-ACAAA-ACTTGTGCTTGTATAAAAGCTATTCCTA-TTCTAAACCTGAAAATGCTATTATAAAAGCTAAAGGTATTAAACCTACAAAAAAATAAACAAA-CCTGAGGTCATAAT-TTATAAGCAAACCCACTTAGAATATTAAGTAACATGTGACCACTTAATCGTAACCACAACTTTATCCTTT-ATTAT-TAATATAAGTAACTTTTATTAT-TA-ATAACAACATGTAACACTGAAGCCCTGTGTAGCTATAACTATAATATTTAATAACGTTTTACCTTAAAAAGCCCATAT--TC--G--------AACTAATTTAAATAAATGTGTACCTTTAAAAGGATTAGTTCTATTTTCTTTTA-GTATAAAGATATACTAGCTTGAC-ATAACCTAATGCTCTAGCTGCGGCACCAATAGAAGGGTATATTGTAACCTCCTTAGTCTCGAC-TTAGTAACCTC-ACT---TTAAAAGTTTTTTGAACTTTTTCCACGTTAATTAAATTTGGACTTTTATCT--AGAGTCGAGTAA-TTAAAAGTATATCTACCAAAAACAGGTTCAACTTGATTCAAGAAAATGTAATGTTCGATATATCTT-TATCGATA-CTAAGATACGGGCAGCTGTTCTAAT-GCGTGGTAA-TA-TAGT-TTTGTTTCCATATCAGCTACCTCAACTTTGATACTT-TGG-TTGAACTGCTGACAATTTAGCTAAAGTTT-TGGAGATCTTTTATAGGCAGCAATACGTATCTTCTCTATA-AAGCTTCTGAATGTTTTCATCCAGACCCTCGAGAAGGGCTTTACTTCGTAATCCAGGAGTTTTTAAGATATTATACTCTGGACAGTATACTTCA-A-AAGTATTT-TCCCTA-AAATAACACTA------TCAATGTCACATATTTCTAAGATAGTAACACTAAAATTATGATAACC-TATTTTAATAATGCAACACAAATAGGCATACTTTTTCGTTTAGTAGT-TATTAACATTGTAATACTCCAACAATCTACTTTTCATAAGAATCGTTTACCTTTTCTACTTGGTAACGTTTTTTTACCATAAAAGAGCCTTGTGTATTCTTAACCCTTCTA-AAATTGGAGGTTGTGTCATACCTAAAGCTTTAGCCGCTTTAGTT-TAGAAGTATACACTGAAATTT-ATTTGTTTTTAAATCTATAACTCTTAAGGCTGTTCCACTTTCTTCACTCAT-TTTGCCTTCATGGATTCT-AAAGAATAGATTTTCCTAGTCTAGCTAAACTAATTAAGGCTTTAGTTTCTTCACTGTGAGTTTTACCAAAATTAGGGTTATTAATACCTTTAGTAGCCAAACTAATTAATTTTTTAGTTTCTT-AGTGTGTTTATGCCCTAAAGCAGATATACTCATTTTACC-GTGTT-CCTGCGAATGAATACTTCCAAGTCTTGAGCCA-CTCTAGAGTTAAGATTATATTCGGGTTTTAATAAATCAATATAATATTGTTCTCTACTTATAGCGTTTTCTTTTGTACAGTATTCTAAAATCTCTAATT-GA-ATTAGAG-AACCATGCTTTAAGATTGCACTATA----CGACTTTTACCTTTATTTA----AAGCGAAAGATAAGAAAAATCATAGTACACTCTAAATCTCCGGCCTAAATTAACACTACTACCTGTGTAGGTATTCCCATTTACTTTGTTTACTCAA-GATAAAC-CCTGCCTTGTTTTTAGTATCTTTTAAT-TGCTAGATTTGTTTAAA-AAGTA-CAGGATATATTACTACAGGAATAAGGCTTTCCTTTGGTTCAGTAT-TGTAACCTGTGAGTAA-TT-TACGGTGAATTACATT-TAATTGCAA-CATACTTTAAATTTGGAAAGGAATAAATAGGCTTATGTTCTCGTAATC----TATCCTATCCT--C--T--TGGTAAATAAACTTCATTTTTAATCAAAGATGTTTAAATTATTGTTTCTTCAA-GGTGTGCTATACGAAGTATGGCATCAACAAGATTAACTTTACTATTTATATAATAACAGAATATATAAGAATATTTAATGAGGAAAGG-TATTGTGGTATCTTTAATCTT-AATTACTTAATTTCT-T-AAGAACCGGATTTCCCGGCGACTAGAGTACACCTTACAGTATTACTTTT-AATACTGAAGAACCGTCTACTCGTTGCTCTTTTACAGAAAA-GTCTGACTTAGATCCGCGATCACCCATTTCTATTACTAGAATCTCTAATGATATTACTATACCCTCAGTCATTAATGAGGCCGG-TAAGAAGTTTCCGTCTTATCTTTAGTTATTAGAGCTTTAGGGCTTCCCCGGAGTTTGGCTCTTTAAACACAAGAAGAGTGAGGCACCTACTCTCACCTTATTATGTTGGCTGCTAGTCTAAGTCCTAATGAAACGTTTCTAGCTA-GTATGAAATAAACTCTATTAATACCAGTAAGGGTAA-AAACCTAAAGGACAACCTGAAGGTACAAATAAAGAAAAAAATCTTAAACTGTGTTTTTGAAA-CCTAAGATAGTTGCACCTAAAACCACAGTAAAACTTATAAAAAATGTTAAGATAAAGTGGGATGTAGACGCAAAACTATA-GGTACCATACCTATTAG-TTATTTATTAATATGAATGTAAATAAGGCGTAAA-AAAAGGAAAATATATTTGTCCTTTATTTGCATTTATTTGATTTATTACTATACTATGTATAGTAGCATATATAGACTCTTGACTTATTGATCAGTCATTAGCTATTACTTTATTGTAATTAGTGGCTAAAAGATTTA-AGTTAAAACTAGAAATGCAGCAATTG-TAAGTAAAGTCCTACGTTAGTTAAAGAAAGATGTAAATTAGCCAAGATGGGAGCATCTAAACTTAACAAGTTTCTTATTTCAAACTGATCCAAAGGGCTTGTTATT-TATA--CAT--AGGGT-AAACAATAAGGCATTAATTAAAAAACATAGTA-A-AGAGGTACACATAT-CGTGT-CT-TTTG-TAAAATATTTCAT-GAAATAAATACTTAATATAC-ATGTAGTTGCCCACCTTTTAAACAAAATTGATTTGAACTAT-ATAGTCTTGAATATAAGCGTAAAAAGATAC-AGTGTACCTTTCATAGTC-TTAGATATGCATTAATAATTAATGCATCGTTTTCAGAATAGTTACAAGCTTGT-A-AACATATCATAATAACCATCGCC--TTGCTGATTTATCTTCAATAATAAGTATAGTAATCTAT-CACCTCTACCATTT-TATAGTGTATTTGTAAATCAGATCTATTATT-TCACT---ATAAAATTGAGG-GAGCAT-TATAGCCATCTTATT-ATTAAACAATAAAGGTAAAAAGTTAAAAACAAAGTTATCAAGTACCGACTCATA-TTTGGATTATCCT-TATTTTTTTTTT-GTGTTAGTTTCTGTTAACTCAAAAGGATCTTTTTCTAATTCAAATGCTTGCAATGTTTTTCCATCCATTATAGGTTCGAGATATTGCAGTTTAGTACTAATTAATCTAGTATAATGTTTTTTAGCTTGAGTTAAAGTTGCAAATCTATCTTGCCCTACTCTTACATAAATAAAAGGACCTTTATCTAACTTAAGATGATCTTAAATCAAATCAGACATTATAACTTTTGTGACTTCTATATAAGGTATAGCATACCCTTTAAAAATAAATTATTTAGATTTTTTATGATAGGCTATATTATAATAAGCAT-----AT--ATCCCATACTTTGAAGTTATAGATAAT-T-T--TTTTTTTTACAGAAATAATGGTCTATGCTACTAGAGCTATCTAAG-ATTTACCATCTTTTTTATTTATAAGCTTTAACA-ATTATTACCTAATATAAAAG-TAAA-CTAAGATAG-CT--TATT--------------TTTTTTTCCTT-AAGGAAAATGATAAGGAAAATAG-AA--AAGAAAAAAAAA-AA-AACTCTTTATGT-AA-CCTAATTTTATTTTTATAACTGTAAT-AAAGCAAATATTATTAAATAAAGTCTACTAATGTAGGTGCTTTAAAGGATACAC-TAATGTACAATTGA-ATTTATAATAAAAA-ATATTACTCGA-ATGATTTCAAAGCTGTATAGTATACATGGTAGTAATATGATAAAAGCTATAACTAATGGTAGTAATATAGTTCAACAAAAGGACATAAGTTGATCATAACGTATTCTAGGAAATGAAGC-CTGGC-CATATGAAAACGAATATCATAACACAAGTTTTAAATCCTAAGGTTAAACCATATATCATACCTTCTATTAATGGATCAGAAAAAAAAGTATCATAGTCAGAATTTA-GATAGATATATATAAATAAAAGTCAATCTCTTTAATCAAATATACAATGTATGCGAAATTAAGCAAATAACCACCTAGAAATAATATACTTGTTAGTATACAAATAAGAACAATGCTAGCATATTCAGCTAGAAAAAAAAATACAAAAATAACTGCTGCATGTTCTGTCATAAAACCGCTAACTAATTCGGATTCCCTGTGTAATGTATATAAA-TTAATATTTTTATTAATCTATTTATTGTTCACTATAAACCTATATTGGTTTTTTGTAAA-AAGGTCT-AATT-AAATATTTACCTACTGTAAC-TTAGATATATTTAAATGTTTGT---AGCAAGCA-GCAAAGCACTAATTCAATATTATTTT-A-ATT-----AT-----TACTGTTTAAATCATATATAGCTAATCCATCTGGGT-TTTACTTATTGTAACACTTATCTTTTCTTTTGTTTTTTCACTATGTTGTTGTTG--C-GCAAACCAAACATAGGATTCAACT----TG-----C----CA------AAGTTTCCTCCTTATGTGTTTTACCATACAAAGGATGATTAGATTTATTGTAAAATCTTTTTAACATTTTTAACTTA-CTTCATTTGTATGTTTATAGTGTTTAAGGCTTG-AGCTGTTC-TATAATAT-ATACAAACTATCAAAAGGATATTTTTTAATGTAACTTGTTTCTAAATCTGTTAAAGCTTTATTACTTACTACTTTACTATGATAAGT-AAGTACACATAAGTGAAATTTATCTAAA-CATATTTTAACATAGCACTTTGTAAAGCAGTATTAG-TTTTTTATTAGCATGCAAA-TTTGCATGCAAAGCAACA-ATGTTCAATAAGTCTTAAATATAAATCCTTGGCACTACC-ATATAGCGTTTATTGTTTACAGTAT-AATAAAACAGTATATACCTGCTTTATTTGTTAATATTTTATAATAA-AAAAAACTGTTTCATTATTAT-TAA--TATGAAAAACTTTTATAGGC-TAGGAGTAGCTAAATTGTCAGTTGATCGACATGAACAAGTAGAAATAAGAGAACAATAGCCTCTTTTATGTTAGATTTGAAGACGA-ACCCTGTTTTATAATTGTTACGTGTAGACAATCTA-AT-AGATCAATACACTACTCATATACTCACGTATATGGTTGGACTATATCTTATTAAACACAATG-AGTTTTGTGTTTAATGATTGCGTGTAGTCTCTG-GGATCCTATTAGTATATGTTAATAT-TTTTGGTTTCCTGCTAATTGTCTTATATAAAGATTT-CCAGCATATAGCAATCTTTTACGAGACCAAATCATATTGTTATTTATTCAGTAGCCTCGGCTAAATCAAAAGGAGCTCTATTAGTTTCTGCTATAGAGCCTATAAAAAA-ATTATAAATATAGGTAACAAAGGTACTATATATCAGATGGCTTTTTGTGCTTCTGTGTTAACAGTTAAACTCAAGCTACCTGAAAGCAA-ATTACAAGTAAGATAGCTGA-CTTAAAATTAGTTCATAACTAATTAATTGGGCTGTACTTCTTAACGACCCTAAAAA-GCATACTTGGAATTAGCAGATCAACCAGCTAATAGTATACCGTAAGTGGATAAAGAAGAAACAGCCAAGATATAAAGTATTCCTAAATCAAAATCTGATATAGCTAGACCAGGACCATATGGTATAACAGAAAATCCTAATAAGGAAAAGATTAAAGTTATAATAGGTCCAATAAAAAAAAGAACTAGGTTTGCCTGTGTAGGAGAGACATATTC-TTTAACAAAAGTTTTAGGGCATCAGCAAAGGCTTGTAAAAGACCATAGTATCCTACTATATTAGGACCTAATCTTCTTTGCATACTAGCCATGGTTTTTCTTTCCGCAACTGTAACAAAGGCCACAGT-AGTAAGACTGG-ATAGTTACTATTAAAACTTCTATAATTGATATTA-GAGTGGGTAATATAACATGGTAATAGTAATAAAGCTTTTTATCCTTTCTTTAGATATTATATATATA-A-A-ATAAAAAC-CTAAGAAAAGATAAAATTAAAAATAAAATG-ATTTATGGCTCCATTTATATTTGGATA-ATTTACT-CAATAGTAGCCTTAACAGAGATAAATGCACAAATTATTTATTATAAGTATCTATGAGCTAATGTCACTTATATATACAGTAATACATTAA-GTTTATTTTACATGATTATAATAATTTTAAGATATATCTTTACCTG--CCACTACTATTTGCCGTATGTTTAAATAGTTCGTGTACA-AATTTTCATGATTTTTATCTAATGCATCTCAAATATGAGAATGTTTAATCTTCGAAGTAGACTCAACACCTAAAGCCTTAAGGCTTTCTGGTTGATGC-CTATCTCTACTTTATTTATGTGTTGTATATAATGTATTAAACTATTATGTTCATATATACTAAAGTTTTGTTGGGCTGGTATA-TTTGTCCTAAGGGATGAAACCTCTGTAATTAGGAATCTAGTG-G--AAT-GA---C--AAAACGCTATTTTGGCACCTTTCATTGCTATAAC------AGCATAATCACCTTCTAGACCCATGCTATCCACAGTTTCAAGTTGTACCATA-AGTTGGTCTAATATAT--TTGAAATTAGAATTTATTAGACTTTTTATGATG-TTCGCATGCTTCACAA-ACAAA-AAATGAGGA-ATAAATCT-CATTTTTATACTTTTCTACTGTAAAATC-GGTTT-ATCCTTCCTGTGTTTGCT-TGGCGTAACAATATACTTTTCTATAAGAAAATAGTGGTGTAACAATCCAGACGCGGCAGTGCCTGTTCTATCTTCATTTGTGTTTCCT-CATATC-TCTGTGTAGGGCTTTATTTCTTGTAGGTAC-GTTAAGTATT-CATGTTATATGGATAAGTTTTTACATCTAACTGCTTACGTAACAATTAACTGTTTACGTAACAATTAAATGTAAAATAAAAAAATGTATCTATTGCTACGTTTTCATCCATATTTTGTA-ATATGAACTATTGTGTTAGCTTTA-AAACAGATGCACAAATTATTGATTATAAGTATTTATTTTTGTTAA-AATATAATAAAAGTAAA-GCTAAAAAAATTATAAGCAATAACAACATAA-ACAATTAAACTAAAGGTTAAAGGTTATAAGCAAT---AACGTAATAGCAAAAGATAAATTTAAGCTTTAAAGAAAAGTCTGGTATAATAAGTCACATTTAGATATTAGAAAAATTTAAGTTCTTATCTAAGACTTGAACTTAGATCCAAATATTAGGAATATTCTGCTCTACCATTGAGCTAATAAGAATATAATATTTTAAGATGTCTTGTTAACAGTTGATTTGCTTAATAACGCAAATAACATGTAAAATATTGATTGTT-CTT---TTTAATAAACTGATAAAATCGA-AATAAATAACGCTATGTATAATAACTTTATTATTTTGGGCTATTTTCAAGTGATATAGAAAAA-ATATGTTATATATTGTTAAAATAGGTTTTTATTGGTTTCTGTTT-T-TTTC-GTTT-TTTTT-----T--T--T-TTT---TTTCTAAAAGGACCATTAAAAGATGAGGAATACGGAGGAATTGAACCCCTGAAATATGATCTGCA-TCAAACTGTACTACCTTGTACTACATATCCCTGGTATAATATACTTAA--TTTATTATTTAATTATATGTAAATATTTTCTAATTATGATTTATTAGCTTTTTATGAATACAGTAAAAAGCTTA-A-A--TTTATAAATTTTTATATGTATATTTAAAGTTCATGGCAGTCTAAATTTAAAGAGTAATAGCTATTGCTCTTTATAGGTATATG-TATAATGCTGGTTTACATGCTGCACATGAGCATTATCCATAAGGC-TTTA-GGTGATTCGAACACCCATG-TGTAAA-TATACTTTTATGCT-TT-ATATGCGGA-TAC-AGTACGTCTAGTATTTAGCAAAA-TTAAGTACGTCTATCA-TTAGGAAAACTTAACTACA---AATACATATAAAAACTTAAG-ACTACGCGTTACAATAT-AACATAAGTCAGTATATCGCTCTACCGTTAAGCTATAAAGGCTATAGTAAATAAAAAACAATTATATACTTAGTACTGATACCATATAGCGTGTGGCTATACTCTATAAAGACATTTAGATTAGC-----ATCTAAGTTCCTATCTAAGACTCGAACTTAGATCCAAATATTAGAAGTATTCTGCTCTACCATTGAGCTAATAAGAA-AGG-----ATATGACTGCATCAAATACATTGAAATTAGCTATAAAAGCATACAAG--CTATGCTCGTGTAAAAAAGTAATATTTAAAAGATGTAATAGGAAACGCAGAAAA-ATCACAGATATGTTAGCGTAAACAAAAAACCTGTTATCTAGTTTATCTTATATTAT-TT-TATTTTATTTTATAGCTAAACCTTATAGCATATAGATATCTTTACAA-TATATATAGTAAAGATAATTACCTT-ATT-AAAGATAACGAATGTATACTACTTATTGTTCTTGTAATCAAGAAACGAATTTTTCGATTGAAACGGATTCTATTACAATAGGCATAGAACTGTGAAGAATACCACAGATTTCTGAACATTGCGATT-TACCA-TAATTAA-CTGTATTTAGGTTAAAGATGATATTTCTCCCTAAGCATA-ATAGCAATAT-TATACCCATTTAACAAAAAACATTA-ATGTATAAG-GGTT-TTTTGCATCTTTTCAGGTGGGGTCTGACTATATCTTAAGCCT--GCCAACCAACATTTAGTCGATGAACTGCACACCATTTTAC-CTTAA-AAGT-GGCA-GGTGCTTGGCTGCAGATTGCCCATTTGAAATAAATCATCAATTTCGATCTTACCATACCACTAGTCATTACCTGTGCCACCAAAATATTACTACTTTGGCTTGGTTGAAATTGCTTTAGGGGTTTCCCGCATTTTGAAGGTTTTGAGC-AAAGGTTCACTTTCACTATGGCCTCAGACCATAAAAAGTTCCTTCTCTATTAATCATAACAGAAACTTGGTTTAATCTACCAGGATAAGCATCACATTTGATACCTAAAGCGGGACACGCTAGAGAATGTATAACATCGGCACCTGTAACAATAAATCTAACATGAGTTAGCTCAGGTATAATAAGTCTGTTATCCACTTCTAACATTCTTAAAGCACCATCTTCTAAATCAGATTCAGGTATTAAGTATGAGTCAAATTCGATAAACTCATCATCA-TATTTAAAAA-TCAGG-TATTG-TA-CTTCA-TATCATTG-TGCGGAAGTTTTTAAACAACCTTTCGACTGTACATTAAGCATCATAGACATTCATCTAAAACACCCACAAGTGACCCAGTCTGTTGCAACAGACATAAAAAAATAAATTGTCTACTGACAGTCTTGTATTATTAATAGATATTGGATAAAAATAATATATTAACTGTTTTCACTCATGTCGCCAAAGAGAAAATTATTTTTCTCTTTAAGATCCCGGTCGGGATCTTAGAAATTAATAGATTCAACTTATTGCCTTTTATTTTTTCCTAAGTAAAAATCAAAAAAGATAACTTTATTTTGTTTGATGCTCATGCTTTGCAATCGCAACCGCAACATTTAAAGTGATAAAAGCAAGAAAGAGCACTAACTAAGGCTCAATTAAGCCAGTGGTCTATATTCTATCCTTATTCTCCAACATGAAAATTATGTTTACTTAAACTGGATTGAATAAAAAAAAGAGATATAAACATATCTATTAAGATCACGACTATTACATATATGTGAGGGGATTAAAAGAACTTATACTTTATTGCTTTTGTGTTGCTATTGCGAAGCATCACCTTGTTTTTACGGAGCATGAGTAACTATAAACCTAATTTATAGCGCATACTAGGTATAACAAAGGGTAAGATTAATTTTCTTAGCTTTAATACTGATTCACCTTTAATATATATTGAATATTGGCCAGGTGTATTAATCTTTTGAACAGTACAATTTAAATAAAAGAGTTTTTTTAACAAATTAGCTAAAAGTTGCACTTCTTCTAATTTAAAACTATTGCTTGATATTCTAATCCCTGGCTTAGCTCAGCCACCATCATCCATGATCCAAATTGCTAAAGCTAAGGGTGTCAAATATTGTTCTAGCTTAACACTAACCGTTTTTGTACCTTTTTTATAAAACAGTTTGTATATTCAATTAAAACTCCTGAAAGTAAAGGTATTAAACTCATAACCGTAGTACTCTTTAATTTCGTTAGATATTTTATTCCGAAGTTTTCTAGTGTACATTCTAGGCTTTAAGTTGGAACAATAACCTCTTTCGTAATAAAATTCATACAGTCAAAATAAATAGTCTTTATGTACTTGACTTTGTTTATAAGAAAATCTAGTACCTTCTATAGTTCTTGCACTAGCATAGGAATCACCCAACAATGAACCAATAAGAACGGATATTACTTCCTCATTATGTGGTCCTATTCTATTAGAAGCCTTAACTTTAGTATAAAATGTTTTATTGAAAGAAACAGGCTTAGTTAAAAAAGTAGTAAAGTTATGTTTTGTATGTCTGGTGATGCCCATGTTTGGCATTTGCAACAAAAAGCTTGTACTTTGGACTTGAGTTAGTCTAGGTACTAAAATATTATTTTTTTCACCAGTACGGTTTGACATAGCTAGTAAAACCGTAAAACTGGTATCTTTTATTTTATTTAATATACGTAATTTAAGGCCACCTGTAAAGAAACCTTCTGCTAACACTGCCATAGC-GG-TCACTTACTTC-TCCATTAAATATAA-AA-TTAAA-GA-GGAAAAGC-ATTAA-ATTAATATTAA-GCAGGTGTAATAGTTCA-ATTAATTCAATCAATGT-CCATGACTTAAATATTTATGTGAAAT-GGTGCT--TGTATA-TTTTTAACTATCGATATTAA-AATCA-CC-ACTCCAAATAATATTATAACTAGATAAAACAAGATATTGTCATGTAACTCAACTAAACCTTCCATTTGTGGAGTTGCACTATCCTGAAAGTAGATACCTCAGGGTCTAGGTGCATCACATCGTAATGGCTCATTGTTGATATTAAAATTATCTAAGACGCTACCGAGATCTATATTATAAAAAATAATAAAAGATAATACAACAATAGATACCAATAAAACTGTCGCAATAAGCACAGATGTAATTTTAAATATTGAAGTCTTATTACTTGGGCCTGGATTCCTCTTTGTATATTCTTTGGCTTCTCTAAATGCTTTTCTACCAGCTGAAGCTATAGAACCTGATCCCCCTTCATCATCCCCACCTCCGGCACCTACGGCACCACCAGCAGCTATAGCTGCAAAAGTTTCTCATGTTCCACCACTACCCTCTTGGCTATCACCGCCACCGGAACTACCACCACTGTTAGGGTTACAGTGGATTAGCAGTGGATTAGCAGTGGATTAGCAGATGGATTAGCAGTGGATTAGCAGTGGATTAGCAGTGGATTAGCAGGTGGA-TTGTAACTATAACACCATCCTTATAGTGGTAATTATGTGGGTCATATGACCCTGACTCTGAAGG---ATGAAGTATCTGGCCCTTGCATTACTGTAGCACCAGGGTTCATTTCAGTGATGTATTGATGCTTGTGGAACAATTTAGTAGCAGTGGTCATACCTATATACCTATCACTTTGAAGGACAGGCTTTTTACTACATGTATATAAGTTTCCATCAGACAAATATTCTGCATATTCTCCTGTTAAAGGATCTATTACTCTAACCATACCGCTTTTTGTTACAACTTTGATAAGTTTTTTTGCAGCTCTATACGAACTATTTTCAGTTATAGGATCATATCGAACAGTATAGAAATCTGGTGGAGTTTCA---G---AATTAAGTTTAGCAGTTG-TGTA-AATTAAG-CCA-CACAATAAGTAATATTAGATTCAACCAGAACTAATCTTTCTTTTGATTTAGCCTGTAATAAATCTATTTGTAATTTTTTATTAAATATAGTTGTAATCGCATTTCCTTTACTTGCTAGTTCAATTAAACTATTTTCAAGTAAACTAATTA-AGG-ACTATTATTAAAAA-TGTG--AAATA-ATAACTGTACATATTTG-CC-AATTCTAT-AATGG-GATTCCACATGTTTAGC-CCTAATTCCATTAAAATTA--AAGTTACCTACAAATATGAAAAATGCTGCTTTACTTA-AGGTTTAAATTGTGTACCCCTTGACCTAGAAAGATCAGTGAAAGGCATAACTAGTAAAATTAATATAGCAGAAAACATAGCAATAACACCTAATAATTTATTAGGTATAGATCTAAGTATAGCATAAAATGGTAAAAGATCAAAAAATTAACATGTATA-A-CCATTGTG---TTGAATTTTAACAATGGTTATAA-ACAATAGACAGGCTTATAAACCCAATTTATATAACATTTCTTTTATAAAATATGGAGCCACTAGTAACTTTAGAT-CTCCATGGATTCTTTGAATATGTAAATACGGGGTTTATTGTCCCTATTGTAATGTATAGAACACTTGAGCTTAAA-TTATCTTGTAACGTAAACATAAGTTTATCTACGTCTTGGTTAGTAAATGCATAAACACTAATATGTAAACCGTTCCCATGACGACTT-C-TCGTCCATTATTCAGAAAGCTAGTCCTCTAGAGGTTAAAGCTTCATAAATAAATTCTGGTACTTTTTTTACCTTAAATAGATAAAACATTTCTCTATATACATTAAAACAAGGGAGTTGCATAGTTGTGAAAGATATAGCACTATATGTTTTT-TAGTCCTATTGTCCTTAACTGTTCTAGAC-GGGGGATATAATCACTGACACATAAAGGCTTAAAGAAATTATAAACATAATGAAAA----TTTATGTGTTA-GGAAGTCTGAGCATACACCAACCTAGAATTACCAGAAGGAGATCTTTTTACTATGTGACCATCACCGAGCATAATACC-ACTAATATATCTTTAATGTCCTCAGGTATAGTTATAGCAGCTCTATCAGTTGAAGATAAACGCGCAATACC-TTTGTAGACCGAGTTAGGTATAATAATATACCTGCTTCTAAAGCGATAATAGGTATACGATCGTGTTAAAAATATATTATACGTTATATCAC-ACAACGATTGGACTATATCTTCATTATATAAATTATCATAAATAATCTCTATAAGTTTTGCGTTTAGTCTCTGAAGACCCCTAAAAAGTGTAAATTTAATAGGTTTCCTGCTGATTGTCTAGATATACTTAGGTATATGAGAGTTTCCAGCATTTGGCAAAATTAAGTGACATCTTTTTTATCACTCTGGTACTATAGCGGGAGGAGTTTGCATTGGATTAGCCATTACATAATTTTCACTATCACCTAAAAGGTTAGGCATAAAAAATACAAACATAGATAACACTAAAATTAATATAAATATAGTAATTAAATCTTTAAATATAAAGTAAGGGGCAAATGGTAATCTATCATAATTACCTGAAACACCCAAAGGATTACCTGAACCTGCACTATCGTGTAGCGCAATTAAATGCATTAAAGCTAAAGCAGCTAATATAAAAGGTAAAACAAAATGTAATGCAAAAAATCTATTTAATGTGGCGTTATTTACGCTGAAACCACCTCAGATAACAAAAGAATTAAAAATAATTTAAAATTTATAATCAAAACTTCTCAGTTTTGTTTAGACTATGTCTTCAACCTTTTAAAGGTCGTGAGGGTTTGTATCAAGCTTATTGTGTAGTCACTTACTTGTTAGTCGTTGAACGTTTTTGACATACTATGCCAAACTTCGCTGCAAATAATTTAAGTTAAGGTGGTATATTAATTAAATGTTCTTGCAATTTTCCTCATTTGCCTCTAAAACATTACTGTTTTAAGGAGCCTATCTTTAACAGAATTTATACTATTAGTATAGGGTAATTAAGACTAGAATAACGAGAACTAGAATGTAAGTTTTTTAACCATTTAAAATATTGGAT-TTTTTAAGACCAATTAATGGATGTAAACCTGAAAAGGAGAAAAAATTAATCACTGTTTGTATGTCAGCTCTAGAACATACAGAAAATTGATTA-ACATACCTTTTTCAGTGTTTATCTTTCTACTTGTATTAAACACCAATTTAAATGCTTCAAATAACATAATATGTAATCTCTGTTTTAATTGAAAACATCCATCATTATTACTTTTTATAAAAAATGAACCCTCA-ACATTGTAAATCCAACAATTCAGTTTTTAATAAAGGGTAAATTTACGTAACCTAA-GCTGTGTCAGGTAACTTAAAATATGTAGGTATTTCT-ATTCACCTTT----AAT-T--ATATACCTTTTTATTTTCTTTAAATATAAACATTGCTAAATCAAACTGAGTTCTTCTAGTGTCAGTTAAAAAAAAGATACCATGGTGTAGAAGTAACGGAAACATAACCTCTTGCA-GTCTGTTTTATTAATTATTAATTTACAATTTGGACTTTTATGATCTCGGTTAACT-AAATTTTTCCTAACTTTAATA-AGATTGGATATACTGTAATGTAGAAATATC-TCTAAATGAATT-AAATTACAAGCTTAATAGTTATAAAT-CTTTTTTTGTTCTGGTTATTTGAATATATCCATCTCCATCTATTAAACCAAGTAAAAACGAGATAAAAGATAAAGGGA-----------------------------------------TACCTATAGTGGGCAACATTA-AGTAGTTGCATACAC-A--GAATAATTTTCTGTGATGTTATTTGACTCAACTATATCTTGTCCAAC-CAAGGTATGGCACTCATAAGGCTAGTTATAACTGTTGCGCCTCATAAAGACATTTGCCCATATGG-A--AC-TAC-AACTTA-TT-TTATTAATAGAAATATGAATAATAAGCTAGAATAACTTTGATTTCGTATACTCTATTAGCTAAACTTAGGCTAAAAGTTCCGACTGTGCATTAAGCAGCATTTCAGCCACCCATTAGTGACCCAGTCTGTCGCGATCATTTATATAACCGATCTTGTAAAAAAA---ACTTCTT---TCGTTTTCACTAACATCGCCAAACAAGTACAATAGTGTACTTGTTCAATAATTCTGTCAAATTATTCCACTTTAATCTTATTTTCCTATAAAAGTTGCATAGAGATTTAAACTCATGGGACTATATTTTATTTTAATTTAACAATTCAACGGTTTTTCAATAATTTACTTTTAGAAAGGATAGCTCTTGTTATAGTTTTATATGAACATACTATATTGTTAGCGAGATCTCTAATACCAGTGTATTCACCATATAAGGTATTATCTTTATTTATAAGCATAACAGGTTTTGAATTTTTTGCCTTATTCATTAATGCTTGTTGTGTGTAAATAATAGGTTTTCTATCTAAAGCTTTTATTGTTAGTCTAAGTTTTGTTGGTTCAGTTAAGGACTTACCTTTATTTAAATTACCTATTTTATCACAGCGTTGTTTACTATAATTAACCTTGATATTTATTCTAGATATATCGGTGTGCTTATAACCAAAGTTTGAGCCAGCCTCAGTTAGTATATTATAATCAGGTAGTAAATGTTTTAAGTAAAAATCTTCCAAGTCTATTAATTTCTTATTATTATATATATCTACCGTTTCAGTAAATAATTCCAAAATTATAAAAGCAAAATTTTTCAATTTATACTTTTTTACTGCTAATTTAACTATTTTACTACCACTATAATTAATTAAATGTTTATAAAAACGAGTATAAAATTTATTGGTAGAAGCTGAACCTATGTAATAATGACCTGTTATACAATTAAATATAAGATATACACCACTAAGATCTTTAGTTTTACTCCTAATATCATTATTTGTAGTATCTAAATGTAAATCTCTATATAGTTGTACAGGTATTACATTATTATCTTTTAAAAACTTATCTAGTGTATTTAACGGTTTTTTATTTATTGTAGAAAATTGCCTATTTTGTATGTTATATACTTGTAAATTATAATTTTTCACTAAAGCTGGTTTTTTTATTACTTTTTTAAGTCTTTATGTACATATATATATTTATCTAAATTACTAAATAAATCAATATTAGCAAGTAATATAGCAGATAACCCTGTTACAAGAATTATTATTATTAGTCATATATAAATAGTACTCATTCTTTTATTTAAAATTATTATTTTATTAATATAATATTGTAACTTCTTATTTAAATTTAAGCCTATGAATTTATGCAATCTTAATGTAATTTCTTCTTTTGCATGTAATCTGATAATCAACTGTATAATCAATATACCTACTAAACCTAATAAAGTAATCGACATTATTTGTATGTCATATAACATACCTTCTAAAGGAGTATAAGAATCATTATCTAAAAATTTATTTATATTTTTACATATAGAACCTATATGATCACTAGGATTTTGGTGAATAATTTCATTTTTATTATGTCTACTTATCATAGAATGAGTTATACCTCCTACCATGGATCCAGCTAGAACTACACCAGCTTTTTGCATAGGGGGCATACCTGACTTTACAATTACTTTACCAACGGCAGAAGCTACCCCTACTATAGTTCCACCTAGTCCTATGTTACTACCTACAGCACTTATTCCTTTTGATATCTCTGCTGCGGCATCCTTAGTGACGTTTACATGTCCATGTAAATTTACACTTTGTTTATCTTCTATATAAAAAAATCCAAAATTGCTCAATTGATAGAATATTGTAAACCCCATCAACAGTATAATGCTGAACAGCCACAATAATTGAAATAGTTTAATAATATATGTGTTTGACAATTTGAATTCATTAAGATAGAACAATACAAGACTTGTGGTTGTAAAGAAAGATAATATATTGGCTATTATATCTAAATTATTGAAAATAAAAGTTGAAATTGTTAAAAGTTTAAAATTAAATCATTTTGGGCTA----TATAACCCAGAAAGGCTGT-GC-ATCATTAAAATAAATATAACTGTACCTA-TGTTCAAACTA-TGTTCTAGGAGCTTTATATGACCCGTAGTATAATCCTCTACCTATGTGTAGATAAACTATAAAAAA-AATGCAGATGCTGTATTTGAATGTAAATATCTTATGAATCATCCATTGTTAACATCACGCATAAT-TGTTCTACTGAGTTAAATGCTTCTAAAACATTAGCATTATAATGCATTGCTAGAGTTACCCCTGTAACTATTTGTATAACTAAACAAAAAGCTAACAAAGAACCAAAATTTCATAAGAAACTTATATTTGATGGTTG-GGGGAGTCTATAATGTATGAATTAACCAATTTTAGCAAAGGATGACTTTTAAATATTCTCATTTTA-TTGTATATATATGTTGTAGCTTTATTTTTAGAAGTAAGATTAACCA-ATAGCAATTCTGGT-----T-----------TAT-T-TAT-T-TT-TAGCTTTATTTTTAGAAGTAAGATTAACCAGA-AGCAATTCTGGTTTTTCTGTGGCG-------TTGCGA-TGCTTGCGAAGCAAGCATCAGTAT-AGCATCTATCTAT-TATAAAAATACAGATAGTTTTATAAGTAAAGTTATAGTT-TAATGTCTGTTATATTTAACAAACTTTATTTCAATTTATGTTATCACATGGGTTATTTATCCC-TATATCTGCCTTTCACAAGACAGTTCAGACTATTTCATCATTTTAAATTGCTTTCTATACGGAGGGCTACG-GATATTTGT--TAAAAAGGTATAAG-C--TTGTGTTATATCTAGACATATATATAAGTGATTTTTATGCTTTTTATTGTAGAAG-TTACTT-TATAAACTAAGGGCATTTATATAAGTAAAA-TAAGTGTATTACACATAAACTTGTGCATGATTATTACATAATAATGTAAT-AGATTATAAATAGAAATTTACATAA-CGTAAA-ATAAT-AAATCTAT-AAAA-AAA-AAGTATCTAACTACTACTTACTCA-CCTTTTAG-CCAAAAGA-CC-ATACGTATCCTAGATTTTAG-TTAGTGTGTTGTAGATTAGATTTTGCATAACCCCTTAAAAGAACTGTAGGTAAGCCTTTATAAGAAGAGTCCATATTTTTTATATTACCTTTATACCTAAGTTTAAAAACAGATCTGGCAGCAGTATTACGTCTAGTTAATCTACCTGCTACTTCTAACCTTATACCGCTTACATATTTGTGTTTTATAAA-TTTAATATAGTGTTTGTGAGATATAAAGG-TAATGAAAAAACATTAAATTTTGAG--AAGTAAGTTTTATAATCCTTTAATTTGGGTAAA-AATCATAACAGTCTACTTTTGACAATAAAAGCTCTAAAACATCATT-T-TTGCGACTGTGCTTTACTGTTAAATTGTATGGCTAAGGAATCAGATGTAAG-TCCTGG-CTTTTAAATTTTGTAATTTTCTTTTTCTATTGTAAATCTC-TCATATACAGCTATTCTATCCATAAGTGGCAGTTTAAACATTAATAAAGAAGTTCTTAATACTCTTAATAATCTATTTTTCCTATTCCTTATTTTTGTAACTAAAGTTTCTGAAAAAATGTAACTATTAAGGTA-AAATATTTTAAATCTACAAGATTAAATTCGATTTTCTTATTGTAAACTCTTTTTGCTAGCCTAGTTAAAGGTAACAAGTATCTTTCATCAAATTTAGATTTGTTAAATAATAATAATTGTCTAAAATAAAT-GAGAAAATTTCTCTACGTAAACACTTAGTAACATAATCTTTTAAATATCTTAGCTCATAACCCTTAAACTTGTTACCACCTCTTTT-TGTTTTATGTTAAGCATTTTTAAAACCATGTTTTTATGTTTTGTTACCTTTGATCTTATATTTATGCTTTTTTTCCTTAATACCTTTATTTTCAAATTAGAGGGTCAAGGCCCACCAGTTTCAATTAATTCTTTCTTTGTTCTATTAGGTAGAAGGTTATCTATTTGATCTATTGAAGCTATTCTATTTATTTTATTGAGATAATATTTTTTTTGTCTATTATAAATATATATAGTAATAATCACTTTGTCGTTTGTATGTTTTACTTCTGGTCTGCTAACTAGTATTCTATTAGTTGACAACCTTCTAGCTCTTATACGTAAACGGCGTGATTTTATTTTTTTTTCTAACTTACGACTATATAGGTTGAAATAACTTTTTACAAGTTTAAGTATAACGTGATCAGCTGTAGGTAGTAACTTAGTTGTATTTTCGTTGTAACAATATATACTGTTAAATCATTCTTTGTTTGCAGGTGGATAGTGTTTAGGTTTACTTACAAAATTTTTGTT-TTTTCTGTCACCTCTGTTTTAGATATATCATATTTTTTTAGTTTTATGTTAAATACATTTAACGTAAGGGCAGTATTGTTATGTTTTACGTTTTCGTTCATTTTGTGTAAATTTAAGTAGGACTTCATTAGTTATGTTACATATATCAT-AGAAACTGTCCTAAGCT-AACTATTAAGTTTTTTT-TGTGTTCGT-CGGC-G-A---G--TCCGTTATGTTTATGATTTTTTTTTATA-GATAAGTAAACAAATTGCAAAT-AAAGAAATAAG-AGTTAAGTCGTTTTCATTAATTTTTATTAAAATTAATCATTATACAGGCATATATTGTAATGTTATCATTAGCTCATGCTTCGCAA-GCAT-ATACACGTAAAAAGTACTTAC-TTGATATACGCCCAATAGA-TATAGAAAGCTTTTAAAAATGCCGAGCATAGATGGAAGGATATTGCTAGCAATGCTCACCCTCTAGTCGTTGAACGTACTTATAGGGTATA-T--TTTACTATT-AAAGATATAATGCTCTAATAAGGTTCGCTTCAAATACACTTATATATAT-ATAAGTCTTTCTTGAAATTTGCTCAGGGTTTCCAGTGT-CACTAAACACTGGAGGACTAACATTAATCCCGATTATCCACCTTTTACAAG-TGGTTTGTGTAAAATATGCCGATATTAATACC-ATACTGTTGTACTCTAGTACTAATACAGTGTATTAACTGTTAGTTTTTTTTGTA-AA-TTATA-AATTATCAA--AAATAAAACACATACAATAAAAAATGAGATGCACGTGACCTTAATTAGTATTTT--AGCTAAA-TTTA--TA--TTATCTATAACATACT--TCAAAATGTAACATGTATAAGTTAATAACGCAG-ATATGAG-AAA-ACTTATGCAGTTATAGA-ATAA-TATGTAATAGATAATATATAAAATGCTTACTATACAGTTTAAATAACGGGTTTGGATAGGTT-T-GGATGCAGA-AACATTACTTACATGTAAGCATAAACAATG-AAAT--TTACAATGTTCTATATAACAACACATGTGAGTG-TATAATACCTTAAATACT-TACAGATTGTCAACAATTATTACGT-ATTACAAA-TAAGAAAACTTAAATTTTAGCCAAGATAGCTAAAATTTAATTATATATATTTCTTTTACAATATAAAGTAA-TCAGTTGTATTTATTATTT-AGATAAGATCACTTGTGCTTTGAAGTAATCATAGT------AT-T--AGTAAACCAACTAAGTATGTTGTTATTTTTTCTTTATCAAAAAAA---ATAAAAAAAAAGATTGTTACCATGTTGTTTTAATATTAAGTAAAGATTTACC--------AGAAA-C-----AGAAACCCGATTAAA-T--------TT------------G--T--C--TGTATAGTATTACTATACATCCGTTAAAAGTGCAGTTTA-----GCTT-----TAATTAACCC-G-TA-AC-ATA-ATATTTGCTTTAAGCACCCTACTCACTAATGTTATGTTAACTCATATAGGAGGTATAGTAACAATAG--AA-AATAAGAAAAATCC-AGCAATGTGTATAGAAACAAGTAGAAACTTGCTCTTACTCTATTGCTTAAAGCAAATGATCCTATGGACATA-AAAAGGAGGC----A-ATAGCTG-TGATTTAC---TGATAAAGATAATGATAATAAAAGAATTGTCATATTGTTTTAAGATGGAGTAAAGATTTA-CGCACAACTCTTTAACATAAAAAATCTCAGGCTAAAATAAATTTGTA-T-TTTATATAACACAATGATTCCCGACCTAGTGATGGAG-TATAC-GTTTTAACTATATTATAAAATTATAAGTTTTATATATTAC----GCAAAGGGGCACAATAAATAAGAGTTGTAACCGAGTAATGTAAACCGTCTAAAACTGGTGCAGGATATATACCTAAAACTACAGTAAAAAGGACTAG--TTAACAAAATATAGTATTCACGTTTATTAAGATCAGAAATATTTACCTTGAAAAATTTAGCATACGATCC-GCAAAAGCTATTCTGTTAAACATGTAAATAGTATAAGCAGCTGAAAATATTATGGAACAACTAGCTAATATACCTAAAAATGGTAATCTTTCAAACGCACCATATAGTGATAAAAATTC-CCTACAAAGTTTAAAGTAAGAGGTACACCACAGTTACCTAAACATAGTATAAATAAAATAATAGAAAACAAAGGCATAAC-TGGGCTATACCTCTATAATAGGTTATTAATCTAGTACT-GATCTGTCGTATAATACACCTCCAACACATATAAACAGTCCAGATGAAACAAAGCCGTGGGCTAGACCCAATACTATACCACCTTCTATACCTTGTATTGTGTTACTGAAAACACCCATAAG-TATACAGCAGCATGTGAAACGGATGAGTATGCAATAAGTTCTTTAACGTCTATAGTTCTTAACGTACTTAAGCTGGCATAGATTATTGTAATAACACCAAA-AAGTA-ATTAAAAAAGTACAATTTAGATAGGCTTGTGGTAAAAGAGGTAAAATTAACCGAAGTATACCATATAAACT-AGCTTCAGCACTATACCTGCTAATATTATACTACCACT-AAAGGTGATTCAACGTGAGCTTTTAATAATCAATTATTTAAAAAGATGAGGGGTGTTTTAACTGCAAATGCTATTGCTATACCAGAAAATAAAAAAATTTGTGTAGAGTAATTAAATTTTGTTTTGTATAGAGCATCAAAATCTGTAGTTCCTATCATTGAATACATTGTAACAATAGATAATAATAAAAATAAAGAGCCCAGCAATGTGTATAGAAACAAGTAGAAACTTGCTCTTACTCTATTGTTTGAACCAAAGGATCCTATCAATAAAAAAAGGGGAGGTAAAATACTCTCAAAAAATATATAAAATAACAAGATATCAAGCACTAAAAACACTGATAACAATAGTGTTTCTAACAACAAAATAATTATTAAAAACATTCTTAAGTTATGTGTAATTGATGTTCAGTTAGATAATAACGAAATAGGCATTATTATAGTCGT-AATAGCACAAAATATACGGACAAACCATCCATACCTAAATAAAAATTAAAAGAA-CTATCTCATGATATTCTTGCACAAACTGAAATTGATTGCTACTGAAATCAAAAAGAGCGAAAATGATCAAGGAGACTAGTAAGGTAAATATGGATGTTTTTAATGCAGCAGATTTAAGA-GTTTGTTGGCTCAATCTGGTAAGGATTCTTCAAATAT-CTCAAAGAGTTTTCCTGATTAACTTGAGAAAAAGTAGAACTATGGTAGTACATTCTAGTAGATATAAATAGTATACCTATTAA-GGTAT-GATAATAATAAAAGGATTATCATATTGTTTTAATATTAAGTAAAGATTTACC-CCGGATCCTTTATTAACAT-AA-AATCT--GGGTAAAATA-AAATGGATTAATCTAAGGTAGT-ATAATAAACGAATAGACAGCTC-TATA--AGGAAGCATGATAAAAGCATGATAAGACAAATCACTTTCTACAGGTAG-TTCA-AAACACGTGAGCTTTAGGCAGACT-TT-AAACCTAATTTTAAT-AGTTGAAAGCTCTAGTTATAATAAGTTAGGG-TTTATTGTAAAAGTAAAAGT-AA----A--T-T-AAAATACAAGCCTTAAGCT-ACTATAAA-AGAAACAAATATAAGAAAAT-TAAGATAAATCACTATAATAATTACATATAAAA-AAAAACCTCTAA-GAGAA-ACCAGTTATAAGTAAATAAATAAAATACTTTTTTTATATTTTTA-TATTCTATAAAGCTATCAGGTTTGCTGTTATCTTTTTTATATCTTTTA-CAT-AACA-TACATTTAGTGTATTTTTTATGAG-AA-ATAAAATCTGGGTA-GTAGTCA-GTTTAGAAAT-TTGTCAAAAGCATTGT-TTTAGCAACTT-CGAAGGGTT-A--TC--AGATAGCAAGAAGATAGGCATTAAGTCTTATGTCAAGCTGGCATAACATATGTCTTTTTCTAGTACTAGCCCCACTAATTGTAACA-C-TGACCTTGGTCAATAAATAATCTTACAACAC-ATT-CATGGAAT-GAAATAAAAATATACAATATAT-TTTATCCGATTCA--AAACTCAAT-TTTGCTTTACATT-AATAAATGTATATG-TGTTCTACATTTAATTACAAGGATTAAAT-TCCGTAA-GATAGTTTATATCTTCTATATCTTTATCCTTATAATCACTGCATACGTATCATA-TATACATTTTTTTATTTTTAATGTGTT-AG-TT-TATACAAAATTATTATGTGGGATTC-TATGGTTTTGTTTGTAAAGTATGTAGAGGCT-TAATATGTCC-T-AT-TCATCATCTT-AGGG-GTTTTTTATTTTTACCACTTGA-AATGTAACATAT-TAGCGTTTAAAGGAAACACTAAA-AAAAGTTTAAATCATTATTATTGTT-TT-TT-TTCACGTTATGTTTTTTATTATTAGAAAA-AG-CAATATTGC-CGAAAAAGTTAAAATAAGTTTGTA-TAATAA-ATATA-AAT-TGTTATCTAGAGCCCTTATCACTCTATAGCT--C--T--C-ATACCA----C-ATA-C-A-ACC-ATACC-ATACCAATAGATAAATTGTTTGCGCTATAAG-AGTTAGCTACTTGACCTGTTTATT-TAGG-AACAA-AAAAATGTTAAAAAAATTTAAGGGCGATCTAAGGGTATAGTTCGAGCTATTTCATGACAA-AACCATATGTTATGTCTTTATAGGTATTTGCCTATTTTATTAATAAGATGATGTTTACTTTGTAAACAAACTGATCCATATG-ATTAAGGCTAGGTCTTAAACACAAAAACTGATCGTCCGT-TGCACTTACAGGCATCGCTCGACCTAAGCTAGTAACAACAAAACCTAGAATATTGGCATTAGTTACTTGAGCTCTAGGTATTCATATACCTTCATATGTTACACCGTTTTCTGTACACGTGGTCTCAATAAAGTGTTCACTAGTAGTAGATGAAGCATTTGTAAGAAAACTATTATTAGCTCTCTCAAACTTAAGCCCTTTGCGCGTTAGACCAAGTACTGGTAGATCTACTACTTTAGTACGATTCTGAGGATACAAGCGTTTAAGGTTACCACAAGTACAATCATTTAAATCCAAAACCCAAAAAAATGCCTTCCTTAGTCGCGTAATGCTTTTAATATAGGTCATATTAACCTCAGTTGGCCTATTGTCCTCTTACTTATTAAGAAGACCGGGTTTAAAAGTATTTTTGCCCTCAAGCCCTTTACCCATAGTAGGTTTAGTGCTATATAATACAAATAACAACACTAAAGGAATAGAAACACATAAAACAGCATAAAACAGATTAGATATAACAGTAGATATATTAGAAATAGCAGAAGTAAGCACGCTAGCAGTACATAATGTTGTTAATAAAGAAAGATCAGATTGTATAGGCTGACTG-TG-ATGCATGCGGTCTAGGTGGGGAGTTTAAAACTCATTCCAACGAATTGAAAGCTCTAAAACCTTTACTAGTAAGAGTAGATTCTAACTTAGCAAGAGTGCTACTAATAAGAGAGTATTTTTGTTCCTCTCTACTAGAAACATAAAATCTTTTACAATTATAAGGACTATTAGCTGTCATTCCTAAACCAATACCGGAACCGAAAGTAAGAGAGTGTGACATTCTTTCTGATGTCTTAATTATAGTATTTATATAAGCTTCACAGGA-CCGAAAGGAAATGCGAATTCGTGTCAATTGAAATATAGTAACAAACCGTCAAGATTTTCTCCCGATAGATAGTCTACTTCGTTGCTAAC-GAATTAAAGTGATGTAACCTGCCTAT----AA-AGAGGCTA-AC--T-AAAATA-T-GGTAAAA-CTTACAA-A-CATAAACTAACAAAAATGTG-TAGGTTGCTTAGTGGGCTTTATGTCCTATATATTATATGTTATTTA-ATTAATTATACCTCATGTCATATAGAACCCTTCTCC---TA-ACCCTATCATTTATAATATATAT-AATAATAAGGTTTCTGTTTTCCGTATTTAAATACGGGATAAGTGCCTATAG-CTAGACACCAGTTAACAGAATTTCGCCTTTACCC-TATGCCTAT-A-AAACAGCCTCACATCTTGTTTTTATGCTTAACCTCAATACCTTATAGCATAA-ATAACAATATAGAGG-ATAG-TACCGCCACAAATAT-AGCCCATGCTGGTGATTTGTAATTACTCG-TACTATAGAATTTTTTAATTTTAAAAGTTTAAT-TCCTTTACTTCCTTAGTTAAATCTGGGTTATTTAATAC--T-AGGGCCTCTTTAAA-CTTAAATAGTCAAAATACTTAGAGGTTAACA-AGGGTATTTATGAAAAATAGGTAATAAAACTGATTGTATGGTTTTTCTGTCTCTTATGAAAAATTGCCCTTTG-TTCCATCTTTGGTAACTGAGCCTACGCCTAACTGTTTTTTAACATAGTATAGCGCTCTTAAGTTATACCTAGACTGAGTCAATTTATAAGACAATCCCCATTTATTACCCTGATGTGATATAGAAAAGTTCCC-TCCCCATCTGTAAACCC-ACTAATCATTGCTCAAATCAAAATTTTTCTTTGTTATTAGGGTGCTCTCCGTTTAGTCTCTGATGGGTAGAAAGTAAATATT-ACTTTCTACCCAAGCGTATTGTCTCCTTGATTTACACATTTTTACGTATGCATTAGTTAGTATAAATTGTACTAAAATTAAGCATGAGTAGTGTAATACGAGTATTAACGTAACAGAAAATACTGGAAGACGTTCAAGCATCGAGGAAAGTTTTATATTTTTTATGTTACCATAAAAAGACTCCC-ATCTAACCCAAGAGTCCATCCTGTACCCGCACCGTTTTCGATACCACTAGCAAATAAAAATAATATTA-ACTTGGTACTAGTAATCAAAAACTAATGTTATTCAATCTAGG-AATGCCATATCAGGACCACC-ACTAACAATGGTAATAAAAACCACCCACCTCAATGG-AAAAATTACCAAACCCACCTATCAT-GC-GGCATGCGTGCGCACCTCTTCGTTTTTCAACAATGACTGGACTAT-TCTTTACCTTTAAATTTAACATTTAGTAAGGTATTTCACATGTAGTCTCTGAGGAACCTCT-TAATACAAGTA-TATTATGATATATAAGTCTTGATA-T-CAGGTTTCCTGTGATTGCCTTTTTC-TATATTAAG-GGTAAACATATGGTGTTTT-TACTCCATTTAAAGAT-ACAAATATTATGTAATACCAGCCTTAAA-TCTTGAAAGGTTTCCCAGCATATAGTGAAATATAAGTAAAATATTTCTATTTTACCTGGCCATG-TAACAAGTTTTATTTATATACTAAATCTTGTAATTTATATA---GTTAACA---ATCATTTAAAATTGTTATATATGT-TTATTAGCGTAGTTATGTATATTACTTCTGATTACATCGTTTTTGT-------------GCATCAG-ATCCTATATTATTAGTATTTTTAGGAGATAGCTTTGATTTATCT-TAACATATTTGCATTTA-TTTGACCATAAAAAATATCATAATTATAGCATGAGCAGTTATAATACTGTTATATAACTGGTTATCTGCTATAAACTGAAC-CCTGGTCCAGATAGCTCTAGTCTGATTAATACAGAAAAGGCTGTACCTACTAGACCAGCTAGTAAAGCAAAGATAAGATATAAGGTACCTATATCTTTAGCATTTGATGATAAAAACCATCTTTCTAATCATA-AGATATGTCATTTTTATTAGTGTTTAACTTATTAT---TGTT-TCTTTTAATAATTCATAACAACCTTTAAGGTCTCTTAGATATAAGGTCTGCGGCTGAATTGGCGGGGTCATAGGA-TAGACAATAGATATAA-GAGATTCATGTAATGAGAGGTAAAAAAACTCTCCATAACCT-TGTGTTATGTATAGATGCGTTGTTTCAACATTTCTACAGTAGATTTA-GGTTTGAGATTAACATAAAACATTATAAATTTATAGCACATATAACATGTAGCATAGCCTATGAATAATAAAAATAAACTTTATAATGTAATAGTAATA-ATATGT-TATGCATTGTTTCAGTACTATTACAATA-ATTTAATAATTGTTATTATAAAAAGATATAAATGTATAGTACA-GTTATATAGGGTTTT--T-TTTTTATTCCGATTTATGAACTAGAGATA-AAAATATATAAAACAAATATTATACATTACTACTGTAACTAGCAAATAT-TGTAAGCATTATTACATAAGCACCTCTTAAGAAATAACA--ATATATAT-TATTATCTATTGG-TTTGTTGC-AAGCATAAGCCTTTGTTTTACGA--GGCCACATAGCATTTGCTCTTTAAATTGAATGTTCATAATAAATTCACAGCGTATAATGGTAAACTTT-AAAGTTTACTATATTTATATAAAAAGAAACAATGA-ATAGG-AC-ATTAATGATGATATAA-GG-TAACCACAAAGCAAAAACCAAGTTAAGGTAAATTAATTTTC-TATCTAAGACTTGAACTTAGATC-AAATATTAGAAGTATTCTGCTCTACCATTGAGCTAATAAGAAATTTTGACAAAATGTTATAAATCTTCCTTATC-TATTTTCATATTTATATATGAAAAAAAAACAAGAAAAACAATTGTCTGTGTTGCTT-T-TAAGAAAACA-GCTGTGTTGCTTTTTT-TAAGGAAAACAGCATGAGCCTATTTTTTATTTAACTAATATAGCAACATTAAGCCTTTCACTTTTTAACTATAG-TATAAACTAGAATAATATAAACAGTGAAACACTATTCATATTTTTT-ATTTTATCTATAGTTTTAAGGGCCAATTTAGTCCTATATAACTCAACTTTATCATCATTTTTCAAAGCGTTATTAAGATGTTT-AA-CAACTTTCATTTGGGTTGTTTCTGGCAAATTCTATAAAAGTTTCCTTTTG-TCAGGATTAAACCAACGTTCCTTAAGCATAAAGCGAAACTCAGGTCTATGATCGCCAAATAAATGTTTATACTGTTCAACATGTTTTGCTTTTTCACTATGCCATAACTCATCCAGATGTTTACCTAATTCCCCAAATTCATTTAATGGTGGTTCTTCAGCATCTAGAGT-GTAATCATATCTAGCCCCAAACCTTTATCTAGACAAAAAA-TAATAGTCAATAAA-AATGCATAG-CCTATAAACTTTACGATACCTCTAAAAATAC-ATACATTATATTAAGTGAGAAAGCTCAACTATAGCCCTGTCATAAAACCGTAACTAGAGCAAATATTACTAAAATAAGTATGCTCATGTCTATAGAATAAACATAAGGCATTAAAAGATATGATATTAAACCAATCAATATGTATAAGGCATAAGTGGTTATAACACCGCTGTCTAATTTGCTTAAACTTATGCTCAATTTAACTAACCCTATTTCCAGCCCGTACGGGCCTAGCAATTCCACCGACCCTTTATCTAAGGACTTCACAGTTTGTCCTCCTAATTTAAAAATAA-ACGAGT-ATATATCTATTATAATATAATTCTATTAAAAACCGTTGGTTAAAAAAACTAAA-ATATTGTAACCTAGTCTACTAAATTTGAAATAAATAAGTGTTTT-GGTGTAAATTCAGGTAATATTAAAGAAAAAACTGTTAATA-GATTGTTAATAATAAAGGCAATAGTTTAAACAGGGTAGGCACAGCGAATTCAGTATCTAGCATAATTTCATGTA-AGGATGTAT-AATAAGCTATTATCGGAAAAAAAAGCGGAAGCCAACCCTAT-AAAATGTCTCTGCTTATATAACCAAAAAATATAGAAAAAACAGCCAGAATTATTAAAGG-AAACTCATAAAGATATCACCTTC-TGTGCATTTTTGTAATTAGT-AGAGGTCCATTAGCATTAGTTAAAAAGGTTAAGTATAAAACTTTAACTGAGTATAAAGTGGTAAACATAGCACCAATAGTTGCTATGAAATATACAACAATACTAGAAAAATGGAACTGTCCGTAAGCAGATTCAAGTATAAGGTCTTTAGAGTAAAAACCAGTCATAAAAGGAAAAGCTACTAAACTAAGAGAAGCTATTAGCATAACTGAATAAGTTAAAGGTAAAAAAGCTACTAG-CCACCATATTTTCTAAAATCTTGGTTATCAGCTAC-GCATGTATTAC-GC-CCAGCACCTAAAAATAA-AGTCCTTTATAAAAAGCGTGATTAACTAGATGAAATAAAGCAACGTTATATGAGGATAGACCCACTGCTATTACCATCATACCCAA-TGACTCATAGTAGAATA-GCTATAAC-TTTTT-ATATCTTGCTGGAATAAACC-ACTAGAGAACTAAATAC-GTAGTGATACTACCTATTCA-AAACAA-CAATTAAAACTGTTG-ACTATATTCTATTAAAGGAGATGCTCGTATTAATAAATAAACCCCAGCTGTAACCATTGTGGC-GCATGTATTATCAGAAAATT-ATGCAAGAGGTAACCAAATATGAAGACCAATTTGGGAACTTTTAGCCATAGCTCC-ATTAATAAACAAATACCAATAATAGTAACAACATTAGCATTTACATATGGAGCTAATGAAAATACGGTAGAATAATCTAAATTACCAAATGTTCATATCATAGCAAACATACCTATTGTTAAAAGGCAATCACCCACCCTGTTAGTTAAAAAAGCAGACATAGAGCTTTGGTTGGCTGCTATTCTAGTGAATCAAAAACTTACTAAAAGATAAGAGCAAACCCCCACACCTTCTCAACCCACAAACATTAATAAAAAGTTATTTGCTGTTACAAGCACAATCATCATAAAAGTAAATAAACTTAAATAACTAAAAAATCTT--GTAGCATTA-CTATGGAATATATATGCACTAAACAAGAAACTATTAGTACAGGTATTAACATAGAAACTGTTAAAGAATCGTAATTAAATGATCATATCACATTAAGTGATTCAGAATCGATTCATCTAAATAATGAAAATGATACAGCTACATTATTTAAACCAACCTCAAAAAAACCAATTGTTGCCATAAATGTTGTTA-TATTACAGATATACATGTAATTAATTGCGCTCCGCTAACTCCAACTTTTCTACCAAAAAAACCGGAAACTATTGAACCTAATATGGGTAA-ACGATTATGGCTAGATACATTATTTAAACTCTATTGCTATACTTCCTCTTCGTTTTCCCCCTTTACCCTAGAAATTCTTCTGTT-CCTTAGGTTGGCTGGGGTATTCACATAACTTTTACATTATGCCTGACTATATCTTAAGCAAATAATAT-GT-TTCTAGT---A-AAAAAAA-GGCCTGAAGAAAATGTATATAATTATTTACCAACCTACATTTAGTCGATGAACTGCGCACCATACGTTTATTTGATTGT-GGTGTTTGGCTGCGGATTATCTATTTCATTTCTTCATACAAACCGTTTTTACC-TACAACGAGTCATTACCTGTTCCATTAAATACATTACT-T-TTAACTTGGTAGATTTGCCTTTAAGACTTTCCCGCAATTTGAAGGTTTTGCCATACTTAAACTATGACTAGGCAGAGGTTCACTCTACCTTTTTTGATCTAATTTCTCTGTGCCTATAATAACACTGTGATTATTTGTGTGCG-AGC-TGCGG-GCAAGCCTTATT-GAGT-A-GTGCTGT-ATTATTTTTTTTAATTGTAAAATTTGTTT-AA-CTTATGCCA-----------------TTTATTTTTAATGATA---GCCGCATT-TTG----AAGTGCTTTTACCCTAATATAACATGTTTATTAAAAAAAGGTATGACATATTTAATTATAAGATCAA-TTTTGTAACAAGAAATTCACATAATGCACGTTTTTTATAATTCAC-ACT-TA-CACCACCAAATAAATTAAATAGACCCTTTAATATTGAATCTCTTGAAT-T-GGCCTATT-AAAAACGTAATTAAACGGATAAACCACTCTTAGTTTTAGATTATT--ACAGCAATAAAAAA-TTAGA-TTTCCGGTAGAAAATCCTGCT-CTCAT-CGG-ATGT-AGTTATTATATACTGTATTACATTTACTAT-A-TTTATA-TTTTTTTTTAGGAATAGTCTTAGAAAATG-TTTGTTTAAATCACTAGATAAA-CTAAGTTAAGAGAGGCCCTAAGCTTCACTATTTTTTCTATACCCTTTATAAAATTATGTTATTTATTTAATATAAATAAAACAATTTTTTTTAATAAAAGGTAGTGTGAATGTTTTTTGGTTGTTACAGGGTGCTTATCGGAATGAAAAATAGTTACCTTAGCTAGATCTTTTAAAGTAGTAACTCTAAATTCTACAGCTGAAGTCTTATTAGGTTTAGACACATAACCTCACCGTAAAATTCTTGCACTGACACAATTAAAGCTCTATCTATTTCATGCTTTTTTATTTGAACTAAGGCTTGAGGGTTCCATCCTGTAGAATATCCAGAATTTATTATAACTGTAACTACAAAAGAACAGTCGGCGTCGATAAGCCCAGTAATAAATAAAGGATGAATGTGTGAATTTTTCTGTGAAGTTTGCTTAGTAGTATTGTTAATTATGTTACTGATGCTACGCATCGCGATTGTAGTATAACTTCTAGCTGCATTTTCAGAGTTAAACTTTTTTACGCTATTCGAA-AAGTCTTATGCCCACAGGTTACAC-GGTTAA-ATCAGAGAACAGTTTAATCTATAAAAAGCTACTAATATACCTAAACCAATAGCTGATTCTGCGCCAGCTATGGCTATTACATAGATAGC-TA-GTTTGTCCTAATATATCATCAAAGCTAAGTGAACTTACCAATATTAAAAA-GTAATAGCTAAAAGCATTATTTCTATAGAAATAAGCATTAAAATTATGTTTTTTCTGTTTA-AACGAAACCTAAAATTCCTATTAAAAATAGTATTAGTG-TAAATTCATTTTTGTTATTATATAT-TCTAAATGTGTGT-ATACATAT-TTTATCCTATATGTATTA-TAACCTATGTGATTAACTATT--TAACTAT--GATAAAAACAAACTAAAATTAACAATATCCGCGTATTTTTATTTACAAAT----A-GCAAACATGAA-AGTTAAATAAAGATTATATGTTTATAAGC-GTTAACAAAAATACAA-TACTATAATCCACCCA-ATT-TTTTTAAACTTTAGCTGA-ATGT-TTAAGTTATATATA--GGTATAAGGTTAAGATGTGTTTTT-AAACAATGGCTAT-TAAAT----TAAG-AGACAAAAGCATAAACTATGCTTTAATATACTAGGGGGCTTTAGGACTTA-AAAGCATACGCTATAACATTTTTCATGCT-TATACCATATAAACCCTTCTCCCCCTTATACCCTATCATTTACAGTT-AAAGGTA-ATGATAAG-CACCTGT-TTTCCGCTTAAGGGATTT-TGTCT-TA-TTATATAAACACAAGTTAACAGTAAA-CCATTCACCTAT-TTCTATCAGTTACATATCTTCGATAATTATAAAAATATACTAGATACC-ATTAAAATAGTTTTATCTTAGGAT--ACATGCCATTGTACTTTACGCACACTTTTTTATTGCAATTAAGATT-AAGAAATTATTTGCGTTATAAGTG-TAAGCTGGTTGACCGCTTAACTCTTTTAAATATATACAAA-AGTATAACTGGCATG-TAAACCTTAGTTCACTACTTACAACACTAAGATAG-AGGACAAGGTC-ATACA-CACATACAAATATAGTTTTATTGCGCCCT-TACAAGTAAAGTAAAATATAGTTATACACATGGCAAAT-TTAGCTCTTTTACCGTATAACAGTGGTATTAGGGCAAAAATTAAATCTTTTGCTGTTAACATAAAGCATGCTTTATTCTGGCGAGTTATTAAAAGCTATGTTTAATAACTCTGAATTTATAGTACAGTAT--TA-GATA---TACCGGTTAGCGCTACATAAC-G-TAGGTGGTATAAAGTGAAGATTCTT-TT----ACTCCTTTAAAAGC-TATCATAAT--TTT-ATATGTGTA-CTA-TA--ATAG-AGGCTTTACA-C--GTTGTGTC-TGTTTCCTG-GTTAGAA-GCAGTCTTTGATTACATATATTTTCTTGTTCT-ATAAATAACATCTTAATTCCCTGTAATTTTACCCC-AT-CCCC-TGTAAAAACCTTGGTT--TACC-C---GTTTTTTACATG-TAGGCAGAAAGGGGAGCAGTA-CTCTAGTATCTATATTT-TTT-ATCAA-AAATTCTTTTAGTTTTACATGATAATGACACCTCCTATTATGTCCTGCTCGTAC-GA-TCAGCTGTTACAAGTAAAAAGTTTATTATTCTAAGGGCATCCCT-CAA-ATGACTG-A-AGGTAAACTCACAAAAGCATGAGGCTTAGGTGGGC-GTTTAAT-CTCACTCTAAAGAATTAAATGACCTAGTAAGGTGTGTTTGTAATAAGTCATAATAGAATTGAGGAGTTAATCAGGGATAATTTGATGTAGATTTACCCTCTACTAACTGAACATATAATATGTATAAAAATAACCATGTAGCAATTACACT-ATTATTGATCCTAAACTACTCACTAGATTTCAGCCAGCAAAGGCATCTGGATAATCACTTATCCTTCTAGGCATACCTTGGAGCCCCAAGAAATGTTGTGGGAAAAATGTAACATTTACCCCGACAAATAATATTCAGAAATGCGCTTTAGCCCCTGACTTGTTATAGTCTAGACCTAAAATTTTAGGTATTCAAAAATATCATGCACTGTATAGTGCAAATACGGCACCCATTGATAATACGTAGTGGAAATCTATCT-AT---T-TCGTGGAATGCTATGTCCAATGAAGCGTTAGCTAAAACTACT--A-TTAATCCTCCAACGGTGAACATAAATACAAACCCTAATGCAAAAAGCATAAATGGTGTTAGTAAGAACGATCC-CCATGACATGTAGCTATAGGTCTTAATGAACCAACTGAATATTTTAATACCAGTAGGTACAGCTATAATTAGTGTAGCAGCCGTAAAATACGCTCTTGTCATT-AATTTTGGACAGTATCTTA-TCAGT----TTACAG--TGACTTCTTGCGTACTTGTCTCTGAGGATCCTTTAGTTGCAATACTTTT-ATCTTAGTTATACCTTTTACTT--AAGTG-TG-CC-TT-GTTA-CATAATGTACACTTTTCTGAATTT-AAATAATTTACATA-TTACCTGCAAACAC-TTA-ATGTATCAAAATAATTAATTA-AACCTGTGC-GTTTTAAACCCTGTA-TTTTGTAGCA-CATAT--CGGTGTT-TA-TGAGAAAG-TTACCCATTTTAAC-GTATCATATA-AAGTTTTAAAGGTA-AACGTCATT-TGTTTTAAAGAAAA-TCTAATCT-ACACTA-ATCCCGTTTTATGTGTTGCTAGTCAATAATTATCTAATGACAAACAATTTAA-GGTGGTAATAT--TATAATTAAAATCTACAT-ATAATTGTG-TTAAGTAATTGTTCATA-TTAGGT-TACTTACAA-TTTACCATT-A-TAAAGATAAAATGTATGATAAACCTTTTGCATTTTTACAAATGTACCTAACTGCTTTTTTGTTCTTAATTTTGTATACATTACCAT--C-TATTCGTTTTTT-ATATAGTAAGC-AGTGCTACATCGTTTT-AG-AAAAA-GATGT-TAACTGCTTTTTACCAAATCAACC-TC-CCTTCTAT-AA-CCAG-TAAAAAATAACC-AACTCA-TATC-GTAAGGTAAG-TTTATGTTTAGATACATGTTCAGAAA-AGAAA-AAG-T-AGTATAACTATTATAAGTATTTTTAGTGTCAGCCGTAGCATTTGTA-TAAAACCAAAGTTTCCTGCTGATTGTCCTGGTAATTTATTAAAAGTAGATTTTTCCTAACGCAATAAATACGAGTGGACCACTTATACAGGGGTTTCCAGCATTTAGCAAGATTTTTACCGTGAACACAATTTTATCCACGTCTAGACCTACACTATACATGTGATGGCTTCACACTACAAAACCTAACACACCAATGGACATCA--G----T----C-AGGTAACCAAATACACTTTTGTTTGAACTTGCAGAGATAGTGGTACTAATTACACCAAA-CCTGG-ATGATTAA-ATATA-ACTTCGGGTGTAATCTAGGGTA--A-AAAATCAGAAAAGATGTTGATATAAAATAGGATCACCACCACCAGCTGCTTCAAAAAAAGATGTGTTGAAATTTCTATCAGTTAATATCAT-GTAATACCC-TTG-------------------------GTTTCCAGCA---AGCCA-ATTTAAAGCCGGCAGTA-T-TTACCGGCTAAAAC-GGTAGAGATAACAATAATAGAACTGCTGTAATAACAACAGCTCACCCAAATAAAGCTAGTTTATGTAGTCTAATACCTGGGCTTCTCATGTTTAGAATTGTAGTTATGAAGTTCATTGCCCCCAATAAGCTACTTACACCCGAAAGGTGTAAAGCAAAAATGGCTAGATCTACGCT-GGTCCACTATGACTTTGTATTCCAGAAAGGGGTGGATAGCAATTGCGTTGGTAACCTC-TTTTTTTTCTTAT-GCCTGCTCCGCTTTTTT-TTTTTTCATGA-TGAAAAAGGGGAGCATA---CT-AGAAAAATAGAAACTCTCGTTACACTCAATAGATTTCTCTATTGTTCGGACTATACCTTCATCCTAATAACATTTGAAAATTCTTTTTACACAATTTCCA-TAAAGTTTTTCTGATTTT-CG-ATAAGCTCTCTTGTTTCATTTAATTTCTCATAATTACCTTTATTTTTACTGTAAGCCCTCGCTCATACTTTATATTCTAAGGATTTTACCCCCTTCATTGTATCTTTAAAATAAGTAATTATATTTTCTATAGCCCTAGAATTAGTCGTGTCTAAAAGATAATAGTTGTGTAACTCTTTGTATTTAACTGGGTTAGGTATATGAAGTGTTAAACCTATAGCTTGTAAAACTATTTCGTCTAATTTTTGAGTTAAGCCAAAACCGTGTACTGTTCTTTTAGCTGTTTTGCTAGTTAAGTAAAAACTTCCTTCTGCCTCAATAAAGCCTACT-TTCAAGGTTTACTCACTATATTACTAATAGAGTTTACACTTTTTAAGGGTAAACAAATAT-AGCCCATGCTGGTGATTTGTAATTACTCG-TACTATAGAATTTTTTAATTTTAAAAGTTTAAT-TCCTTTACTTCCTTAGTTAAATCTGGGTTATTTAATAC--T-AGGGCC
[truncated: 1,769,958 more chars]
