# Supplementary material for: Providing Scale to a Known Taxonomic Unknown—At Least a 70-Fold Increase in Species Diversity in a Cosmopolitan Nominal Taxon of Lichen-Forming Fungi
Source: J Fungi (Basel). 2022 May 8;8(5):490. doi: 10.3390/jof8050490 (PMC9146994; doi:10.3390/jof8050490)
Supplement: Supplementary file 1 [file jof-08-00490-s001.zip › S1_specimens_list_R2.xlsx]

## Sheet: working_database
Voucher Number	Herbarium	DNA Number	family	Genus	SpeciesASAP	morphological ID	Country	State/Province	Localiity	Date (day/month/year)	Lat.	Lon.	Altitude	Collector (Last Name, First Middle)	Additional Collectors	location code	ITS	nuLSU	RPB1	RPB2	mtSSU	SRA Accession Number
JN873865	GenBank	JN873865	Lecanoraceae	carbonea	sp	sp	NA	GenBank seq	-	-	-	-	-	-	-	NA	JN873865	-	-	-	-	-
AY541239	GenBank	AY541239	Lecanoraceae	carbonea	vitellinaria	vitellinaria	NA	GenBank seq	-	-	-	-	-	-	-	NA	AY541239	-	-	-	-	-
JN873869	GenBank	JN873869	Lecanoraceae	carbonea	vorticosa1	vorticosa1	NA	GenBank seq	-	-	-	-	-	-	-	NA	JN873869	-	-	-	-	-
JX036052	GenBank	JX036052	Lecanoraceae	carbonea	vorticosa1	vorticosa1	NA	GenBank seq	-	-	-	-	-	-	-	NA	JX036052	-	-	-	-	-
JX036053	GenBank	JX036053	Lecanoraceae	carbonea	vorticosa1	vorticosa1	NA	GenBank seq	-	-	-	-	-	-	-	NA	JX036053	-	-	-	-	-
JX036054	GenBank	JX036054	Lecanoraceae	carbonea	vorticosa1	vorticosa1	NA	GenBank seq	-	-	-	-	-	-	-	NA	JX036054	-	-	-	-	-
MK970656	GenBank	MK970656	Lecanoraceae	carbonea	vorticosa1	vorticosa1	NA	GenBank seq	-	-	-	-	-	-	-	NA	MK970656	-	-	-	-	-
JN873870	GenBank	JN873870	Lecanoraceae	carbonea	vorticosa2	vorticosa2	NA	GenBank seq	-	-	-	-	-	-	-	NA	JN873870	-	-	-	-	-
JN873866	GenBank	JN873866	Lecanoraceae	carbonea	vorticosa3	vorticosa3	NA	GenBank seq	-	-	-	-	-	-	-	NA	JN873866	-	-	-	-	-
JN873867	GenBank	JN873867	Lecanoraceae	carbonea	vorticosa3	vorticosa3	NA	GenBank seq	-	-	-	-	-	-	-	NA	JN873867	-	-	-	-	-
JN873868	GenBank	JN873868	Lecanoraceae	carbonea	vorticosa3	vorticosa3	NA	GenBank seq	-	-	-	-	-	-	-	NA	JN873868	-	-	-	-	-
JN873871	GenBank	JN873871	Lecanoraceae	carbonea	vorticosa3	vorticosa3	NA	GenBank seq	-	-	-	-	-	-	-	NA	JN873871	-	-	-	-	-
JX036120	GenBank	JX036120	Lecanoraceae	carbonea	vorticosa3	vorticosa3	NA	GenBank seq	-	-	-	-	-	-	-	NA	JX036120	-	-	-	-	-
MK208735	GenBank	MK208735	Lecanoraceae	carbonea	vorticosa3	vorticosa3	NA	GenBank seq	-	-	-	-	-	-	-	NA	MK208735	-	-	-	-	-
MK208767	GenBank	MK208767	Lecanoraceae	carbonea	vorticosa3	vorticosa3	NA	GenBank seq	-	-	-	-	-	-	-	NA	MK208767	-	-	-	-	-
MK208787	GenBank	MK208787	Lecanoraceae	carbonea	vorticosa3	vorticosa3	NA	GenBank seq	-	-	-	-	-	-	-	NA	MK208787	-	-	-	-	-
MK970654	GenBank	MK970654	Lecanoraceae	carbonea	vorticosa3	vorticosa3	NA	GenBank seq	-	-	-	-	-	-	-	NA	MK970654	-	-	-	-	-
MK970655	GenBank	MK970655	Lecanoraceae	carbonea	vorticosa3	vorticosa3	NA	GenBank seq	-	-	-	-	-	-	-	NA	MK970655	-	-	-	-	-
MK208734	GenBank	MK208734	Lecanoraceae	carbonea	vorticosaCF	vorticosaCF	NA	GenBank seq	-	-	-	-	-	-	-	NA	MK208734	-	-	-	-	-
MK970657	GenBank	MK970657	Lecanoraceae	carbonea	vorticosaCF	vorticosaCF	NA	GenBank seq	-	-	-	-	-	-	-	NA	MK970657	-	-	-	-	-
AF070029	GenBank	AF070029	Lecanoraceae	lecanora	ch01	chlorophaeodes	Sweden	GenBank seq	-	-	58.79	12.19	-	-	-	europe - Scand	AF070029	-	-	-	-	-
AY398704	GenBank	AY398704	Lecanoraceae	lecanora	ch01	chlorophaeodes	Sweden	GenBank seq	-	-	58.79	12.19	-	-	-	europe - Scand	AY398704	-	-	-	-	-
AF159927	GenBank	AF159927	Lecanoraceae	lecanora	ch02	chlorophaeodes	Norway	GenBank seq	-	-	58.79	12.19	-	-	-	europe - Scand	AF159927	-	-	-	-	-
HQ650678	GenBank	HQ650678	Lecanoraceae	lecanora	co01	concolor	unknown	GenBank seq	-	-	-	-	-	-	-	unknown	HQ650678	-	-	-	-	-
AF070037	GenBank	AF070037	Lecanoraceae	lecanora	co02	concolor	unknown	GenBank seq	-	-	-	-	-	-	-	Europe - unknown	AF070037	-	-	-	-	-
LLJ 20-1	KUN-L	92_LLJ20_1	Lecanoraceae	lecanora	di	dispersoareolata	Switzerland	Valais	Saas-Grund, Hohsaas Mt.	2020-09-10	46.823	7.5934	3201 m.ASL	L. J. Li	-	Europe - Alps	ON179980	ON180240	ON217695	-	ON180357	-
AF070016	KUN-L	AF070016	Lecanoraceae	lecanora	di	dispersoareolata	Austria	GenBank seq	-	-	-	-	-	-	-	Europe asutria	AF070016	-	-	-	-	-
DQ534484	GenBank	DQ534484	Lecanoraceae	lecanora	fu01	fuscobrunnea	Antarctica	GenBank seq	-	-	-	-	-	-	-	ant-unknown	DQ534484	-	-	-	-	-
GU170839	GenBank	GU170839	Lecanoraceae	lecanora	fu01	fuscobrunnea	Antarctica	GenBank seq	-	-	-	-	-	-	-	ant-unknown	GU170839	-	-	-	-	-
GU170840	GenBank	GU170840	Lecanoraceae	lecanora	fu01	fuscobrunnea	Antarctica	GenBank seq	-	-	-	-	-	-	-	ant-unknown	GU170840	-	-	-	-	-
JN873872	GenBank	JN873872	Lecanoraceae	lecanora	fu01	fuscobrunnea	Antarctica	GenBank seq	-	-	-	-	-	-	-	ant-unknown	JN873872	-	-	-	-	-
JN873873	GenBank	JN873873	Lecanoraceae	lecanora	fu01	fuscobrunnea	Antarctica	GenBank seq	-	-	-	-	-	-	-	ant-unknown	JN873873	-	-	-	-	-
JN873874	GenBank	JN873874	Lecanoraceae	lecanora	fu01	fuscobrunnea	Antarctica	GenBank seq	-	-	-	-	-	-	-	ant-unknown	JN873874	-	-	-	-	-
JN873875	GenBank	JN873875	Lecanoraceae	lecanora	fu01	fuscobrunnea	Antarctica	GenBank seq	-	-	-	-	-	-	-	ant-unknown	JN873875	-	-	-	-	-
JN873876	GenBank	JN873876	Lecanoraceae	lecanora	fu01	fuscobrunnea	Antarctica	GenBank seq	-	-	-	-	-	-	-	ant-unknown	JN873876	-	-	-	-	-
JN873877	GenBank	JN873877	Lecanoraceae	lecanora	fu01	fuscobrunnea	Antarctica	GenBank seq	-	-	-	-	-	-	-	ant-unknown	JN873877	-	-	-	-	-
JX036118	GenBank	JX036118	Lecanoraceae	lecanora	fu01	fuscobrunnea	Antarctica	GenBank seq	-	-	-	-	-	-	-	ant-unknown	JX036118	-	-	-	-	-
MK208710	GenBank	MK208710	Lecanoraceae	lecanora	fu01	fuscobrunnea	Antarctica	GenBank seq	-	-	-	-	-	-	-	ant-unknown	MK208710	-	-	-	-	-
MK208714	GenBank	MK208714	Lecanoraceae	lecanora	fu01	fuscobrunnea	Antarctica	GenBank seq	-	-	-	-	-	-	-	ant-unknown	MK208714	-	-	-	-	-
MK208720	GenBank	MK208720	Lecanoraceae	lecanora	fu01	fuscobrunnea	Antarctica	GenBank seq	-	-	-	-	-	-	-	ant-unknown	MK208720	-	-	-	-	-
MK208724	GenBank	MK208724	Lecanoraceae	lecanora	fu01	fuscobrunnea	Antarctica	GenBank seq	-	-	-	-	-	-	-	ant-unknown	MK208724	-	-	-	-	-
MK208726	GenBank	MK208726	Lecanoraceae	lecanora	fu01	fuscobrunnea	Antarctica	GenBank seq	-	-	-	-	-	-	-	ant-unknown	MK208726	-	-	-	-	-
MK208732	GenBank	MK208732	Lecanoraceae	lecanora	fu01	fuscobrunnea	Antarctica	GenBank seq	-	-	-	-	-	-	-	ant-unknown	MK208732	-	-	-	-	-
MK208752	GenBank	MK208752	Lecanoraceae	lecanora	fu01	fuscobrunnea	Antarctica	GenBank seq	-	-	-	-	-	-	-	ant-unknown	MK208752	-	-	-	-	-
MK208760	GenBank	MK208760	Lecanoraceae	lecanora	fu01	fuscobrunnea	Antarctica	GenBank seq	-	-	-	-	-	-	-	ant-unknown	MK208760	-	-	-	-	-
MK208765	GenBank	MK208765	Lecanoraceae	lecanora	fu01	fuscobrunnea	Antarctica	GenBank seq	-	-	-	-	-	-	-	ant-unknown	MK208765	-	-	-	-	-
MK208773	GenBank	MK208773	Lecanoraceae	lecanora	fu01	fuscobrunnea	Antarctica	GenBank seq	-	-	-	-	-	-	-	ant-unknown	MK208773	-	-	-	-	-
MK208774	GenBank	MK208774	Lecanoraceae	lecanora	fu01	fuscobrunnea	Antarctica	GenBank seq	-	-	-	-	-	-	-	ant-unknown	MK208774	-	-	-	-	-
MK208784	GenBank	MK208784	Lecanoraceae	lecanora	fu01	fuscobrunnea	Antarctica	GenBank seq	-	-	-	-	-	-	-	ant-unknown	MK208784	-	-	-	-	-
MK208799	GenBank	MK208799	Lecanoraceae	lecanora	fu01	fuscobrunnea	Antarctica	GenBank seq	-	-	-	-	-	-	-	ant-unknown	MK208799	-	-	-	-	-
MK208803	GenBank	MK208803	Lecanoraceae	lecanora	fu01	fuscobrunnea	Antarctica	GenBank seq	-	-	-	-	-	-	-	ant-unknown	MK208803	-	-	-	-	-
MK208804	GenBank	MK208804	Lecanoraceae	lecanora	fu01	fuscobrunnea	Antarctica	GenBank seq	-	-	-	-	-	-	-	ant-unknown	MK208804	-	-	-	-	-
MK208806	GenBank	MK208806	Lecanoraceae	lecanora	fu01	fuscobrunnea	Antarctica	GenBank seq	-	-	-	-	-	-	-	ant-unknown	MK208806	-	-	-	-	-
MK208807	GenBank	MK208807	Lecanoraceae	lecanora	fu01	fuscobrunnea	Antarctica	GenBank seq	-	-	-	-	-	-	-	ant-unknown	MK208807	-	-	-	-	-
MK208809	GenBank	MK208809	Lecanoraceae	lecanora	fu01	fuscobrunnea	Antarctica	GenBank seq	-	-	-	-	-	-	-	ant-unknown	MK208809	-	-	-	-	-
MK208810	GenBank	MK208810	Lecanoraceae	lecanora	fu01	fuscobrunnea	Antarctica	GenBank seq	-	-	-	-	-	-	-	ant-unknown	MK208810	-	-	-	-	-
MK208816	GenBank	MK208816	Lecanoraceae	lecanora	fu01	fuscobrunnea	Antarctica	GenBank seq	-	-	-	-	-	-	-	ant-unknown	MK208816	-	-	-	-	-
MK208817	GenBank	MK208817	Lecanoraceae	lecanora	fu01	fuscobrunnea	Antarctica	GenBank seq	-	-	-	-	-	-	-	ant-unknown	MK208817	-	-	-	-	-
MK970660	GenBank	MK970660	Lecanoraceae	lecanora	fu01	fuscobrunnea	Antarctica	GenBank seq	-	-	-	-	-	-	-	ant-unknown	MK970660	-	-	-	-	-
MK970661	GenBank	MK970661	Lecanoraceae	lecanora	fu01	fuscobrunnea	Antarctica	GenBank seq	-	-	-	-	-	-	-	ant-unknown	MK970661	-	-	-	-	-
AF070022	GenBank	AF070022	Lecanoraceae	lecanora	in01	intricata	Austria	GenBank seq	-	-	46.9597	13	-	-	-	Europe - Alps	AF070022	-	-	-	-	-
AY398703	GenBank	AY398703	Lecanoraceae	lecanora	in01	intricata	Austria	GenBank seq	-	-	46.9597	13	-	-	-	Europe - Alps	AY398703	-	-	-	-	-
KY266975	GenBank	KY266975	Lecanoraceae	lecanora	in01	intricata	Norway	GenBank seq	-	-	70.535	29.694	-	-	-	europe - Scand	KY266975	-	-	-	-	-
ZYY135	KUN-L	P222_ZYY_135	Lecanoraceae	lecanora	in01	intricata	Austria	Salzburg	Lungau, Eastern Alps, Niedere Tauern, Schladminger Tauern, Weißpriachtal NW of the village Mariapfarr, a short distance S of Lahnbrücke	2019-09-03	47.2217	13.6567	1280 m.ASL	Y. Y. Zhang	-	Europe - Alps	ON179981	-	-	-	-	-
R.T. McMullin 13834	CANL	tm13834a	Lecanoraceae	lecanora	in01	intricata	Canada	Quebec	Parc National de la Gaspesie, Mont Olivine, along main trail between the parking lot and summit, in mature conifer-dominated mixed-wood forest (summit is not above tree-line)	2012-07-02	48.8919	-66.1097	430 m.ASL	R. T. McMullin	-	Cana - Atlantic	ON179982	-	-	-	-	-
R.T. McMullin 17204b	CANL	tm17204b	Lecanoraceae	lecanora	in01	intricata	Canada	Newfoundland	Labrador, Labrador, Division 10, Happy Valley Goose-Bay Region, Birch Brook Nordic Ski Lodge, off Hwy 520, across from Christian Youth Camp, on Goslin View Trail, on rock outcrop in boreal forest dominated by conifers.	2016-09-10	53.4376	-60.3839	80 m.ASL	R. T. McMullin	-	Cana - Atlantic	ON179983	-	-	-	-	-
KY266891	GenBank	KY266891	Lecanoraceae	lecanora	in02	intricata	Norway	GenBank seq	-	-	70.117	29.2	-	-	-	europe - Scand	KY266891	-	-	-	-	-
Wang & Wang 15-49218	KUN-L	S272_15_49218	Lecanoraceae	lecanora	in02	intricata	China	Taiwan	Nantou Co., Hehuan Mt.	2015-09-23	24.1354	121.288	3085 m.ASL	Li S. Wang	X. Y. Wang	CHINA-Taiwan	ON179984	ON180241	-	ON217582	ON180358	-
J.M. Saarela et al. 3614b	CANL	tm3614b	Lecanoraceae	lecanora	in02	intricata	Canada	Nunavut	Kitikmeot Region, Coppermine River, confluence of Coppermine and Big Tee Rivers, on granite/gabbro outcrops in dry spruce forest.	2014-07-07	66.9641	-116.357	265 m.ASL	J.M. Saarela et al. 3614b	-	arct-nunavut	ON179985	-	-	-	-	-
Flakus:29565b	KRAM	FL29565b	Lecanoraceae	lecanora	in03	intricata	Bolivia	La Paz	Bautista Saavedra, Área Natural de Manejo Integrado Nacional APOLOBAMBA, road Pelechuco - Charazani, close to Apacheta	-	-14.8075	-69.1347	4262 m.ASL	Flakus:29565b	-	Bolivia	OL604030	OL663890	OK665550	OK665617	OL604112	-
Wang et al. 20-66584	KUN-L	267_20_66584	Lecanoraceae	lecanora	in04	intricata	China	Sichuan	Aba, Hongyuan Co., Rangkou Vi.	2020-09-04	32.2293	102.595	4264 m.ASL	Li S. Wang	Y. Y. Zhnag, M. Ai, L. T. Wang, C. M. Xie, S. Q. Wang & G. H. Zhao	CHINA-Sichuan	ON179986	ON180242	-	ON217583	ON180359	-
Wang et al. 20-66611	KUN-L	268_20_66611	Lecanoraceae	lecanora	in05	intricata	China	Sichuan	Aba, Hongyuan Co., Rangkou Vi.	2020-09-04	32.2288	102.595	4289 m.ASL	Li S. Wang	Y. Y. Zhnag, M. Ai, L. T. Wang, C. M. Xie, S. Q. Wang & G. H. Zhao	CHINA-Sichuan	ON179987	ON180243	ON217696	ON217584	ON180360	-
LLJ 20-37	KUN-L	117_LLJ20_37	Lecanoraceae	lecanora	in06	intricata	Switzerland	Valais	Hannig	2020-09-11	46.656	7.5513	2284 m.ASL	L. J. Li	-	Europe - Alps	ON179988	ON180244	-	ON217585	ON180361	-
ZYY115	KUN-L	P229_ZYY_115	Lecanoraceae	lecanora	in06	intricata	Austria	Salzburg	Lungau, Eastern Alps, Niedere Tauern, Schladminger Tauern, Weißpriachtal NW of the village Mariapfarr, a short distance S of Lahnbrücke	2019-09-03	47.2217	13.6567	1280 m.ASL	Y. Y. Zhang	-	Europe - Alps	ON179989	ON180245	-	ON217586	-	-
ZYY134	KUN-L	P223_ZYY134	Lecanoraceae	lecanora	in07	intricata	Austria	Salzburg	Lungau, Eastern Alps, Niedere Tauern, Schladminger Tauern, Weißpriachtal NW of the village Mariapfarr, a short distance S of Lahnbrücke	2019-09-03	47.2217	13.6567	1280 m.ASL	Y. Y. Zhang		Europe - Alps	ON179990	-	-	-	-	-
Rodriguez-Flakus:3757	KRAM	FL3757	Lecanoraceae	lecanora	in08	intricata	Bolivia	La Paz	Los Andes, , below Tuni Condoriri, near EPSA station	-	-16.2183	-68.2239	4609 m.ASL	Rodriguez-Flakus:3757	-	Bolivia	OL603995	OL663863	OK665523	OK665594	OL604076	-
Flakus:29519	KRAM	FL29519	Lecanoraceae	lecanora	po01	intricata	Bolivia	La Paz	Bautista Saavedra, Área Natural de Manejo Integrado Nacional APOLOBAMBA, la Cumbre close to road Charazani-Pelechuco	-	-14.8028	-69.1808	4853 m.ASL	Flakus:29519	-	Bolivia	OL604031	OL663891	OK665551	OK665618	OL604113	-
Rodriguez-Flakus:3751	KRAM	FL3751	Lecanoraceae	lecanora	po01	intricata	Bolivia	La Paz	Omasuyos, , near Laguna Jankho Kkota, on road Lipichi-Penas	-	-16.07	-68.3164	4742 m.ASL	Rodriguez-Flakus:3751	-	Bolivia	OL603994	OL663862	-	OK665593	OL604075	-
Leavitt 21283	BRY-C	sl21283	Lecanoraceae	lecanora	po01	polytropa s. lato	USA	Colorado	Pitkin Co.; San Isabel and White River National Forests, Sawatch Range of the Rocky Mountains, at Indepence Pass along Colorado 82, in alpine tundra habitat.	2021-09-03	39.1073	-106.564	3700 m.ASL	S. Leavitt	-	intermount - SAWATCH	ON179991	-	-	-	-	-
Leavitt 21286	BRY-C	sl21286	Lecanoraceae	lecanora	po01	polytropa s. lato	USA	Colorado	Pitkin Co.; San Isabel and White River National Forests, Sawatch Range of the Rocky Mountains, at Indepence Pass along Colorado 82, in alpine tundra habitat.	2021-09-03	39.1073	-106.564	3700 m.ASL	S. Leavitt	-	intermount - SAWATCH	ON179992	-	-	-	-	-
KP314321	GenBank	KP314321	Lecanoraceae	lecanora	po02	polytropa s. lato	Svalbard	GenBank seq	-	-	78.2172	17.7543	-	-	-	arct-svalbard	KP314321	-	-	-	-	-
LICHN603_20	GenBank	KP314321	Lecanoraceae	lecanora	po02	polytropa s. lato	Svalbard	GenBank seq	-	-	78.2172	17.7543	-	-	-	arct-svalbard	KP314321	-	-	-	-	-
KP314322	GenBank	KP314322	Lecanoraceae	lecanora	po02	polytropa s. lato	Svalbard	GenBank seq	-	-	78.2172	17.7543	-	-	-	arct-svalbard	KP314322	-	-	-	-	-
KP314323	GenBank	KP314323	Lecanoraceae	lecanora	po02	polytropa s. lato	Svalbard	GenBank seq	-	-	78.2172	17.7543	-	-	-	arct-svalbard	KP314323	-	-	-	-	-
KP314338	GenBank	KP314338	Lecanoraceae	lecanora	po02	polytropa s. lato	Svalbard	GenBank seq	-	-	78.2172	17.7543	-	-	-	arct-svalbard	KP314338	-	-	-	-	-
KP314376	GenBank	KP314376	Lecanoraceae	lecanora	po02	polytropa s. lato	Svalbard	GenBank seq	-	-	78.2172	17.7543	-	-	-	arct-svalbard	KP314376	-	-	-	-	-
KP314461	GenBank	KP314461	Lecanoraceae	lecanora	po02	polytropa s. lato	Svalbard	GenBank seq	-	-	78.2172	17.7543	-	-	-	arct-svalbard	KP314461	-	-	-	-	-
McMullin 17629	CANL	tm10003202	Lecanoraceae	lecanora	po02	polytropa s. lato	Canada	Nunavut	Nunavut, Kivalliq Region, Arviat, low sand hills along coast east of hamlet, ca. 100 m. from houses.	2016-07-02	61.1052	-94.0437	5 m.ASL	R. T. McMullin	-	arct-nunavut	ON179994	-	-	-	-	-
R.T. McMullin 17629	CANL	tm17629	Lecanoraceae	lecanora	po02	polytropa s. lato	Canada	Nunavut	Kivalliq Region, Arviat, low sand hills along coast east of hamlet, ca. 100 m from houses	2016-07-02	61.1052	-94.0437	5 m.ASL	R. T. McMullin	-	arct-nunavut	ON179995	-	-	-	-	-
R.T. McMullin 17811	CANL	tm17811	Lecanoraceae	lecanora	po02	polytropa s. lato	Canada	Nunavut	Nunavut, Kivalliq Region, Arviat, Nuvuk proposed Territorial Park, South Point; on rocks in low sand ridge.	2016-07-05	61.0849	-94.0023	2 m.ASL	R. T. McMullin	-	arct-nunavut	ON179996	-	-	-	-	-
JN873881	GenBank	JN873881	Lecanoraceae	lecanora	po03	polytropa s. lato	USA	California	Tranverse Ranges	-	34.0508	-116.908	-	-	-	Intermount - PACIFIC	JN873881	-	-	-	-	-
Leavitt 20-098	BRY-C	sl20098	Lecanoraceae	lecanora	po04	polytropa s. lato	USA	Wyoming	Park Co., Beartooth Plateau, Shoshone National Forest, along Highway 212 (Beartooth Highway), ca. 1 km south of MT/WY border, along north side of highway (Collection Site No. 2). Low-growing Salix-dominated alpine tundra in granitic boulder field.	2020-09-05	44.994	-109.424	3100 m.ASL	S. Leavitt	L. St. Clair	intermount - BEARTOOTH	ON179997	ON180246	ON217697	ON217587	ON180362	SAMN27350991
Leavitt 20-101	BRY-C	sl20101	Lecanoraceae	lecanora	po04	polytropa s. lato	USA	Wyoming	Park Co., Beartooth Plateau, Shoshone National Forest, along Highway 212 (Beartooth Highway), upslope from Frozen Lake, on hillside above highway, on alpine turf and nearby rocky outcrops	2020-09-05	44.9602	-109.485	3150 m.ASL	S. Leavitt	L. St. Clair	intermount - BEARTOOTH	ON179998	ON180247	ON217698	ON217588	ON180363	SAMN27350990
Wang et al. 20-67481	KUN-L	11_20_67481	Lecanoraceae	lecanora	po05	polytropa s. lato	China	Xizang	Changdu, Mangkang Co., Quzika Vi.,	2020-09-25	29.1519	98.4052	4104 m.ASL	Li S. Wang	Y. Y. Zhnag, M. Ai, L. T. Wang, C. M. Xie, S. Q. Wang & G. H. Zhao	CHINA-Tibet	ON179999	ON180248	ON217699	ON217589	ON180364	-
ZYY103	KUN-L	P230_ZYY_103	Lecanoraceae	lecanora	po06	polytropa s. lato	Austria	Salzburg	Lungau, Tamsweg, Grossek-Speiereck	2019-08-31	47.1283	13.6503	1999 m.ASL	Y. Y. Zhang	-	Europe - Alps	ON180000	ON180249	-	ON217590	-	-
AF070017	GenBank	AF070017	Lecanoraceae	lecanora	po07	polytropa s. lato	GenBank seq	GenBank seq	-	-	-	-	-	-	-	Europe	AF070017	-	-	-	-	-
Leavitt 18-259b	BRY-C	sl18259bGENOME	Lecanoraceae	lecanora	po07	polytropa s. lato	USA	Utah	Grand Co., La Sal Range, Alpine Zone of the Southern Rockies, Manti La Sal National Forest, North of Burrow Pass and below Manns Peak, generally alpine turf, with limited talus material (laccolith of diorite porphyry); alpine habitat above timberline.,	2018-07-26	38.5089	-109.225	3540 m.ASL	S. Leavitt	-	intermount - LA SAL	MZ243597	ON180250	ON217700	ON217591	ON180366	SAMN27350992
Leavitt 18-304b	BRY-C	sl18304b	Lecanoraceae	lecanora	po07	polytropa s. lato	USA	Utah	Grand Co., La Sal Range, Alpine Zone of the Southern Rockies, Manti La Sal National Forest, North of Burrow Pass and below Manns Peak, generally alpine turf, with limited talus material (laccolith of diorite porphyry); alpine habitat above timberline.,	2018-07-26	38.5089	-109.225	3540 m.ASL	S. Leavitt	-	intermount - LA SAL	MZ243598	ON180252	ON217702	ON217593	ON180367	SAMN27350993
Leavitt 18-346d	BRY-C	sl18346d	Lecanoraceae	lecanora	po07	polytropa s. lato	USA	Utah	Grand Co., La Sal Range, Alpine Zone of the Southern Rockies, Manti La Sal National Forest, Mann’s Peak, talus pile (laccolith of diorite porphyry); alpine habitat above timberline.	2018-07-26	38.5149	-109.222	3740 m.ASL	S. Leavitt	-	intermount - LA SAL	MZ243599	ON180253	ON217703	ON217594	-	SAMN27350994
Leavitt 18-356poly	BRY-C	sl18356poly	Lecanoraceae	lecanora	po07	polytropa s. lato	USA	Utah	Grand Co., La Sal Range, Alpine Zone of the Southern Rockies, Manti La Sal National Forest, Mann’s Peak, talus pile (laccolith of diorite porphyry); alpine habitat above timberline.	2018-07-26	38.5149	-109.222	3740 m.ASL	S. Leavitt	-	intermount - LA SAL	MZ243600	-	-	-	-	-
Leavitt 18-358a	BRY-C	sl18358a	Lecanoraceae	lecanora	po07	polytropa s. lato	USA	Utah	Grand Co., La Sal Range, Alpine Zone of the Southern Rockies, Manti La Sal National Forest, Mann’s Peak, talus pile (laccolith of diorite porphyry); alpine habitat above timberline.	2018-07-26	38.5149	-109.222	3740 m.ASL	S. Leavitt	-	intermount - LA SAL	MZ243601	ON180254	ON217704	ON217595	ON180369	SAMN27350995
Leavitt 18-370a	BRY-C	sl18370a	Lecanoraceae	lecanora	po07	polytropa s. lato	USA	Utah	Grand Co., La Sal Range, Alpine Zone of the Southern Rockies, Manti La Sal National Forest, Mann’s Peak, talus pile (laccolith of diorite porphyry); alpine habitat above timberline.	2018-07-26	38.5149	-109.222	3740 m.ASL	S. Leavitt	-	intermount - LA SAL	MZ243602	ON180255	ON217705	ON217596	ON180370	SAMN27350996
Leavitt 18-402	BRY-C	sl18402	Lecanoraceae	lecanora	po07	polytropa s. lato	USA	Utah	Grand Co., La Sal Range, Alpine Zone of the Southern Rockies, Manti La Sal National Forest, Mann’s Peak, talus pile (laccolith of diorite porphyry); alpine habitat above timberline.	2018-07-26	38.5149	-109.222	3740 m.ASL	S. Leavitt	-	intermount - LA SAL	MZ243603	ON180256	ON217706	ON217597	ON180371	SAMN27350997
Leavitt 18-404b	BRY-C	sl18404b	Lecanoraceae	lecanora	po07	polytropa s. lato	USA	Utah	Grand Co., La Sal Range, Alpine Zone of the Southern Rockies, Manti La Sal National Forest, Mann’s Peak, talus pile (laccolith of diorite porphyry); alpine habitat above timberline.	2018-07-26	38.5149	-109.222	3740 m.ASL	S. Leavitt	-	intermount - LA SAL	MZ243604	-	-	-	-	-
Leavitt 20114	BRY-C	sl20114	Lecanoraceae	lecanora	po07	polytropa s. lato	USA	Wyoming	Park Co., Beartooth Plateau, Shoshone National Forest, along Highway 212 (Beartooth Highway), across highway and upslope from Gardner Lake overlook/trailhead parking lot (Collection Site No. 3). Granitic boulder field in alpine tundra.	2020-09-05	44.974	-109.452	3220 m.ASL	S. Leavitt	L. St. Clair	intermount - BEARTOOTH	ON180015	-	-	-	-	-
Leavitt 21282a	BRY-C	sl21282	Lecanoraceae	lecanora	po07	polytropa s. lato	USA	Colorado	Pitkin Co.; San Isabel and White River National Forests, Sawatch Range of the Rocky Mountains, at Indepence Pass along Colorado 82, in alpine tundra habitat.	2021-09-03	39.1073	-106.564	3700 m.ASL	S. Leavitt	-	intermount - SAWATCH	ON180017	-	-	-	-	-
Leavitt 21282b	BRY-C	sl21282	Lecanoraceae	lecanora	po07	polytropa s. lato	USA	Colorado	Pitkin Co.; San Isabel and White River National Forests, Sawatch Range of the Rocky Mountains, at Indepence Pass along Colorado 82, in alpine tundra habitat.	2021-09-03	39.1073	-106.564	3700 m.ASL	S. Leavitt	-	intermount - SAWATCH	ON180018	-	-	-	-	-
Leavitt 21295	BRY-C	sl21295	Lecanoraceae	lecanora	po07	polytropa s. lato	USA	Colorado	Chaffee Co., San Isabel National Forest, Sawatch Range, Collegiate Peaks Wilderness Area, along trail to Huron Peak, on igneous rocks in alpine tundra.	2021-09-04	38.95	-106.439	4005 m.ASL	S. Leavitt	T. Hawes	intermount - SAWATCH	ON180019	-	-	-	-	-
Leavitt 21296	BRY-C	sl21296	Lecanoraceae	lecanora	po07	polytropa s. lato	USA	Colorado	Chaffee Co., San Isabel National Forest, Sawatch Range, Collegiate Peaks Wilderness Area, along trail to Huron Peak, on igneous rocks in alpine tundra.	2021-09-04	38.95	-106.439	4005 m.ASL	S. Leavitt	T. Hawes	intermount - SAWATCH	ON180020	-	-	-	-	-
Leavitt 21297	BRY-C	sl21297	Lecanoraceae	lecanora	po07	polytropa s. lato	USA	Colorado	Chaffee Co., San Isabel National Forest, Sawatch Range, Collegiate Peaks Wilderness Area, along trail to Huron Peak, on igneous rocks in alpine tundra.	2021-09-04	38.95	-106.439	4005 m.ASL	S. Leavitt	T. Hawes	intermount - SAWATCH	ON180021	-	-	-	-	-
Leavitt 21321	BRY-C	sl21321	Lecanoraceae	lecanora	po07	polytropa s. lato	USA	Utah	Garfield Co., Henry Mountains, Mount Ellen and Mount Ellen Peak, on rock over timberline.	2021-09-06	38.1206	-110.815	3480 m.ASL	S. Leavitt	T. Hawes	intermount - HENRIES	ON180022	-	-	-	-	-
Leavitt 21322	BRY-C	sl21322	Lecanoraceae	lecanora	po07	polytropa s. lato	USA	Utah	Garfield Co., Henry Mountains, Mount Ellen and Mount Ellen Peak, on rock over timberline.	2021-09-06	38.1206	-110.815	3480 m.ASL	S. Leavitt	T. Hawes	intermount - HENRIES	ON180023	-	-	-	-	-
R.T. McMullin 22536	CANL	tm22536	Lecanoraceae	lecanora	po09	polytropa s. lato	Canada	Newfoundland	District 1, Avalon Peninsula, Butter Pot Provincial Park, c. 800 m W of Kelly Pond, c. 400 m NE of Little Otter Pond. Exposed rock outcrop in barrens; with sever other arctic lichen disjuncts.	2019-07-24	47.4044	-53.0266	240 m.ASL	R. T. McMullin	-	Cana - Atlantic	ON180026	-	-	-	-	-
John McCarthy 2379	CANL	tm2379	Lecanoraceae	lecanora	po09	polytropa s. lato	Canada	Newfoundland	western Newfoundland, Port au Port Peinsula, between Capte St. George and Mainland, Route 460, 1944 crash access road, up ATV trail, on exposed coastal limestone barrens.	2013-05-22	48.5035	-59.2188	290 m.ASL	John McCarthy	-	Cana - Atlantic	ON180027	-	-	-	-	-
Hollinger 22700	BRY-C	jh22700	Lecanoraceae	lecanora	po10	polytropa s. lato	USA	Nevada	Nye Co.: Toiyabe Range, moraine below NE face of Arc Dome; rhyolite talus; rhyolite moraine at tree line below enormous NE-facing cliff	2019-07-29	38.8347	-117.343	3115 m.ASL	J. Hollinger	-	intermount - Great Basin	ON180028	-	-	-	-	-
R.T. McMullin 20502	CANL	LICHN777_20	Lecanoraceae	lecanora	po10	polytropa s. lato	Canada	Nunavut	Qikiqtaaluk Region, Ellesmere Island, Quttinirpaaq National Park, summit area of McGill Mt., c. 3.8 km northwest of Hazen Camp.	-	81.8462	-71.5076	-	R. T. McMullin	-	arct-nunavut	ON180029	-	-	-	-	-
Leavitt 18-251a	BRY-C	sl18251a	Lecanoraceae	lecanora	po10	polytropa s. lato	USA	Utah	Grand Co., La Sal Range, Alpine Zone of the Southern Rockies, Manti La Sal National Forest, North of Burrow Pass and below Manns Peak, generally alpine turf, with limited talus material (laccolith of diorite porphyry); alpine habitat above timberline.,	2018-07-26	38.5089	-109.225	3540 m.ASL	S. Leavitt	-	intermount - LA SAL	MZ243583	ON180257	ON217707	ON217598	ON180372	SAMN27350999
Leavitt 18-256	BRY-C	sl18256	Lecanoraceae	lecanora	po10	polytropa s. lato	USA	Utah	Grand Co., La Sal Range, Alpine Zone of the Southern Rockies, Manti La Sal National Forest, North of Burrow Pass and below Manns Peak, generally alpine turf, with limited talus material (laccolith of diorite porphyry); alpine habitat above timberline.,	2018-07-26	38.5089	-109.225	3540 m.ASL	S. Leavitt	-	intermount - LA SAL	MZ243584	ON180258	ON217708	ON217599	ON180373	SAMN27351000
Leavitt 18-273b	BRY-C	sl18273b	Lecanoraceae	lecanora	po10	polytropa s. lato	USA	Utah	Grand Co., La Sal Range, Alpine Zone of the Southern Rockies, Manti La Sal National Forest, North of Burrow Pass and below Manns Peak, generally alpine turf, with limited talus material (laccolith of diorite porphyry); alpine habitat above timberline.,	2018-07-26	38.5089	-109.225	3540 m.ASL	S. Leavitt	-	intermount - LA SAL	MZ243585	-	-	-	-	-
Leavitt 18-273poly	BRY-C	sl18273poly	Lecanoraceae	lecanora	po10	polytropa s. lato	USA	Utah	Grand Co., La Sal Range, Alpine Zone of the Southern Rockies, Manti La Sal National Forest, North of Burrow Pass and below Manns Peak, generally alpine turf, with limited talus material (laccolith of diorite porphyry); alpine habitat above timberline.,	2018-07-26	38.5089	-109.225	3540 m.ASL	S. Leavitt	-	intermount - LA SAL	MZ243586	-	-	-	-	-
Leavitt 18-280c	BRY-C	sl18280c	Lecanoraceae	lecanora	po10	polytropa s. lato	USA	Utah	Grand Co., La Sal Range, Alpine Zone of the Southern Rockies, Manti La Sal National Forest, North of Burrow Pass and below Manns Peak, generally alpine turf, with limited talus material (laccolith of diorite porphyry); alpine habitat above timberline.,	2018-07-26	38.5089	-109.225	3540 m.ASL	S. Leavitt	-	intermount - LA SAL	MZ243587	-	-	-	-	-
Leavitt 18-282b	BRY-C	sl18282b	Lecanoraceae	lecanora	po10	polytropa s. lato	USA	Utah	Grand Co., La Sal Range, Alpine Zone of the Southern Rockies, Manti La Sal National Forest, North of Burrow Pass and below Manns Peak, generally alpine turf, with limited talus material (laccolith of diorite porphyry); alpine habitat above timberline.,	2018-07-26	38.5089	-109.225	3540 m.ASL	S. Leavitt	-	intermount - LA SAL	MZ243588	ON180259	ON217709	ON217600	ON180374	SAMN27351001
Leavitt 18-355poly	BRY-C	sl18355poly	Lecanoraceae	lecanora	po10	polytropa s. lato	USA	Utah	Grand Co., La Sal Range, Alpine Zone of the Southern Rockies, Manti La Sal National Forest, Mann’s Peak, talus pile (laccolith of diorite porphyry); alpine habitat above timberline.	2018-07-26	38.5149	-109.222	3740 m.ASL	S. Leavitt	-	intermount - LA SAL	MZ243589	-	-	-	-	-
Leavitt 18-375b	BRY-C	sl18375b	Lecanoraceae	lecanora	po10	polytropa s. lato	USA	Utah	Grand Co., La Sal Range, Alpine Zone of the Southern Rockies, Manti La Sal National Forest, Mann’s Peak, talus pile (laccolith of diorite porphyry); alpine habitat above timberline.	2018-07-26	38.5149	-109.222	3740 m.ASL	S. Leavitt	-	intermount - LA SAL	MZ243590	ON180261	ON217711	ON217602	ON180376	SAMN27351002
Leavitt 18-376b	BRY-C	sl18376b	Lecanoraceae	lecanora	po10	polytropa s. lato	USA	Utah	Grand Co., La Sal Range, Alpine Zone of the Southern Rockies, Manti La Sal National Forest, Mann’s Peak, talus pile (laccolith of diorite porphyry); alpine habitat above timberline.	2018-07-26	38.5149	-109.222	3740 m.ASL	S. Leavitt	-	intermount - LA SAL	MZ243591	-	-	-	-	-
Leavitt 18-405c	BRY-C	sl18405c	Lecanoraceae	lecanora	po10	polytropa s. lato	USA	Utah	Grand Co., La Sal Range, Alpine Zone of the Southern Rockies, Manti La Sal National Forest, Mann’s Peak, talus pile (laccolith of diorite porphyry); alpine habitat above timberline.	2018-07-26	38.5149	-109.222	3740 m.ASL	S. Leavitt	-	intermount - LA SAL	MZ243592	-	-	-	-	-
Leavitt 18-455c	BRY-C	sl18455c	Lecanoraceae	lecanora	po10	polytropa s. lato	USA	Utah	San Juan Co., La Sal Range, Alpine Zone of the Southern Rockies, Manti La Sal National Forest, vicinity of ‘Laurel Highway’ & Mount Laurel, Timberline on ‘Laurel Highway’ before First Saddle, generally alpine turf, with limited talus material (diorite); alpine habitat above timberline.	2018-07-27	38.4596	-109.25	3470 m.ASL	S. Leavitt	-	intermount - LA SAL	MZ243593	ON180262	ON217712	-	ON180377	SAMN27350998
Leavitt 18-521poly	BRY-C	sl18521poly	Lecanoraceae	lecanora	po10	polytropa s. lato	USA	Utah	San Juan Co., La Sal Range, Alpine Zone of the Southern Rockies, Manti La Sal National Forest, vicinity of ‘Laurel Highway’ & Mount Laurel at ‘2nd Saddle’, south of Mount Laurel: alpine turf/talus pile (Mancos shale, Dakota Shale & diorite); alpine habitat above timberline.	2018-07-27	38.4528	-109.237	3560 m.ASL	S. Leavitt	-	intermount - LA SAL	MZ243594	-	-	-	-	-
Leavitt 18-583poly	BRY-C	sl18583poly	Lecanoraceae	lecanora	po10	polytropa s. lato	USA	Utah	San Juan Co., La Sal Range, Manti La Sal National Forest, vicinity of Dark Canyon, along small perennial stream, on turf & partially submerged boulders.	2018-08-20	38.448	-109.233	3450 m.ASL	S. Leavitt	B. Smith	intermount - LA SAL	MZ243595	-	-	-	-	-
Leavitt 21135leca	BRY-C	sl21135leca	Lecanoraceae	lecanora	po10	polytropa s. lato	USA	Utah	Garfield Co., Dixie National Forest, Upper Sand Creek Research Natural Area, in mixed forest, and near burned mature Ponderosa pine forest	2021-06-14	37.9469	-111.584	2570 m.ASL	S. Leavitt - BioBlitz 2021		intermount - ESCALANTE	ON180049	-	-	-	-	-
Leavitt 21281	BRY-C	sl21281	Lecanoraceae	lecanora	po10	polytropa s. lato	USA	Colorado	Pitkin Co.; San Isabel and White River National Forests, Sawatch Range of the Rocky Mountains, at Indepence Pass along Colorado 82, in alpine tundra habitat.	2021-09-03	39.1073	-106.564	3700 m.ASL	S. Leavitt	-	intermount - SAWATCH	ON180050	-	-	-	-	-
Leavitt 21299	BRY-C	sl21299	Lecanoraceae	lecanora	po10	polytropa s. lato	USA	Colorado	Chaffee Co., San Isabel National Forest, Sawatch Range, Collegiate Peaks Wilderness Area, along trail to Huron Peak, on igneous rocks in alpine tundra.	2021-09-04	38.95	-106.439	4005 m.ASL	S. Leavitt	T. Hawes	intermount - SAWATCH	ON180051	-	-	-	-	-
Leavitt 21301	BRY-C	sl21301	Lecanoraceae	lecanora	po10	polytropa s. lato	USA	Colorado	Chaffee Co., San Isabel National Forest, Sawatch Range, Collegiate Peaks Wilderness Area, along trail to Huron Peak, on igneous rocks in alpine tundra.	2021-09-04	38.95	-106.439	4005 m.ASL	S. Leavitt	T. Hawes	intermount - SAWATCH	ON180052	-	-	-	-	-
Leavitt 21302	BRY-C	sl21302	Lecanoraceae	lecanora	po10	polytropa s. lato	USA	Colorado	Chaffee Co., San Isabel National Forest, Sawatch Range, Collegiate Peaks Wilderness Area, along trail to Huron Peak, on igneous rocks in alpine tundra.	2021-09-04	38.95	-106.439	4005 m.ASL	S. Leavitt	T. Hawes	intermount - SAWATCH	ON180053	-	-	-	-	-
Leavitt 21320	BRY-C	sl21320	Lecanoraceae	lecanora	po10	polytropa s. lato	USA	Utah	Garfield Co., Henry Mountains, Mount Ellen and Mount Ellen Peak, on rock over timberline.	2021-09-06	38.1206	-110.815	3480 m.ASL	S. Leavitt	T. Hawes	intermount - HENRIES	ON180054	-	-	-	-	-
Leavitt 21367	BRY-C	sl21367	Lecanoraceae	lecanora	po10	polytropa s. lato	USA	Utah	Garfield Co., Dixie National Forest, Upper Sand Creek Research Natural Area, on sandstone.	2021-10-15	37.9268	-111.597	2420 m.ASL	S. Leavitt	M. Felix	intermount - ESCALANTE	ON180024	-	-	-	-	-
Leavitt 21370a	BRY-C	sl21370a	Lecanoraceae	lecanora	po10	polytropa s. lato	USA	Utah	Garfield Co., Dixie National Forest, Upper Sand Creek Research Natural Area, on sandstone.	2021-10-15	37.9268	-111.597	2420 m.ASL	S. Leavitt	M. Felix	intermount - ESCALANTE	ON180025	-	-	-	-	-
R.T. McMullin 20502	CANL	tm20502	Lecanoraceae	lecanora	po10	polytropa s. lato	Canada	Nunavut	Queen Elizabeth Islands, Ellesmere Island, Quttinirpaaq National Park, summit area of McGill Mt., c. 3.8 km NW of park camp on the N shore of Lake Hazen, exposed tundra, along a mountaintop ridge.	2017-07-19	81.8462	-71.5076	600 m.ASL	R. T. McMullin	-	Cana-Nunavut	ON180055	-	-	-	-	-
Wang et al. 20-66615	KUN-L	272_20_66615	Lecanoraceae	lecanora	po11	polytropa s. lato	China	Sichuan	Aba, Hongyuan Co., Rangkou Vi.	2020-09-04	32.229	102.595	4296 m.ASL	Li S. Wang	Y. Y. Zhnag, M. Ai, L. T. Wang, C. M. Xie, S. Q. Wang & G. H. Zhao	CHINA-Sichuan	ON180056	ON180263	ON217713	ON217603	ON180378	-
Leavitt 21284	BRY-C	sl21284	Lecanoraceae	lecanora	po11	polytropa s. lato	USA	Colorado	Pitkin Co.; San Isabel and White River National Forests, Sawatch Range of the Rocky Mountains, at Indepence Pass along Colorado 82, in alpine tundra habitat.	2021-09-03	39.1073	-106.564	3700 m.ASL	S. Leavitt	-	intermount - SAWATCH	ON180057	-	-	-	-	-
Wang et al. 20-66617	KUN-L	66617	Lecanoraceae	lecanora	po12	polytropa s. lato	China	Sichuan	Aba, Hongyuan Co.	2020-09-04	32.2291	102.596	4284 m.ASL	Li S. Wang	Y. Y. Zhnag, M. Ai, L. T. Wang, C. M. Xie, S. Q. Wang & G. H. Zhao	CHINA-Sichuan	-	ON180266	-	ON217606	ON180381	-
Wang et al. 20-66574	KUN-L	264_20_66574	Lecanoraceae	lecanora	po12	polytropa s. lato	China	Sichuan	Aba, Hongyuan Co.	2020-09-04	32.2294	102.595	4273 m.ASL	Li S. Wang	Y. Y. Zhnag, M. Ai, L. T. Wang, C. M. Xie, S. Q. Wang & G. H. Zhao	CHINA-Sichuan	ON180058	ON180264	ON217714	ON217604	ON180379	-
Wang et al. 20-66576	KUN-L	265_20_66576	Lecanoraceae	lecanora	po12	polytropa s. lato	China	Sichuan	Aba, Hongyuan Co.	2020-09-04	32.2294	102.595	4266 m.ASL	Li S. Wang	Y. Y. Zhnag, M. Ai, L. T. Wang, C. M. Xie, S. Q. Wang & G. H. Zhao	CHINA-Sichuan	ON180059	ON180265	ON217715	ON217605	ON180380	-
KP314358	GenBank	KP314358	Lecanoraceae	lecanora	po12	polytropa s. lato	Svalbard	GenBank seq	-	-	78.2172	17.7543	-	-	-	arct-svalbard	KP314358	-	-	-	-	-
Leavitt 17-714	BRY-C	sl17714	Lecanoraceae	lecanora	po12	polytropa s. lato	USA	Utah	ca. 0.4 km east of Walk-up Lake in rocky alpine turf.	7 Oct, 2017	40.8117	-110.033	3445 m.ASL	S. Leavitt	J. Leavitt, G. Leavitt	intermount - UINTA	ON180060	ON180267	ON217716	ON217607	ON180382	SAMN27351003
Leavitt 16-539	BRY-C	L0039	Lecanoraceae	lecanora	po13	polytropa s. lato	USA	Utah	Duchesne Co., Ashley National Forest, Uinta Mountains, along USFS Rd No. 225, at narrow ridgeline.	2016-09-01	40.553	-110.551	3243 m.ASL	S. Leavitt	L. St. Clair	intermount - UINTA	ON180062	ON180268	ON217717	ON217608	ON180383	SAMN27351004
Leavitt 20-112	BRY-C	sl20112	Lecanoraceae	lecanora	po13	polytropa s. lato	USA	Wyoming	Park Co., Beartooth Plateau, Shoshone National Forest, along Highway 212 (Beartooth Highway), on alpine turf and rocky hillside below and west of Beartooth Summit	2020-09-05	44.971	-109.478	3200 m.ASL	S. Leavitt	L. St. Clair	intermount - BEARTOOTH	ON180064	ON180269	ON217718	ON217609	ON180384	SAMN27351023
Leavitt 20-104	BRY-C	sl20104	Lecanoraceae	lecanora	po14	polytropa s. lato	USA	Wyoming	Park Co., Beartooth Plateau, Shoshone National Forest, along Highway 212 (Beartooth Highway), upslope from Frozen Lake, on hillside above highway, on alpine turf and nearby rocky outcrops	2020-09-05	44.9602	-109.485	3150 m.ASL	S. Leavitt	L. St. Clair	intermount - BEARTOOTH	ON180065	-	-	-	-	-
Leavitt 18-595	BRY-C	sl18595	Lecanoraceae	lecanora	po15	polytropa s. lato	USA	Utah	San Juan Co., La Sal Range, Manti La Sal National Forest, vicinity of Dark Canyon, at top, below steep talus piles, where igneous and sandstone talus pile converge, late snowmelt area with ephemeral pond.	2018-08-20	38.4444	-109.232	3500 m.ASL	S. Leavitt	B. Smith	intermount - LA SAL	MZ243615	ON180270	ON217719	ON217610	ON180385	SAMN27351005
Leavitt 20102	BRY-C	sl20102	Lecanoraceae	lecanora	po15	polytropa s. lato	USA	Wyoming	Park Co., Beartooth Plateau, Shoshone National Forest, along Highway 212 (Beartooth Highway), upslope from Frozen Lake, on hillside above highway, on alpine turf and nearby rocky outcrops	2020-09-05	44.9602	-109.485	3150 m.ASL	S. Leavitt	L. St. Clair	intermount - BEARTOOTH	ON180069	-	-	-	-	SAMN27351006
Leavitt 20103	BRY-C	sl20103	Lecanoraceae	lecanora	po15	polytropa s. lato	USA	Wyoming	Park Co., Beartooth Plateau, Shoshone National Forest, along Highway 212 (Beartooth Highway), upslope from Frozen Lake, on hillside above highway, on alpine turf and nearby rocky outcrops	2020-09-05	44.9602	-109.485	3150 m.ASL	S. Leavitt	L. St. Clair	intermount - BEARTOOTH	ON180071	-	-	-	-	-
R.T. McMullin 13834	CANL	tm14551	Lecanoraceae	lecanora	po16	polytropa s. lato	Canada	Quebec	Parc National de la Gaspesie, Mont Olivine, along main trail between the parking lot and summit, in mature conifer-dominated mixed-wood forest (summit is not above tree-line)	2012-07-02	48.8919	-66.1097	430 m.ASL	R. T. McMullin	-	Cana - Atlantic	ON180072	-	-	-	-	-
R.T. McMullin 22539	CANL	tm22539	Lecanoraceae	lecanora	po16	polytropa s. lato	Canada	Nova Scotia	Queens County, Kejimkujkik National Park and National Historic Site, Seaside Adjunct, Harbour Rocks area, c. 2 km SE of parking lot and trailhead, on exposed coastal boulders.	2017-11-09	43.8304	-64.8355	5 m.ASL	R. T. McMullin	-	Cana - Atlantic	ON180073	-	-	-	-	-
Wang et al. 20-67110	KUN-L	133_20_67110	Lecanoraceae	lecanora	po17	polytropa s. lato	China	Qinghai	Guoluo, Maduo Co., Huashixia Town	2020-09-14	35.1051	98.9047	4295 m.ASL	Li S. Wang	Y. Y. Zhnag, M. Ai, L. T. Wang, C. M. Xie, S. Q. Wang & G. H. Zhao	CHINA-Qinghai	ON180074	ON180271	ON217720	ON217611	ON180386	-
Wang et al. 20-67152	KUN-L	137_20_67152	Lecanoraceae	lecanora	po17	polytropa s. lato	China	Qinghai	Yushu, Qumalai Co.	2020-09-17	34.9142	94.7723	4401 m.ASL	Li S. Wang	Y. Y. Zhnag, M. Ai, L. T. Wang, C. M. Xie, S. Q. Wang & G. H. Zhao	CHINA-Qinghai	ON180075	ON180272	-	ON217612	ON180387	-
Wang et al. 20-67153	KUN-L	138_20_67153	Lecanoraceae	lecanora	po17	polytropa s. lato	China	Qinghai	Yushu, Qumalai Co.	2020-09-17	34.9142	94.7724	4392 m.ASL	Li S. Wang	Y. Y. Zhnag, M. Ai, L. T. Wang, C. M. Xie, S. Q. Wang & G. H. Zhao	CHINA-Qinghai	ON180076	ON180273	ON217721	ON217613	ON180388	-
Wang et al. 20-67165	KUN-L	148_20_67165	Lecanoraceae	lecanora	po17	polytropa s. lato	China	Qinghai	Yushu, Qumalai Co.	2020-09-17	34.9146	94.7727	4401 m.ASL	Li S. Wang	Y. Y. Zhnag, M. Ai, L. T. Wang, C. M. Xie, S. Q. Wang & G. H. Zhao	CHINA-Qinghai	ON180077	ON180274	ON217722	ON217614	ON180389	-
Wang et al. 20-67166	KUN-L	149_20_67166	Lecanoraceae	lecanora	po17	polytropa s. lato	China	Qinghai	Yushu, Qumalai Co.	2020-09-17	34.9147	94.7727	4404 m.ASL	Li S. Wang	Y. Y. Zhnag, M. Ai, L. T. Wang, C. M. Xie, S. Q. Wang & G. H. Zhao	CHINA-Qinghai	ON180078	ON180275	ON217723	ON217615	ON180390	-
Wang et al. 20-67340	KUN-L	155_20_67340	Lecanoraceae	lecanora	po17	polytropa s. lato	China	Sichuan	Ganzi, Shiqu Co.,	2020-09-22	32.9976	98.3311	4030 m.ASL	Li S. Wang	Y. Y. Zhnag, M. Ai, L. T. Wang, C. M. Xie, S. Q. Wang & G. H. Zhao	CHINA-Sichuan	ON180079	ON180276	ON217724	ON217616	ON180391	-
Wang et al. 16-53254	KUN-L	16_53254	Lecanoraceae	lecanora	po17	polytropa s. lato	China	Xizang	Baqing Co., Yaan Vil., meadow beside G317 road	2016-10-01	31.7638	94.4866	4340 m.ASL	Li S. Wang	X. Y. Wang, H. X. Shi & M. X. Yang	CHINA-Tibet	ON180080	-	-	-	-	-
Wang et al. 20-68348	KUN-L	174_20_68348	Lecanoraceae	lecanora	po17	polytropa s. lato	China	Qinghai	Yushu, Qumalai Co., Qumahe Vi.	2020-09-17	34.9144	94.7728	4405 m.ASL	Li S. Wang	Y. Y. Zhnag, M. Ai, L. T. Wang, C. M. Xie, S. Q. Wang & G. H. Zhao	CHINA-Qinghai	ON180081	ON180277	-	ON217617	ON180392	-
Wang et al. 20-68364	KUN-L	177_20_68364	Lecanoraceae	lecanora	po17	polytropa s. lato	China	Qinghai	Yushu, Qumalai Co., Qumahe Vi.	2020-09-17	34.9152	94.7728	4428 m.ASL	Li S. Wang	Y. Y. Zhnag, M. Ai, L. T. Wang, C. M. Xie, S. Q. Wang & G. H. Zhao	CHINA-Qinghai	ON180082	ON180278	ON217725	ON217618	ON180393	-
Wang et al. 20-67049	KUN-L	186_20_67049	Lecanoraceae	lecanora	po17	polytropa s. lato	China	Qinghai	Gande Co.	2020-09-12	33.805	99.7636	3932 m.ASL	Li S. Wang	Y. Y. Zhnag, M. Ai, L. T. Wang, C. M. Xie, S. Q. Wang & G. H. Zhao	CHINA-Qinghai	ON180083	-	-	-	-	-
Wang et al. 20-67921	KUN-L	20_67921_179	Lecanoraceae	lecanora	po17	polytropa s. lato	China	Qinghai	Jiuzhi Co.	2020-09-10	33.3852	100.96	4017 m.ASL	Li S. Wang	Y. Y. Zhnag, M. Ai, L. T. Wang, C. M. Xie, S. Q. Wang & G. H. Zhao	CHINA-Qinghai	ON180084	-	-	-	-	-
Wang et al. 20-67923	KUN-L	20_67923_163	Lecanoraceae	lecanora	po17	polytropa s. lato	China	Qinghai	Jiuzhi Co.	2020-09-10	33.3852	100.96	4015 m.ASL	Li S. Wang	Y. Y. Zhnag, M. Ai, L. T. Wang, C. M. Xie, S. Q. Wang & G. H. Zhao	CHINA-Qinghai	ON180085	-	-	-	-	-
Wang et al. 20-67942	KUN-L	20_67942_185	Lecanoraceae	lecanora	po17	polytropa s. lato	China	Qinghai	Jiuzhi Co., Sangchi Valley	2020-09-10	33.4029	101.419	3732 m.ASL	Li S. Wang	Y. Y. Zhnag, M. Ai, L. T. Wang, C. M. Xie, S. Q. Wang & G. H. Zhao	CHINA-Qinghai	ON180086	-	-	-	-	-
Wang et al. 20-68015	KUN-L	202_20_68015	Lecanoraceae	lecanora	po17	polytropa s. lato	China	Qinghai	Guoluo, Maqin Co., Xueshan Vi.	2020-09-11	34.6289	99.7144	4262 m.ASL	Li S. Wang	Y. Y. Zhnag, M. Ai, L. T. Wang, C. M. Xie, S. Q. Wang & G. H. Zhao	CHINA-Qinghai	ON180087	ON180279	-	ON217619	-	-
Wang et al. 20-67945	KUN-L	218_20_67945	Lecanoraceae	lecanora	po17	polytropa s. lato	China	Qinghai	Guoluo, Jiuzhi Co., Sangchigu	2020-09-10	33.4029	101.419	3750 m.ASL	Li S. Wang	Y. Y. Zhnag, M. Ai, L. T. Wang, C. M. Xie, S. Q. Wang & G. H. Zhao	CHINA-Qinghai	ON180088	ON180280	-	ON217620	ON180394	-
Wang et al. 20-66832	KUN-L	225_20_66832	Lecanoraceae	lecanora	po17	polytropa s. lato	China	Qinghai	Guoluo, Jiuzhi Co., Nianbaoyuze National Geopark	2020-09-08	33.2426	100.974	4207 m.ASL	Li S. Wang	Y. Y. Zhnag, M. Ai, L. T. Wang, C. M. Xie, S. Q. Wang & G. H. Zhao	CHINA-Qinghai	ON180089	ON180281	ON217726	ON217621	ON180395	-
Wang et al. 20-66806	KUN-L	230_20_66806	Lecanoraceae	lecanora	po17	polytropa s. lato	China	Qinghai	Guoluo, Jiuzhi Co., Nianbaoyuze National Geopark	2020-09-08	33.2424	100.975	4189 m.ASL	Li S. Wang	Y. Y. Zhnag, M. Ai, L. T. Wang, C. M. Xie, S. Q. Wang & G. H. Zhao	CHINA-Qinghai	ON180090	ON180282	ON217727	ON217622	ON180396	-
Wang et al. 20-66815	KUN-L	232_20_66815	Lecanoraceae	lecanora	po17	polytropa s. lato	China	Qinghai	Guoluo, Jiuzhi Co., Nianbaoyuze National Geopark	2020-09-07	33.2424	100.975	4196 m.ASL	Li S. Wang	Y. Y. Zhnag, M. Ai, L. T. Wang, C. M. Xie, S. Q. Wang & G. H. Zhao	CHINA-Qinghai	ON180091	ON180283	ON217728	ON217623	-	-
Wang et al. 20-66904	KUN-L	235_20_66904	Lecanoraceae	lecanora	po17	polytropa s. lato	China	Qinghai	Guoluo, Banma Co.	2020-09-09	32.6677	100.811	3952 m.ASL	Li S. Wang	Y. Y. Zhnag, M. Ai, L. T. Wang, C. M. Xie, S. Q. Wang & G. H. Zhao	CHINA-Qinghai	ON180092	ON180284	ON217729	ON217624	ON180397	-
Wang et al. 20-67765	KUN-L	242_20_67765	Lecanoraceae	lecanora	po17	polytropa s. lato	China	Qinghai	Guoluo, Banma Co., Dengta Vi.	2020-09-07	32.7317	100.856	3337 m.ASL	Li S. Wang	Y. Y. Zhnag, M. Ai, L. T. Wang, C. M. Xie, S. Q. Wang & G. H. Zhao	CHINA-Qinghai	ON180093	ON180285	ON217730	ON217625	ON180398	-
Wang et al. 20-67431	KUN-L	26_20_67431	Lecanoraceae	lecanora	po17	polytropa s. lato	China	Xizang	Gongjue Co.	2020-09-24	30.6269	98.4431	3955 m.ASL	Li S. Wang	Y. Y. Zhnag, M. Ai, L. T. Wang, C. M. Xie, S. Q. Wang & G. H. Zhao	CHINA-Tibet	ON180094	-	-	-	-	-
Wang et al. 20-66752	KUN-L	293_20_66752	Lecanoraceae	lecanora	po17	polytropa s. lato	China	Sichuan	Aba, Gangmuda Vi.	2020-09-07	32.3064	101.058	3803 m.ASL	Li S. Wang	Y. Y. Zhnag, M. Ai, L. T. Wang, C. M. Xie, S. Q. Wang & G. H. Zhao	CHINA-Sichuan	ON180095	-	ON217731	ON217626	ON180399	-
Wang et al. 20-67350	KUN-L	34_20_67350	Lecanoraceae	lecanora	po17	polytropa s. lato	China	Sichuan	Ganzi, Shiqu Co.,	2020-09-22	32.9979	98.3311	4038 m.ASL	Li S. Wang	Y. Y. Zhnag, M. Ai, L. T. Wang, C. M. Xie, S. Q. Wang & G. H. Zhao	CHINA-Sichuan	ON180096	ON180286	ON217732	ON217627	ON180400	-
Wang et al. 20-67463	KUN-L	6_20_67463	Lecanoraceae	lecanora	po17	polytropa s. lato	China	Xizang	Changdu, Mangkang Co., Gatuo Town	2020-09-25	29.6523	98.5864	3818 m.ASL	Li S. Wang	Y. Y. Zhnag, M. Ai, L. T. Wang, C. M. Xie, S. Q. Wang & G. H. Zhao	CHINA-Tibet	ON180097	ON180287	ON217733	ON217628	ON180401	-
Wang et al. 20-67263	KUN-L	82_20_67263	Lecanoraceae	lecanora	po17	polytropa s. lato	China	Qinghai	Zaduo Co.	2020-09-19	32.9508	95.0926	4143 m.ASL	Li S. Wang	Y. Y. Zhnag, M. Ai, L. T. Wang, C. M. Xie, S. Q. Wang & G. H. Zhao	CHINA-Qinghai	-	ON180288	-	ON217629	ON180402	-
Wang et al. 20-67226	KUN-L	85_20_67226	Lecanoraceae	lecanora	po17	polytropa s. lato	China	Qinghai	Yushu, Zhiduo Co.	2020-09-18	33.6138	95.1413	4645 m.ASL	Li S. Wang	Y. Y. Zhnag, M. Ai, L. T. Wang, C. M. Xie, S. Q. Wang & G. H. Zhao	CHINA-Qinghai	ON180098	ON180289	ON217734	ON217630	ON180403	-
Wang et al. 20-67214	KUN-L	87_20_67214	Lecanoraceae	lecanora	po17	polytropa s. lato	China	Qinghai	Yushu, Zhiduo Co., Duocai Vi.	2020-09-18	33.8011	95.2332	4434 m.ASL	Li S. Wang	Y. Y. Zhnag, M. Ai, L. T. Wang, C. M. Xie, S. Q. Wang & G. H. Zhao	CHINA-Qinghai	ON180099	ON180290	ON217735	ON217631	ON180404	-
Wang et al. 16-53294	KUN-L	R77_16_53294	Lecanoraceae	lecanora	po18	polytropa s. lato	China	Xizang	Baqing Co., Yaan Town, Steppe along 317 road	2016-10-01	31.7638	94.4866	4340 m.ASL	Li S. Wang	X. Y. Wang, H. X. Shi & M. X. Yang	CHINA-Tibet	ON180100	-	-	ON217632	-	-
Wang et al. 19-65688	KUN-L	1_106_19_65688	Lecanoraceae	lecanora	po19	polytropa s. lato	China	Xizang	Dingri Co., Zhaguio Vi.,	2019-07-27	28.3523	86.5358	4317 m.ASL	Li S. Wang	D. Liu, M. X. Yang, L. T. Wang, G. H. Zhao, L. J. Li & Z. J. Jiang	CHINA-Tibet	ON180101	ON180291	ON217736	ON217633	ON180405	-
LLJ 20-7	KUN-L	95_LLJ20_7	Lecanoraceae	lecanora	po20	polytropa s. lato	Switzerland	Valais	Saas-Grund, Hohsaas Mt.	2020-09-10	46.824	7.5744	2370 m.ASL	L. J. Li	-	Europe - Alps	ON180102	-	-	ON217634	ON180406	-
LLJ 20-35	KUN-L	116_LLJ20_35	Lecanoraceae	lecanora	po21	polytropa s. lato	Switzerland	Valais	Hannig	2020-09-11	46.657	7.3455	2445 m.ASL	L. J. Li	-	Europe - Alps	ON180103	ON180292	ON217737	ON217635	ON180407	-
JX03037	GenBank	JX03037	Lecanoraceae	lecanora	po22	unidentified	Antarctica	GenBank seq	-	-	-	-	-	-	-	ant-unknown	JX03037	-	-	-	-	-
JX036076	GenBank	JX036076	Lecanoraceae	lecanora	po22	unidentified	Antarctica	GenBank seq	-	-	-	-	-	-	-	ant-unknown	JX036076	-	-	-	-	-
MK970662	GenBank	MK970662	Lecanoraceae	lecanora	po22	unidentified	Antarctica	GenBank seq	-	-	-	-	-	-	-	ant-unknown	MK970662	-	-	-	-	-
Leavitt 16-615	BRY-C	L0115	Lecanoraceae	lecanora	po23	polytropa s. lato	USA	Utah	Summit Co., Uinta Mtns, Wasatch-Cache N.F., High Uinta Wilderness Area, along East Fork of Bear River Trail (USFS Trail No. 100) to Allsop Lake. High Uinta Wilderness Area 'Site no. 3'	12-Sept-2016	40.8472	-110.747	2750 m.ASL	S. Leavitt	L. St. Clair	intermount - UINTA	ON180104	-	-	-	-	SAMN27351007
KP314458	GenBank	KP314458	Lecanoraceae	lecanora	po24	polytropa s. lato	Svalbard	GenBank seq	-	-	78.2172	17.7543	-	-	-	arct-svalbard	KP314458	-	-	-	-	-
Wang et al. 20-67090	KUN-L	204_20_67090	Lecanoraceae	lecanora	po25	polytropa s. lato	China	Qinghai	Guoluo, Maduo Co., Huashixia Town	2020-09-13	34.8277	99.0332	4588 m.ASL	Li S. Wang	Y. Y. Zhnag, M. Ai, L. T. Wang, C. M. Xie, S. Q. Wang & G. H. Zhao	CHINA-Qinghai	ON180107	ON180293	ON217738	ON217636	ON180408	-
Wang et al. 20-67247	KUN-L	71_20_67247	Lecanoraceae	lecanora	po25	polytropa s. lato	China	Qinghai	Yushu, Zhiduo Co., Riadong	2020-09-19	33.5264	95.1335	4780 m.ASL	Li S. Wang	Y. Y. Zhnag, M. Ai, L. T. Wang, C. M. Xie, S. Q. Wang & G. H. Zhao	CHINA-Qinghai	ON180108	ON180294	ON217739	ON217637	-	-
Leavitt 18-665poly	BRY-C	sl18665poly	Lecanoraceae	lecanora	po26	polytropa s. lato	USA	Utah	Grand Co., La Sal Range, Alpine Zone of the Southern Rockies, Manti La Sal National Forest, upslope from the end of ht road in Beaver Basin, along ridgeline south of Mount Waas and north of Mann's Peak; alpine habitat above timberline.	2018-08-22	38.5297	-109.232	3625 m.ASL	S. Leavitt	-	intermount - LA SAL	MZ243612	-	-	-	-	-
Leavitt 18-669	BRY-C	sl18669	Lecanoraceae	lecanora	po26	polytropa s. lato	USA	Utah	Grand Co., La Sal Range, Alpine Zone of the Southern Rockies, Manti La Sal National Forest, upslope from the end of ht road in Beaver Basin, along ridgeline south of Mount Waas and north of Mann's Peak; alpine habitat above timberline.	2018-08-22	38.5297	-109.232	3625 m.ASL	S. Leavitt	-	intermount - LA SAL	MZ243613	ON180295	ON217740	ON217638	ON180409	SAMN27351008
Leavitt 18-455b	BRY-C	sl18455b	Lecanoraceae	lecanora	po27	polytropa s. lato	USA	Utah	San Juan Co., La Sal Range, Alpine Zone of the Southern Rockies, Manti La Sal National Forest, vicinity of ‘Laurel Highway’ & Mount Laurel, Timberline on ‘Laurel Highway’ before First Saddle, generally alpine turf, with limited talus material (diorite); alpine habitat above timberline.	2018-07-27	38.4596	-109.25	3470 m.ASL	S. Leavitt	-	intermount - LA SAL	MZ243614	ON180296	ON217741	ON217639	ON180410	SAMN27351009
Leavitt 21280	BRY-C	sl21280	Lecanoraceae	lecanora	po27	polytropa s. lato	USA	Colorado	Pitkin Co.; San Isabel and White River National Forests, Sawatch Range of the Rocky Mountains, at Indepence Pass along Colorado 82, in alpine tundra habitat.	2021-09-03	39.1073	-106.564	3700 m.ASL	S. Leavitt	-	intermount - SAWATCH	ON180114	-	-	-	-	-
KP314319	GenBank	KP314319	Lecanoraceae	lecanora	po28	polytropa s. lato	Svalbard	GenBank seq	-	-	78.2172	17.7543	-	-	-	arct-svalbard	KP314319	-	-	-	-	-
KP314319	GenBank	KP314319	Lecanoraceae	lecanora	po28	polytropa s. lato	Svalbard	GenBank seq	-	-	78.2172	17.7543	-	-	-	arct-svalbard	KP314319	-	-	-	-	-
R.T. McMullin 21121	CANL	tm21121	Lecanoraceae	lecanora	po28	polytropa s. lato	Canada	Nunavut	Kitikmeot Region, c. 4.6km W of Kugluktuk, c. 750 m W of dump, S side of road at junction, tundra, W facing cliff with sheltered plateaus.	2019-07-11	67.8106	-115.204	50 m.ASL	R. T. McMullin	-	arct-nunavut	ON180116	-	-	-	-	-
KP314294	GenBank	KP314294	Lecanoraceae	lecanora	po29	polytropa s. lato	Svalbard	GenBank seq	-	-	78.2172	17.7543	-	-	-	arct-svalbard	KP314294	-	-	-	-	-
KP314299	GenBank	KP314299	Lecanoraceae	lecanora	po29	polytropa s. lato	Svalbard	GenBank seq	-	-	78.2172	17.7543	-	-	-	arct-svalbard	KP314299	-	-	-	-	-
Leavitt 21294	BRY-C	sl21294	Lecanoraceae	lecanora	po30	polytropa s. lato	USA	Colorado	Chaffee Co., San Isabel National Forest, Sawatch Range, Collegiate Peaks Wilderness Area, along trail to Huron Peak, on igneous rocks in alpine tundra.	2021-09-04	38.95	-106.439	4005 m.ASL	S. Leavitt	T. Hawes	intermount - SAWATCH	ON180117	-	-	-	-	-
Leavitt 18-522a	BRY-C	sl18522a	Lecanoraceae	lecanora	po31	polytropa s. lato	USA	Utah	San Juan Co., La Sal Range, Alpine Zone of the Southern Rockies, Manti La Sal National Forest, vicinity of ‘Laurel Highway’ & Mount Laurel at ‘2nd Saddle’, south of Mount Laurel: alpine turf/talus pile (Mancos shale, Dakota Shale & diorite); alpine habitat above timberline.	2018-07-27	38.4528	-109.237	3560 m.ASL	S. Leavitt	-	intermount - LA SAL	MZ243610	ON180297	ON217742	ON217640	ON180411	SAMN27351010
Leavitt 18-522b	BRY-C	sl18522b	Lecanoraceae	lecanora	po31	polytropa s. lato	USA	Utah	San Juan Co., La Sal Range, Alpine Zone of the Southern Rockies, Manti La Sal National Forest, vicinity of ‘Laurel Highway’ & Mount Laurel at ‘2nd Saddle’, south of Mount Laurel: alpine turf/talus pile (Mancos shale, Dakota Shale & diorite); alpine habitat above timberline.	2018-07-27	38.4528	-109.237	3560 m.ASL	S. Leavitt	-	intermount - LA SAL	MZ243611	-	-	-	-	-
Leavitt 18-457poly	BRY-C	sl18457poly	Lecanoraceae	lecanora	po32	polytropa s. lato	USA	Utah	San Juan Co., La Sal Range, Alpine Zone of the Southern Rockies, Manti La Sal National Forest, vicinity of ‘Laurel Highway’ & Mount Laurel, Timberline on ‘Laurel Highway’ before First Saddle, generally alpine turf, with limited talus material (diorite); alpine habitat above timberline.	2018-07-27	38.4596	-109.25	3470 m.ASL	S. Leavitt	-	intermount - LA SAL	MZ243605	-	-	-	-	-
Leavitt 21310	BRY-C	sl21310	Lecanoraceae	lecanora	po33	polytropa s. lato	USA	Colorado	Lake Co., Twin Lakes, east of Mount Elbert Forebay, along Peakview Drive, in lodgepole forest.	2021-09-04	39.1102	-106.347	2970 m.ASL	S. Leavitt	-	intermount - SAWATCH	ON180122	-	-	-	-	-
R.T. McMullin 13266	CANL	tm13266	Lecanoraceae	lecanora	po34	polytropa s. lato	Canada	Ontario	Sincoe County, Awenda Provincial Park, Giants Tomb, exposed coastal boulders and rocks on the west side of the island.	2013-09-06	44.9291	-79.9916	180 m.ASL	R. T. McMullin	-	Cana-Ontario	ON180124	-	-	-	-	-
R.T. McMullin 21094	CANL	tm21094	Lecanoraceae	lecanora	po34	polytropa s. lato	Canada	Ontario	Thunder Bay District, Sibley Peninsula, Sleeping Giant Provincial Park, along Highway 587, parking lot and trailhead for Kabeyun Trail South ad Ravin Lake Trail.	2018-10-17	48.3409	-88.822	235 m.ASL	R. T. McMullin	-	Cana-Ontario	ON180125	-	-	-	-	-
C. E. Freebury 2146	CANL	tm2146	Lecanoraceae	lecanora	po34	polytropa s. lato	Canada	Ontario	Frontenac County, Bob's Lake, c. 14 km SSW of the Vilage of Maberly and the junction of Highways 7 & 36, on granitic rock near pond.	2013-08-16	44.7103	-76.5998	204 m.ASL	C. E. Freebury	-	Cana-Ontario	ON180126	-	-	-	-	-
R.T. McMullin 8820	CANL	tm8820	Lecanoraceae	lecanora	po34	polytropa s. lato	Canada	Ontario	South Ontario, Simcoe County, Copeland Forest, Copeland Forest Research Site 1; exposed grassy area along river, on exposed rocks.	2011-09-17	44.5789	-79.6992	250 m.ASL	R. T. McMullin	-	Cana-Ontario	ON180127	-	-	-	-	-
LLJ 20-2	KUN-L	93_LLJ20_2	Lecanoraceae	lecanora	po35	polytropa s. lato	Switzerland	Valais	Saas-Grund, Kreuzboden Mt.	2020-09-10	46.823	7.5934	3201 m.ASL	Li S. Wang	Y. Y. Zhnag, M. Ai, L. T. Wang, C. M. Xie, S. Q. Wang & G. H. Zhao	Europe - Alps	ON180128	-	ON217743	ON217642	ON180412	-
Leavitt 18-539a	BRY-C	sl18539a	Lecanoraceae	lecanora	po36	polytropa s. lato	USA	Utah	San Juan Co., La Sal Range, Alpine Zone of the Southern Rockies, Manti La Sal National Forest, vicinity of Dark Canyon, at top, below steep talus piles, where igneous and sandstone talus piles converge (Holocene to upper Pleistocene slumps and landslides), late snowmelt area with ephemeral pond; alpine habitat above timberline.	2018-08-20	38.4444	-109.232	3500 m.ASL	S. Leavitt	B. Smith	intermount - LA SAL	MZ243606	ON180299	ON217744	ON217643	ON180413	SAMN27351011
Leavitt 18-598poly	BRY-C	sl18598poly	Lecanoraceae	lecanora	po36	polytropa s. lato	USA	Utah	San Juan Co., La Sal Range, Manti La Sal National Forest, vicinity of Dark Canyon, at top, below steep talus piles, where igneous and sandstone talus pile converge, late snowmelt area with ephemeral pond.	2018-08-20	38.4444	-109.232	3500 m.ASL	S. Leavitt	B. Smith	intermount - LA SAL	MZ243607	ON180300	ON217745	ON217644	ON180414	SAMN27351012
Leavitt 18-641f	BRY-C	sl18641f	Lecanoraceae	lecanora	po36	polytropa s. lato	USA	Utah	Grand Co., La Sal Range, Manti La Sal National Forest, on Burrow Ridge (Glen Canyon Group - Navajo, Kayenta, and Wingate Formations), on alpine turf, sandstone talus pile, and stable sandstone ridgeline; alpine habitat above timberline.	2018-08-21	38.5008	-109.229	3560 m.ASL	S. Leavitt	-	intermount - LA SAL	MZ243608	ON180301	ON217746	ON217645	ON180415	SAMN27351013
Leavitt 18-653poly	BRY-C	sl18653poly	Lecanoraceae	lecanora	po36	polytropa s. lato	USA	Utah	Grand Co., La Sal Range, Manti La Sal National Forest, on Burrow Ridge (Glen Canyon Group - Navajo, Kayenta, and Wingate Formations), on alpine turf, sandstone talus pile, and stable sandstone ridgeline; alpine habitat above timberline.	2018-08-21	38.5008	-109.229	3560 m.ASL	S. Leavitt	-	intermount - LA SAL	MZ243609	ON180302	ON217747	ON217646	ON180416	SAMN27351014
ZYY41	KUN-L	P238_ZYY_41	Lecanoraceae	lecanora	po37	polytropa s. lato	Austria	Salzburg	Lungau, Tamsweg, Grossek-Speiereck	2019-08-31	47.1283	13.6503	1999 m.ASL	Y. Y. Zhang	-	Europe - Alps	ON180137	-	ON217748	ON217647	ON180417	-
Leavitt 16-512 (DNA)	BRY-C	L0012a	Lecanoraceae	lecanora	po38	polytropa s. lato	USA	Utah	Dunchesne Co., Ashley National Forest, Dunchesne Ranger District, vicinity of Avintagquin Campground, in mixed forest.	2016-08-31	39.885	-110.776	2573 m.ASL	S. Leavitt	L. St. Clair	intermount - UINTA	ON180138	ON180303	ON217749	ON217648	ON180418	SAMN27351016
Leavitt 16-512	BRY-C	L0012b	Lecanoraceae	lecanora	po38	polytropa s. lato	USA	Utah	Dunchesne Co., Ashley National Forest, Dunchesne Ranger District, vicinity of Avintagquin Campground, in mixed forest.	2016-08-31	39.885	-110.776	2573 m.ASL	S. Leavitt	L. St. Clair	intermount - UINTA	ON180139	ON180304	ON217750	ON217649	ON180419	SAMN27351017
Leavitt 16-512 (dupl.)	BRY-C	L0012c	Lecanoraceae	lecanora	po38	polytropa s. lato	USA	Utah	Dunchesne Co., Ashley National Forest, Dunchesne Ranger District, vicinity of Avintagquin Campground, in mixed forest.	2016-08-31	39.885	-110.776	2573 m.ASL	S. Leavitt	L. St. Clair	intermount - UINTA	ON180140	-	-	-	-	-
Leavitt 18-474a	BRY-C	sl18474a	Lecanoraceae	lecanora	po38	polytropa s. lato	USA	Utah	San Juan Co., La Sal Range, Alpine Zone of the Southern Rockies, Manti La Sal National Forest, vicinity of ‘Laurel Highway’ & Mount Laurel, Timberline on ‘Laurel Highway’ before First Saddle, generally alpine turf, with limited talus material (diorite); alpine habitat above timberline.	2018-07-27	38.4596	-109.25	3470 m.ASL	S. Leavitt	-	intermount - LA SAL	MZ243616	ON180305	ON217751	ON217650	ON180420	SAMN27351015
Leavitt 20113	BRY-C	sl20113	Lecanoraceae	lecanora	po38	polytropa s. lato	USA	Wyoming	Park Co., Beartooth Plateau, Shoshone National Forest, along Highway 212 (Beartooth Highway), across highway and upslope from Gardner Lake overlook/trailhead parking lot (Collection Site No. 3). Granitic boulder field in alpine tundra.	2020-09-05	44.974	-109.452	3220 m.ASL	S. Leavitt	L. St. Clair	intermount - BEARTOOTH	ON180145	-	-	-	-	-
Leavitt 21285	BRY-C	sl21285	Lecanoraceae	lecanora	po38	polytropa s. lato	USA	Colorado	Pitkin Co.; San Isabel and White River National Forests, Sawatch Range of the Rocky Mountains, at Indepence Pass along Colorado 82, in alpine tundra habitat.	2021-09-03	39.1073	-106.564	3700 m.ASL	S. Leavitt	-	intermount - SAWATCH	ON180146	-	-	-	-	-
LLJ 20-46	KUN-L	121_LLJ20_46	Lecanoraceae	lecanora	po39	polytropa s. lato	Switzerland	Valais	Saas-fee, near the glacier	2020-09-12	46.4685	7.5537	3027 m.ASL	L. J. Li	-	Europe - Alps	ON180147	-	-	ON217651	ON180421	-
Leavitt 18-598	BRY-C	sl18598	Lecanoraceae	lecanora	po40a	polytropa s. lato	USA	Utah	San Juan Co., La Sal Range, Manti La Sal National Forest, vicinity of Dark Canyon, at top, below steep talus piles, where igneous and sandstone talus pile converge, late snowmelt area with ephemeral pond.	2018-08-20	38.4444	-109.232	3500 m.ASL	S. Leavitt	B. Smith	intermount - LA SAL	MZ243596	-	-	-	-	SAMN27351018
Wang et al. 20-66573	KUN-L	262_20_66573	Lecanoraceae	lecanora	po40b	polytropa s. lato	China	Sichuan	Aba, Hongyuan Co.	2020-09-04	32.2294	102.596	4278m.ASL	Li S. Wang	Y. Y. Zhnag, M. Ai, L. T. Wang, C. M. Xie, S. Q. Wang & G. H. Zhao	CHINA-Sichuan	ON180148	-	-	-	-	-
LLJ 20-22	KUN-L	107_LLJ20_22	Lecanoraceae	lecanora	po41	polytropa s. lato	Switzerland	Valais	Saas-fee, Hannig	2020-09-11	46.657	7.5456	2366 m.ASL	L. J. Li	-	Europe - Alps	ON180153	ON180306	ON217752	ON217652	ON180422	-
LLJ 20-28	KUN-L	111_LLJ20_28	Lecanoraceae	lecanora	po41	polytropa s. lato	Switzerland	Valais	Saas-fee, Hannig	2020-09-11	46.637	7.5455	2372 m.ASL	L. J. Li	-	Europe - Alps	ON180154	ON180307	ON217753	ON217653	ON180423	-
Wang 19-66369	KUN-L	P168_19_66369	Lecanoraceae	lecanora	po41	polytropa s. lato	Switzerland	Ticino canton	Lago di Robiei	2019-09-18	46.4477	8.5127	2449 m.ASL	Li S. Wang	-	Europe - Alps	ON180155	ON180308	ON217754	ON217654	ON180424	-
Vondrak 9992	PRA	KU934869	Lecanoraceae	lecanora	po42	unidentified	Russia	GenBank seq	-	-	50.6	86.72	-	-	-	russia	KU934869	-	-	-	-	-
Wang et al. 16-52934	KUN-L	S79_16_52934	Lecanoraceae	lecanora	po43	polytropa s. lato	China	Xizang	Mangkang Co.	2016-09-21	29.7212	98.026	4968 m.ASL	Li S. Wang	X. Y. Wang, H. X. Shi & M. X. Yang	CHINA-Tibet	ON180158	ON180309	-	ON217655	ON180425	-
Vondrak 9980	PRA	KU934865	Lecanoraceae	lecanora	po44	polytropa s. lato	Russia	GenBank seq	-	-	50.6	86.72	-	-	-	russia	KU934865	-	-	-	-	-
Vondrak 10043	PRA	KU934866	Lecanoraceae	lecanora	po44	polytropa s. lato	Russia	GenBank seq	-	-	50.6	86.72	-	-	-	russia	KU934866	-	-	-	-	-
Vondrak 10044	PRA	KU934867	Lecanoraceae	lecanora	po44	polytropa s. lato	Russia	GenBank seq	-	-	50.6	86.72	-	-	-	russia	KU934867	-	-	-	-	-
Vondrak 10055	PRA	KU934868	Lecanoraceae	lecanora	po44	polytropa s. lato	Russia	GenBank seq	-	-	50.6	86.72	-	-	-	russia	KU934868	-	-	-	-	-
Wang et al. 20-67689	KUN-L	245_20_67689	Lecanoraceae	lecanora	po45	polytropa s. lato	China	Sichuan	Aba, Rangtang Co., Haizishan	2020-09-06	32.3629	101.409	4303 m.ASL	Li S. Wang	Y. Y. Zhnag, M. Ai, L. T. Wang, C. M. Xie, S. Q. Wang & G. H. Zhao	CHINA-Sichuan	ON180159	ON180310	-	-	ON180426	-
Wang et al. 20-67696	KUN-L	248_20_67696	Lecanoraceae	lecanora	po45	polytropa s. lato	China	Sichuan	Aba, Rangtang Co., Haizishan	2020-09-06	32.3627	101.409	4298 m.ASL	Li S. Wang	Y. Y. Zhnag, M. Ai, L. T. Wang, C. M. Xie, S. Q. Wang & G. H. Zhao	CHINA-Sichuan	ON180160	ON180311	-	-	ON180427	-
Wang et al. 20-66712	KUN-L	297_20_66712	Lecanoraceae	lecanora	po45	polytropa s. lato	China	Sichuan	Aba, Rangtang Co., Haizishan	2020-09-06	32.3628	101.408	4272 m.ASL	Li S. Wang	Y. Y. Zhnag, M. Ai, L. T. Wang, C. M. Xie, S. Q. Wang & G. H. Zhao	CHINA-Sichuan	ON180161	-	ON217755	ON217656	ON180428	-
ZYY52	KUN-L	P237_ZYY_52	Lecanoraceae	lecanora	po46	polytropa s. lato	Austria	Salzburg	Lungau, Tamsweg, Grossek-Speiereck	2019-08-31	47.1317	13.6381	2162 m.ASL	Y. Y. Zhang	-	Europe - Alps	ON180162	ON180312	-	-	-	-
LLJ 20-51	KUN-L	125_LLJ20_51	Lecanoraceae	lecanora	po47	polytropa s. lato	Switzerland	Valais	Saas-fee, near the glacier	2020-09-12	46.4766	7.5537	3038 m.ASL	L. J. Li	-	Europe - Alps	ON180163	ON180313	ON217756	ON217657	ON180429	-
Wang et al. 20-67583	KUN-L	251_20_67583	Lecanoraceae	lecanora	po48	polytropa s. lato	China	Sichuan	Aba, Hongyuan Co., Rangkou Vi.	2020-09-04	32.2281	102.594	4362 m.ASL	Li S. Wang	Y. Y. Zhnag, M. Ai, L. T. Wang, C. M. Xie, S. Q. Wang & G. H. Zhao	CHINA-Sichuan	ON180164	ON180314	ON217757	ON217658	ON180430	-
Wang et al. 20-67573	KUN-L	255_20_67573	Lecanoraceae	lecanora	po48	polytropa s. lato	China	Sichuan	Aba, Hongyuan Co., Rangkou Vi.	2020-09-04	32.2286	102.595	4333 m.ASL	Li S. Wang	Y. Y. Zhnag, M. Ai, L. T. Wang, C. M. Xie, S. Q. Wang & G. H. Zhao	CHINA-Sichuan	ON180165	ON180315	ON217758	ON217659	ON180431	-
LLJ 20-47	KUN-L	122_LLJ20_47	Lecanoraceae	lecanora	po49	polytropa s. lato	Switzerland	Valais	Saas-fee, near the glacier	2020-09-12	46.4685	7.5537	3027 m.ASL	L. J. Li	-	Europe - Alps	ON180166	ON180316	ON217759	ON217660	ON180432	-
LLJ 20-3	KUN-L	94_LLJ20_3	Lecanoraceae	lecanora	po50	polytropa s. lato	Switzerland	Valais	Saas-Grund, Hohsaas Mt.	2020-09-10	46.823	7.5934	3201 m.ASL	L. J. Li	-	Europe - Alps	ON180167	ON180317	ON217760	ON217661	ON180433	-
Wang et al. 20-69106	KUN-L	14_20_69106	Lecanoraceae	lecanora	po51	polytropa s. lato	China	Xizang	Changdu, Mangkang Co., Gatuo Town	2020-09-25	29.6528	98.5857	3824 m.ASL	Li S. Wang	Y. Y. Zhnag, M. Ai, L. T. Wang, C. M. Xie, S. Q. Wang & G. H. Zhao	CHINA-Tibet	ON180168	ON180318	ON217761	ON217662	ON180434	-
Wang et al. 20-69102	KUN-L	15_20_69102	Lecanoraceae	lecanora	po51	polytropa s. lato	China	Xizang	Changdu, Mangkang Co., Gatuo Town	2020-09-25	29.6526	98.5859	3799 m.ASL	Li S. Wang	Y. Y. Zhnag, M. Ai, L. T. Wang, C. M. Xie, S. Q. Wang & G. H. Zhao	CHINA-Tibet	ON180169	ON180319	ON217762	ON217663	-	-
Wang et al. 20-69097	KUN-L	17_20_69097	Lecanoraceae	lecanora	po51	polytropa s. lato	China	Xizang	Changdu, Mangkang Co., Gatuo Town	2020-09-25	29.6526	98.5863	3827 m.ASL	Li S. Wang	Y. Y. Zhnag, M. Ai, L. T. Wang, C. M. Xie, S. Q. Wang & G. H. Zhao	CHINA-Tibet	ON180170	ON180320	ON217763	ON217664	ON180435	-
Wang et al. 20-67471	KUN-L	3_20_67471	Lecanoraceae	lecanora	po51	polytropa s. lato	China	Xizang	Changdu, Mangkang Co., Gatuo Town	2020-09-25	29.6527	98.5863	3821 m.ASL	Li S. Wang	Y. Y. Zhnag, M. Ai, L. T. Wang, C. M. Xie, S. Q. Wang & G. H. Zhao	CHINA-Tibet	ON180171	ON180321	ON217764	ON217665	ON180436	-
Wang et al. 20-67444	KUN-L	32_20_67444	Lecanoraceae	lecanora	po51	polytropa s. lato	China	Xizang	Changdu, Mangkang Co., Luoni Vi.	2020-09-24	29.9383	98.552	4074 m.ASL	Li S. Wang	Y. Y. Zhnag, M. Ai, L. T. Wang, C. M. Xie, S. Q. Wang & G. H. Zhao	CHINA-Tibet	ON180172	ON180322	ON217765	ON217666	-	-
Wang et al. 20-67446	KUN-L	33_20_67446	Lecanoraceae	lecanora	po51	polytropa s. lato	China	Xizang	Changdu, Mangkang Co., Luoni Vi.	2020-09-24	29.9383	98.5521	4099 m.ASL	Li S. Wang	Y. Y. Zhnag, M. Ai, L. T. Wang, C. M. Xie, S. Q. Wang & G. H. Zhao	CHINA-Tibet	ON180173	ON180323	ON217766	ON217667	-	-
Wang et al. 20-69021	KUN-L	41_20_69021	Lecanoraceae	lecanora	po51	polytropa s. lato	China	Xizang	Changdu, Gongjue Co., Hajia Vi.	2020-09-24	30.6271	98.4432	3965 m.ASL	Li S. Wang	Y. Y. Zhnag, M. Ai, L. T. Wang, C. M. Xie, S. Q. Wang & G. H. Zhao	CHINA-Tibet	ON180174	ON180324	ON217767	-	ON180437	-
Wang et al. 20-67464	KUN-L	5_20_67464	Lecanoraceae	lecanora	po51	polytropa s. lato	China	Xizang	Changdu, Mangkang Co., Gatuo Town	2020-09-25	29.6526	98.5866	3821 m.ASL	Li S. Wang	Y. Y. Zhnag, M. Ai, L. T. Wang, C. M. Xie, S. Q. Wang & G. H. Zhao	CHINA-Tibet	ON180175	ON180325	ON217768	ON217668	-	-
Wang et al. 19-64312	KUN-L	P250_19_64312	Lecanoraceae	lecanora	po51	polytropa s. lato	China	Xizang	Mangkang Co., Lawu Mt.	2019-07-12	29.7001	98.5242	4367 m.ASL	Li S. Wang	D. Liu, M. X. Yang, L. T. Wang, G. H. Zhao, L. J. Li & Z. J. Jiang	CHINA-Tibet	ON180177	ON180326	ON217769	ON217669	ON180438	-
Wang et al. 16-50647	KUN-L	S72_16_50647	Lecanoraceae	lecanora	po51	polytropa s. lato	China	Xizang	Mangkang Co., besude 318 National road	2016-09-20	29.267	98.679	4215 m.ASL	Li S. Wang	X. Y. Wang, H. X. Shi & M. X. Yang	CHINA-Tibet	ON180176	ON180327	ON217770	ON217670	ON180439	-
Wang et al. 16-54064	KUN-L	G28_16_54064	Lecanoraceae	lecanora	po52	polytropa s. lato	China	Xizang	Linzhou Co., Qiala Mt.	2016-09-27	30.1135	91.2761	4830 m.ASL	Li S. Wang	X. Y. Wang, H. X. Shi & M. X. Yang	CHINA-Tibet	ON180179	ON180328	-	-	-	-
Wang et al. 19-65691	KUN-L	1_3_19_63691	Lecanoraceae	lecanora	po53	polytropa s. lato	China	Xizang	Dingri Co., Zhaguo Vi.	2019-07-27	28.5897	86.8994	4292 m.ASL	Li S. Wang	D. Liu, M. X. Yang, L. T. Wang, G. H. Zhao, L. J. Li & Z. J. Jiang	CHINA-Tibet	ON180180	ON180329	ON217771	ON217671	-	-
Wang et al. 19-65636	KUN-L	1_69_19_65636	Lecanoraceae	lecanora	po53	polytropa s. lato	China	Xizang	Saga Co., Dajiling Vi.	2019-07-25	29.4899	85.1195	4599 m.ASL	Li S. Wang	D. Liu, M. X. Yang, L. T. Wang, G. H. Zhao, L. J. Li & Z. J. Jiang	CHINA-Tibet	ON180181	ON180330	-	ON217672	ON180440	-
Wang et al. 19-65279	KUN-L	P185_19_65279	Lecanoraceae	lecanora	po53	polytropa s. lato	China	Xizang	Angren Co., Kazha Town	2019-07-18	29.2434	87.2138	4476 m.ASL	Li S. Wang	D. Liu, M. X. Yang, L. T. Wang, G. H. Zhao, L. J. Li & Z. J. Jiang	CHINA-Tibet	ON180182	ON180331	ON217772	ON217673	-	-
Leavitt 18-541z	BRY-C	sl18541z	Lecanoraceae	lecanora	po54	polytropa s. lato	USA	Utah	San Juan Co., La Sal Range, Alpine Zone of the Southern Rockies, Manti La Sal National Forest, vicinity of Dark Canyon, at top, below steep talus piles, where igneous and sandstone talus piles converge (Holocene to upper Pleistocene slumps and landslides), late snowmelt area with ephemeral pond; alpine habitat above timberline.	2018-08-20	38.4444	-109.232	3500 m.ASL	S. Leavitt	B. Smith	intermount - LA SAL	ON180184	ON180332	ON217773	ON217674	ON180441	SAMN27351019
LLJ20-38	KUN-L	118_LLJ20_38	Lecanoraceae	lecanora	po55	polytropa s. lato	Switzerland	Valais	Valais, Saas-fee, Hannig	2020-09-11	46.656	7.5513	2884 m.ASL	L. L. Li	-	Europe - Alps	ON180186	-	-	-	-	-
Hollinger 23011poly	BRY-C	jh23011poly	Lecanoraceae	lecanora	po56	polytropa s. lato	USA	Arizona	Coconino Co.: Kaibab National Forest, along US Highway 89A	NA	36.733	-112.182	NA	J. Hollinger	-	intermount	ON180187	-	-	-	-	-
Leavitt 18-454	BRY-C	sl18454	Lecanoraceae	lecanora	po56	polytropa s. lato	USA	Utah	San Juan Co., La Sal Range, Alpine Zone of the Southern Rockies, Manti La Sal National Forest, vicinity of ‘Laurel Highway’ & Mount Laurel, Timberline on ‘Laurel Highway’ before First Saddle, generally alpine turf, with limited talus material (diorite); alpine habitat above timberline.	2018-07-27	38.4596	-109.25	3470 m.ASL	S. Leavitt	-	intermount - LA SAL	MZ243581	ON180333	ON217774	ON217675	ON180442	SAMN27351020
R.T. McMullin 22537	CANL	tm22537	Lecanoraceae	lecanora	po56	polytropa s. lato	Canada	Newfoundland	District 1, Avalon Peninsula, Butter Pot Provincial Park, c. 800 m W of Kelly Pond, c. 400 m NE of Little Otter Pond. Exposed rock outcrop in barrens; with sever other arctic lichen disjuncts.	2019-06-24	47.4044	-53.0347	240 m.ASL	R. T. McMullin	-	Cana - Atlantic	ON180191	-	-	-	-	-
R.T. McMullin 22538	CANL	tm22538	Lecanoraceae	lecanora	po56	polytropa s. lato	Canada	Quebec	Parc National de la Gaspesie, summit area of Mont. De la Table, tundra, summit plateau.	2017-09-26	48.9848	-66.0024	1185 m.ASL	R. T. McMullin	-	Cana - Atlantic	ON180192	-	-	-	-	-
Irwin Brodo 32231	CANL	tm32231	Lecanoraceae	lecanora	po56	polytropa s. lato	USA	New Hamshire	Coos Co., Mount Washington, summit area, on talus and scattered boulders in alpine zone.	2008-08-24	44.2695	-71.3076	1900 m.ASL	I. M. Brodo	-	Cana - Atlantic	ON180193	-	-	-	-	-
LLJ 20-33	KUN-L	114_LLJ20_33	Lecanoraceae	lecanora	po57	polytropa s. lato	Switzerland	Valais	Hannig	2020-09-11	46.657	7.3455	2445 m.ASL	L. J. Li	-	Europe - Alps	ON180194	ON180334	ON217775	ON217676	ON180443	-
LLJ 20-34	KUN-L	115_LLJ20_34	Lecanoraceae	lecanora	po58	polytropa s. lato	Switzerland	Valais	Hannig	2020-09-11	46.657	7.3455	2445 m.ASL	L. J. Li	-	Europe - Alps	ON180195	ON180335	ON217776	ON217677	ON180444	-
Wang et al. 16-66369b	KUN-L	P167_16_66369b	Lecanoraceae	lecanora	po59	polytropa s. lato	Switzerland	Ticino canton	Luobiyi Lake	2019-09-18	46.2654	8.7873	2449 m.ASL	Li S. Wang	-	Europe - Alps	ON180196	ON180336	ON217777	ON217678	ON180445	-
ZYY35	KUN-L	P241_ZYY_35	Lecanoraceae	lecanora	po59	polytropa s. lato	Austria	Salzburg	Lungau, Tamsweg, Grossek-Speiereck	2019-08-31	47.1283	13.6503	1999 m.ASL	Y. Y. Zhang	-	Europe - Alps	ON180197	ON180337	-	-	ON180446	-
ZYY34	KUN-L	P242_ZYY_34	Lecanoraceae	lecanora	po59	polytropa s. lato	Austria	Salzburg	Lungau, Tamsweg, Grossek-Speiereck	2019-08-31	47.1283	13.6503	1999 m.ASL	Y. Y. Zhang	-	Europe - Alps	ON180198	ON180338	-	-	-	-
Wang et al. 16-66369a	KUN-L	P167_16_66369a	Lecanoraceae	lecanora	po60	polytropa s. lato	Switzerland	Ticino canton	Luobiyi Lake	2019-09-18	46.2654	8.7873	2449 m.ASL	Li S. Wang	-	Europe - Alps	ON180200	-	-	-	-	-
Wang et al. 20-66578	KUN-L	266_20_66578	Lecanoraceae	lecanora	po61	polytropa s. lato	China	Sichuan	Aba, Hongyuan Co., Rangkou Vi.	2020-09-04	32.2293	102.595	4272 m.ASL	Li S. Wang	Y. Y. Zhnag, M. Ai, L. T. Wang, C. M. Xie, S. Q. Wang & G. H. Zhao	CHINA-Sichuan	ON180201	ON180339	ON217778	ON217679	ON180447	-
Wang et al. 19-66372	KUN-L	P166_19_66372	Lecanoraceae	lecanora	po61	polytropa s. lato	Switzerland	Ticino canton	Luobiyi Lake	2019-09-18	46.2654	8.7873	2449 m.ASL	Li S. Wang	-	Europe - Alps	ON180202	ON180340	-	-	ON180448	-
ZYY38	KUN-L	P239_ZYY_38	Lecanoraceae	lecanora	po61	polytropa s. lato	Austria	Salzburg	Lungau, Tamsweg, Grossek-Speiereck	2019-08-31	47.1283	13.6503	1999 m.ASL	Y. Y. Zhang	-	Europe - Alps	ON180203	ON180341	-	ON217680	ON180449	-
ZYY39	KUN-L	P240_ZYY_39	Lecanoraceae	lecanora	po61	polytropa s. lato	Austria	Salzburg	Lungau, Tamsweg, Grossek-Speiereck	2019-08-31	47.1283	13.6503	1999 m.ASL	Y. Y. Zhang	-	Europe - Alps	ON180204	ON180342	ON217779	-	ON180450	-
Leavitt 21298	BRY-C	sl21298	Lecanoraceae	lecanora	po61	polytropa s. lato	USA	Colorado	Chaffee Co., San Isabel National Forest, Sawatch Range, Collegiate Peaks Wilderness Area, along trail to Huron Peak, on igneous rocks in alpine tundra.	2021-09-04	38.95	-106.439	4005 m.ASL	S. Leavitt	T. Hawes	intermount - SAWATCH	ON180205	-	-	-	-	-
Leavitt 16-550	BRY-C	L0050	Lecanoraceae	lecanora	po62	polytropa s. lato	USA	Utah	Duchesne Co, Ashley National Forest, Unita Mountains, end of Blind Stream Road, southeast of Granddaddy Peak.	2016-09-03	40.569	-110.812	3409 m.ASL	S. Leavitt	H. Leavitt, J. Leavitt, G. Leavitt, R. Leavitt	intermount - UINTA	ON180206	ON180343	ON217780	ON217681	ON180451	SAMN27351021
Leavitt 21337	BRY-C	sl21337	Lecanoraceae	lecanora	po63	polytropa s. lato	USA	Utah	Garfield Co., Dixie National Forest, Upper Sand Creek Research Natural Area, on sandstone.	2021-10-15	37.9268	-111.597	2420 m.ASL	S. Leavitt	M. Felix	intermount - ESCALANTE	ON180208	-	-	-	-	-
Leavitt 21353	BRY-C	sl21353	Lecanoraceae	lecanora	po63	polytropa s. lato	USA	Utah	Garfield Co., Dixie National Forest, Upper Sand Creek Research Natural Area, on sandstone.	2021-10-15	37.9268	-111.597	2420 m.ASL	S. Leavitt	M. Felix	intermount - ESCALANTE	ON180209	-	-	-	-	-
Leavitt 21387	BRY-C	sl21387	Lecanoraceae	lecanora	po63	polytropa s. lato	USA	Utah	Garfield Co., Dixie National Forest, Upper Sand Creek Research Natural Area, on sandstone.	2021-10-15	37.9268	-111.597	2420 m.ASL	S. Leavitt	M. Felix	intermount - ESCALANTE	ON180210	-	-	-	-	-
Leavitt 21391	BRY-C	sl21391	Lecanoraceae	lecanora	po63	polytropa s. lato	USA	Utah	Garfield Co., Dixie National Forest, Upper Sand Creek Research Natural Area, on sandstone.	2021-10-15	37.9268	-111.597	2420 m.ASL	S. Leavitt	M. Felix	intermount - ESCALANTE	ON180211	-	-	-	-	-
ZYY121	KUN-L	P228_ZYY_121	Lecanoraceae	lecanora	po64	polytropa s. lato	Austria	Salzburg	Lungau, Eastern Alps, Niedere Tauern, Schladminger Tauern, Weißpriachtal NW of the village Mariapfarr, a short distance S of Lahnbrücke	2019-09-03	47.2217	13.6567	1280 m.ASL	Y. Y. Zhang	-	Europe - Alps	ON180212	ON180344	ON217781	ON217682	ON180452	-
Leavitt 21287	BRY-C	sl21287a	Lecanoraceae	lecanora	po65	polytropa s. lato	USA	Colorado	Pitkin Co.; San Isabel and White River National Forests, Sawatch Range of the Rocky Mountains, at Indepence Pass along Colorado 82, in alpine tundra habitat.	2021-09-03	39.1073	-106.564	3700 m.ASL	S. Leavitt	-	intermount - SAWATCH	ON180213	-	-	-	-	-
LLJ 20-52	KUN-L	126_LLJ20_52	Lecanoraceae	lecanora	po66	polytropa s. lato	Switzerland	Valais	Stausee Mattmark	2020-09-12	46.415	7.578	2293 m.ASL	L. J. Li	-	Europe - Alps	ON180214	ON180345	ON217782	-	ON180453	-
R.T. McMullin 13834	CANL	tm13834b	Lecanoraceae	lecanora	po67	polytropa s. lato	Canada	Quebec	Parc National de la Gaspesie, Mont Olivine, along main trail between the parking lot and summit, in mature conifer-dominated mixed-wood forest (summit is not above tree-line)	2012-07-02	48.8919	-66.1097	430 m.ASL	R. T. McMullin	-	Cana - Atlantic	ON180215	-	-	-	-	-
R.T. McMullin 17204	CANL	tm17204a	Lecanoraceae	lecanora	po67	polytropa s. lato	Canada	Newfoundland	Labrador, Labrador, Division 10, Happy Valley Goose-Bay Region, Birch Brook Nordic Ski Lodge, off Hwy 520, across from Christian Youth Camp, on Goslin View Trail, on rock outcrop in boreal forest dominated by conifers.	2016-09-10	53.4376	-60.3839	80 m.ASL	R. T. McMullin	-	Cana - Atlantic	ON180216	-	-	-	-	-
Wang et al. 20-67286	KUN-L	142_20_67286	Lecanoraceae	lecanora	po68	polytropa s. lato	China	Qinghai	Yushu, Zhiduo Co.	2020-09-20	32.8788	95.3417	4047 m.ASL	Li S. Wang	Y. Y. Zhnag, M. Ai, L. T. Wang, C. M. Xie, S. Q. Wang & G. H. Zhao	CHINA-Qinghai	ON180217	ON180346	ON217783	ON217683	ON180454	-
DQ534470	GenBank	DQ534470	Lecanoraceae	lecanora	po69	polytropa s. lato	Antarctica	GenBank seq	-	-	-	-	-	-	-	ant-unknown	DQ534470	-	-	-	-	-
R.T. McMullin 17695		tm17695	Lecanoraceae	lecanora	po70	polytropa s. lato	Canada	Nunavut	Nunavut, Kivalliq Region, Arviat, Nuvuk proposed Territorial Park, south coast, 300 m ESE of the Avataq sailors memorial; in coastal sand flats below sand hills.	2016-07-08	61.0862	-94.0277	2 m.ASL	R. T. McMullin	-	arct-nunavut	ON180218	-	-	-	-	-
Wang et al. 20-66971	KUN-L	215_20_66971	Lecanoraceae	lecanora	po71	polytropa s. lato	China	Qinghai	Guoluo, Jiuzhi Co., Zhiqingsongduo Town	2020-09-10	33.4027	101.42	3704 m.ASL	Li S. Wang	Y. Y. Zhnag, M. Ai, L. T. Wang, C. M. Xie, S. Q. Wang & G. H. Zhao	CHINA-Qinghai	ON180219	ON180347	ON217784	ON217684	ON180455	-
Wang et al. 20-66787	KUN-L	227_20_66787	Lecanoraceae	lecanora	po71	polytropa s. lato	China	Qinghai	Guoluo, Jiuzhi Co., Nianbaoyuze National Geopark	2020-09-08	33.2415	100.975	4114 m.ASL	Li S. Wang	Y. Y. Zhnag, M. Ai, L. T. Wang, C. M. Xie, S. Q. Wang & G. H. Zhao	CHINA-Qinghai	ON180220	ON180348	ON217785	ON217685	-	-
Wang et al. 20-67710	KUN-L	246_20_67710	Lecanoraceae	lecanora	po71	polytropa s. lato	China	Sichuan	Aba, Rangtang Co., Haizishan	2020-09-06	32.3618	101.404	4270 m.ASL	Li S. Wang	Y. Y. Zhnag, M. Ai, L. T. Wang, C. M. Xie, S. Q. Wang & G. H. Zhao	CHINA-Sichuan	ON180221	ON180349	ON217786	ON217686	ON180456	-
Wang et al. 20-67583	KUN-L	252_20_67583	Lecanoraceae	lecanora	po71	polytropa s. lato	China	Sichuan	Aba, Hongyuan Co., Rangkou Vi.	2020-09-04	32.2281	102.594	4362 m.ASL	Li S. Wang	Y. Y. Zhnag, M. Ai, L. T. Wang, C. M. Xie, S. Q. Wang & G. H. Zhao	CHINA-Sichuan	ON180222	ON180350	ON217787	ON217687	ON180457	-
Wang et al. 20-67584	KUN-L	254_20_67584	Lecanoraceae	lecanora	po71	polytropa s. lato	China	Sichuan	Aba, Hongyuan Co., Rangkou Vi.	2020-09-04	32.2281	102.594	4365 m.ASL	Li S. Wang	Y. Y. Zhnag, M. Ai, L. T. Wang, C. M. Xie, S. Q. Wang & G. H. Zhao	CHINA-Sichuan	ON180223	ON180351	ON217788	ON217688	ON180458	-
Wang et al. 20-66724	KUN-L	298_20_66724	Lecanoraceae	lecanora	po71	polytropa s. lato	China	Sichuan	Aba, Rangtang Co., Haizishan	2020-09-06	32.3618	101.404	4220 m.ASL	Li S. Wang	Y. Y. Zhnag, M. Ai, L. T. Wang, C. M. Xie, S. Q. Wang & G. H. Zhao	CHINA-Sichuan	ON180224	-	ON217789	ON217689	ON180459	-
Wang et al. 20-66729	KUN-L	299_20_66729	Lecanoraceae	lecanora	po71	polytropa s. lato	China	Sichuan	Aba, Rangtang Co., Haizishan	2020-09-06	32.3618	101.404	4226 m.ASL	Li S. Wang	Y. Y. Zhnag, M. Ai, L. T. Wang, C. M. Xie, S. Q. Wang & G. H. Zhao	CHINA-Sichuan	-	-	ON217790	ON217690	-	-
Flakus:29524	KRAM	FL29524	Lecanoraceae	lecanora	po72	polytropa s. lato	Bolivia	La Paz	Bautista Saavedra, Área Natural de Manejo Integrado Nacional APOLOBAMBA, la Cumbre close to road Charazani-Pelechuco	-	-14.8028	-69.1808	4853 m.ASL	Flakus:29524	-	Bolivia	OL604045	OL663904	OK665563	OK665631	OL604125	-
Flakus:29565a	KRAM	FL29565a	Lecanoraceae	lecanora	po72	polytropa s. lato	Bolivia	La Paz	Bautista Saavedra, Área Natural de Manejo Integrado Nacional APOLOBAMBA, road Pelechuco - Charazani, close to Apacheta	-	-14.8075	-69.1347	4262 m.ASL	Flakus:29565a	-	Bolivia	OL604029	OL663889	-	OK665616	OL604111	-
Wang et al. 20-66614	KUN-L	271_20_66614	Lecanoraceae	lecanora	po73	polytropa s. lato	China	Sichuan	Aba, Hongyuan Co., Rangkou Vi.	2020-09-04	32.2287	102.595	4300 m.ASL	Li S. Wang	Y. Y. Zhnag, M. Ai, L. T. Wang, C. M. Xie, S. Q. Wang & G. H. Zhao	CHINA-Sichuan	ON180225	ON180352	-	ON217691	-	-
HQ650643	GenBank	HQ650643	Lecanoraceae	lecanora	po74	polytropa s. lato	unknown	GenBank seq	-	-	-	-	-	-	-	unknown	HQ650643	-	-	-	-	-
Leavitt 18-259b	BRY-C	sl18259b	Lecanoraceae	lecanora	po74	polytropa s. lato	USA	Utah	Grand Co., La Sal Range, Alpine Zone of the Southern Rockies, Manti La Sal National Forest, North of Burrow Pass and below Manns Peak, generally alpine turf, with limited talus material (laccolith of diorite porphyry); alpine habitat above timberline.,	2018-07-26	38.5089	-109.225	3540 m.ASL	S. Leavitt	-	intermount - LA SAL	MZ243597	-	-	-	ON180365	SAMN27351024
Leavitt 20-115	BRY-C	sl20115	Lecanoraceae	lecanora	po74	polytropa s. lato	USA	Wyoming	Park Co., Beartooth Plateau, Shoshone National Forest, along Highway 212 (Beartooth Highway), across highway and upslope from Gardner Lake overlook/trailhead parking lot (Collection Site No. 3). Granitic boulder field in alpine tundra.	2020-09-05	44.974	-109.452	3220 m.ASL	S. Leavitt	L. St. Clair	intermount - BEARTOOTH	ON180226	ON180353	ON217791	ON217692	ON180460	SAMN27351022
Wang et al. 20-67021	KUN-L	199_20_67021	Lecanoraceae	lecanora	po75	polytropa s. lato	China	Qinghai	Guoluo, Maqin Co., Xueshan Vi.	2020-09-11	34.6284	99.7141	4237 m.ASL	Li S. Wang	Y. Y. Zhnag, M. Ai, L. T. Wang, C. M. Xie, S. Q. Wang & G. H. Zhao	CHINA-Qinghai	ON180123	-	-	ON217641	-	-
MT939007	GenBank	MT939007	Lecanoraceae	lecanora	sb01	cf. subcinctula	Japan	GenBank seq	-	-	35.9756	137.78	-	-	-	Japan	MT939007	-	-	-	-	-
MT939008	GenBank	MT939008	Lecanoraceae	lecanora	sb02	cf. subcinctula	Japan	GenBank seq	-	-	35.9756	137.78	-	-	-	Japan	MT939008	-	-	-	-	-
Wang et al. 19-65622	KUN-L	1_9_19_65622	Lecanoraceae	lecanora	sm01	somervellii	China	Xizang	Zhongba Co., Larang Vi.	2019-07-25	29.6131	84.3855	4878 m.ASL	Li S. Wang	D. Liu, M. X. Yang, L. T. Wang, G. H. Zhao, L. J. Li & Z. J. Jiang	CHINA-Tibet	ON180228	ON180354	ON217792	ON217693	ON180461	-
Wang et al. 16-52899	KUN-L	16_52899	Lecanoraceae	lecanora	sm01	somervellii	China	Xizang	Mangkang Co.	2016-09-21	29.7043	98.1053	4630 m.ASL	Li S. Wang	X. Y. Wang, H. X. Shi & M. X. Yang	CHINA-Tibet	ON180229	-	-	-	-	-
Wang et al. 16-52913	KUN-L	16_52913	Lecanoraceae	lecanora	sm01	somervellii	China	Xizang	Mangkang Co.	2016-09-21	29.7212	98.026	4968 m.ASL	Li S. Wang	X. Y. Wang, H. X. Shi & M. X. Yang	CHINA-Tibet	ON180230	-	-	-	-	-
Wang et al. 16-53086	KUN-L	16_53086	Lecanoraceae	lecanora	sm01	somervellii	China	Xizang	Zuogong Co.	2016-09-21	29.7212	98.026	4968 m.ASL	Li S. Wang	X. Y. Wang, H. X. Shi & M. X. Yang	CHINA-Tibet	ON180231	-	-	-	-	-
Wang et al. 16-53092	KUN-L	16_53092	Lecanoraceae	lecanora	sm01	somervellii	China	Xizang	Zuogong Co.	2016-09-21	29.7212	98.026	4968 m.ASL	Li S. Wang	X. Y. Wang, H. X. Shi & M. X. Yang	CHINA-Tibet	ON180232	-	-	-	-	-
Wang et al. 16-53507	KUN-L	16_53507	Lecanoraceae	lecanora	sm01	somervellii	China	Xizang	Linzhou Co., Qiala Mt.	2016-09-27	30.1135	91.2761	4830 m.ASL	Li S. Wang	X. Y. Wang, H. X. Shi & M. X. Yang	CHINA-Tibet	ON180233	-	-	-	-	-
Wang et al. 16-53579	KUN-L	16_53579	Lecanoraceae	lecanora	sm01	somervellii	China	Xizang	Naqu Co., Sacuo Vi.	2016-09-29	30.9328	91.668	4790 m.ASL	Li S. Wang	X. Y. Wang, H. X. Shi & M. X. Yang	CHINA-Tibet	ON180234	-	-	-	-	-
Wang et al. 16-54069	KUN-L	16_54069	Lecanoraceae	lecanora	sm01	somervellii	China	Xizang	Linzhou Co., Qiala Mt.	2016-09-27	30.1135	91.2761	4830 m.ASL	Li S. Wang	X. Y. Wang, H. X. Shi & M. X. Yang	CHINA-Tibet	ON180235	-	-	-	-	-
Wang et al. 16-54770	KUN-L	16_54770	Lecanoraceae	lecanora	sm01	somervellii	China	Sichuan	Dege Co., Queer Mt.	2016-10-05	31.9488	98.9128	4780 m.ASL	Li S. Wang	X. Y. Wang, H. X. Shi & M. X. Yang	CHINA-Sichuan	ON180236	-	-	-	-	-
Wang et al. 18-60881	KUN-L	18_60881	Lecanoraceae	lecanora	sm01	somervellii	China	Xizang	Mangkang Co.	2018-11-07	29.7215	98.0258	4929 m.ASL	Li S. Wang	X. Y. Wang, A. C. Yin & L. J. Li	CHINA-Tibet	ON180237	-	-	-	-	-
Wang et al. 18-61201	KUN-L	18_61201	Lecanoraceae	lecanora	sm01	somervellii	China	Xizang	Changdu, Basu Co.	2018-11-09	29.6751	96.7151	4496 m.ASL	Li S. Wang	X. Y. Wang, A. C. Yin & L. J. Li	CHINA-Tibet	ON180238	-	-	-	-	-
Wang et al. 20-69190	KUN-L	P286_20_69190	Lecanoraceae	lecanora	sm01	somervellii	China	Yunnan	Deqin Co., Baimaxueshan	2020-09-26	28.4778	99.0004	4656 m.ASL	Li S. Wang	Y. Y. Zhnag, M. Ai, L. T. Wang, C. M. Xie, S. Q. Wang & G. H. Zhao	CHINA-Yunnan	ON180239	ON180355	ON217793	ON217694	ON180462	-
MH512981	GenBank	MH512981	Lecanoraceae	lecanora	so01	solaris	Russia	GenBank seq	-	-	-	-	-	-	-	Russia	MH512981	-	-	-	-	-
MH512982	GenBank	MH512982	Lecanoraceae	lecanora	so01	solaris	Russia	GenBank seq	-	-	-	-	-	-	-	Russia	MH512982	-	-	-	-	-
MH512983	GenBank	MH512983	Lecanoraceae	lecanora	so01	solaris	Russia	GenBank seq	-	-	-	-	-	-	-	Russia	MH512983	-	-	-	-	-
MH512984	GenBank	MH512984	Lecanoraceae	lecanora	so01	solaris	Russia	GenBank seq	-	-	-	-	-	-	-	Russia	MH512984	-	-	-	-	-
MW257119	GenBank	MW257119	Lecanoraceae	lecanora	so01	solaris	Russia	GenBank seq	-	-	-	-	-	-	-	Russia	MW257119	-	-	-	-	-
MW257120	GenBank	MW257120	Lecanoraceae	lecanora	so01	solaris	Russia	GenBank seq	-	-	-	-	-	-	-	Russia	MW257120	-	-	-	-	-
MW257121	GenBank	MW257121	Lecanoraceae	lecanora	so01	solaris	Russia	GenBank seq	-	-	-	-	-	-	-	Russia	MW257121	-	-	-	-	-
Wang et al. 19-64914	KUN-L	P270_19_64914	Lecanoraceae	lecanora	so02	solaris	China	Xizang	Zhada Co.	2019-07-23	31.8632	79.8557	4867 m.ASL	Li S. Wang	D. Liu, M. X. Yang, L. T. Wang, G. H. Zhao, L. J. Li & Z. J. Jiang	CHINA-Tibet	ON180227	-	-	-	-	-
GU480112	GenBank	GU480112	Lecanoraceae	lecanora	su01	subintricata	Canada	GenBank seq	-	-	52.51	-117.87	-	-	-	intermount - Alberta	GU480112	-	-	-	-	-
MT938923	GenBank	MT938923	Lecanoraceae	lecanora	su01	subintricata	Czech Republic	GenBank seq	-	-	49.0564	13.9587	-	-	-	Europe - central	MT938923	-	-	-	-	-
MT938928	GenBank	MT938928	Lecanoraceae	lecanora	su01	subintricata	Germany	GenBank seq	-	-	48.8861	12.5145	-	-	-	Europe - central	MT938928	-	-	-	-	-
MT938934	GenBank	MT938934	Lecanoraceae	lecanora	su01	subintricata	Germany	GenBank seq	-	-	48.8861	12.5145	-	-	-	Europe - central	MT938934	-	-	-	-	-
MT938935	GenBank	MT938935	Lecanoraceae	lecanora	su01	subintricata	Germany	GenBank seq	-	-	48.8861	12.5145	-	-	-	Europe - central	MT938935	-	-	-	-	-
MT938938	GenBank	MT938938	Lecanoraceae	lecanora	su01	subintricata	Germany	GenBank seq	-	-	48.8861	12.5145	-	-	-	Europe - central	MT938938	-	-	-	-	-
MT938939	GenBank	MT938939	Lecanoraceae	lecanora	su01	subintricata	Germany	GenBank seq	-	-	48.8861	12.5145	-	-	-	Europe - central	MT938939	-	-	-	-	-
MT938940	GenBank	MT938940	Lecanoraceae	lecanora	su01	subintricata	Germany	GenBank seq	-	-	48.8861	12.5145	-	-	-	Europe - central	MT938940	-	-	-	-	-
MT938943	GenBank	MT938943	Lecanoraceae	lecanora	su01	subintricata	Czech Republic	GenBank seq	-	-	49.0564	13.9587	-	-	-	Europe - central	MT938943	-	-	-	-	-
MT938946	GenBank	MT938946	Lecanoraceae	lecanora	su01	subintricata	Czech Republic	GenBank seq	-	-	49.0564	13.9587	-	-	-	Europe - central	MT938946	-	-	-	-	-
MT938951	GenBank	MT938951	Lecanoraceae	lecanora	su01	subintricata	Sweden	GenBank seq	-	-	60.05	16.93	-	-	-	europe - Scand	MT938951	-	-	-	-	-
MT938952	GenBank	MT938952	Lecanoraceae	lecanora	su01	subintricata	Sweden	GenBank seq	-	-	60.05	16.93	-	-	-	europe - Scand	MT938952	-	-	-	-	-
MT938969	GenBank	MT938969	Lecanoraceae	lecanora	su01	subintricata	Russia	GenBank seq	-	-	66.22	62.4	-	-	-	russia	MT938969	-	-	-	-	-
MT938985	GenBank	MT938985	Lecanoraceae	lecanora	su01	subintricata	Austria	GenBank seq	-	-	-	-	-	-	-	Europe - Alps	MT938985	-	-	-	-	-
MT938986	GenBank	MT938986	Lecanoraceae	lecanora	su01	subintricata	Austria	GenBank seq	-	-	-	-	-	-	-	Europe - Alps	MT938986	-	-	-	-	-
MT939009	GenBank	MT939009	Lecanoraceae	lecanora	su02	subintricata	Japan	GenBank seq	-	-	35.73	137.37	-	-	-	Japan	MT939009	-	-	-	-	-
MT939010	GenBank	MT939010	Lecanoraceae	lecanora	su03	subintricata	Japan	GenBank seq	-	-	35.73	137.37	-	-	-	Japan	MT939010	-	-	-	-	-

## Sheet: Sheet1
1_106_19_65688
1_3_19_63691
1_69_19_65636
1_9_19_65622
107_LLJ20_22
11_20_67481
111_LLJ20_28
114_LLJ20_33
115_LLJ20_34
116_LLJ20_35
117_LLJ20_37
118_LLJ20_38
121_LLJ20_46
122_LLJ20_47
125_LLJ20_51
126_LLJ20_52
133_20_67110
137_20_67152
138_20_67153
14_20_69106
142_20_67286
148_20_67165
149_20_67166
15_20_69102
155_20_67340
16_53254
17_20_69097
174_20_68348
177_20_68364
186_20_67049
19_63691
19_65622
19_65636
19_65688
199_20_67021
20_67921_179
20_67923_163
20_67942_185
202_20_68015
204_20_67090
215_20_66971
218_20_67945
225_20_66832
227_20_66787
230_20_66806
232_20_66815
235_20_66904
242_20_67765
245_20_67689
246_20_67710
248_20_67696
251_20_67583
252_20_67583
254_20_67584
255_20_67573
26_20_67431
262_20_66573
264_20_66574
265_20_66576
266_20_66578
267_20_66584
268_20_66611
271_20_66614
272_20_66615
293_20_66752
297_20_66712
298_20_66724
3_20_67471
32_20_67444
33_20_67446
34_20_67350
41_20_69021
5_20_67464
6_20_67463
666666sl16615genome_lecanora_polytropa
666666sl18259genome_lecanora_polytropa
666666sl18598genome_lecanora_polytropa
666666sl20102genome_lecanora_polytropa
666666sl20104genome_lecanora_polytropa
666666sl21280_lecanora_polytropa
666666sl21282a_lecanora_polytropa
666666sl21282b_lecanora_polytropa
666666sl21284_lecanora_polytropa
666666sl21285_lecanora_polytropa
666666sl21286_lecanora_polytropa
666666sl21287a_lecanora_polytropa
666666sl21294_lecanora_polytropaAGG
666666sl21295_lecanora_polytropaAGG
666666sl21296_lecanora_polytropaAGG
666666sl21297_lecanora_polytropaAGG
666666sl21298_lecanora_polytropaAGG
666666sl21299_lecanora_polytropaAGG
666666sl21301_lecanora_polytropa
666666sl21302_lecanora_polytropa
666666sl21310_lecanora_polytropa
666666sl21321_lecanora_polytropa
666666sl21322_lecanora_polytropa
6834_lecanoraPOLY_polytropa11
6842_lecanoraPOLY_polytropa14
6867_lecanoraPOLY_polytropa11
6868_lecanoraPOLY_polytropa11
6875_lecanoraPOLY_polytropa11
71_20_67247
72_16_50647
79_16_52934
85_20_67226
87_20_67214
92_LLJ20_1
93_LLJ20_2
94_LLJ20_3
95_LLJ20_7
AF070016_dispersoareolata
AF070017_polytropa
AF070022_intricata
AF070029_chlorophaeodes
AF159927_chlorophaeodes
AY398703_intricata
AY398704_chlorophaeodes
DQ534470_polytropa
DQ534484_aspidophora
G28_16_54064
GU170839_fuscobrunnea
HQ650643_polytropa
jh22700_polytropa1
jh23011poly_polytropa15
JN873872_fuscobrunnea
JN873873_fuscobrunnea
JN873875_fuscobrunnea
JN873881_polytropa
JX036037_sp1
JX036076_sp2
JX036118_sp
KP314294_polytropa
KP314299_polytropa
KP314319_polytropa
KP314321_polytropa
KP314322_polytropa
KP314323_polytropa
KP314338_polytropa
KP314358_polytropa
KP314376_polytropa
KP314458_polytropa
KP314461_polytropa
KP889120_polytropa
KP889121_polytropa
KP889122_polytropa
KP889124_polytropa
KP889125_polytropa
KP889129_polytropa
KP889130_polytropa
KU934869_sp4
KY266891_intricata
KY266975_intricata
L0012a_polytropa7
L0012b_polytropa7
L0012c_polytropa7
L0039_polytropa4
L0050_polytropa4
L0115_polytropa10
Lecanora_chlorophaeodes
Lecanora_concolor
Lecanora_dispersoareolata
Lecanora_fuscobrunnea
Lecanora_intricata
Lecanora_intricata_272_15_49218
Lecanora_polytropa
Lecanora_solaris_1
Lecanora_solaris_2
Lecanora_somervellii
Lecanora_somervellii_16_52899
Lecanora_somervellii_16_52913
Lecanora_somervellii_16_53086
Lecanora_somervellii_16_53092
Lecanora_somervellii_16_53507
Lecanora_somervellii_16_53579
Lecanora_somervellii_16_54069
Lecanora_somervellii_16_54770
Lecanora_somervellii_18_60881
Lecanora_somervellii_18_61201
LICHN301_19
LICHN603_20
LICHN777_20
MK970660_fuscobrunnea
MK970661_fuscobrunnea
MK970662_sp3
P166_19_66372
P167_19_66369
P167_19_66369b
P168_19_66369
P185_19_65279
P216_19_65636
P222_ZYY_135
P222_ZYY135
P223_ZYY134
P228_ZYY_121
P228_ZYY121
P229_ZYY_115
P229_ZYY115
P230_ZYY_103
P230_ZYY103
P237_ZYY_52
P237_ZYY52
P238_ZYY_41
P238_ZYY41
P239_ZYY_38
P239_ZYY38
P240_ZYY_39
P240_ZYY39
P241_ZYY_35
P241_ZYY35
P242_ZYY_34
P250_19_64312
P266_19_66369
P267_19_66369a
P268_19_66369b
P270_19_64914
P286_20_69190
R77_16_53294
Rhizoplaca_aspidophora
S272_15_49218
S72_16_50647
S79_16_52934
sl16512aGENOME
sl16512bGENOME
sl16539GENOME
sl16550GENOME
sl17714_polytropa4
sl17714GENOME
sl18251a_polytropaAGG1
sl18251aGENOME
sl18256_polytropaAGG1
sl18256GENOME
sl18259b_polytropaAGG2
sl18259bGENOME
sl18259bGENOMEmarch2021
sl18259GENOME
sl18273b_polytropaAGG1
sl18273poly_polytropaAGG1
sl18280c_polytropaAGG1
sl18282b_polytropaAGG1
sl18282bGENOME
sl18282polyGENOME
sl18304b_polytropaAGG2
sl18304bGENOME
sl18346d_polytropaAGG2
sl18346dGENOME
sl18355poly_polytropaAGG1
sl18356poly_polytropaAGG2
sl18358a_polytropaAGG2
sl18358GENOME
sl18370a_polytropaAGG2
sl18370aGENOME
sl18375b_polytropaAGG1
sl18375bGENOME
sl18376b_polytropaAGG1
sl18402_polytropaAGG2
sl18402GENOME
sl18404b_polytropaAGG2
sl18405c_polytropaAGG1
sl18454_polytropaAFF2
sl18454a_polytropaAFF2
sl18454aGENOME
sl18455b_polytropaAGG7
sl18455bGENOME
sl18455c_polytropaAGG1
sl18455cGENOME
sl18457poly_polytropaAGG3
sl18474a_polytropaAGG9
sl18474aGENOME
sl18521poly_polytropaAGG1
sl18522a_polytropaAGG5
sl18522aGENOME
sl18522b_polytropaAGG5
sl18539a_polytropaAGG4
sl18539aGENOME
sl18541GENOME
sl18541z_polytropaAFF1
sl18583poly_polytropaAGG1
sl18595_polytropaAGG8
sl18595GENOME
sl18598_polytropaAGG10
sl18598GENOME
sl18598poly_polytropaAGG4
sl18598q_polytropa8
sl18598z_sp
sl18641f_polytropa9
sl18641fGENOME
sl18653_polytropa9
sl18653GENOME
sl18665poly_polytropaAGG6
sl18669_polytropaAGG6
sl18669GENOME
sl20098GENOME
sl20101GENOME
sl20102_poytropa6
sl20103_poytropa6
sl20104_poytropa4
sl20112GENOME
sl20113_polytropa7
sl20114_polytropa5
sl20115GENOME
