# Supplementary material for: Providing Scale to a Known Taxonomic Unknown—At Least a 70-Fold Increase in Species Diversity in a Cosmopolitan Nominal Taxon of Lichen-Forming Fungi
Source: J Fungi (Basel). 2022 May 8;8(5):490. doi: 10.3390/jof8050490 (PMC9146994; doi:10.3390/jof8050490)
Supplement: Supplementary file 1 [file jof-08-00490-s001.zip › S6_ITS_mtSSU_polytropa_alignment.fas]

>Arctopeltis_thuleana_U203
---------------------AC--GAG---AG-GGG-T---AA-AACCCGCGGGGGCTCC---GGCCCCC-------AACTCTT-CACCCTC--TGTGT----A-CCTACCT-C---TGTTGCTTTGGCGGGCCT-AG-----GGGCTC-----------------G-CCC-CT-----GGCCGTC----------CGG-CGGCTCG--------TCCG--CCGGC-TCGG--TTCGTGCCCGTC--AGAGGTCC-AT-----CAAACCCC-G-T-T-T---AT--C----AGTG-ACGT-CCGAG---------TT---AA-AA-A---C------CAC-AA-T-----C-G---TAA--AAAACTGTCAACAACGGATC----TCTTGGTTCTGGCATCGATGAAGAACGCAGCGAAATGC-GATAAGTAATGTGAATTGCAGAATTCAGT-GAATCATCGA-AT-CTTTGAACGCACATTGCGCCCCTCGGTATTCC-GGGGGGCATGCCTGTTCGAGCGTCATTGCACCC-CTCAAGCTCT----GCTTGG--TATTGG------GCC-TCGC-----------------CC-CCT-CGGGTGGACCCGAAAGTCAGTGGC-GGCCCGGCGCGGCTTC--GAGCGTAG-T---AAAT-C---------------ATCTCCCGCTTTG-GAAGTTGGCGTCCC--GG---CCGGCC-AG----CAAG-C----------CTTTT-TAT-TTTC--AATGA---------------------------------------------------------------------------------------------------------------------------------------------------------------------------------------------------------------------------------------------------------------------------------------------------------------------------------------------------------------------------------------------------------------------------------------------------------------------------------------------------------------------------------------------------------------------------------------------
>Lecanora_contractula_U236
---------------------AC--GAG---AG-GGG-T---AA-CACCCGCGGGGGTTCC---GGCCCCC-------AACTCTA-CACCGTA--TGTGT----A-CCAACCCGT---TGTTGCTTTGGCGGGCTT-AG-----GGGTTC-----------------G-CCC-CT-----GGTCGTC----------CGG-CGGTTCG--------TCCG--CCCGC-CCGG--TCCGTGTCCGTC--AGTGGCCC-AT-----CAAACCCC-G-T-T-C---AT--C----AGTG-ACGT-CCGAG---------T-----T-AA-A---A------CAC-AA-T-----C-G---T-AATAAAACTTTCAACAACGGATC----TCTTGGTTCTGGCATCGATGAAGAACGCAGCGAAATGC-GATAAGTAATGTGAATTGCAGAATTCAGT-GAATCATCGA-AT-CTTTGAACGCACATTGCGCCCCTCGGTATTCC-GGGGGGCATGCCTGTTCGAGCGTCATTGCACCC-CTCAAGCTCT----GCTTGG--TATTGG------GCC-TCGC-----------------CC-CCG-CGGGTGGACCCGAAAGTCAGTGGC-GGCCCGGCGCGACTTC--GAGCGTAG-T---AAAT-C---------------ATCTCCCGCTTTG-GAAGTTGGCGTCCA--GG---CCGGCC-AG----CCAG-C----------CTTTT-TAT-TTTC--AATGATT-GA----------------------------------------------------------------------------------------------------------------------------------------------------------------------------------------------------------------------------------------------------------------------------------------------------------------------------------------------------------------------------------------------------------------------------------------------------------------------------------------------------------------------------------------------------------------------------------------
>Lecanora_straminea
---------------------AT--GAG---AG-GGG---TTAA-ACCCCGCGGGGGCTCC---GGCCCCC-------AACTCTA-CACCCCT--TGTGT----A-CCTACCT-T---TGTTGCTTTGGCGGGCCC-AGG----GGGCTC-----------------G-CCC-CT-----GGCCGAC----------CGG-TGGCCCG--------TCCG--CCGGT-CCGG--TTCGTGCCCGTC--AGAGGCCC-AT-----CAAACCCC-G-T-T-C---AT--C----AGTG-ACGT-CCGAG---------TT---AA-AT-A---C------CAC-AA-T-----C-G---T-A--AAAACTTTCAACAACGGATC----TCTTGGTTCTGGCATCGATGAAGAACGCAGCGAAATGC-GATAAGTAATGTGAATTGCAGAATTCAGT-GAATCATCGA-AT-CTTTGAACGCACATTGCGCCCCTCGGTATTCC-GGGGGGCATGCCTGTTCGAGCGTCATTGCACCC-CTCAAGCTCC----GCTTGG--TATTGG------GCC-TCGC-----------------CC-CCT-CGGGTGGACCCGAAAGTCAGTGGC-GGTCCGGCGCGGCTTC--GAGCGTAG-T---AAAT-T---------------ATCTCCCGCTTTG-GAAGTTGGCGTCGA--GG---CCGGCC-AG----CAAG-C----------CTCTT--TT-TTTC--AATG----------------------------------------------------------------------------------------------------------------------------------------------------------------------------------------------------------------------------------------------------------------------------------------------------------------------------------------------------------------------------------------------------------------------------------------------------------------------------------------------------------------------------------------------------------------------------------------------
>Lecanora_albescens_Lal7
---------------------AT--GAG---AG-GGG-T---CA-AACCCGCGGGGGCTCC---GGCCCCC-------AACTCTA-CACCCT---TGTGC----A-CCTACCT-C---TGTTGCTTTGGCGGGCCT-TG-----GGGCTT-------------------CCC-CT-----TGCCGTC----------CGG-CGGCCCC--------GTCG--CCGGC-TCGG--ATCGCGCCCGTC--AGAGGCCC-AT-----CAAACCCT-ATT-T-T---AT--C----AGTG-ACGT-CCGAG---------C----AG-AA-A---A------CAC-AA-T-----A-G---T-A--AAAACTTTCAACAACGGATC----TCTTGGTTCTGGCATCGATGAAGAACGCAGCGAAATGC-GATAAGTAATGTGAATTGCAGAATTCAGT-GAATCATCGA-AT-CTTTGAACGCACATTGCGCCCCTCGGTATTCC-GGGGGGCATGCCTGTTCGAGCGTCATTGCACCC-CTCAAGCTCT----GCTTGG--TATTGG------GCC-ACG------------------CC-CCC-TGGACGGGCCCGAAAGTCAGTGGC-GGCCCGGCGTGACTTC--GAGCGTAG-T--AAAAC-T---------------ATCTCTCGCTTTG-GAAGCCCGCGTCGA--GA---CCGGCC-AG----CAAG-C----------CTCTTTTAT-TTTC--AATGATT-GA----------------------------------------------------------------------------------------------------------------------------------------------------------------------------------------------------------------------------------------------------------------------------------------------------------------------------------------------------------------------------------------------------------------------------------------------------------------------------------------------------------------------------------------------------------------------------------------
>Lecanora_albescens_U172
---------------------AT--GAG---AG-GGG-T---CA-AACCCGCGGGGGCTCC---GGCCCCC-------AACTCTA-CACCCT---TGTGC----A-CCTACCT-C---TGTTGCTTTGGCGGGCCT-TG-----GGGCTC-------------------CCC-CT-----TGCCGTC----------CGG-CGGCCCC--------GTCG--CCGGC-TCGG--ATCGCGCCCGTC--AGAGGCCC-AT-----CAAACCCT-GTT-T-T---AT--C----AGTG-ACGT-CCGAG---------C----AG-AA-A---A------CAC-AA-T-----A-G---T-A--AAAACTTTCAACAACGGATC----TCTTGGTTCTGGCATCGATGAAGAACGCAGCGAAATGC-GATAAGTAATGTGAATTGCAGAATTCAGT-GAATCATCAA-AT-CTTTGAACGCACATTGCGCCCCTCGGTATTCC-GGGGGGCATGCCTGTTCGAGCGTCATTGCACCC-CTCAAGCTCT----GCTTGG--TATTGG------GCC-ACG------------------CC-CCC-TGGACGGGCCCGAAAGTCAGTGGC-GGCCCGGCGTGACTTC--GAGCGTAG-T--AAAAC-T---------------ATCTCTCGCTTTG-GAAGCCCGCGTCGA--GA---CCGGCC-AG----CAAG-C----------CTCTTTTAT-TTTC--AATGATT-GA----------------------------------------------------------------------------------------------------------------------------------------------------------------------------------------------------------------------------------------------------------------------------------------------------------------------------------------------------------------------------------------------------------------------------------------------------------------------------------------------------------------------------------------------------------------------------------------
>Lecanora_albescens_Lal9
---------------------AT--GAG---AG-GGG-T---AA-AACCCGCGGGGGCTCC---GGCCCCC-------AACTCTA-CACCCT---TGTAC----A-CCTACCT-C---TGTTGCTTTGGCGAGCCT-TG-----GGGTTC-----------------G-CCC-CT-----TGCCGTC----------CGG-CGGCTCC--------GTCG--CCGGC-TCGG--TTCGCGCCCGCC--AGAGGCCC-AT-----CAAACCCT-C-T-C-T---AT--C----AGTG-ACGT-CTGAG---------CA---AA-AA-A---A------TAT-AA-T-----A-G---T-A--AAAACTTTCAACAACGGATC----TCTTGGTTCTGGCATCGATGAAGAACGCAGCGAAATGC-GATAAGTAATGTGAATTGCAGAATTCAGT-GAATCATCGA-AT-CTTTGAACGCACATTGCGCCCCTCGGTATTCC-GGGGGGCATGCCTGTTCGAGCGTCATTGCACCC-CTCAAGCTCT----GCTTGG--TATTGG------GCC-ACG------------------CC-CCC-TGGGCGGGCCCGAAAGTCAGTGGC-GGCCCGGCGTGACTTC--GAGCGTAG-T---AAAC-T---------------ATCTCCCGCTTTG-GAAGTTCGCGTCGA--GA---CCGGCC-AG----CAAG-C----------CTCTT-TAT-TTTC--AATGATT-GA----------------------------------------------------------------------------------------------------------------------------------------------------------------------------------------------------------------------------------------------------------------------------------------------------------------------------------------------------------------------------------------------------------------------------------------------------------------------------------------------------------------------------------------------------------------------------------------
>Lecanora_andrewii_Lan1
---------------------AT--GAG---AG-GGG-T---CA-AACCCGCGGGGGCTCC---GGCCCCC-------AACTCTA-CACCCT---TGTAC----A-CCTACCT-T---TGTTGCTTTGGCGGGCC--TG-----GGGCAC-----------------C-TCC-CT-----TGCCGTC----------CGG-CGGCCCC--------GTCG--CCGGC-TCGG--TTCGCGCCCGCC--AGAGGCCC-AT-----TAAACCCT-A-T-T-T---AT--C----AGTG-ATGT-CCGAG---------CC---AA-AA-A---A------CAC-AA-T-----A-G---T-A--AAAACTTTCAACAACGGATC----TCTTGGTTCTGGCATCGATGAAGAACGCAGCGAAATGC-GATAAGTAATGTGAATTGCAGAATTCAGT-GAATCATCGA-AT-CTTTGAACGCACATTGCGCCCCTCGGTATTCC-GGGGGGCATGCCTGTTCGAGCGTCATTGCACCC-CTCAAGCTCT----GCTTGG--TATTGG------GCC-ACGC-----------------CC-TCC-CGGGCGGGCCCGAAAGTCAGTGGC-GGCCCGGCGTGACTTC--GAGCGTAG-T---AAAC-T---------------ACCTCCCGCTTTG-GAAGTTCGCGTCGA--GA---CCGGCC-AG----CAAG-C----------CTCTT-TAT-TTTC--AATGATT-GA----------------------------------------------------------------------------------------------------------------------------------------------------------------------------------------------------------------------------------------------------------------------------------------------------------------------------------------------------------------------------------------------------------------------------------------------------------------------------------------------------------------------------------------------------------------------------------------
>Lecanora_hagenii_Lh6
---------------------AT--GAG---AG-GGG-T---CA-AACCCGCGGGGGCTCC---GGCCCCC-------AACTCTA-CACCCT---TGTAC----A-CCTACCT-T---TGTTGCTTTGGCGGGCCT-TG-----GGGCTC-----------------C-CCC-CT-----TGCCGTC----------CGG-CGGCCCC--------GTCG--CCGGC-TCGG--TTCGCGCCCGTC--AGAGGCCC-AT-----C-AACCCT-A-T-T-T---AT--C----AGTG-ATGT-CCGAG---------CA---AA-AA-A---T------TAT-AA-C-----A-G---T-A--AAAACTTTCAACAACGGATC----TCTTGGTTCTGGCATCGATGAAGAACGCAGCGAAATGC-GATAAGTAATGTGAATTGCAGAATTCAGT-GAATCATCGA-AT-CTTTGAACGCACATTGCGCCCCTCGGTATTCC-GGGGGGCATGCCTGTTCGAGCGTCATTGCACCC-CTCAAGCTCT----GCTTGG--TATTGG------GCC-TCGC-----------------CC-TCC-CGGGCGGGCCCGAAAGTCAGTGGC-GGCCCGGCGTGACTTC--GAGCGTAG-T---AAAC-T---------------ATCTCCCGCTCTG-GAAGTTCGCGTCGA--GA---CCGGCC-AG----CAAG-C----------CTCTT-TGT-TTTC--AATGATT-GA----------------------------------------------------------------------------------------------------------------------------------------------------------------------------------------------------------------------------------------------------------------------------------------------------------------------------------------------------------------------------------------------------------------------------------------------------------------------------------------------------------------------------------------------------------------------------------------
>Lecanora_pruinosa_Lpr1
---------------------AT--GAG---AG-GGG-T---CA-AACCCGCGGGGGCTCC---GGCCCTC--------ACTCTA-CACCCT---TGTAC----A-CCTACCT-T---TGTTGCTTTGGCGGGCCT-TG-----GGGCTC-----------------C-CCC-CT-----TGCCGTC----------CGG-AGGCCCC--------GTCG--CCGGC-TCGG--TTCGCGCCCGTC--AGCGGCCC-AT-----CAAACCCT-A-T-T-T---AT--C----AGTG-ACGT-CCGAG---------C----AA-AA-A---A------CAC-AA-T-----A-G---T-A--AAAACTTTCAACAACGGATC----TCTTGGTTCTGGCATCGATGAAGAACGCAGCGAAATGC-GATAAGTAATGTGAATTGCAGAATTCAGT-GAATCATCGA-AT-CTTTGAACGCACATTGCGCCCCTCGGTATTCC-GGGGGGCATGCCTGTTCGAGCGTCATTGCACCC-CTCAAGCTCT----GCTTGG--TATTGG------GCC-ACG------------------CC-CCT-TGGGCGGGCCCGAAAGTCAGTGGC-GGCCCGGCGTGACTTC--GAGCGTAG-T---AAAT-T---------------TTCTCCCGCTTTG-GAAGCTCGCGTCGG--GA---CCGGCC-AG----CAAG-C----------CTCTT-TAT-TTTC-AAATGATT-GA----------------------------------------------------------------------------------------------------------------------------------------------------------------------------------------------------------------------------------------------------------------------------------------------------------------------------------------------------------------------------------------------------------------------------------------------------------------------------------------------------------------------------------------------------------------------------------------
>Lecanora_pruinosa_U209
---------------------AT--GAG---AG-GGG-T---CA-AACCCGCGGGGGCTCC---GGCCCTC--------ACTCTG-CACCCT---TGTAC----A-CCTACCT-T---TGTTGCTTTGGCGGGCCT-TG-----GGGCTC-----------------C-CCC-CT-----TGCCGTC----------CGG-CGGCCCC--------GTCG--CCGGC-TCGG--CTCGCGCCCGTC--AGAGGCCC-AT-----CAAACCCT-A-T-T-T---AT--C----AGTG-ACGT-CCGAG---------C----AA-AA-A---A------CAC-AA-T-----A-G---T-A--AAAACTTTCAACAACGGATC----TCTTGGTTCTGGCGTCGATGAAGAACGCAGCGAAATGC-GATAAGTAATGTGAATTGCAGAATTCAGT-GAATCATCGA-AT-CTTTGAACGCACATTGCGCCCCTCGGTATTCC-GGGGGGCATGCCTGTTCGAGCGTCATTGCACCC-CTCAAGCTCT----GCTTGG--TATTGG------GCC-TCGC-----------------CC-CCC-CGGGCGGGCCCGAAAGTCAGTGGC-GGCCCGGCGCGACTTC--GAGCGTAG-T---AAAC-T---------------ATCTCCCGCTTTG-GAGGTTCGCGTCGA--GA---CCGGCC-AG----CAAG-C----------CTCTT-TAT-TTTC--AATGATT-GA----------------------------------------------------------------------------------------------------------------------------------------------------------------------------------------------------------------------------------------------------------------------------------------------------------------------------------------------------------------------------------------------------------------------------------------------------------------------------------------------------------------------------------------------------------------------------------------
>Lecanora_dispersa_Ld8
---------------------AC--GAG---AG-GGG-T---CA-AACCCGCGGGGGCTCC---GGCCCCC-------AACTCCA-CACCCT---TGTAC----A-CCTACCT-C---TGTTGCTTTGGCGGGCCT-TG-----GGGTCC-----------------G-CCC-CT-----TGCCGTC----------CGG-CGGCCCC--------GTCG--CCGGC-TCGG--TTCGCGCCCGCC--AGAGGCCC-AT-----TAAACCCT-ATT-T-T---TT--C----AGTG-ATGT-CCGAG---------C----AA-AA-A---A------CAC-AA-T-----A-G---T-A--AAAACTTTCAACAACGGATC----TCTTGGTTCTGGCATCGATGAAGAACGCAGCGAAATGC-GATAAGTAATGTGAATTGCAGAGTTCAGT-GAATCATCGA-AT-CTTTGAACGCACATTGCGCCCCTCGGTATTCC-GGGGGGCATGCCTGTTCGAGCGTCATTGCACCC-CTCAAGCTCT----GCTTGG--TATTGG------GCC-ACGC-----------------CC-TCC-CGGGCGGGCCCGAAAGTCAGTGGC-GGCCCGGCGTGACTTC--GAGCGTAG-T---AAAC-T---------------ACCTCCCGCTTTG-GAAGTTCGCGTCGA--GA---CCGGCC-AG----CGAAGC----------CTCTT-TAT-TTTC--AATGATT-GA----------------------------------------------------------------------------------------------------------------------------------------------------------------------------------------------------------------------------------------------------------------------------------------------------------------------------------------------------------------------------------------------------------------------------------------------------------------------------------------------------------------------------------------------------------------------------------------
>Lecanora_dispersa_Ld9
---------------------AT--GAG---AG-GGG-T---AA-AACCCGCGGGGGCTCC---GGCCCCC-------AACTCTA-CACCCT---TGTAC----A-CCTACCT-C---TGTTGCTTTGGCGAGCCT-TG-----GGGTCC-----------------G-CCC-CT-----TGCCGTC----------CGG-CGGCCCC--------GTCG--CCGGC-TCGG--TTCGCGCCCGCC--AGAGGCCC-AT-----TAAACCCT-ATT-T-T---AT--C----AGTG-ATGT-CCGAG---------C----AA-AA-A---A------CAC-AA-T-----A-G---T-A--AAAACTTTCAACAACGGATC----TCTTGGTTCTGGCATCGATGAAGAACGCAGCGAAATGC-GATAAGTAATGTGAATTGCAGAATTCAGT-GAATCATCGA-AT-CTTTGAACGCACATTGCGCCCCTCGGTATTCC-GGGGGGCATGCCTGTTCGAGCGTCATTGCACCC-CTCAAGCTCT----GCTTGG--TATTGG------GCC-ACGC-----------------CC-CCC-CGGGCGGGCCCGAAAGTCAGTGGC-GGCCCGGCGTGACTTC--GAGCGTAG-T---AAAC-T---------------ACCTCCCGCTTTG-GAAGTTCGCGTCGA--GA---CCGGCC-AG----CGAAGC----------CTCTT-TAT-TTTC--AATGATT-GA----------------------------------------------------------------------------------------------------------------------------------------------------------------------------------------------------------------------------------------------------------------------------------------------------------------------------------------------------------------------------------------------------------------------------------------------------------------------------------------------------------------------------------------------------------------------------------------
>Lecanora_reuteri_Lr1
---------------------AT--GAG---AG-GGG-T---AA-AACCCGCGGGGGCTCC---GGCCCCC-------AACTCTA-CACCCT---TGTGT----A-CCTACCT-T---TGTTGCTTTGGCGGGCCT-TG-----GGGTTC-----------------G-CCC-CT-----TGCCGTC----------CGG-CGGCTTC--------GTCG--CCGGC-TCGG--TTCGCGCCCGTC--AGAGGCCC-AT-----TAAACCCT-A-T-T-T---AT--C----AGTG-ACGT-CCGAG---------C----AA-AA-A---A------CAC-AA-T-----A-G---C-A--AAAACTTTCAACAACGGATC----TCTTGGTTCTGGCATTGATGAAGAACGCAGCGAAATGC-GATAAGTAATGTGAATTGCAGAATTCAGT-GAATCATCGA-AT-CTTTGAACGCACATTGCGCCCCTCGGTATTCC-GGGGGGCATGCCTGTTCGAGCGTCATTGCACCC-CTCAAGCTCT----GCTTGG--TATTGG------GCC-ACGC-----------------CC-CCC-GGGGCGGACCCGAAAGTCAGTGGC-GGCCCGGCGTGACTTC--GAGCGTAG-T---AAAT-T--------------CATCTCCCGCTTTG-GAAGTTCGCGTCGA--GT---CCGGCC-AG----CAAG-C----------CTTTT--AT-TTTC--AATGATT-GA----------------------------------------------------------------------------------------------------------------------------------------------------------------------------------------------------------------------------------------------------------------------------------------------------------------------------------------------------------------------------------------------------------------------------------------------------------------------------------------------------------------------------------------------------------------------------------------
>Lecanora_reuteri_U177
---------------------AT--GAG---AG-GGG-T---AA-AACCCGCGGGGGCTCC---GGCCCCC-------AACTTTA-CACCCT---TGTGT----A-CCTACCT-T---TGTTGCTTTGGCGGGCCT-TG-----GGGTTC-----------------G-CCC-CT-----TGCCGTC----------CGG-CGGCTCC--------GTCG--CCGGC-TCGG--TTCGCGCCCGTC--AGAGGCCC-AT-----TAAACCCT-A-T-T-T---AT--C----AGTG-ACGT-CCGAG---------C----GA-AA-A---A------CAC-AA-T-----G-G---C-A--AAAACTTTCAACAACGGATC----TCTTGGTTCTGGCATCGATGAAGAACGCAGCGAAATGC-GATAAGTAATGTGAATTGCAGAATTCAGT-GAATCATCGA-AT-CTTTGAACGCACATTGCGCCCCTCGGTATTCC-GGGGGGCATGCCTGTTCGAGCGTCATTGCACCC-CTCAAGCTCT----GCTTGG--TATTGG------GCC-ACGC-----------------CC-CCC-TGGGCGGACCCGAAAGTCAGTGGC-GGCCCGGCGTGACTTC--GAGCGTAG-T---AAAT-T---------------ATCTCCTGCTTTG-GAAGTTCGCGTCGA--GT---CCGGCC-AG----CAAG-C----------CTTTT--AT-TTTC--AATGATT-GA----------------------------------------------------------------------------------------------------------------------------------------------------------------------------------------------------------------------------------------------------------------------------------------------------------------------------------------------------------------------------------------------------------------------------------------------------------------------------------------------------------------------------------------------------------------------------------------
>Lecanora_hagenii_Lh2
---------------------AT--GAG---AG-GGG-T---AA-AACCCGCGGGGGCTCC---GGCCCCC-------AACTCTT-CACCCT---TGCAT----A-CCTACCT-T---TGTTGCTTTGGCGGGCCT-TG-----GGGTTC-----------------G-CCC-CT-----TGCCGTC----------CGG-CGGCCCC--------GTCG--CCGGC-CCGG--CTCGCGCCCGTC--AGAGGCCC-AT-----CAAACCCT-A-T-T-T---AT--C----AGTG-ACGT-CCGAG---------C----AA-AA-A---A------CACAAA-C-----A-G---T-A--AAAACTTTCAACAACGGATC----TCTTGGTTCTGGCATCGATGAAGAACGCAGCGAAATGC-GATAAGTAATGTGAATTGCAGAATTCAGT-GAATCATCGA-AT-CTTTGAACGCACATTGCGCCCCTCGGTATTCC-GGGGGGCATGCCTGTTCGAGCGTCATTGCACCC-CTCNAGCTCT----GCTTGG--TGTTGG------GCC-TCG------------------CC-CCC-TGGGCGGACCCGAAACTCAGTGGC-GGCCCGGCGTGACTTC--GAGCGTAG-T---AAAT-T---------------ATCTCCCGCTTTG-AAAGTTCGCGTCGA--GA---CCGGCC-AA----CAAG-C----------CTTTT-TAT-TCTC--AATGA-T-GA----------------------------------------------------------------------------------------------------------------------------------------------------------------------------------------------------------------------------------------------------------------------------------------------------------------------------------------------------------------------------------------------------------------------------------------------------------------------------------------------------------------------------------------------------------------------------------------
>Lecanora_crenulata_Lc1
---------------------AC--GAG---AG-GGG-T---AA-AACCCGCGGGGGCTCC---GGCCCTC-------AACTCTG-CACCCT---TGTAT----A-CCTACCT-T---TGTTGCTTTGGCGGACCT-TG-----GGGCTC-----------------G-CCC-CT-----TGCCGTA----------CGG-CGGCTCC--------GTCG--CCGGC-TCGG--TTCGCGCCCGTC--AGAGGCCC-AT-----CAAACCCT-A-T-T-T---AT--C----AGTG-ACGT-CCGAG---------C----AC-CA-A---A------TAC-AA-T-----A-G---T-A--AAAACTTTCAACAACGGATC----TCTTGGTTCTGGCATCGATGAAGAACGCAGCGAAATGC-GATAAGTAATGTGAATTGCAGAATTCAGT-GAATCATCGA-AT-CTTTGAACGCACATTGCGCCCCTCGGTATTCC-GGGGGGCATGCCTGTTCGAGCGTCATTGCACCC-CTCAAGCTCT----GCTTGG--TGTTGG------GCC-TCG------------------CC-CCC-TGGGCGGACCCGAAAGTTAGTGGC-GGCCCGGCGTGACTTC--GAGCGTAG-T---AAAT-C---------------TTCTCCCGCTTTG-GAAGTTCACCTCGA--GA---CCGGCC-AA----CAAG-C----------CTTTT-ATT-TTCC--AATGATT-GA----------------------------------------------------------------------------------------------------------------------------------------------------------------------------------------------------------------------------------------------------------------------------------------------------------------------------------------------------------------------------------------------------------------------------------------------------------------------------------------------------------------------------------------------------------------------------------------
>Lecanora_crenulata_Lc2
---------------------AC--GAG---AG-GGG-T---CA-AACCCGCGGGGGCTCC---GGCCCCC-------AACTCTA-CACCCT---TGTAT----A-CCCACCT-T---TGTTGCTTTGGCGGGCCT-GG-----GGGTTC-----------------G-CCT-CT-----TGCCGTC----------CCG-CGGCTCC--------GCCG--CCGGC-TCGG--TTCGCGCCCGTCA-AGAGGCCG-AT-----CAAACCCT-A-T-T-T---AT--C----AGTG-ACGT-CCGAG---------T----AA-AA-A---A------CAC-AA-T-----A-G---T-A--AAAACTTTCAACAACGGATC----TCTTGGTTCTGGCATCGATGAAGAACGCAGCGAAATGC-GATAAGTAATGTGAATTGCAGAATTCAGT-GAATCATCGA-AT-CTTTGAACGCACATTGCGCCCCTCGGTATTCC-GGGGGGCATGCCTGTCCGAGCGTCATTGCACCC-CTCAAGCTCT----GCTTGG--TATTGG------GCC-TCG------------------CC-CCC-TGGGCGGGCCCGAAAGTTAGTGGC-GGCCCGGCGTGACTTC--GAGCGTAG-T---AAAT-T---------------ATCTTCCGCTTTG-GAAGTTCGCGTCGA--GA---CCGGCC-AA----CAAG-C----------CTTTT-ATT-TTCC--AATGATT-GA----------------------------------------------------------------------------------------------------------------------------------------------------------------------------------------------------------------------------------------------------------------------------------------------------------------------------------------------------------------------------------------------------------------------------------------------------------------------------------------------------------------------------------------------------------------------------------------
>Lecanora_crenulata_Lc3
---------------------AT--GAG---AG-GGG-T--AAA-AACCCGCGGGGGCTCC---GGCCCTC-------GACTCTA-CACCCT---TGTAT----A-CCTACCT-T---TGTTGCTTTGGCGGGCCT-CG-----GGGTTC-----------------G-CCC-CT-----TGCCGTC----------CGG-CGGCTCC--------GCCG--CCGGC-TTGG--TTCGCGCCCGTC--GGAGGCCG-AT-----GAAACCCT-A-T-T-C---AT--T----AGTG-ACGT-CCGAG---------C----AA-AA-A---A------TAC-AA-T-----A-G---T-A--AAAACTTTCAACAACGGATC----TCTTGGTTCTGGCATCGATGAAGAACGCAGCGAAATGC-GATAAGTAATGTGAATTGCAGAATTCAGT-GAACCATCGA-AT-CTTTGAACGCACATTGCGCCCCTCGGTATTCC-GGGGGGCATACCTGTTCGAGCGTCATTGCACCC-CTCAAGCTCT----GCTTGG--TATTGG------GCC-TCG-------------------C-CCC-TGGGCGGACCCGAAAGTCAGTGGC-GGCCCGGCGTGACTTC--GAGCGTAG-T---AAAT-T---------------ATCTCCCGCTTTG-GAAGTTCGCGTCGA--GA---CCGGCC-AA----CAAG-C----------CTTTT-GTT-TTCC--AATGATT-GA----------------------------------------------------------------------------------------------------------------------------------------------------------------------------------------------------------------------------------------------------------------------------------------------------------------------------------------------------------------------------------------------------------------------------------------------------------------------------------------------------------------------------------------------------------------------------------------
>Lecanora_perpruinosa_U176
---------------------AC--GAG---AG-GGG-T---AA-AACCCGCGGGGGCTCC---GGCCCCC-------AACTCTA-CACCCT---TGCAT----A-CCTACCT-T---TGTTGCTTTGGCGGGCCT-CG-----GGGTTC-----------------G-CCC-CT-----TGCCGCC----------CGG-TGGCTTC--------GGCG--CCGGG-CTGG--TCCGTGCCCGTC--AGAGGCCC-AT-----CAAACCCT-G-T-T-T---AT--C----AGTG-ACGT-CCGAG---------T-----A-AA-A---C------CAC-AA-T-----C-G---T-A--AAAACTTTCAACAACGGATC----TCTTGGTTCTGGCATCGATGAAGAACGCAGCGAAATGC-GATAAGTAATGTGAATTGCAGAATTCAGT-GAATCATCGA-AT-CTTTGAACGCACATTGCGCCCCTCGGTATTCC-GGGGGGCATGCCTGTTCGAGCGTCATTGCACCC-CTCAAGCTCT----GCTTGG--TATTGG------GCC-CCGC-----------------CC-CCT-CCGGCGGGCCCGAAAGTCAGTGGC-GGCCCGGCGTGACTTC--GAGCGTAG-T---AAAT-C---------------ATCTCCCGCTTTG-GAAGTTCGCGTCGT--GA---CCGGCC-AG----CAAG-C----------CTTTT--AT-TTTC--AATGATT-GA----------------CAATAGCTAATTGCAAATATCGACTATGTCGAATAAAATTCTAGGTAGAATTATGATAATGACATTGTCTGCCTATGTGTCTTGACCAAATTACGTGCCAGCAGTCGCGGTAATACGTAGAAGACTAGTGTTATTCATCTTTAATAGGTTTAAAGGGTACCTAGACGGTANATCAAGCCTATGGGACTAATGTACTAGAGTTACTTACGAGGGGGTATTAAAGTACTGCTGGTGTAGAGATGAAATTCTGTCATACCTCGTTTCACAGGAAACATACGGCACAGGTATAGGCGAAAGCATCCCCTTATGTGATAACTGACGTTGAAGGACGAAGGCTTTGTATAGCGAACAGGATTAGATACCCCAGTAGTCAAAGCAGAAAATGATGAATGTCATAGATTAGGTTTATTCTATAAATGAAAGTGTAAGCATTCCACCTCAAGAGTAATTTGGCAACATTGGAACTGAAATCATTAGACCGTTTCTGAAACCAGTAGTGAAGTATGTTGTTTAATTTGATAATCCGCAAAAAACCTTACCACAATTTGAATA
>Lecanora_hagenii_Lh3B
---------------------AC--GAG---AG-GGG-T---AA-CACCCGCGGGGGCTCC---GGCCCCC-------ACCTCTA-CACCCT---TGTAT----A-CCTACCT-T---CGTTGCTTTGGCGGGCCT-TG-----GGGTTC-----------------G-CCT-CA-----TGCCGCC----------CGG-GGGCTTC--------GCCC--CCGGG-CTGG--TTCGCGCCCGTC--AGAGGCCC-AT-----CAAACCCC-T-C-T-T---AT--C----AGTG-ACGT-CCGAG---------C-----A-AA-A---A------CAC-AA-T-----A-G---T-A--AAAACTTTCAACAACGGATC----TCTTGGTTCTGGCATCGATGAAGAACGCAGCGAAATGC-GATAAGTAATGTGAATTGCAGAATTCAGT-GAATCATCGA-AT-CTTTGAACGCACATTGCGCCCCTCGGTATTCC-GGGGGGCATGCCTGTTCGAGCGTCATTGCACCC-CTCAAGCTCT----GCTTGG--TATTGG------GCC-GCGC-----------------CC-CCC-CGGGCGGACCCGAAAGTCAGTGGC-GGCCCGGCGTGACTTC--GAGCGTAG-T---AAAC-T---------------ATCTCCCGCTTTG-GAAGTCCGCGTCGC--GA---CCGGCC-AGCA-GCAAG-C----------CTTTTATGT-TTTC--AATGATT-GA----------------------------------------------------------------------------------------------------------------------------------------------------------------------------------------------------------------------------------------------------------------------------------------------------------------------------------------------------------------------------------------------------------------------------------------------------------------------------------------------------------------------------------------------------------------------------------------
>Lecanora_hagenii_Lh3C
---------------------AC--GAG---AG-GGG-T---AA-CACCCGCGGGGGCTCC---GGCCCCC-------ACCTCTA-CACCCT---TGTAT----A-CCTACCT-T---CGTTGCTTTGGCGGGCCT-TG-----GGGTTC-----------------G-CCT-CA-----TGCCGTC----------CGG-GGGCTTC--------GCCC--CCGGG-CTGG--TTCGCGCCCGTC--AGAGGCCC-AT-----CAAACCCC-T-C-T-T---AT--C----AGTG-ACGT-CCGAG---------C-----A-AA-A---A------CAC-AA-T-----A-G---T-A--AAAACTTTCAACAACGGATC----TCTTGGTTCTGGCATCGATGAAGAACGCAGCGAAATGC-GATAAGTAATGTGAATTGCAGAATTCAGT-GAATCATCGA-AT-CTTTGGACGCACATTGCGCCCCTCGGTATTCC-GGGGGGCATGCCTGTTCGAGCGTCATTGCACCC-CTCAAGCTCT----GCTTGG--TATTGG------GCC-CCG------------------CT-CCC-TGGGCGGACCCGAAAGTCAGTGGC-GGCCGGGCGTGACTTC--GAGCGTAGTT---AAAT-T---------------ATCTCCCGCTTTG-GAAGTTCGCGCCGG--GA---CCGGCC-AA----ACAA-G----------CCTTT-TAT-TTTC--AATGATT-GA----------------------------------------------------------------------------------------------------------------------------------------------------------------------------------------------------------------------------------------------------------------------------------------------------------------------------------------------------------------------------------------------------------------------------------------------------------------------------------------------------------------------------------------------------------------------------------------
>Lecanora_semipallida_Ls10
---------------------AT--GAG---AG-GGG-T---AA-CACCCGCGGGGGCTCC---GGCCCCC-------AACTCTA-CACCCT---TGTAT----A-CCTACCT-T---TGTTGCTTTGGCGGGCCT-TG-----GGGTTC-----------------G-CCC-CA-----CGCCGTC----------CGG-CGGCTCT--------GTCG--CCGGC-TCGG--TTCGCGCCCGTC--AGAGGCCC-AT-----CAAACCCT-A-T-T-T---CT--C----AGTG-ACGT-CCGAG---------T----AC-AA-A---C------CAC-AA-T-----A-G---T-A--AAAACTTTCAACAACGGATC----TCTTGGTTCTGGCATCGATGAAGAACGCAGCGAAATGC-GATAAGTAATGTGAATTGCAGAATTCAGT-GAATCATCGA-AT-CTTTGAACGCACATTGCGCCCCTCGGTATTCC-GGGGGGCATGCCTGTTCGAGCGTCATTGCACCC-CTCAAGCTCT----GCTTGG--TCTTGG------GCC-CCG------------------CT-CCC-TGGGCGGACCCGAAAGTCAGTGGC-GGCCGGGCGTGACTTC--GAGCGTAG-T---AGAT-T---------------ATCTCCCGCTTTG-GAAGTTCGCGCCGG--GA---CCGGCC-AA----CAAG-C----------CTTTT--AT-TCTC--AATGATG-------------------------------------------------------------------------------------------------------------------------------------------------------------------------------------------------------------------------------------------------------------------------------------------------------------------------------------------------------------------------------------------------------------------------------------------------------------------------------------------------------------------------------------------------------------------------------------------
>Lecanora_flotowiana_U175
---------------------AT--GAG---AG-GGG-T---AC-AACCCGCGGGGGCTCC---GGCCCCC-------AACTCTA-CACCCT---TGTAT----A-CCTACCT-T---TGTTGCCCGGCCGGGCGT--G-----GGGTTC-----------------G-CCC-CT-----CGCCGTC----------CGG-CGGCTCT--------GTCG--TTGGCGGCGG--TTCGCGCCCGTC--AGAGGCCC-AT-----CAAACCCT-A-T-T-T---GT--C----AGTG-ACGT-CCGAG---------CA---AA-AA-A---C------CAC-AA-T-----A-G---T-A--AAAACTTTCAACAACGGATC----TCTTGGTTCTGGCATCGATGAAGAACGCAGCGAAATGC-GATAAGTAATGTGAATTGCAGAATTCAGT-GAATCATCGA-AT-CTTTGAACGCACATTGCGCCCCTCGGTATTCC-GGGGGGCATGCCTGTTCGAGCGTCATTGCACCC-CTCAAGCTCT----GCTTGG--TGTTGG------GCC-CCG------------------CC-CCC-TGGGCGGACCCGAAAGTCAGTGGC-GGCCGGGCGTGACTTC--GAGCGTAG-T---AAAT-T---------------ATCTCCCGCTTTG-GAAGTTCGCGCCGG--GA---CCGGCC-AA----CAAG-C----------CTTTT--AT-TTTC--AATGATT-GA----------------------------------------------------------------------------------------------------------------------------------------------------------------------------------------------------------------------------------------------------------------------------------------------------------------------------------------------------------------------------------------------------------------------------------------------------------------------------------------------------------------------------------------------------------------------------------------
>Lecanora_semipallida_Ls12
---------------------AC--GAG---AG-GGG-T---AA-AACCCG-GGGGGCTCC---GGCCCCC-------AACTCTA-CACCCTT--TGTGT----A-CTTACCT-T---TGTTGCTTTGGCGGGCCG-TG-----GGGTTC-----------------G-CCC-CT-----CGCCGTC----------CGG-CGGCTCT--------GTCG--CCGGC-TCGG--TTCGCGCCCGTC--AGAGGCCC-AA-----CCAACCCT-A-T-C-T---CT--C----AGTG-ACGT-CCGAG---------TA---AA-AA-A---C------CAC-AA-T-----C-G---T-A--AAAACTTTCAACAACGGATC----TCTTGGTTCTGGCATCGATGAAGAACGCAGCGAAATGC-GATAAGTAATGTGAATTGCAGAATTCAGT-GAATCATCGA-AT-CTTTGAACGCACATTGCGCCCCTCGGTATTCC-GGGGGGCATGCCTGTTCGAGCGTCATTGCACCC-CTCAAGCTCT----GCTTGG--TATTGG------GCC-TCG------------------CC-CCC-TGGGCGTACCCGAAAGTCAGTGGC-GGCCCGGCGTGACTTC--GAGCGTAG-T---AAAT-T---------------ATCTCCCGCTTTG-GAAGTTCGCGTCGG--GA---CCGGCC-AA----CAAG-C----------CTCCT--AT-TTTC--AATGATT-GA----------------------------------------------------------------------------------------------------------------------------------------------------------------------------------------------------------------------------------------------------------------------------------------------------------------------------------------------------------------------------------------------------------------------------------------------------------------------------------------------------------------------------------------------------------------------------------------
>Lecanora_achariana_U155
---------------------AC--GAG---AG-GGG-T-TTTC-GGACCCC-GGGGCTTC---GGCCCCT-------AACTCTT-CACCCTC--TGTCT----A-CGTACTA-----TGTTGCTTTGGCGGGCCT-TG-----GGGTTC-----------------G-CTC-CT-----GGCCGGC----------CGG-TGGCCTA--------GCGGC-CCCGG-CTCG--CTCGTGCCCGCC--AGAGGCCC-AT-----GAAACCCA-ACC-T-T---AT--C----TTTG-ACGT-CCGAG---------C-----A-AA-A---A------TAC-AA-T-----C-G---T-A--AAAACTTTCAACAACGGATC----TCTTGGTTCTGGCATCGATGAAGAACGCAGCGAAATGC-GATAAGTAATGTGAATTGCAGAATTCAGT-GAATCATCGA-AT-CTTTGAACGCACATTGCGCCCCTCGGTATTCC-GGGGGGCATGCCTGTTCGAGCGTCATTACACCC-CTCAAGCTCC----GCTTGG--TATTGG------GTC-TTCG-----------------CTCTTC-GGGGCGGGCCCGAAAGTTAGTGGC-GGCCCGGCGTGACTTC--GAGCGTAG-T---AATC-T---------------TTCTCCCGCTTTG-GAACCTCGCGCCGT--GA---CCGGCC-AG----AACG-C----------CCAAA--TT-TTTC--AATAATT-GA-------------TAGCAATAGCTAATTGCAAATATCGACTCTGTTGAATAAAATTCTAGGTAGAATTATGATAATGACATTGTCTACCTATGTGTCTTGACCAAATTACGTGCCAGCAGTCGCGGTAATACGTAGAAGACTAGTGTTATTCATCTTTAATAGGTTTAAAGGGTACCTAGACGGTAAATCAAGCCTATGGGACTAATGTACTAGAGTTACTTACGAGGGGGTATTAAAGTACTGCTGGTGTAGAGATGAAATTCTGTCATACCTCGTTTCGGAAGAAACATATGGCACAGGTATAGGCGAAAGCATCCCCTTATGTGATAACTGACGTTGAAGGACGAAGGCTTTGTGTAGCGAACAGGATTAGATACCCCAGTAGTCAAAGCAGAAAATGATGAATGTCATAGATTAGGTTTATTCTATAAATGAAAGTGTAAGCATTCCACCTCAAGAGTAATTTGGCAACATTGGAACTGAAATCATTAGACCGTTTCTGAAACCAGTAGTGAAGTATGTTGTTTAATTTGATAGTCCGCAAAAAACCTTACCACAATTTGAATA
>Protoparmeliopsis_muralis_BGK24
CTGC-----GGAGGATCATTAAC--GAG---AG-GGG-T-TTTC-GGACCCC-GGGGCTTC---GGCCCCT-------AACTCTT-CACCCTC--TGTCT----A-CGTACTA-----TGTTGCTTTGGCGGGCCT-TG-----GGGTTC-----------------G-CTC-CT-----GGCCGGC----------CGG-TGGCCTA--------GCGGC-CCCGG-CTCG--CTCGTGCCCGCC--AGAGGCCC-AT-----GAAACCCA-ACC-T-T---AT--C----TTTG-ACGT-CCGAG---------C-----A-AA-A---A------TAC-AA-T-----C-G---T-A--AAAACTTTCAACAACGGATC----TCTTGGTTCTGGCATCGATGAAGAACGCAGCGAAATGC-GATAAGTAATGTGAATTGCAGAATTCAGT-GAATCATCGA-AT-CTTTGAACGCACATTGCGCCCCTCGGTATTCC-GGGGGGCATGCCTGTTCGAGCGTCATTACACCC-CTCAAGCTCC----GCTTGG--TATTGG------GTC-TTCG-----------------CTCTTC-GGGGCGGGCCCGAAAGTTAGTGGC-GGCCCGGCGTGACTTC--GAGCGTAG-T---AATC-T---------------TTCTCCCGCTTTG-GAACCTCGCGCTGT--GA---CCGGCC-AG----AACG-C----------CCAAA--TT-TTTC--AATAATT-GACCTCGGATCAGGTTAGCAATAGCTAATTGCAAATATCGACTCTGTCGAATAAAATTCTAGGTAGAATTATGATAATGACATTGTCTACCTATGTGTCTTGACCAAATTACGTGCCAGCAGTCGCGGTAATACGTAGAAGACTAGTGTTATTCATCTTTAATAGGTTTAAAGGGTACCTAGACGGTAAATCAAGCCTACGGGACTAATGTACTAGAGTTACTTACGAGGGGGTATTAAAGTACTGCTGGTGTAGAGATGAAATTCTGTCATACCTCGTTTCGGAAGAAACATACGGCACAGGTATAGGCGAAAGCATCCCCTTATGTGATAACTGACGTTGAAGGACGAAGGCTTTGTGTAGCGAACAGGATTAGATACCCCAGTAGTCAAAGCAGAAAATGATGAATGTCATAGATTAGGTTTATTCTATAAATGAAAGTGTAAGCATTCCACCTCAAGAGTAATTTGGCAACATTGGAACTGAAATCATTAGACCGTTTCTGAAACCAGTAGTGAAGTATGTTGTTTAATTTGATGATCCGCAAAAAACCTTACCACAATTTGAATA
>Lecanora_muralis_long12
GAACCTGCGGAAGGATCATTAAC--GAG---AG-GGG-T-TTTC-GGACCCC-GGGGCTTC---GGCCCCT-------AACTCTT-CACCCTC--TGTTC----A-CGTACCA-T---TGTTGCTTTGGCGGGCCC-TG-----GGGCGT-----------------G-CCC-CT-----GGCCGGC----------CGG-TGGCCTA--------GCGGC-CCCGG-CTCG--CTCGTGCCCGTC--AGAGGCCC-AT-----GAAACCCA-ACC-T-T---AT--C----TTTG-TCGT-CCGAG---------C-----A-AA-A---A------CAC-AA-T-----C-G---T-A--AAAACTTTCAACAACGGATC----TCTTGGTTCTGGCATCGATGAAGAACGCAGCGAAATGC-GATAAGTAATGTGAATTGCAGAATTCAGT-GAATCATCGA-AT-CTTTGAACGCACATTGCGCCCCTCGGTATTCC-GGGGGGCATGCCTGTTCGAGCGTCATTACACCC-CTCAAGCTTC----GCTTGG--TATTGG------GTC-TTCG-----------------CTCTTC-GGGGCGGGTCCGAAAGTTAGTGGC-GGCCCGGCGTGACTTC--GAGCGTAG-T---AATC-T---------------TTCTCCCGCTTTG-GAAGCTCGCGCTGT--GA---CCGGCC-AG----AACG-C----------CCAAA--TT-TTTC--AATGATT-GACCTCGGATCAGGTTAGCAATAGCTAATTGCAAATATCGACTCTGTTGAATAAAATTCTAGGTAGAATTATGATAATGACATTGTCTACCTATGTGTCTTGACCAAATTACGTGCCAGCAGTCGCGGTAATACGTAGAAGACTAGTGTTATTCATCTTTAATAGGTTTAAAGGGTACCTAGACGGTAAATCAAGCCTATGGGACTAATGTACTAGAGTTACTTACGAGGGGGTATTAAAGTACTGCTGGTGTAGAGATGAAATTCTGTCATACCTCGTTTCGGAAGAAACATATGGCACAGGTATAGGCGAAAGCATCCCCTTATGTGATAACTGACGTTGAAGGACGAAGGCTTTGTGTAGCGAACAGGATTAGATACCCCAGTAGTCAAAGCAGAAAATGATGAATGTCATAGATTAGGTTTATTCTATAAATGAAAGTGTAAGCATTCCACCTCAAGAGTAATTTGGCAACATTGGAACTGAAATCATTAGACCGTTTCTGAAACCAGTAGTGAAGTATGTTGTTTAATTTGATAGTCCGCAAAAAACCTTACCACAATTTGAATA
>Lecanora_muralis_DNA38
GAACCTGCGGAAGGATCATTAAC--GAG---AG-GGG-T-TTTC-GGACCCC-GGGGCTCC---GGCCCCT-------AACTCTT-CACCCTC--TGTCT----A-CGTACTA-----TGTTGCTTTGGCGGGCCT-TG-----GGGTTC-----------------G-CCC-CT-----GGCCGGT----------CRG-TGGSTTA--------RCGGC-CCCGG-CTCG--CTCGTGCCCGTC--AGAGGCCC-AT-----TAAACCCA-ACC-T-T---AT--CGT--TTTG-TCGT-CCGAG---------C-----G-AA-A---A------TAC-AA-T-----C-G---T-A--AAAACTTTCAACAACGGATC----TCTTGGTTCTGGCATCGATGAAGAACGCAGCGAAATGC-GATAAGTAATGTGAATTGCAGAATTCAGT-GAATCATCGA-AT-CTTTGAACGCACATTGCGCCCCTCGGTATTCC-GGGGGGCATGCCTGTTCGAGCGTCATTACACCC-CTCAAGCTCC----GCTTGG--TATTGG------GTC-TTCG-----------------CTCTTC-GGGGCGGGCCCGAAAGTTAGTGGC-GGCCCGGCGTGACTTC--GAGCGTAG-TAATAATC-T---------------CTCTCCCGCTTTG-GAAGCTCGCGCTGT--GA---CCGGCC-AG----AACG-C----------CCAAA--TT-TTTC--AATGATT-GACCTCGGATCAGGTTAGCAATAGCTAATTGCAAATATCGACTCTGTTGAATAAAATTCTAGGTAGAATTATGATAATGACATTGTCTACCTATGTGTCTTGACCAAATTACGTGCCAGCAGTCGCGGTAATACGTAGAAGACTAGTGTTATTCATCTTTAATAGGTTTAAAGGGTACCTAGACGGTAGATCAAGCCTATGGGACTAATGTACTAGAGTTACTTACGAGGGGGTATTAAAGTACTGCTGGTGTAGAGATGAAATTCTGTCATACCTCGTTTCGGAAGAAACATATGGCACAGGTATAGGCGAAAGCATCCCCTTATGTGATAACTGACGTTGAAGGACGAAGGCTTTGTGTAGCGAACAGGATTAGATACCCCAGTAGTCAAAGCAGAAAATGATGAATGTCATAGATTAGGTTTATTCTATAAATGAAAGTGTAAGCACTCCACCTCAAGAGTAATTTGGCAACATTGGAACTGAAATCATTAGACCGTTTCTGAAACCAGTAGTGAAGTATGTTATTTAATTTGATAGTCCGCAAAAAACCTTACCACAATTTGAATA
>Lecanora_muralis_Hur_H06086
GAACCTGCGGAAGGATCATTAAC--GAG---AG-GGG-T-TTTC-GGACCCC-GGGGCTCC---GGCCCCT-------AACTCTT-CACCCTC--TGTTT----A-CGTACCA-T---TGTTGCTTTGGCGGGCCC-TG-----GGCTCC-----------------G-CCC-CT-----GGCCGGC----------CGG-TGGCTTA--------GCGGC-CCCGG-CTCG--CTCGTGCCCGCC--AGAGGCCC-AT-----CAAACTCA-ACC-T-T---CT--CG---TTTG-ACGT-CCGAG---------TA---AA-AA-A---A------CAC-AA-T-----T-G---T-A--AAAACTTTCAACAACGGATC----TCTTGGTTCTGGCATCGATGAAGAACGCAGCGAAATGC-GATAAGTAATGTGAATTGCAGAATTCAGT-GAATCATCGA-AT-CTTTGAACGCACATTGCGCCCCTCGGTATTCC-GGGGGGCATGCCTGTTCGAGCGTCATTACACCC-CTCAAGCTCC----GCTTGG--TATTGG------GTC-CTCG-----------------CTCTTC-GGGGCGGGCCCGAAAGTTAGTGGC-GGCCCGGCGTGACTTC--GAGCGTAG-T---AATC-T---------------TTCTCCCGCTCTG-GAAGCTCGCGCCGT--GA---CCGGCC-AA----AACG-C----------CCAAA--TT-TTTC--AATGATT-GACCTCGGATCA---TAGCAATAGCTAATTGCAAATATCGACTCTGTTGAATAAAATTCTAGGTAGAATTATGATAATGACATTGTCTACCTATGTGTCTTGACCAAATTACGTGCCAGCAGTCGCGGTAATACGTAGAAGACTAGTGTTATTCATCTTTAATAGGTTTAAAGGGTACCTAGACGGTAAATCAAGCCTATGGGACTAATGTACTAGAGTTACTTACGAGGGGGTATTAAAGTACTGCTGGTGTAGAGATGAAATTCTGTCATACCTCGTTTCGGAAGAAACATATGGCACAGGTATAGGCGAAAGCATCCCCTTATGTGATAACTGACGTTGAATGATGAANNNNNNNNNNNNNNNNNNNNNNNNNNNNNNNNNNNNNNNNNNNNNNNNNNNNNNNNNTGTCATAGATTAGGTTTATTCTATAAATGAAAGTGTAAGCATTCCACCTCAAGAGTAATTTGGCAACATTGGAACTGAAATCATTAGACCGTTTCTGAAACCAGTAGTGAAGTATGTTGTTTAATTTGATAGTCCGCAAAAAACCTTACCACAATTTGAATA
>Protoparmeliopsis_zareii_SK_480
-------CGGAAGGATCATTAAC--GAG---AG-GGG-T-TTTC-GGACCCC-GGGGCTTC----GCCCCT-------AACTCTT-CACCCTC--TGCTT----A-CGTACCA-T---TGTTGCTTTGGCGGGCCC-TG-----GGGTTC-----------------G-CCC-CT-----GGCCGGC----------CGG-TGGTTTA--------GCGGC-CCCGG-CTCG--CTCGTGCCCGCC--AGAGGCCC-AT-----TAAACCCA-ACC-T-T---AT-CC----TTTG-ACGT-CCGAG---------C-----A-AA-A---A------TAC-AA-T-----C-G---T-A--AAAACTTTCAACAACGGATC----TCTTGGTTCTGGCATCGATGAAGAACGCAGCGAAATGC-GATAAGTAATGTGAATTGCAGAATTCAGT-GAATCATCGA-AT-CTTTGAACGCACATTGCGCCCCTCGGTATTCC-GGGGGGCATGCCTGTTCGAGCGTCATTACACCC-CTCAAGCTCC----GCTTGG--TATTGG------GTC-TTCG-----------------CTCTTC-GGGGCGGGCCCGAAAGTTAGTGGC-GGCCCGGCGTGACTTC--GAGCGTAG-T---AATT-T---------------TTCTCCCGCTCTG-GAAGCTCGCGCCGT--GA---CCGGCC-AG----AACG-C----------CCAAA--TT-TTTC--AATGA------------------TAGCAATAGCTAATTGCAAATATCGACTCTGTTGAATAAAATTCTAGGTAGAATTATGATAATGACATTGTCTACCTATGTGTCTTGACCAAATTACGTGCCAGCAGTCGCGGTAATACGTAGAAGACTAGTGTTATTCATCTTTAATAGGTTTAAAGGGTACCTAGACGGTAAATCAAGCCTATGGGACTAATGTACTAGAGTTACTTACGAGGGGGTATTAAAGTACTGCTGGTGTAGAGATGAAATTCTGTCATACCTCGTTTCGGAAGAAACATATGGCACAGGTATAGGCGAAAGCATCCCCTTATGTGATAACTGACGTTGAAGGACGAAGGCTTTGTGTAGCGAACAGGATTAGATACCCCAGTAGTCAAAGCAGAAAATGATGAATGTCATAGATTAGGTTTATTCTATAAATGAAAGTGTAAGCATTCCACCTCAAGAGTAATTTGGCAACATTGGAACTGAAATCATTAGACCGTTTCTGAAACCAGTAGTGAAGTATGTTGTTTAATTTGATAGTCCGCAAAAAACCTTACCACAATTTGAATA
>Lecanora_macrocyclos_U273
---------------------AC--GAG---AG-GGG-T-TTTC-GGACCCC-GGGGCTTC---GGCCCCT-------AACTCTT-CACCCTC--TGCTT----A-CGTACCA-T---TGTTGCTTTGGCGGGCCT-TGAGGTTAGGTTC-----------------A-CCC-CT-----CGCCGGG----------CGG-TGGCTTA--------GCGGC-CCCGG-CTCG--CTCGTGCCCGCC--AGAGGCCC-AT-----TAAACCCA-A-C-C-T--TAT--CATCCCTTG-TCGT-CCGAG---------T-----A-AG-AAATA------CAA-AT-C-----G-T---A-A--AAAACTTTCAACAACGGATC----TCTTGGTTCTGGCATCGATGAAGAACGCAGCGAAATGC-GATAAGTAATGTGAATTGCAGAATTCAGT-GAATCATCGA-AT-CTTTGAACGCACATTGCGCCCCTCGGTATTCC-GGGGGGCATGCCTGTTCGAGCGTCATTACACCC-CTCAAGCTCT----GCTTGG--TGTTGG------GTC-TTCG-----------------CCCTTC-GGGGCGAGCCCGAAAGTTAGTGGC-GGCCCGGTGTGACTTC--GAGCGTAG-T---AATC-T---------------TTCTCCCGCTCTG-GAAGCTCGCGCCGT--GA---CCGGCC-AG----AACG-C----------CCAAA--CT-TTTC--AATGA---------------------------------------------------------------------------------------------------------------------------------------------------------------------------------------------------------------------------------------------------------------------------------------------------------------------------------------------------------------------------------------------------------------------------------------------------------------------------------------------------------------------------------------------------------------------------------------------
>Rhizoplaca_peltata
GAACCTGCGGAAGGATCATTATC--GAG---AG-GGG-T-CTTC-GGACCTCGGGGGCTTC---GGCCCCC-------AGCTCTT-CACCCTC--TGTTC----A-CGTATCA-T---TGTTGCTTTGACGGGCCC-CG-----AGGCTT-----------------G-CCC-CT----CGATTGGC----------TGG-CGACTTC--------GCCGT-CCCGG-CCTG--TTCGCGCCCGTC--AGTGGCCT-AT-----TCAACCCG-A-C-T-T---AC--C----GCTG-CCGT-CCGAG---------T-----A-CA-A---C------CAT-AA-T-----A-G---T-A--AAAACTTTCAACAACGGATC----TCTTGGTTCTGGCATCGATGAAGAACGCAGCGAAATGC-GATAAGTAATGTGAATTGCAGAATTCAGT-GAATCATCGA-AT-CTTTGAACGCACATTGCGCCCCTCGGTATTCC-GGGGGGCATACCTGTTCGAGCGTCATTACACCC-CTCAAGCTCG----GCTTGG--TACTGG------GTC-TTCG-----------------CC-CCCGGGGGCGGGCCCGAAAGTCAGTGGT-GGTTCGGCGCGACTTC--GAGCGTAG-T---AAAA-C---------------TTCTCCCGCTCTG-GAAGCTCGCGCCGT--GA---CCGGCC-A-----GACG-C----------CCAAA--TC-TTCC--AATGATT-GACCTCGGATCAGGT---------------------------------------------------------------------------------------------------------------------------------------------------------------------------------------------------------------------------------------------------------------------------------------------------------------------------------------------------------------------------------------------------------------------------------------------------------------------------------------------------------------------------------------------------------------------------
>Lecanora_anopta_SPO5
---------------------CT--GAG---AG-GGG-T-TTTC-GGACCCCGGGGGCTTC---GGCCCCC-------AACTCTT-CACCCTT--TGTTT----A-CGTACCT-T---TGTTGCTTTGGCGGGCCT-TG-----GGGTTT-------------------CCC-CA-----TGGCGGC----------CTC-GGGCTTC--------GTTGC-CCCGG-CCGT--CTCGTGCCCGTC--GGAGGCCC-AT-----TCAACTCT-G-T-T-T---AT--C----AGTG-ACGT-CCGAG---------T-----A-AA-A---A------CAC-AA-T-----A-G---C-A--AAAACTTTCAACAACGGATC----TCTTGGTTCTGGCATCGATGAAGAACGCAGCGAAATGC-GATAAGTAATGTGAATTGCAGAATTCAGT-GAATCATCGA-AT-CTTTGAACGCACATTGCGCCCCTCGGTATTCC-GGGGGGCATGCCTGTTCGAGCGTCATTACACCC-CTCAAGCTCA----GCTTGG--TATTGG------GCC-ATCG-----------------CC-CCC-CGGGCGGACCCGAAAGTCAGTGGC-GGTCCGGTGTGACTTC--GAGCGTAG-T---AAAT-T---------------TTCTCCCGCTTTG-GAAGTTCTCTTCGC--GG---CCGGCC-ATC---AAC-------------------------------------------------------------------------------------------------------------------------------------------------------------------------------------------------------------------------------------------------------------------------------------------------------------------------------------------------------------------------------------------------------------------------------------------------------------------------------------------------------------------------------------------------------------------------------------------------------------------------------
>Lecanora_novomexicana_BRY_55026
GAACCTGCGGAAGGATCATTACT--GAG---AG-GGG-T-TTTC-GGACCCCGGGGGCTTC---GGCCCCC-------ATCTCTT-CACCCTA--TGTTT----A-CGTACCT-T---CGTTGCTTTGGCGGGTCT-TG-----GGGATC-----------------G-CCC-CA-----TGCCGGC----------TAC-GGGCCTA--------G-TGT-CCCGG-TCGG--TCCGTGCCCGCC--AGAGGCCT-AT-----CAAATTCT-A-T-T-C---AT--C----AGTG-ACGT-CCGAG---------C-----A-AA-A---A------CAC-AA-T-----A-G---T-A--AAAACTTTCAACAACGGATC----TCTTGGTTCTGGCATCGATGAAGAACGCAGCGAAATGC-GATAAGTAATGTGAATTGCAGAATTCAGT-GAATCATCGA-AT-CTTTGAACGCACATTGCGCCCCTCGGTATTCC-GGGGGGCATGCCTGTTCGAGCGTCATTGCACCC-CTCAAGCTCA----GCTTGG--TATTGG------GTC-TTCG-----------------CC-CCC-GCGGCGGGCCTGAAAGTCAGTGGC-GGTCCGGCGCGACTTC--GAGCGTAG-T---AAAT-C---------------TTCTCCCGCTTTG-GAAGCTCGCGCTGC--GG---CCGGCC-ATA---AACG-C----------CCAAA--TC-TTTC--AATGATT-GACCTCGGATCAAGT---------------------------------------------------------------------------------------------------------------------------------------------------------------------------------------------------------------------------------------------------------------------------------------------------------------------------------------------------------------------------------------------------------------------------------------------------------------------------------------------------------------------------------------------------------------------------
>Rhizoplaca_melanophthalma_55059
GAACCTGCGGAAGGATCATTACT--GAG---AG-GGG-T-TTTC-GGACCCCGGGGGCTTC---GGCCCCC-------ATCTCTT-CACCCTA--TGTTT----A-CGTACCT-T---CGTTGCTTTGGCGGGTCT-TG-----GGGCTC-----------------G-CCC-CC-----TACCGGC----------TAC-GGGCCTA--------G-TGC-CCCGG-CCGG--TCCGTGCCCGCC--TGAGGCCC-AT-----CAAATTCT-G-T-T-C---AT--C----AGTG-ACGT-CCGAG---------C-----A-AA-A---A------CAC-AA-T-----A-G---T-A--AAAACTTTCAACAACGGATC----TCTTGGTTCTGGCATCGATGAAGAACGCAGCGAAATGC-GATAAGTAATGTGAATTGCAGAATTCAGT-GAATCATCGA-AT-CTTTGAACGCACATTGCGCCCCTCGGTATTCC-GGGGGGCATGCCTGTTCGAGCGTCATTGCACCC-CTCAAGCTTA----GCTTGG--TATTGG------GTC-TTCG-----------------CC-CCC-GTGGCGGGCCCGAAAGTCAGTGGC-GGTTCGGCGCGACTTC--GAGCGTAG-T---AAAT-C---------------TTCTCCCGCTTTG-GAAGCTCGCGCTGC--GG---CCGGCC-ATA---AACG-C----------CCAAA--TC-TTTC--AATGATT-GACCTCGGATCAGGTTAGCAATAGCTAATTGCAAATATCGACTCTGTCGAATAAAATTCTAGGTAGAATTATGATAATGACATTGTCTGCCTATGTGTCTTGACCAAATTACGTGCCAGCAGTCGCGGTAATACGTAGAAGACTAGTGTTATTCATCTTTAATAGGTTTAAAGGGTACCTAGACGGTAAATCAAGCCTATGGGACTAATGTACTAGAGTTACTTACGAGGGGGTATTAAAGTACTGCTGGTGTAGAGATGAAATTCTGTCATACCTCATTTCATAAGAAATATATGGCACAGGTATAGGCGAAAGCATCCCCTTATGTGATAACTGACGTTGAAGGACGAAGGCTTTGTGTAGCGAACAGGATTAGATACCCCAGTAGTCAAAGCAGAAAATGATGAATGTCATAGATTAGGTTTATTCTATAAATGAAAGTGTAAGCATTCCACCTCAAGAGTAATTTGGCAACATTGGAACTGAAATCATTAGACCGTTTCTGAAACCAGTAGTGAAGTATGTTGTTTAATTTGATAATCCGCAAAAAACCTTACCACAATTTGAATA
>Rhizoplaca_occulta_55076
GAACCTGCGGAAGGATCATTACT--GAG---AG-GGG-T-TTTC-GGACCCCGGGAGCCTC---GGCTCCC-------ATCTCTT-CACCCTA--TGTTT----A-CGTACCT-T---CGTTGCTTTGGCGGGTCT-TG-----GGGCTC-----------------G-TCC-CA-----TACCGGC----------TAC-GGGTCTC--------G-TGC-CCCGG-TCGG--CCCGTGCTCGTC--AGAGGCCC-AT-----CAAATTCT-G-T-T-C---AT--C----AGTG-ACGT-CCGAG---------C-----A-AA-A---A------CAC-AA-T-----A-G---T-A--AAAACTTTCAACAACGGATC----TCTTGGTTCTGGCATCGATGAAGAACGCAGCGAAATGC-GATAAGTAATGTGAATTGCAGAATTCAGT-GAATCATCGA-AT-CTTTGAACGCACATTGCGCCCCTCGGTATTCC-GGGGGGCATGCCTGTTCGAGCGTCATTGCACCC-CTCAAGCTCA----GCTTGG--TATTGG------GTC-TTCG-----------------CC-CCC-ACGGCGGGCCCGAAAGTCAGTGGC-GGTCCGGCGCGACTTC--GAGCGTAG-T---AAAT-C---------------TTCTCCCGCTTTG-GAAGCTCGCGCTGC--GG---CCGGCC-ATA---AACG-C----------CCAAA--TC-TTTC--AATGATT-GACCTCGGATCAGGT---------------------------------------------------------------------------------------------------------------------------------------------------------------------------------------------------------------------------------------------------------------------------------------------------------------------------------------------------------------------------------------------------------------------------------------------------------------------------------------------------------------------------------------------------------------------------
>Rhizoplaca_porterii_55150
GAACCTGCGGAAGGATCATTACT--GAG---AG-GGG-T-TTTC-GGACCCCGGGAGCCCC---GGCTCCC-------ATCTCTT-CACCCTA--TGTTT----A-CGTACCT-T---CGTTGCTTTGGCGGGTCT-TG-----GGGCTC-----------------G-CCC-CT-----TACCGGC----------TAC-GGGCCTA--------G-TGC-CCCGG-TCGG--CCCGTGCTCGCC--AGAGGCCC-AT-----CAAATTCT-G-T-T-C---AT--C----AGTG-ACGT-CCGAG---------C-----A-AA-A---A------CACAAA-T-----A-G---T-A--AAAACTTTCAACAACGGATC----TCTTGGTTCTGGCATCGATGAAGAACGCAGCGAAATGC-GATAAGTAATGTGAATTGCAGAATTCAGT-GAATCATCGA-AT-CTTTGAACGCACATTGCGCCCCTCGGTATTCC-GGGGGGCATGCCTGTTCGAGCGTCATTGCACCC-CTCAAGCCCA----GCTTGG--TATTGG------GTC-TTCG-----------------CC-CCC-GCGGCGGGCCCGAAAGTCAGTGGC-GGTCCGGCGTGACTTC--GAGCGTAG-T---AAAT-C---------------TTCTCCCGCTTTG-GAAGCTCGCGCTGC--GG---CCGGCC-ATA---AACG-C----------CCAAA--TC-TTTC--AATGATT-GACCTCGGATCAGGT---------------------------------------------------------------------------------------------------------------------------------------------------------------------------------------------------------------------------------------------------------------------------------------------------------------------------------------------------------------------------------------------------------------------------------------------------------------------------------------------------------------------------------------------------------------------------
>Rhizoplaca_haydenii_BRY_55033
GAACCTGCGGAAGGATCATTACT--GAG---AG-GGG-T-TTTC-GAACCCCGGGGGCCCC---GGCCCCC-------ATCTCTT-CACCCTA--TGTTT----A-CGTACCT-T---CGTTGCTTTGGCGGGTCT-TG-----GGGCTC-----------------G-CCC-CA-----TACCGGC----------TAC-GAGCCTA--------G-TGC-TCCGG-TCGG--CCCATGCTCGCC--AGAGGCCC-AT-----CAAATTCT-G-T-T-C---AT--C----AGTG-ACGT-CCGAG---------C-----A-AA-A---A------CAC-AA-T-----A-G---TAA--AAAACTTTCAACAACGGATC----TCTTGGTTCTGGCATCGATGAAGAACGCAGCGAAATGC-GATAAGTAATGTGAATTGCAGAATTCAGT-GAATCATCGA-AT-CTTTGAACGCACATTGCGCCCCTCGGTATTCC-GGGGGGCATGCCTGTTCGAGCGTCATTGCACCC-CTCAAGCTCA----GCTTGG--TATTGG------GTC-TTCG-----------------CC-CCC-GCGGCGGGCCCGAAAGTCAGTGGC-GGTCCGGCGTGACTTC--GAGCGTAG-T---AAAT-C---------------TTCTCCCGCTTTG-GAAGCTCGCGCTGC--GG---CCGGCC-ATC---AACG-C----------CCATA--TC-TTTC--AATGATT-GACCTCGGATCAGGT---------------------------------------------------------------------------------------------------------------------------------------------------------------------------------------------------------------------------------------------------------------------------------------------------------------------------------------------------------------------------------------------------------------------------------------------------------------------------------------------------------------------------------------------------------------------------
>Rhizoplaca_parilis_55090
GAACCTGCGGAAGGATCATTACT--GAG---AG-GGG-T-TTTC-GGACCCCGGGGGCCCC---GGCCCCC-------ATCTCTT-CACCCTA--TGTTT----A-CGTACCT-T---CGTTGCTTTGGCGGGTCT-TA-----GGGCTC-----------------G-CCC-CA-----TACCGGC----------TAC-GAGCCTA--------G-TGC-TCCGG-TCGG--CCCGTGCTCGCC--AGAGGCCC-AT-----CAAATTCT-G-T-T-C---AT--C----AGTG-ACGT-CCGAG---------C-----A-AA-A---A------CAC-AA-T-----A-G---TAA--AAAACTTTCAACAACGGATC----TCTTGGTTCTGGCATCGATGAAGAACGCAGCGAAATGC-GATAAGTAATGTGAATTGCAGAATTCAGT-GAATCATCGA-AT-CTTTGAACGCACATTGCGCCCCTCGGTATTCC-GGGGGGCATGCCTGTTCGAGCGTCATTGCACCC-CTCAAGCTCA----GCTTGG--TATTGG------GTC-TTCG-----------------CC-CCC-ACGGCGGGCCCGAAAGTCAGTGGC-GGTCCGGCGTGACTTC--GAGCGTAG-T---AAAT-C---------------TTCTCCCGCTTTG-GAAGCTCGCGCTGC--GG---CCGGCC-ATC---AACG-C----------CCAAA--TC-TTTC--AATGATT-GACCTCGGATCAGGT---------------------------------------------------------------------------------------------------------------------------------------------------------------------------------------------------------------------------------------------------------------------------------------------------------------------------------------------------------------------------------------------------------------------------------------------------------------------------------------------------------------------------------------------------------------------------
>Rhizoplaca_polymorpha_55095
GAACCTGCGGAAGGATCATTACT--GAG---AG-GGG-T-TTTC-GGACCCCGGGGGCCCC---GGCCCCC-------ATCTCTT-CACCCTA--TGTTT----A-CGTACCT-T---CGTTGCTTTGGCGGGTCT-TG-----GGGCTC-----------------G-CCC-CA-----TACCGGC----------TAC-GAGCCTA--------G-TGC-TCCGG-TCGG--CCCGTGCTCGCC--AGAGGCCC-AT-----CAAATTCT-G-T-T-C---AT--C----AGTG-ACGT-CCGAG---------C-----A-AA-A---A------CAC-AA-T-----A-G---TAA--AAAACTTTCAACAACGGATC----TCTTGGTTCTGGCATCGATGAAGAACGCAGCGAAATGC-GATAAGTAATGTGAATTGCAGAATTCAGT-GAATCATCGA-AT-CTTTGAACGCACATTGCGCCCCTCGGTATTCC-GGGGGGCATGCCTGTTCGAGCGTCATTGCACCC-CTCAAGCTCA----GCTTGG--TATTGG------GTC-TTCG-----------------CC-CCC-GCGGCGGGCCCGAAAGTCAGTGGC-GGTCTGGCGTGACTTC--GAGCGTAG-T---AAAT-C---------------TTCTCCCGCTTTG-GAAGCTCGCGCTGC--GG---CCGGCC-ATC---AACG-C----------CCAAA--TC-TTTC--AATGATT-GACCTCGGATCAGGT---------------------------------------------------------------------------------------------------------------------------------------------------------------------------------------------------------------------------------------------------------------------------------------------------------------------------------------------------------------------------------------------------------------------------------------------------------------------------------------------------------------------------------------------------------------------------
>Rhizoplaca_idahoensis_BRY_55034
GAACCTGCGGAAGGATCATTACT--GAG---AG-GGG-T-TTTC-GGACCCCGGGGGCCCC---GGCCCCC-------ATCTCTT-CACCCTA--TGTTT----A-CGTACCT-T---CGTTGCTTTGGCGGGTCT-TG-----GGGCTC-----------------G-CCC-CA-----TACCGGC----------TAC-GAGCCTA--------G-TGC-TCCGG-TCGG--CCCGTGCTCGCC--AGAGGCCC-AT-----CAAATTCT-G-T-T-C---AT--C----AGTG-ACGT-CCGAG---------C-----A-AA-A---A------CAC-AA-T-----A-G---TAA--AAAACTTTCAACAACGGATC----TCTTGGTTCTGGCATCGATGAAGAACGCAGCGAAATGC-GATAAGTAATGTGAATTGCAGAATTCAGT-GAATCATCGA-AT-CTTTGAACGCACATTGCGCCCCTCGGTATTCC-GGGGGGCATGCCTGTTCGAGCGTCATTGCACCC-CTCAAGCTCA----GCTTGG--TATTGG------GTC-TTCG----------------CCC-CCC-CCGGCGGGCCCGAAAGTCAGTGGC-GGTCCGGCGTGACTTC--GAGCGTAG-T---AAAT-C---------------TTCTCCCGCTTTG-GAAGCTCGCGCTGC--GG---CCGGCC-ATC---AACG-C----------CCAAA--TC-TTTC--AATGATT-GACCTCGGATCAGGT---------------------------------------------------------------------------------------------------------------------------------------------------------------------------------------------------------------------------------------------------------------------------------------------------------------------------------------------------------------------------------------------------------------------------------------------------------------------------------------------------------------------------------------------------------------------------
>Lecanora_novomexicana_U162
---------------------CT--GAG---AG-GGG-T-TTTC-GGACCCCGGGGGCCTC---GGCCCCC-------ATCTCTT-CACCCTA--TGTTT----A-CGTACCT-T---CGTTGCTTTGGCGGGTCT-TG-----GGGCTC-----------------G-CCT-CA-----TACCGGC----------TAC-GGGCCTA--------G-TGC-TCCGG-TCGG--CCCGTGCTCGCC--AGAGGCCC-AT-----CAAATTCT-G-T-T-C---AT--T----AGTG-ATGT-CCGAG---------C-----A-AA-A---A------TAC-AA-T-----A-G---T-A--AAAACTTTCAACAACGGATC----TCTTGGTTCTGGCATCGATGAAGAACGCAGCGAAATGC-GATAAGTAATGTGAATTGCAGAATTCAGT-GAATCATCGA-AT-CTTTGAACGCACATTGCGCCCCTCGGTATTCC-GGGGGGCATGCCTGTTCGAGCGTCATTGCACCC-CTCAAGCTCA----GCTTGG--TATTGG------GTC-TTCG-----------------TC-CCC-GTGGCGGGCCCGAAAGTTAGTGGC-GGTTCGGCGCGACTTC--GAGTGTAG-T---AAAT-C---------------TTCTCCCGCTTTG-GAAGCTCGCGCTGC--GG---CCGGCC-ATA---AACG-C----------CCAAA--TC-TTTC--AATGA---------------------------------------------------------------------------------------------------------------------------------------------------------------------------------------------------------------------------------------------------------------------------------------------------------------------------------------------------------------------------------------------------------------------------------------------------------------------------------------------------------------------------------------------------------------------------------------------
>Rhizoplaca_subidahoensis_U314
---------------------CT--GAG---AG-GGG-T-TTTC-GGACCCCGGGAGCCTC---GGCTCCC-------ATCTCTT-CACCCTA--TGTTT----A-CGTACCT-T---CGTTGCTTTGGCGGGTCT-TG-----GGGCTC-----------------G-TCC-CA-----TACCGGC----------TAC-GGGTCTC--------G-TGC-CCCGG-TCGG--CCCGTGCTCGTC--AGAGGCCC-AT-----CAAATTCT-G-T-T-C---AT--C----AGTG-ACGT-CCGAG---------C-----A-AA-A---A------CAC-AA-T-----A-G---T-A--AAAACTTTCAACAACGGATC----TCTTGGTTCTGGCATCGATGAAGAACGCAGCGAAATGC-GATAAGTAATGTGAATTGCAGAATTCAGT-GAATCATCGA-AT-CTTTGAACGCACATTGCGCCCCTCGGTATTCC-GGGGGGCATGCCTGTTCGAGCGTCATTGCACCC-CTCAAGCTCA----GCTTGG--TATTGG------GTC-TTCG-----------------CC-CCC-GCGGCGGGCCCGAAATTCAGTGGC-GGTCCGGCGCGACTTC--GAGCGTAG-T---AAAT-C---------------TTCTCCCGCTTTG-GAAGCTCGCGCTGC--GG---CCGGCC-ATA---AACG-C----------CCAAA--TC-TTTC--AATGA---------------------------------------------------------------------------------------------------------------------------------------------------------------------------------------------------------------------------------------------------------------------------------------------------------------------------------------------------------------------------------------------------------------------------------------------------------------------------------------------------------------------------------------------------------------------------------------------
>Rhizoplaca_cylindrica_U305
---------------------CT--GAG---AG-GGG-T-TTTC-GGACCCCGGGAGCCCC---GGCTCCC-------ATCTCTT-CACCCTA--TGTTT----A-CGTACCT-T---CGTTGCTTTGGCGGGTCT-TG-----GGGCTC-----------------G-CCC-CA-----TACCGGC----------TAC-GGGCCTA--------G-TGC-CCCGG-TCGG--CCCGTGCTCGCC--AGAGGCCC-AT-----CAAATTCT-G-T-T-C---AT--C----AGTG-ACGT-CCGAG---------C-----A-AA-A---A------CACAAA-T-----A-G---T-A--AAAACTTTCAACAACGGATC----TCTTGGTTCTGGCATCGATGAAGAACGCAGCGAAATGC-GATAAGTAATGTGAATTGCAGAATTCAGT-GAATCATCGA-AT-CTTTGAACGCACATTGCGCCCCTCGGTATTCC-GGGGGGCATGCCTGTTCGAGCGTCATTGCACCC-CTCAAGCCCA----GCTTGG--TATTGG------GTC-TTCG-----------------CC-CCC-GCGGCGGGCCCGAAAGTCAGTGGC-GGTCCGGCGTGACTTC--GAGCGTAG-T---AAAT-C---------------TTCTCCCGCTTTG-GAAGCTCGCGCTGC--GG---CCGGCC-ATC---AACG-C----------CCAAA--TC-TTTC--AATGA---------------------------------------------------------------------------------------------------------------------------------------------------------------------------------------------------------------------------------------------------------------------------------------------------------------------------------------------------------------------------------------------------------------------------------------------------------------------------------------------------------------------------------------------------------------------------------------------
>Rhizoplaca_shushanii_55073
GAACCTGCGGAAGGATCATTACC--GAG---AG-GGG-T-TTTC-GGGCCTCGGGGGCCTC---GGCCCCC-------ATCTCTT-CACCCTA--TGTTT----A-CGTACCT-T---CGTTGCTTTGGCGGTTCT-TG-----GGGCTC-----------------G-TCC-CA-----TACCGGC----------TAC-GGGCCTA--------G-TG--CCCGG-TCGG--CCCGTGCCCGCC--AGAGGCCC-TT-----CAAATTCT-G-T-T-C---AT--C----AGTG-ACGT-CCGAG---------C-----A-AA-A---A------CAC-AA-T-----A-G---T-A--AAAACTTTCAACAACGGATC----TCTTGGTTCTGGCATCGATGAAGAACGCAGCGAAATGC-GATAAGTAATGTGAATTGCAGAATTCAGT-GAATCATCGA-AT-CTTTGAACGCACATTGCGCCCCTCGGTATTCC-GGGAGGCATGCCTGTTCGAGCGTCATTGCATCC-CTCAAGCTTA----GCTTGG--TATTGG------GTC-TCCG-----------------CC-CCC-GTGGCGGGCCCGAAAGTCAGTGGC-GGTCCGGCGCGACTTC--GAGCGTAG-T---AAAT-C---------------TTCTCCCGCTTTG-GCAGCTCGCGCTGC--GG---CCGGCC-ATA---AACG-C----------CCGCA--TC-TTTC--AATGATT-GACCTCGGATCAGGT---------------------------------------------------------------------------------------------------------------------------------------------------------------------------------------------------------------------------------------------------------------------------------------------------------------------------------------------------------------------------------------------------------------------------------------------------------------------------------------------------------------------------------------------------------------------------
>Lecanora_subintricata_SPO27
---------------------CT--GAG---AG-GGG-T-CTCC-GGACCTCGGGGGCTTC---GGCCCCC-------TACTCTT-CACCCTA--TGTTT----A-CATACCT-T---TGTTGCTTTGGCGGGCCT-TG-----GGGTTC-----------------G-CCC-CA-----TGGCGGC----------TCC-GGGCTTC--------GTTGC-TCCGG-CCGT--CTCGTGCCCGTC--AGAGACCC-AT-----CAAATTTC-G-T-T-T---AT--T----AGTG-ACGT-CTGAG---------T-----A-AA-A---A------CAC-AA-T-----A-G---T-A--AAAACTTTCAACAACGGATC----TCTTGGTTCTGGCATCGATGAAGAACGCAGCGAAATGC-GATAAGTAATGTGAATTGCAGAATTCAGT-GAATCATCGA-AT-CTTTGAACGCACATTGCGCCCCTCGGTATTCCGGGGGGGCATGCCTGTTCGAGCGTCATTACACCC-CTCAAGCGTA----GCTTGG--TATTGG------GTC-TTCG-----------------CC-CCC-GAGGCGGACCCGAAAGTCAGTGGC-GGCTCGGCGTGACTTC--GAG-------------------------------------------------------------------------------------------------------------------ACG-TAAGATA-----------------------------------------------------------------------------------------------------------------------------------------------------------------------------------------------------------------------------------------------------------------------------------------------------------------------------------------------------------------------------------------------------------------------------------------------------------------------------------------------------------------------------------------------------------------------------------
>L_subintricata_GU480111
---------------------CT--GAG---AG-GGG-T-CTCC-GGACCTCGGGGGCTTC---GGCCCCC-------TACTCTT-CACCCTA--TGTTT----A-CATACCT-T---TGTTGCTTTGGCGGGCCT-TG-----GGGTTC-----------------G-CCC-CA-----TGGCGGC----------TCC-GGGCTTC--------GTTGC-TCCGG-CCGT--CTCGTGCCCGTC--AGAGACCC-AT-----CAAATTTC-G-T-T-T---AT--T----AGTG-ACGT-CTGAG---------T-----A-AA-A---A------CAC-AA-T-----A-G---T-A--AAAACTTTCAACAACGGATC----TCTTGGTTCTGGCATCGATGAAGAACGCAGCGAAATGC-GATAAGTAATGTGAATTGCAGAATTCAGT-GAATCATCGA-AT-CTTTGAACGCACATTGCGCCCCTCGGTATTCCGGGGGGGCATGCCTGTTCGAGCGTCATTACACCC-CTCAAGCGTA----GCTTGG--TATTGG------GTC-TTCG-----------------CC-CCC-GAGGCGGACCCGAAAGTCAGTGGC-GGCTCGGCGTGACTTC--GAG-----------------------------------------------------------------------------------------------------------------------------------------------------------------------------------------------------------------------------------------------------------------------------------------------------------------------------------------------------------------------------------------------------------------------------------------------------------------------------------------------------------------------------------------------------------------------------------------------------------------------------------------------------------------------------------------------------------------
>L_subintricata_MT938942
---------------------CT--GAG---AG-GGG-T-CTTC-GGACCTCGGGGGCTTC---GGCCCCC-------TACTCTT-CACCCTA--TGTTT----A-CATACCT-T---TGTTGCTTTGGCGGGCCT-TG-----GGGTTC-----------------G-CCC-CA-----TGGCGGC----------TCC-GGGCTTC--------GTTGC-TCCGG-CCGT--CTCGTGCCCGTC--AGAGACCC-AT-----CAAATTTC-G-T-T-T---AT--T----AGTG-ACGT-CTGAG---------T-----G-AA-A---A------TAC-AA-T-----A-G---T-A--AAAACTTTCAACAACGGATC----TCTTGGTTCTGGCATCGATGAAGAACGCAGCGAAATGC-GATAAGTAATGT------------------------------------------------------------------------------------------------------------------------------------------------------------------------------------------------------------------------------------------------------------------------------------------------------------------------------------------------------------------------------------------------------------------------------------------------------------------------------------------------------------------------------------------------------------------------------------------------------------------------------------------------------------------------------------------------------------------------------------------------------------------------------------------------------------------------------------------------------------------------------------------------------------------------------------
>L_subintricata_MT939010
---------------------CT--GAG---AG-GGG-T-CTCC-GGACCTCGGGGGCTTC---GGCCCCC-------TACTCTT-CACCCTA--TGTTT----A-CATACCT-T---TGTTGCTTTGGCGGGCCT-TG-----GGGTTC-----------------G-CCC-TA-----TGGCGGC----------TCC-GGGCTTC--------GTTGC-TCCGG-CCGT--CTCGTGCCCGTC--AGAGACCC-AT-----CAAATCTCAG-T-T-T---AT--T----AGTG-ACGT-CCGAG---------T-----A-AA-A---A------CAC-AA-T-----A-G---T-A--AAAACTTTCAACAACGGATC----TCTTGGTTCTGGCATCGATGAAGAACGCAGCGAAATGC-GATAAGTAATGTGAATTGCAGAATTCAGT-GAATCATCGA-AT-CTTTGAACGCACATTGCGCCCCTCGGTATTCC-GGGGGGCATGCCTGTTCGAGCGTCATTGCACCC-CTCAAGCGTA----GCTTGG--TATTGG------GTC-TTCG-----------------CC-CCC-GAGGCGGGCCCGAAAGTCAGTGGC-GGTTCGGCGTGACTTC--GAGCGTAG-T---AAAT-T---------------TTCTCCCGCTTTG-GAAGCTCGCGCTGT--GG---CCGGCC-ATC---AACG-C----------CCAAA--CT-TTTC--AATGATT-GACCTCG-----------------------------------------------------------------------------------------------------------------------------------------------------------------------------------------------------------------------------------------------------------------------------------------------------------------------------------------------------------------------------------------------------------------------------------------------------------------------------------------------------------------------------------------------------------------------------------
>L_subintricata_MT938986
---------------------CT--GAG---AG-GGG-T-CTTC-GGACCTCGGGGGCTTC---GGCCCCC-------TACTCTT-CACCCTA--TGTTT----A-CATACCT-T---TGTTGCTTTGGCGGGCCT-TG-----GGGTTC-----------------G-CCC-CA-----TGGCGGC----------TCC-GGGCTTC--------GTTGC-TCCGG-CCGT--CTCGTGCCCGTC--AGAGACCC-AT-----CAAATTTC-G-T-T-T---AT--T----AGTG-ACGT-CTGAG---------T-----G-AA-A---A------TAC-AA-T-----A-G---T-A--AAAACTTTCAACAACGGATC----TCTTGGTTCTGGCATCGATGAAGAACGCAGCGAAATGC-GATAAGTAATGTGAATTGCAGAATTCAGT-GAATCATCGA-AT-CTTTGAACGCACATTGCGCCCCTCGGTATTCC-GGGGGGCATGCCTGTTCGAGCGTCATTACACCC-CTCAAGCGTA----GCTTGG--TATTGG------GTC-TTCG-----------------CC-CCC-GAGGCGGGCCCGAAAGTCAGTGGC-GGTTCGGCGTGACTTC--GAGCGTAG-T---AAAT-T---------------TTCTCCCGCTTTG-GAAGCTCGCGCTGY--GG---CCGGCC-ATT---AACG-C----------CCAAA--AT-TTTC--AATGATT-GACCTCG-----------------------------------------------------------------------------------------------------------------------------------------------------------------------------------------------------------------------------------------------------------------------------------------------------------------------------------------------------------------------------------------------------------------------------------------------------------------------------------------------------------------------------------------------------------------------------------
>L_subintricata_MT938985
---------------------CT--GAG---AG-GGG-T-CTTC-GGACCTCGGGGGCTTC---GGCCCCC-------TACTCTT-CACCCTA--TGTTT----A-CATACCT-T---TGTTGCTTTGGCGGGCCT-TG-----GGGTTC-----------------G-CCC-CA-----TGGCGGC----------TCC-GGGCTTC--------GTTGC-TCCGG-CCGT--CTCGTGCCCGTC--AGAGACCC-AT-----CAAATTTC-G-T-T-T---AT--T----AGTG-ACGT-CTGAG---------T-----G-AA-A---A------TAC-AA-T-----A-G---T-A--AAAACTTTCAACAACGGATC----TCTTGGTTCTGGCATCGATGAAGAACGCAGCGAAATGC-GATAAGTAATGTGAATTGCAGAATTCAGT-GAATCATCGA-AT-CTTTGAACGCACATTGCGCCCCTCGGTATTCC-GGGGGGCATGCCTGTTCGAGCGTCATTACACCC-CTCAAGCGTA----GCTTGG--TATTGG------GTC-TTCG-----------------CC-CCC-GAGGCGGGCCCGAAAGTCAGTGGC-GGTTCGGCGTGACTTC--GAGCGTAG-T---AAAT-T---------------TTCTCCCGCTTTG-GAAGCTCGCGCTGC--GG---CCGGCC-ATT---AACG-C----------CCAAA--AT-TTTC--AATGATT-GACCTCG-----------------------------------------------------------------------------------------------------------------------------------------------------------------------------------------------------------------------------------------------------------------------------------------------------------------------------------------------------------------------------------------------------------------------------------------------------------------------------------------------------------------------------------------------------------------------------------
>L_subintricata_MT938969
---------------------CT--GAG---AG-GGG-T-CTTC-GGACCTCGGGGGCTTC---GGCCCCC-------TACTCTT-CACCCTA--TGTTT----A-CATACCT-T---TGTTGCTTTGGCGGGCCT-TG-----GGGTTC-----------------G-CCC-CA-----TGGCGGC----------TCC-GGGCTTC--------GTTGC-TCCGG-CCGT--CTCGTGCCCGTC--AGAGACCC-AT-----CAAATTTC-G-T-T-T---AT--T----AGTG-ACGT-CTGAG---------T-----G-AA-A---A------TAC-AA-T-----A-G---T-A--AAAACTTTCAACAACGGATC----TCTTGGTTCTGGCATCGATGAAGAACGCAGCGAAATGC-GATAAGTAATGTGAATTGCAGAATTCAGT-GAATCATCGA-AT-CTTTGAACGCACATTGCGCCCCTCGGTATTCC-GGGGGGCATGCCTGTTCGAGCGTCATTACACCC-CTCAAGCGTA----GCTTGG--TATTGG------GTC-TTCG-----------------CC-CCC-GAGGCGGGCCCGAAAGTCAGTGGC-GGTTCGGCGTGACTTC--GAGCGTAG-T---AAAT-T---------------TTCTCCCGCTTTG-GAAGCTCGCGCTGC--GG---CCGGCC-ATT---AACG-C----------CCAAA--AT-TTTC--AATGATT-GACCTCG-----------------------------------------------------------------------------------------------------------------------------------------------------------------------------------------------------------------------------------------------------------------------------------------------------------------------------------------------------------------------------------------------------------------------------------------------------------------------------------------------------------------------------------------------------------------------------------
>L_subintricata_MT938923
---------------------CT--GAG---AG-GGG-T-CTTC-GGACCTCGGGGGCTTC---GGCCCCC-------TACTCTT-CACCCTA--TGTTT----A-CATACCT-T---TGTTGCTTTGGCGGGCCT-TG-----GGGTTC-----------------G-CCC-CA-----TGGCGGC----------TCC-GGGCTTC--------GTTGC-TCCGG-CCGT--CTCGTGCCCGTC--AGAGACCC-AT-----CAAATTTC-G-T-T-T---AT--T----AGTG-ACGT-CTGAG---------T-----G-AA-A---A------TAC-AA-T-----A-G---T-A--AAAACTTTCAACAACGGATC----TCTTGGTTCTGGCATCGATGAAGAACGCAGCGAAATGC-GATAAGTAATGTGAATTGCAGAATTCAGT-GAATCATCGA-AT-CTTTGAACGCACATTGCGCCCCTCGGTATTCC-GGGGGGCATGCCTGTTCGAGCGTCATTACACCC-CTCAAGCGTA----GCTTGG--TATTGG------GTC-TTCG-----------------CC-CCC-GAGGCGGGCCCGAAAGTCAGTGGC-GGTTCGGCGTGACTTC--GAGCGTAG-T---AAAT-T---------------TTCTCCCGCTTTG-GAAGCTCGCGCTGC--GG---CCGGCC-ATT---AACG-C----------CCAAA--AT-TTTC--AATGATT-GACCTCG-----------------------------------------------------------------------------------------------------------------------------------------------------------------------------------------------------------------------------------------------------------------------------------------------------------------------------------------------------------------------------------------------------------------------------------------------------------------------------------------------------------------------------------------------------------------------------------
>L_subintricata_MT938934
---------------------CT--GAG---AG-GGG-T-CTTC-GGACCTCGGGGGCTTC---GGCCCCC-------TACTCTT-CACCCTA--TGTTT----A-CATACCT-T---TGTTGCTTTGGCGGGCCT-TG-----GGGTTC-----------------G-CCC-CA-----TGGCGGC----------TCC-GGGCTTC--------GTTGC-TCCGG-CCGT--CTCGTGCCCGTC--AGAGACCC-AT-----CAAATTTC-G-T-T-T---AT--T----AGTG-ACGT-CTGAG---------T-----G-AA-A---A------TAC-AA-T-----A-G---T-A--AAAACTTTCAACAACGGATC----TCTTGGTTCTGGCATCGATGAAGAACGCAGCGAAATGC-GATAAGTAATGTGAATTGCAGAATTCAGT-GAATCATCGA-AT-CTTTGAACGCACATTGCGCCCCTCGGTATTCC-GGGGGGCATGCCTGTTCGAGCGTCATTACACCC-CTCAAGCGTA----GCTTGG--TATTGG------GTC-TTCG-----------------CC-CCC-GAGGCGGGCCCGAAAGTCAGTGGC-GGTTCGGCGTGACTTC--GAGCGTAG-T---AAAT-T---------------TTCTCCCGCTTTG-GAAGCTCGCGCTGC--GG---CCGGCC-ATT---AACG-C----------CCAAA--AT-TTTC--AATGATT-GACCTCG-----------------------------------------------------------------------------------------------------------------------------------------------------------------------------------------------------------------------------------------------------------------------------------------------------------------------------------------------------------------------------------------------------------------------------------------------------------------------------------------------------------------------------------------------------------------------------------
>L_subintricata_MT938928
---------------------CT--GAG---AG-GGG-T-CTTC-GGACCTCGGGGGCTTC---GGCCCCC-------TACTCTT-CACCCTA--TGTTT----A-CATACCT-T---TGTTGCTTTGGCGGGCCT-TG-----GGGTTC-----------------G-CCC-CA-----TGGCGGC----------TCC-GGGCTTC--------GTTGC-TCCGG-CCGT--CTCGTGCCCGTC--AGAGACCC-AT-----CAAACTTC-G-T-T-T---AT--T----AGTG-ACGT-CTGAG---------T-----G-AA-A---A------TAC-AA-T-----A-G---T-A--AAAACTTTCAACAACGGATC----TCTTGGTTCTGGCATCGATGAAGAACGCAGCGAAATGC-GATAAGTAATGTGAATTGCAGAATTCAGT-GAATCATCGA-AT-CTTTGAACGCACATTGCGCCCCTCGGTATTCC-GGGGGGCATGCCTGTTCGAGCGTCATTACACCC-CTCAAGCGTA----GCTTGG--TATTGG------GTC-TTCG-----------------CC-CCC-GAGGCGGGCCCGAAAGTCAGTGGC-GGTTCGGCGTGACTTC--GAGCGTAG-T---AAAT-T---------------TTCTCCCGCTTTG-GAAGCTCGCGCTGC--GG---CCGGCC-ATT---AACG-C----------CCAAA--AT-TTTC--AATGATT-GACCTCG-----------------------------------------------------------------------------------------------------------------------------------------------------------------------------------------------------------------------------------------------------------------------------------------------------------------------------------------------------------------------------------------------------------------------------------------------------------------------------------------------------------------------------------------------------------------------------------
>L_subintricata_MT938943.1_Lecanora_subintricata_voucher_237_CZ_internal_transcribed_spacer_1,_partial_sequence;_5.8S_ribosomal_RNA_gene_and_internal_transcribed_spacer_2,_complete_sequence;_and_large_subunit_ribosomal_RNA_gene,_pa
---------------------CT--GAG---AG-GGG-T-CTTC-GGACCTCGGGGGCTTC---GGCCCCC-------TACTCTT-CACCCTA--TGTTT----A-CATACCT-T---CGTTGCTTTGGCGGGCCT-TG-----GGGTTC-----------------G-CCC-CA-----TGGCGGC----------TCC-GGGCTTC--------GTTGC-TCCGG-CCGT--CTCGTGCCCGTC--AGAGACCC-AT-----CAAATTTC-G-T-T-T---AT--T----AGTG-ACGT-CTGAG---------T-----G-AA-A---A------TAC-AA-T-----A-G---T-A--AAAACTTTCAACAACGGATC----TCTTGGTTCTGGCATCGATGAAGAACGCAGCGAAATGC-GATAAGTAATGTGAATTGCAGAATTCAGT-GAATCATCGA-AT-CTTTGAACGCACATTGCGCCCCTCGGTATTCC-GGGGGGCATGCCTGTTCGAGCGTCATTACACCC-CTCAAGCGTA----GCTTGG--TATTGG------GTC-TTCG-----------------CC-CCC-GAGGCGGGCCCGAAAGTCAGTGGC-GGTTCGGCGTGACTTC--GAGCGTAG-T---AAAT-T---------------TTCTCCCGCTTTG-GAAGCTCGCGCTGC--GG---CCGGCC-GTT---AACG-C----------CCAAA--AT-TTTC--AATGATT-GACCTCG-----------------------------------------------------------------------------------------------------------------------------------------------------------------------------------------------------------------------------------------------------------------------------------------------------------------------------------------------------------------------------------------------------------------------------------------------------------------------------------------------------------------------------------------------------------------------------------
>L_subintricata_MT938946
---------------------CT--GAG---AG-GGG-T-CTTC-GGACCTCGGGGGCTTC---GGCCCCC-------TACTCTT-CACCCTA--TGTTT----A-CATACCT-T---TGTTGCTTTGGCGGGCCT-TG-----GGGTTC-----------------G-CCC-CA-----TGGCGGC----------TCC-GGGCTTC--------GTTGC-TCCGG-CCGT--CTCGTGCCCGTC--AGAGACCC-AT-----CAAATTTC-G-T-T-T---AT--T----AGTG-ACGT-CTGAG---------T-----A-AA-A---A------CAC-AA-T-----A-G---C-A--AAAACTTTCAACAACGGATC----TCTTGGTTCTGGCATCGATGAAGAACGCAGCGAAATGC-GATAAGTAATGTGAATTGCAGAATTCAGT-GAATCATCGA-AT-CTTTGAACGCACATTGCGCCCCTCGGTATTCC-GGGGGGCATGCCTGTTCGAGCGTCATTACACCC-CTCAAGCGTA----GCTTGG--TATTGG------GTC-TTCG-----------------CC-CCC-GAGGCGGGCCCGAAAGTCAGTGGC-GGTTCGGCGTGACTTC--GAGCGTAG-T---AAAT-T---------------TTCTCCCGCTTTG-GAAGCTCGCGCTGT--GG---CCGGCC-ATT---AACG-C----------CCAAA--AT-TTTC--AATGATT-GACCTCG-----------------------------------------------------------------------------------------------------------------------------------------------------------------------------------------------------------------------------------------------------------------------------------------------------------------------------------------------------------------------------------------------------------------------------------------------------------------------------------------------------------------------------------------------------------------------------------
>L_subintricata_MT938952
---------------------CT--GAG---AG-GGG-T-CTTC-GGACCTCGGGGGCTTC---GGCCCCC-------TACTCTT-CACCCTA--TGTTT----A-CATACCT-T---TGTTGCTTTGGCGGGCCT-TG-----GGGTTC-----------------G-CCC-CA-----TGGCGGC----------TCC-GGGCTTC--------GTTGC-TCCGG-CCGT--CTCGTGCCCGTC--AGAGACCC-AT-----CAAATTTC-G-T-T-T---AT--T----AGTG-ACGT-CTGAG---------T-----G-AA-A---A------TAC-AA-T-----ACG---T-A--AAAACTTTCAACAACGGATC----TCTTGGTTCTGGCATCGATGAAGAACGCAGCGAAATGC-GATAAGTAATGTGAATTGCAGAATTCAGT-GAATCATCGA-AT-CTTTGAACGCACATTGCGCCCCTCGGTATTCC-GGGGGGCATGCCTGTTCGAGCGTCATTACACCC-CTCAAGCGTA----GCTTGG--TATTGG------GTC-TTCG-----------------CC-CCC-GAGGCGGGCCCGAAAGTCAGTGGC-GGTTCGGCGTGACTTC--GAGCGTAG-T---AAAT-T---------------TTCTCCCGCTTTG-GAAGCTCGCGCTGC--GG---CCGGCC-ATT---AACG-C----------CCAAA--AT-TTTC--AATGATT-GACCTCG-----------------------------------------------------------------------------------------------------------------------------------------------------------------------------------------------------------------------------------------------------------------------------------------------------------------------------------------------------------------------------------------------------------------------------------------------------------------------------------------------------------------------------------------------------------------------------------
>L_subintricata_MT938935
--------------------------------------------------------GCTTC---GGCCCCC-------TACTCTT-CACCCTA--TGTTT----A-CATACCT-T---TGTTGCTTTGGCGGGCCT-TG-----GGGTTC-----------------G-CCC-CA-----TGGCGGC----------TCC-GGGCTTC--------GTTGC-TCCGG-CCGT--CTCGTGCCCGTC--AGAGACCC-AT-----CAAATTTC-G-T-T-T---AT--T----AGTG-ACGT-CTGAG---------T-----G-AA-A---A------TAC-AA-T-----A-G---T-A--AAAACTTTCAACAACGGATC----TCTTGGTTCTGGCATCGATGAAGAACGCAGCGAAATGC-GATAAGTAATGTGAATTGCAGAATTCAGT-GAATCATCGA-AT-CTTTGAACGCACATTGCGCCCCTCGGTATTCC-GGGGGGCATGCCTGTTCGAGCGTCATTACACCC-CTCAAGCGTA----GCTTGG--TATTGG------GTC-TTCG-----------------CC-CCC-GAGGCGGGCCCGAAAGTCAGTGGC-GGTTCGGCGTGACTTC--GAGCGTAG-T---AAAT-T---------------TTCTCCCGCTTTG-GAAGCTCGCGCTGC--GG---CCGGCC-ATT---AACG-C----------CCAAA--AT-TTTC--AATGATT-GACCTCG-----------------------------------------------------------------------------------------------------------------------------------------------------------------------------------------------------------------------------------------------------------------------------------------------------------------------------------------------------------------------------------------------------------------------------------------------------------------------------------------------------------------------------------------------------------------------------------
>L_subintricata_MT938940
------------------TTACT--GAG---AG-GGG-T-CTTC-GGACCTCGGGGGCTTC---GGCCCCC-------TACTCTT-CACCCTA--TGTTT----A-CATACCT-T---TGTTGCTTTGGCGGGCCT-TG-----GGGTTC-----------------G-CCC-CA-----TGGCGGC----------TCC-GGGCTTC--------GTTGC-TCCGG-CCGT--CTCGTGCCCGTC--AGAGACCC-AT-----CAAATTTC-G-T-T-T---AT--T----AGTG-ACGT-CTGAG---------T-----G-AA-A---A------TAC-AA-T-----A-G---T-A--AAAACTTTCAACAACGGATC----TCTTGGTTCTGGCATCGATGAAGAACGCAGCGAAATGC-GATAAGTAATGTGAATTGCAGAATTCAGT-GAATCATCGA-AT-CTTTGAACGCACATTGCGCCCCTCGGTATTCC-GGGGGGCATGCCTGTTCGAGCGTCATTACACCC-CTCAAGCGTA----GCTTGG--TATTGG------GTC-TTCG-----------------CC-CCC-GAGGCGGGCCCGAAAGTCAGTGGC-GGTTCGGCGTGACTTC--GAGCGTAG-T---AAAT-T---------------TTCTCCCGCTTTG-GAAGCTCGCGCTGC--GG---CCGGCC-ATT---AACG-C----------CCAAA--AT-TTTC--AATGATT-GACCTCG-----------------------------------------------------------------------------------------------------------------------------------------------------------------------------------------------------------------------------------------------------------------------------------------------------------------------------------------------------------------------------------------------------------------------------------------------------------------------------------------------------------------------------------------------------------------------------------
>L_subintricata_MT938938
----------------------------------------------------------------------------------------------------------------------------------------------------------------------------------------------------------------------------------------------------------------------------------------------------------------------------------G-AA-A---A------TAC-AA-T-----A-G---T-A--AAAACTTTCAACAACGGATC----TCTTAGTTCTGGCATCGATGAAGAACGCAGCGAAATGC-GATAAGTAATGTGAATTGCAGAATTCAGT-GAATCATCGA-AT-CTTTGAACGCACATTGCGCCCCTCGGTATTCC-GGGGGGCATGCCTGTTCGAGCGTCATTACACCC-CTCAAGCGTA----GCTTGG--TATTGG------GTC-TTCG-----------------CC-CCC-GAGGCGGGCCCGAAAGTCAGTGGC-GGTTCGGCGTGACTTC--GAGCGTAG-T---AAAT-T---------------TTCTCCCGCTTTG-GAAGCTCGCGCTGC--GG---CCGGCC-ATT---AACG-C----------CCAAA--AT-TTTC--AATGATT-GACCTCG-----------------------------------------------------------------------------------------------------------------------------------------------------------------------------------------------------------------------------------------------------------------------------------------------------------------------------------------------------------------------------------------------------------------------------------------------------------------------------------------------------------------------------------------------------------------------------------
>L_subintricata_MT938951
---------------------CT--GAG---AG-GGG-T-CTTC-GGACCTCGGGGGCTTC---GGCCCCC-------TACTCTT-CACCCTA--TGTTT----A-CATACCT-T---TGTTGCTTTGGCGGGCCT-TG-----GGGTTC-----------------G-CCC-CA-----TGGCGGC----------TCC-GGGCTTC--------GTTGC-TCCGG-CCGT--CTCGTGCCCGTC--AGAGACCC-AT-----CAAATTTC-G-T-T-T---AT--T----AGTG-ACGT-CTGAG---------T-----G-AA-A---A------TAC-AACT-----A-G---T-A--AAAACTTTCAACAACGGATC----TCTTGGTTCTGGCATCGATGAAGAACGCAGCGAAATGCTGATAAGTAATGTGAATTGCAGAATTCAGT-GAATCATCGA-AT-CTTTGAACGCACATTGCGCCCCTCGGTATTCC-GGGGGGCATGCCTGTTCGAGCGTCATTACACCC-CTCAAGCGTA----GCTTGG--TATTGG------GTC-TTCG-----------------CC-CCC-GAGGCGGGCCCGAAAGTCAGTGGC-GGTTCGGCGTGACTTC--GAGCGTAG-T---AAAT-T---------------TTCTCCCGCTTTG-GAAGCTCGCGCTGC--GG---CCGGCC-ATT---AACG-C----------CCAAA--AT-TTTC--AATGATT-GACCTCG-----------------------------------------------------------------------------------------------------------------------------------------------------------------------------------------------------------------------------------------------------------------------------------------------------------------------------------------------------------------------------------------------------------------------------------------------------------------------------------------------------------------------------------------------------------------------------------
>L_subintricata_MT939009
---------------------CT--GAG---AG-GGG-T-CTCC-GGACCTCGGGGGCTTC---GGCCCCC-------TACTCTT-CACCCCA--TGTCT----A-CATACCT-T---CGTTGCTTTGGCGGGCCT-TG-----GGGTTT-----------------G-CCC-CA-----TGGCGGC----------TCC-GGGCGTC--------GTTGC-TCCGG-CCGT--CTCGTGCCCGTC--AGAGGCCC-AT-----TAAACTTC-G-T-T-T---AT--CA---AGTG-ACGT-CTGAG---------T-----G-AA-A---A------TAC-AA-T-----A-G---T-A--AAAACTTTCAACAACGGATC----TCTTGGTTCTGGCATCGATGAAGAACGCAGCGAAATGC-GATAAGTAATGTGAATTGCAGAATTCAGT-GAATCATCGA-AT-CTTTGAACGCACATTGCGCCCCTCGGTATTCC-GGGGGGCATGCCTGTTCGAGCGTCATTGCACCC-CTCAAGCGTA----GCTTGG--TATTGG------GTC-CCCG----------------CCC-CCC-GGGGCGGGCCCGAAAGTCAGTGGC-GGTCCGGCGTGACTTC--GAGCGTAG-T---AAAT-C---------------TTCTCCCGCTCTG-GAAGCTCGCGCTGC--GG---CCGGCC-ATC---AACG-C----------CCAAT--TT-ATTC--AATGATT-GACCTCG-----------------------------------------------------------------------------------------------------------------------------------------------------------------------------------------------------------------------------------------------------------------------------------------------------------------------------------------------------------------------------------------------------------------------------------------------------------------------------------------------------------------------------------------------------------------------------------
>L_subintricata_MT938939
--------------------------------------------------------------------------------------------------------------------------GCTTTGGCGGGCCT-TG-----GGGTTC-----------------G-CCC-CA-----TGGCGGC----------TCC-GGGCTTC--------GTTGC-TCCGG-CCGT--CTCGTGCCCGTC--AGAGACCC-AT-----CAAATTTC-G---T-T---AT--T----AGTG-ACGT-CTGAG---------T-----G-AA-A---A------TAC-AA-T-----A-G---T----AAAACTTTCAACAACGGATC----TCTTGGTTCTGGCATCGATGAAGAACGCAGCGAAATGC-GATAAGTAATGTGAATTGCAGAATTCAGT-GAATCATCGA-AT-CTTTGAACGCACATTGCGCCCCTCGGTATTCC-GGGGGGCATGCCTGTTCGAGCGTCATTACACCC-CTCAAGCGTA----GCTTGG--TATTGG------GTC-TTCG-----------------CC-CCC-GAGGCGGGCCCGAAAGTCAGTGGC-GGTTCGGCGTGACTTC--GAGCGTAG-T---AAAT-T---------------TTCTCCCGCTTTG-GAAGCTCGCGCTGC--GG---CCGGCC-ATT---AACG-C----------CCAAA--AT-TTTC--AAT-----------------------------------------------------------------------------------------------------------------------------------------------------------------------------------------------------------------------------------------------------------------------------------------------------------------------------------------------------------------------------------------------------------------------------------------------------------------------------------------------------------------------------------------------------------------------------------------------
>L_subcinctula_MT939008
---------------------TC--GAG---AG-GGG-T-CTTC-GGACCTCGGGGGCTTC---GGCCCCC-------TACTCTT-CACCCTA--TGTTT----A-CACACCT-T---TGTTGCTTTGGCGGGCCT-TG-----GGGTTC-----------------G-CCC-CA-----TGGCGGC----------TCC-GGGCTTC--------ACTGC-CCCGG-CCGT--CCCGTGCTCGTC--AGAGGCCC-AT-----CAAACTCG-T-T-T-T---AT--C----AGTG-CTGT-CTGAG---------T-----A-AA-A---A------CAC-AA-T-----A-G---CAA--AAAACTTTCAACAACGGATC----TCTTGGTTCTGGCATCGATGAAGAACGCAGCGAAATGC-GATAAGTAATGTGAATTGCAGAATTCAGT-GAATCATCGA-AT-CTTTGAACGCACATTGCGCCCCTCGGTATTCC-GGGGGGCATGCCTGTTCGAGCGTCATTGCACCC-CTCAAGCGTA----GCTTGG--TATTGG------GTC-GTCG----------------CCC-CCC-GGGGCGGGCCCGAAAGTCAGTGGC-GGTCCGGTGAGACTTC--GAGCGTAG-T---AAAT-C---------------TTCTCCCGCTTTG-GAAGCTCGCGCCGT--GG---CCGGCC-ATG---AACG-C----------CCAAC--TT-TTTC--AATGATT-GACCTCG-----------------------------------------------------------------------------------------------------------------------------------------------------------------------------------------------------------------------------------------------------------------------------------------------------------------------------------------------------------------------------------------------------------------------------------------------------------------------------------------------------------------------------------------------------------------------------------
>L_subcinctula_MT939007
---------------------TC--GAG---AG-GGG-T-CTTC-GGATCTCGGGGGCTTC---GGCCCCC-------TACTCTT-CACCCTA--TGTTT----A-CACACTT-T---TGTTGCTTTGGCGGGCCT-TG-----GGGTTC-----------------G-CCC-CA-----TGGCGGC----------TCC-GGGCTTC--------ACTGC-CCCGG-CCGT--CCCGTGCTCGTC--AGAGGCCC-AT-----CAAACTCG-T-T-T-T---AT--T----AGTG-ACGT-CTGAG---------T-----A-AA-A---A------CAT-AA-T-----A-G---CAA--AAAACTTTCAACAACGGATC----TCTTGGTTCTGGCATCGATGAAGAACGCAGCGAAATGC-GATAAGTAATGTGAATTGCAGAATTCAGT-GAATCATCGA-AT-CTTTGAACGCACATTGCGCCCCTCGGTATTCC-GGGGGGCATGCCTGTTCGAGCGTCATTGCACCC-CTCAAGCGTA----GCTTGG--TATTGG------GTC-GTCG-----------------CC-CCC-CCGGCGGGCCCGAAAGTCAGTGGC-GGTCCGGTGAGACTTC--GAGCGTAG-T---AAAT-T---------------TTCTCCCGCTTTG-GAAGCTCGCGCCGT--GG---CCGGCC-ATG---AACG-C----------CCAAC--TT-TTTC--AATGATT-GACCTCG-----------------------------------------------------------------------------------------------------------------------------------------------------------------------------------------------------------------------------------------------------------------------------------------------------------------------------------------------------------------------------------------------------------------------------------------------------------------------------------------------------------------------------------------------------------------------------------
>L_subintricata_GU480112
-------------------------------------------------------GGGTTT---GGCCCCC-------TACT-TT-CACCCTA--AGTGT----A-CATACCT-T---TGTTGCTTTGGCGGGCCT-TG-----GGGTTC-----------------G-CCC-CA-----TGGCGGC----------TCC-GGGCTT-----------CGC-TTCGG-CCGT--CTCGTGCCCGTC--AGAGACCC-AT-----CAAATTTC-G-T-T-T---AT--T----AGTG-ACGT-CTGAG---------T-----A-AA-A---A------TAC-AA-T-----A-G---T-A--AAAACTTTCAACAACGGATC----TCTTGGTTCTGGCATCGATGAAGAACGCAGCGAAATGC-GATAAGTAATGTGAATTGCAGAATTCAGT-GAATCATCGA-AT-CTTTGAACGCACATTGCGCCCCTCGGTATTCC-GGGGGGCATGCCTGTTCGAGCGTCATTACACCC-CTCAAGCGTA----GCTTGG--TATTGG------GTC-TTCG-----------------CC-CCC-GAGGCGGGCCCGAAAGTCAGTGGC-GGTTCGGCGTGACTTC--GAGCGTAG-T---AAA-------------------TCTCCCGCTTTG-GAAGCTCGCGCTGC--GG---CCGGCC-AT--------------------------------------------------------------------------------------------------------------------------------------------------------------------------------------------------------------------------------------------------------------------------------------------------------------------------------------------------------------------------------------------------------------------------------------------------------------------------------------------------------------------------------------------------------------------------------------------------------------------------------------
>Lecanora_phaedrophthalma_U291
---------------------CT--GAG---AG-GGG-T-TTTC-GGACTCCGGGGGTTTC---GGCCCCC-------AACTCTT-CACCCAA--TGTCT----A-CGTACCT-T---TGTTGCTTTGGCGGGCCT-TG-----GGGCTA-----------------C-CCC-CA-----TACCGGC----------TAC-GGGCTTC--------GTTGC-CCGGG-CCTG--TCTGAGCCCGTC--GAAGGCCC-AT-----CACACTCT-GTT-T-T---AT--C----AGTG-ACGT-CCGAG---------T-----A-AA-A---A------CAC-AATT-----A-G---T-A--AAAACTTTCAACAACGGATC----TCTTGGTTCTGGCATCGATGAAGAACGCAGCGAAATGC-GATAAGTAATGTGAATTGCAGAATTCAGT-GAATCATCGA-AT-CTTTGAACGCACATTGCGCCCCTCGGTATTCC-GGGGGGCATGCCTGTTCGAGCGTCATTGCACCC-CTCAAGCTCG----GCTTGG--TATTGG------GTC-TTCG-----------------CC-CCC-GCGGCGGGCCCGAAAGTCAGTGAC-GGTCCGGTGTGACTTC--GAGCGTAG-T---AAAT-T---------------CTCTCCCGCTTTG-GAAGCTCGCGTTGC--GG---CCGGCC-ATG---AACG-C----------CCAAA--TT-TTTC--AATGA---------------------------------------------------------------------------------------------------------------------------------------------------------------------------------------------------------------------------------------------------------------------------------------------------------------------------------------------------------------------------------------------------------------------------------------------------------------------------------------------------------------------------------------------------------------------------------------------
>Rhizoplaca_subdiscrepans_BRY_55020
GAACCTGCGGAAGGATCATTACCGAGAG---AG-GGG-C-TTTC-GGACCCCGGGGGTTTC---GGCCCCC-------ACCTCTT-CACCCGA--TGTCT----A-CGTTACT-T---TGTTGCTTTGGCGGGCCT-TG-----GGGTTC-------------------CCC-CA-----TACCGGC----------TAC-GGGCTTC--------GATGC-CCGGG-CCGG--TCCGTGCCCGTC--AAAGGCCC-TT-----CACACTCT-GTT-T-T---AT--C----AGTG-ACGT-CCGAG---------T-----G-AA-A---A------CAC-AA-T----TA-G--CC-A--AAAACTTTCAACAACGGATC----TCTTGGTTCTGGCATCGATGAAGAACGCAGCGAAATGC-GATAAGTAATGTGAATTGCAGAATTCAGT-GAATCATCGA-AT-CTTTGAACGCACATTGCGCCCCTCGGTATTCC-GGGGGGCATGCCTGTTCGAGCGTCACCGCACCC-CTCAAGCTCG----GCTTGG--TATTGG------GTC-TTCG-----------------CC-CCC-GCGGCGGGCCCGAAATTCAGTGAC-GGTCCGGCGTGACTTC--GAGCGTAG-T---AAAT-T---------------CTCTCCCGCTTTG-GAAGCTCACACTGC--GG---CCGGCC-AG----AACG-CC---------CCAAT--TT-TTCC--AACGATT-GACCTCGGATCAGGT---------------------------------------------------------------------------------------------------------------------------------------------------------------------------------------------------------------------------------------------------------------------------------------------------------------------------------------------------------------------------------------------------------------------------------------------------------------------------------------------------------------------------------------------------------------------------
>Lecanora_saligna
---------------------CC--GAG---AG-GGG-C-CCTT-GGGCCCCGGGGGCTTC---GGCCCCC-------AACTCTT-CACCCTT--TGTTC----A-CGTACCT-T---TGTTGCTTTGGCGGGCCT-TG-----GGGTTC-----------------G-CCC-CA-----TGGCGGC----------CCC-GGGCTTC--------GTTGC-CCGGG-TCGT--CTCGCGCCCGCC--AGAGGCCC-AT-----CAAACTCC-G-T-T-T---AT--C----AGTG-TCGT-CCGAG---------TC----A-AA-A---A------CAC-AA-T-----A-G---C-A--AAAACTTTCAACAACGGATC----TCTTGGTTCTGGCATCGATGAAGAACGCAGCGAAATGC-GATAAGTAATGTGAATTGCAGAATTCATT-GAATCATCGA-AT-CTTTGAACGCACATTGCGCCCCTCGGTATTCC-GGGGGGCATGCCTGTTCGAGCGTCATTGCACCC-CTCAAGCTCA----GCTTGG--TGATGG------GCC-CTTCGC-----------CCCCCT-CCG-GGGGCGGGCCCGAAAGTCAGTGGC-GGTCCGGCGCGGCTTC--GAGCGTAG-T---AAAT-C---------------ATCTCCCGCTTTG-GAAGTTCGCCCCGT--GG---CCGGCC-ATC---AACG-C----------CCAAC--TT-TTTC--AATGA---------------------------------------------------------------------------------------------------------------------------------------------------------------------------------------------------------------------------------------------------------------------------------------------------------------------------------------------------------------------------------------------------------------------------------------------------------------------------------------------------------------------------------------------------------------------------------------------
>Lecanora_saligna_SPO24
---------------------AT--GAG---AG-GGG-C-CTCC-GGGCTCCGGGGGCTTC---GGCCCCC-------AACTCTT-CACCCTT--TGTTG----A-CGTACCT-T---TGTTGCTTTGGCGGGCCT-TG-----GGGTTC-----------------G-CCT-CA-----TGGCGGC----------CTC-GGGCTTC--------GTTGC-CCGGG-TCGT--CTCGCGCCCGTC--AGAGGCCC-AT-----CAAACTCC-G-T-T-T---AT--C----AGTG-TCGT-CCGAG---------TC----A-AA-A---A------CAC-AA-T-----A-G---T-C--AAAACTTTCAACAACGGATC----TCTTGGTTCTGGCATCGATGAAGAACGCAGCGAAATGC-GATAAGTAATGTGAATTGCAGAATTCAGT-GAATCATCGA-AT-CTTTGAACGCACATTGCGCCCCTCGGTAATCC-GGGGGGCATGCCTGTTCGAGCGTCATTGCACCC-CTCAAGCTCA----GCTTGG--TATTGG------GTC-CTCG-----------------CCCCTC-GGGGCGGGCCCGAAAGTCAGTGGC-GGTCCGG-------------------------------------------------------------------------------------------------------------------------------------------------------------------------------------------------------------------------------------------------------------------------------------------------------------------------------------------------------------------------------------------------------------------------------------------------------------------------------------------------------------------------------------------------------------------------------------------------------------------------------------------------------------------------------------------------------------------------------
>Lecanora_burgaziae_SPO7
---------------------TT--GAG---AG-GGG-C-TTTC-GGGCTCCGGGGGCTTC---GGCCCCC-------TACTCAT-CACCCAA--TGTTT----A-CGTACCT-T---CGTTGCTTTGACGGGCCG-TG-----GGCTTC-----------------G-CCC-CA-----CGCCGGT----------CCC-GGGCTTC--------ACTGC-CCGGG-TCGG--TCCGTGCCCGTC--AGAGGCCC-AC-----TAAACTCT-GCC-T-T---AT--C----AGTG-TCGT-CCGAG---------T-----A-AA-A---A------CAC-AA-T-----A-G---T-A--AAAACTTTCAACAACGGATC----TCTTGGTTCTGGCATCGATGAAGAACGCAGCGAAATGC-GATAAGTAATGTGAATTGCAGAATTCAGT-GAATCATCAA-AT-CTTTGAACGCACATTGCGCCCCTCGGTATTCC-GGGGGGCATGCCTGTTCGAGCGTCATTGCACCC-CTCAAGCTCA----GCTTGG--TATTGG------GTC-CTCG----------------TCC-CCC-GGGGCGGGCCCGAAATCCAGTGGC-GGTCCGGAGCGACTTC--GAGCGTAG-T---AAAT-----------------TTCTCCCGCTTTG-GAAGCTCGCGCCGT--GG---CCTGCC-AT----AC--------------------------------------------------------------------------------------------------------------------------------------------------------------------------------------------------------------------------------------------------------------------------------------------------------------------------------------------------------------------------------------------------------------------------------------------------------------------------------------------------------------------------------------------------------------------------------------------------------------------------------
>Lecanora_varia_U188
---------------------TT--GAG---AG-GGG-C-TTTC-GGGCTCCGGGGGCTTC---GGCCCCC-------TACTCAT-CACCCAA--TGTTT----A-CGTACCT-T---CGTTGCTTTGACGGGCCG-TC-----GGGCTC-----------------G-CCC-CA-----TGCCGGT----------CCC-GGGCTTC--------ACCGT-CCGGG-TCGG--TCCGTGCCCGTC--AGAGGTCC-AT-----CAAACTCT-GCT-T-T---AT--C----AGTG-TCGT-CCGAG---------T-----A-AA-A---A------CAC-AA-T-----A-G---T-A--AAAACTTTCAACAACGGATC----TCTTGGTTCTGGCATCGATGAAGAACGCAGCGAAATGC-GATAAGTAATGTGAATTGCAGAATTCAGT-GAATCATCGA-AT-CTTTGAACGCACATTGCGCCCCTCGGTATTCC-GGGGGGCATGCCTGTTCGAGCGTCATTGCACCC-CTCAAGCTCA----GCTTGG--TATTGG------GTC-TTCG----------------TCC-CCC-GGGGCGGGCCCGAAATTCAGTGGC-GGTCCGGAGCGACTTC--GAGCGTAG-T---AAAT-----------------TTCTCCCGCTTTG-GAAGCTCGCGCCGT--GG---CCTGCC-AT----ATAG-C----------CCAAA--TT-TCTC--AATGATT-GA----------------------------------------------------------------------------------------------------------------------------------------------------------------------------------------------------------------------------------------------------------------------------------------------------------------------------------------------------------------------------------------------------------------------------------------------------------------------------------------------------------------------------------------------------------------------------------------
>Lecanora_densa_SPO14
---------------------TT--GAG---AG-GGG-C-TTTC-GGGCCCCGGGGGCTTC---GGCCCCC-------GGCTCAT-CACCCAA--TGTTT----A-CATACCT-T---CGTTGCTTTGACGGGCCC-TG-----GGGTTC-----------------G-CCC-CA-----CGCCGGT----------CCC-GAGCCTC-----------GC-TCGGG-TCGG--TCCGTGCCCGTC--AGAGGACC-AT-----CAAACCCT-GCT-T-T---AT--C----AGTG-TCGT-CCGAG---------T-----A-AA-A---A------CAC-AA-T-----A-G---T-A--AAAACTTTCAACAACGGATC----TCTTGGTTCTGGCATCGATGAAGAACGCAGCGAAATGC-GATAAGTAATGTGAATTGCAGAATTCAGT-GAATCATCGA-AT-CTTTGAACGCACATTGCGCCCCTCGGTATTCC-GGGGGGCATGCCTGTTCGAGCGTCATTGCACCC-CTCAAGCTCA----GCTTGG--TATTGG------GTC-CTCG-----------------CC-CCC-GGGGCGGGCCCGAAATTCAGTGGC-GGTCCGGAGCGACTTC--AAGCGTAG-T---AAAC-------------------CTCCCGCTTTG-GAAGTCCGCGCCGT--GG---CCCGCC-AT--------------------------------------------------------------------------------------------------------------------------------------------------------------------------------------------------------------------------------------------------------------------------------------------------------------------------------------------------------------------------------------------------------------------------------------------------------------------------------------------------------------------------------------------------------------------------------------------------------------------------------------
>Lecanora_conizaeoides
---------------------CT--GAG---AG-GGG-C-TTTC-GGGCTCCGGGGGCTTC---GGCCCCC-------TACTCTT-CACCCTA--TGTTT----A-CGTACCT-TT--CGTTGCTTTGACGGGCCT-TG-----GGGTTC-----------------G-CCC-CA-----TGCCGGT----------CCC-GGGCCTC--------GTTGT-CCGGG-CCGG--TGCGTGCCCGTC--AGAGGTCC-AT-----CAAATCCC-ATC-T-T---AT--C----AGCG-TCGT-CCGAG---------T-----A-AA-A---C------CAC-AA-C-----A-G---T-A--AAAACTTTCAACAACGGATC----TCTTGGTTCTGGCATCGATGAAGAACGCAGCGAAATGC-GATAAGTAATGTGAATTGCAGAATTCAGT-GAATCATCGA-AT-CTTTGAACGCACATTGCGCCCCTTGGTATTCC-GGGGGGCATGCCTGTTCGAGCGTCATTGCACCC-CTCAAGCTTA----GCTTGG--TATTGG------GTC-CTCG----------------TCC-CTC-GGGGCGGGCCCGAAAGTCAGTGGC-GGTCCGGAGCGACTTC--GAGCGTAG-T---ACAA-C---------------TTCTCCCGCTTTG-GAAGTCCGCGCCGT--GG---CTCGCC-AT----CACAGC----------CCCAA--AT-TGCC--A---AAT-GA-------------TAGCAATAGCTAATTGCAAATATCGACTATGTCGAATAAAATTCTAGGTAGAATTATGATAATGACATTGTCTGCCTATGTGTCTTGACCAAATTACGTGCCAGCAGTCGCGGTAATACGTAGAAGACTAGTGTTATTCATCTTTAATAGGTTTAAAGGGTACCTAGACGGTAAATCAAGCCTATGGGACTAATGTACTAGAGTTACTTATGAGGGGGTATTAAAGTACTGCTGGTGTAGAGATGAAATTCTGTCATACCTCGTTTCGAAAGAAATATATGGCACAGGTATAGGCGAAAGCATCCCCTTATGTGATAACTGACGTTGAAGGACGAAGGCTTTGTGTAGCGAACAGGATTAGATACCCCAGTAGTCAAAGCAGAAAATGATGAATGTCATAGATTAGGTTTATTCTATAAATGAAAGTGTAAGCATTCCACCTCAAGAGTAATTTGGCAACATTGGAACTGAAATCATTAGACCGTTTCTGAAACCAGTAGTGAAGTATGTTGTTTAATTTGATAGTCCGCAAAAAACCTTACCACAATTTGAATA
>Rhizoplaca_chrysoleuca_BRY_55019
GAACCTGCGGAAGGATCATTATT--GAG---AG-GGG-T-CCTC-GGACCCCGGGGGTTTC---GGCCCCC-------AACTCTT-CCCCCGG--TGTTT----A-CCTACCT-T---TGTTGCTTTGGCGGGCCC-TG-----GGGTTC-----------------G-CCC-CA-----TCCCGGC----------CAC-GGGCTTC--------GCAGC-CCGGG-CCAG--GCCGCGCCCGTC--AGGGGTCC-AT-----TCAACTCT-G-T-T-T---AC--C----AGTG-CTGT-CCGAG---------T-----G-AATA---C------CAC-AA-T-----A-G---T-A--AAAACTTTCAACAACGGATC----TCTTGGTTCTGGCATCGATGAAGAACGCAGCGAAATGC-GATAAGTAATGTGAATTGCAGAATTCAGT-GAATCATCGA-AT-CTTTGAACGCACATTGCGCCCCTTGGTATTCC-GGGGGGCATGCCTGTTCGAGCGTCATTGCACCC-CTCAAGCTCC----GCTTGG--TATTAG------GCC-GACG-----------------CC-CCC-GCGGCGGGCCGGAAATCCAGTGGC-GGTCCGGCGTGACTTC--GAGCGTAG-T---AAAG-A---------------TCCTCTCGCTTTG-GAAGCTCGCGTTGC--GG---CCGGCC-AG----AACG-C----------CCACA--GT-TATC--GACGATT-GACCTCGGATCAGGTTAGCAATAGCTAATTGCAAATATCGACTCTGTCGAATAAAATTCTAGGTAGAATTATGATAATGACATTGTCTGCCTATGTGTCTTGACCAAATTACGTGCCAGCAGTCGCGGTAATACGTAGAAGACTAGTGTTATTCATCTTTAATAGGTTTAAAGGGTACCTAGACGGTATATCAAGCCTATGGGACTAATGTACTAGAGTTACTTACGAGGGGGTATTAAAGTACTGCTGGTGGAGAGATGAAATTCTGTCATACCTCGTTTCACTAGAAATATATGGCACTGGTATAGGCGAAAGCATCCCCTTATGTGATAACTGACGTTGAAGGACGAAGGCTTTGTGTAGCGAACAGGATTAGATACCCCAGTAGTCAAAGCAGAAAATGATGAATGTCATAGATTAGGTTTATTCTATAAATGAAAGTGTAAGCATTCCACCTCAAGAGTAATTTGGCAACATTGGAACTGAAATCATTAGACCGTTTCTGAAACCAGTAGTGAAGTATGTTGTTTAATTTGATAACCCGCAAAAAACCTTACCACAATTTGAATA
>Rhizoplaca_subdiscrepans
GAACCTGCGGAAGGATCATTATC--GAG---AG-GGG-T-TCTT-GGACCCCGGGGGCCTC---GGCCCCC-------AACTCCT-CACCCGA--TGTTT----A-CCTACCT-T---CGTTGCTTTGGCGGGCCT-TG-----GGGCTC-----------------G-CCC-CA-----TGCCGGC----------CAC-GGGCTTT--------ATTGC-CCGGG-CCTG--TCCGTGCCCGCC--AGAGGCCC-AT-----CAGACCCT-G-G-T-T---AT--C----AGTG-ACGT-CCGAG---------T-----A-AA-A---C------CAC-AA-T-----C-G---T-A--AAAACTTTCAACAACGGATC----TCTTGGTTCTGGCATCGATGAAGAACGCAGCGAAATGC-GATAAGTAATGTGAATTGCAGAATTCAGT-GAATCATCGA-AT-CTTTGAACGCACATTGCGCCCCTCGGCATTCC-GGGGGGCATGCCTGTTCGAGCGTCATTGCACCC-CTCAAGCTCA----GCTTGG--TATTAG------GTC-CACG-----------------CC-CCC-GCGGCGGGCCGGAAATGCAGTGGC-GGTCCGGTGTGACTTC--GAGCGTAG-T---AATT-A---------------TCCTCCCGCTTTG-GAAGCTCGCGCTGC--GG---CCGGCC-AG----AACG-C----------CTACA-GTT-AATC--AACAATT-GACCTCGGATCAGGT---------------------------------------------------------------------------------------------------------------------------------------------------------------------------------------------------------------------------------------------------------------------------------------------------------------------------------------------------------------------------------------------------------------------------------------------------------------------------------------------------------------------------------------------------------------------------
>Rhizoplaca_huashanensis
GAACCTGCGGAAGGATTATTAAT--GAG---AG-GGG-T-TCTT-AAACCCCGGGGGCTCC---GGCCCCC-------AACTCGT-CACCCGG--TGTCT---TA-CCTACCT-T---TGTTGCTTTGGCGGGCCT-TG-----GGGTTC-----------------G-CCC-CC-----TGCCGGC----------CAC-GGGCTGC--------GTTGC-CCCGG-CTTG--GCCTTGCCCGTC--AGGGGTCC-AT-----CAAACTCT-G-T-C-C---AT--C----AGTG-CCGT-CCGAG---------TTAAAAA-AA-A---C------CAC-AA-T-----A-G---T-A--AAAACTTTCAACAACGGATC----TCTTGGTTCTGGCATCGATGAAGAACGCAGCGAAATGC-GATAAGTAATGTGAATTGCAGAATTCAGT-GAATCATCGA-AT-CTTTGAACGCATATTGCGCCCCTCGGTATTCC-GGGGGGCATACCTGTTCGAGCGTCATTGCACCC-CTCAAGCTCA----GCTTGG--TATTAG------GCC-GACG-----------------CC-CCC-GCGGCGGGCCGGAAATTCAGTGGC-GGTCCGGTGTGACTTC--GAGCGTAG-T---AAAC-A---------------GCCTCTCGCTTTG-GAAGCTCAGACTGC--GG---CCGGCC-AG----AACG-C----------CGACA--GT-CATC--AACAATT-GACCTCGGATCAGGT---------------------------------------------------------------------------------------------------------------------------------------------------------------------------------------------------------------------------------------------------------------------------------------------------------------------------------------------------------------------------------------------------------------------------------------------------------------------------------------------------------------------------------------------------------------------------
>Lecanora_chlorophaeodes_U210
---------------------TC--GAG---AG-GGG-T-TTCC-GGACTCCGGGGGCTTC---GGCCCCC-------TCCTCTT-CACCCTA--TGTGT----A-CACACCT-T---TGTTGCTTTGGCGGGCCT-CG-----GGTTCG-------------------TCC-CG-----TTCCGGC----------CGT-GGGCTTC--------CACGT-CCCGG-TCGA--TCCGTGCCCGTC--AGAAGCCC-AC-----GAACCCTC-G-T-T-T---AT--C----AGTG-TTGT-CCGAG---------T-----T-AA-A---C------CAC-AA-T-----A-G---T-A--AAAACTTTCAACAACGGATC----TCTTGGTTCTGGCATCGATGAAGAACGCAGCGAAATGC-GATAAGTAATGTGAATTGCAGAATTCAGT-GAATCATCGA-AT-CTTTGAACGCACATTGCGCCCCTTGGTATTCC-GGGGGGCATGCCTGTTCGAGCGTCATTGCACCC-CTCAAGCGTA----GCTTGG--TATTGG------GCC-TTCG-----------------CC-TCC-GCGGCGAACCTGAAAGTCAGTGGC-GGTCCGGTGTGACTTC--GAGCGTAG-T---AAAA-T---------------TTCTCCCGCTTTG-AAAGCTCACGCCGT--GG---CCGGCC-AT----AACG-C----------CCAAC---T-TTTC--AATGA---------------------------------------------------------------------------------------------------------------------------------------------------------------------------------------------------------------------------------------------------------------------------------------------------------------------------------------------------------------------------------------------------------------------------------------------------------------------------------------------------------------------------------------------------------------------------------------------
>L_chlorophaeodes_AF159927
---------------------TC--GAG---AG-GGG-T-TTCC-GGACTCCGGGGGCTTC---GGCCCCC-------TCCTCTT-CACCCTA--TGTGT----A-CACACCT-T---TGTTGCTTTGGCGGGCCT-CG-----GGTTCG-------------------TCC-CG-----TTCCGGC----------CGT-GGGCTTC--------CACGT-CCCGG-TCGA--TCCGTGCCCGTC--AGAAGCCC-AC-----GAACCCTC-G-T-T-T---AT--C----AGTG-TTGT-CCGAG---------T-----T-AA-A---C------CAC-AA-T-----A-G---T-A--AAAACTTTCAACAACGGATC----TCTTGGTTCTGGCATCGATGAAGAACGCAGCGAAATGC-GATAAGTAATGTGAATTGCAGAATTCAGT-GAATCATCGA-AT-CTTTGAACGCACATTGCGCCCCTTGGTATTCC-GGGGGGCATGCCTGTTCGAGCGTCATTGCACCC-CTCAAGCGTA----GCTTGG--TATTGG------GCC-TTCG-----------------CC-TCC-GCGGCGAACCTGAAAGTCAGTGGC-GGTCCGGTGTGACTTC--GAGCGTAG-T---AAAA-T---------------TTCTCCCGCTTTG-AAAGCTCACGCCGT--GG---CCGGCC-AT----AACG-C----------CCAAC---T-TTTC--AATGA---------------------------------------------------------------------------------------------------------------------------------------------------------------------------------------------------------------------------------------------------------------------------------------------------------------------------------------------------------------------------------------------------------------------------------------------------------------------------------------------------------------------------------------------------------------------------------------------
>Lecanora_chlorophaeodes_U211
---------------------TT--GAG---AG-GGG-T-CTCC-GGACTCCGGGGGCTTC---GGCCCCC-------TACTCTT-CACCTTG--TGTTT----A-CACACCT-T---TATTGCTTTGGCGGGCCT-CG-----GGTTCG-------------------TCC-CG-----TGCCGGC----------CGT-GGGCTTC--------CGTGC-CCCGG-CGG---TCTGTGCCCGTC--AGAGGCCC-AA-----GAACCTTC-G-T-T-T---AT--C----AGTG-TCGT-CCGAG---------T-----ACAA-A---C------CAC-AA-T-----A-G---T-A--AAAACTTTCAACAACGGATC----TCTTGGTTCTGGCATCGATGAAGAACGCAGCGAAATGC-GATAAGTAATGTGAATTGCAGAATTCAGT-GAATCATCGA-AT-CTTTGAACGCACATTGCGCCCCTCGGTATTCC-GGGGGGCATGCCTGTTCGAGCGTCATTGCACCC-CTCAAGCGTA----GCTTGG--TATTGG------GCC-TTCG-----------------CC-CCC-GCGGCGGGCCCGAAAGTCAGTGGC-GGTCCGGTGTGACTTC--AAGCGTAG-T--AAAAA-T---------------ACCTCCCGCTTTG-GAAGCTCGCGCCGT--GG---CCGGCC-AT----AAAG-C----------CCAAA---T-CTCC--AATGATT-GA----------------------------------------------------------------------------------------------------------------------------------------------------------------------------------------------------------------------------------------------------------------------------------------------------------------------------------------------------------------------------------------------------------------------------------------------------------------------------------------------------------------------------------------------------------------------------------------
>L_chlorophaeodes_AF070029
---------------------TT--GAG---AG-GGG-T-CTCC-GGACTCCGGGGGCTTC---GGCCCCC-------TACTCTT-CACCTTG--TGTTT----A-CACACCT-T---TATTGCTTTGGCGGGCCT-CG-----GGTTCG-------------------TCC-CG-----TGCCGGC----------CGT-GGGCTTC--------CGTGC-CCCGG-CGG---TCTGTGCCCGTC--AGAGGCCC-AA-----GAACCTTC-G-T-T-T---AT--C----AGTG-TCGT-CCGAG---------T-----ACAA-A---C------CAC-AA-T-----A-G---T-A--AAAACTTTCAACAACGGATC----TCTTGGTTCTGGCATCGATGAAGAACGCAGCGAAATGC-GATAAGTAATGTGAATTGCAGAATTCAGT-GAATCATCGA-AT-CTTTGAACGCACATTGCGCCCCTCGGTATTCC-GGGGGGCATGCCTGTTCGAGCGTCATTGCACCC-CTCAAGCGTA----GCTTGG--TATTGG------GCC-TTCG-----------------CC-CCC-GCGGCGGGCCCGAAAGTCAGTGGC-GGTCCGGTGTGACTTC--AAGCGTAG-T--AAAAA-T---------------ACCTCCCGCTTTG-GAAGCTCGCGCCGT--GG---CCGGCC-AT----AAAG-C----------CCAAA---T-CTCC--AATGATT-GA----------------------------------------------------------------------------------------------------------------------------------------------------------------------------------------------------------------------------------------------------------------------------------------------------------------------------------------------------------------------------------------------------------------------------------------------------------------------------------------------------------------------------------------------------------------------------------------
>L_chlorophaeodes_AY398704
---------------------TT--GAG---AG-GGG-T-CTCC-GGACTCCGGGGGCTTC---GGCCCCC-------TACTCTT-CACCTTG--TGTTT----A-CACACCT-T---TATTGCTTTGGCGGGCCT-CG-----GGTTCG-------------------TCC-CG-----TGCCGGC----------CGT-GGGCTTC--------CGTGC-CCCGG-CGG---TCTGTGCCCGTC--AGAGGCCC-AA-----GAACCTTC-G-T-T-T---AT--C----AGTG-TCGT-CCGAG---------T-----ACAA-A---C------CAC-AA-T-----A-G---T-A--AAAACTTTCAACAACGGATC----TCTTGGTTCTGGCATCGATGAAGAACGCAGCGAAATGC-GATAAGTAATGTGAATTGCAGAATTCAGT-GAATCATCGA-AT-CTTTGAACGCACATTGCGCCCCTCGGTATTCC-GGGGGGCATGCCTGTTCGAGCGTCATTGCACCC-CTCAAGCGTA----GCTTGG--TATTGG------GCC-TTCG-----------------CC-CCC-GCGGCGGGCCCGAAAGTCAGTGGC-GGTCCGGTGTGACTTC--AAGCGTAG-T--AAAAA-T---------------ACCTCCCGCTTTG-GAAGCTCGCGCCGT--GG---CCGGCC-AT----AAAG-C----------CCAAA---T-CTCC--AATGATT-GACCTCG-----------------------------------------------------------------------------------------------------------------------------------------------------------------------------------------------------------------------------------------------------------------------------------------------------------------------------------------------------------------------------------------------------------------------------------------------------------------------------------------------------------------------------------------------------------------------------------
>Lecanora_fuscobrunnea_Tuerk_356
-------------------------GAG---AG-GGG-T-CCCC-GGACTCCGGGGGCTTC---GGCCCCC-------TACTCTT-CACCCTA--TGTCT----A-CACACCT-T---TGTTGCTTTGGCGGGCCT-CG-----GGTTCG-------------------CCC-CG-----TACCGGC----------CGT-GGGCTTC--------CATAC-CCCGG-CTG---TCCGTGCCCGTC--AGAGGCCC-AT-----GAACCCTC-G-T-T-T---AT--C----AGTG-TCGT-CCGAG---------T-----C-CA-A---C------CAT-AA-T-----A-G---T-A--AAAACTTTCAACAACGGATC----TCTTGGTTCTGGCATCGATGAAGAACGCAGCGAAATGC-GATAAGTAATGTGAATTGCAGAATTCAGT-GAATCATCGA-AT-CTTTGAACGCACATTGCGCCCCTCGGTATTCC-GGGGGGCATGCCTGTTCGAGCGTCATTGCACCC-CTCAAGCGTA----GCTTGG--TATTGG------GCC-TTCG-----------------CC-CCC-GCGGCGGGCCCGAAAGTCAGTGGC-GGTCCGGCGCGACTTC--AAGCGTAG-T---AAAA-T---------------ACCTCCCGCTTTG-GAAGCTCGCGCCGT---G---TCGGCC-AG----AACG-C----------CCAAC---T-TTTC--AATGATT-------------------------------------------------------------------------------------------------------------------------------------------------------------------------------------------------------------------------------------------------------------------------------------------------------------------------------------------------------------------------------------------------------------------------------------------------------------------------------------------------------------------------------------------------------------------------------------------
>L_fuscobrunnea_JN873874
-------------------------GAG---AG-GGG-T-CCCC-GGACTCCGGGGGCTTC---GGCCCCC-------TACTCTT-CACCCTA--TGTCT----A-CACACCT-T---TGTTGCTTTGGCGGGCCT-CG-----GGTTCG-------------------CCC-CG-----TACCGGC----------CGT-GGGCTTC--------CATAC-CCCGG-CTG---TCCGTGCCCGTC--AGAGGCCC-AT-----GAACCCTC-G-T-T-T---AT--C----AGTG-TCGT-CCGAG---------T-----C-CA-A---C------CAT-AA-T-----A-G---T-A--AAAACTTTCAACAACGGATC----TCTTGGTTCTGGCATCGATGAAGAACGCAGCGAAATGC-GATAAGTAATGTGAATTGCAGAATTCAGT-GAATCATCGA-AT-CTTTGAACGCACATTGCGCCCCTCGGTATTCC-GGGGGGCATGCCTGTTCGAGCGTCATTGCACCC-CTCAAGCGTA----GCTTGG--TATTGG------GCC-TTCG-----------------CC-CCC-GCGGCGGGCCCGAAAGTCAGTGGC-GGTCCGGCGCGACTTC--AAGCGTAG-T---AAAA-T---------------ACCTCCCGCTTTG-GAAGCTCGCGCCGT---G---TCGGCC-AG----AACG-C----------CCAAC---T-TTTC--AATGATT-------------------------------------------------------------------------------------------------------------------------------------------------------------------------------------------------------------------------------------------------------------------------------------------------------------------------------------------------------------------------------------------------------------------------------------------------------------------------------------------------------------------------------------------------------------------------------------------
>L_fuscobrunnea_JN873873
-------------------------GAG---AG-GGG-T-CCCC-GGACTCCGGGGGCTTC---GGCCCCC-------TACTCTT-CACCCTA--TGTCT----A-CACACCT-T---TGTTGCTTTGGCGGGCCT-CG-----GGTTCG-------------------CCC-CG-----TACCGGC----------CGT-GGGCTTC--------CATAC-CCCGG-CTG---TCCGTGCCCGTC--AGAGGCCC-AT-----GAACCCTC-G-T-T-T---AT--C----AGTG-TCGT-CCGAG---------T-----C-CA-A---C------CAT-AA-T-----A-G---T-A--AAAACTTTCAACAACGGATC----TCTTGGTTCTGGCATCGATGAAGAACGCAGCGAAATGC-GATAAGTAATGTGAATTGCAGAATTCAGT-GAATCATCGA-AT-CTTTGAACGCACATTGCGCCCCTCGGTATTCC-GGGGGGCATGCCTGTTCGAGCGTCATTGCACCC-CTCAAGCGTA----GCTTGG--TATTGG------GCC-TTCG-----------------CC-CCC-GCGGCGGGCCCGAAAGTCAGTGGC-GGTCCGGCGCGACTTC--AAGCGTAG-T---AAAA-T---------------ACCTCCCGCTTTG-GAAGCTCGCGCCGT---G---TCGGCC-AG----AACG-C----------CCAAC---T-TTTC--AATGATT-------------------------------------------------------------------------------------------------------------------------------------------------------------------------------------------------------------------------------------------------------------------------------------------------------------------------------------------------------------------------------------------------------------------------------------------------------------------------------------------------------------------------------------------------------------------------------------------
>Lecanora_fuscobrunnea_Tuerk_446
-------------------------GAG---AG-GGG-T-CCCC-GGACTCCGGGGGCTTC---GGCCCCC-------TACTCTT-CACCCTA--TGTCT----A-CACACCT-T---TGTTGCTTTGGCGGGCCT-CG-----GGTTCG-------------------CCC-CG-----TACCGGC----------CGT-GGGCTTC--------CATAC-CCCGG-CTG---TCCGTGCCCGTC--AGAGGCCC-AT-----GAACCCTC-G-T-T-T---AT--C----AGTG-TCGT-CCGAG---------T-----C-CA-A---C------CAT-AA-T-----A-G---T-A--AAAACTTTCAACAACGGATC----TCTTGGTTCTGGCATCGATGAAGAACGCAGCGAAATGC-GATAAGTAATGTGAATTGCAGAATTCAGT-GAATCATCGA-AT-CTTTGAACGCACATTGCGCCCCTCGGTATTCC-GGGGGGCATGCCTGTTCGAGCGTCATTGCACCC-CTCAAGCGTA----GCTTGG--TATTGG------GCC-TTCG-----------------CC-CCC-GCGGCGGGCCCGAAAGTCAGTGGC-GGTCCGGCGCGACTTC--AAGCGTAG-T---AAAA-T---------------ACCTCCCGCTTTG-GAAGCTCGCGCCGT--GG---TCGGCC-AG----AACG-C----------CCAAC---T-TTTC--AATGATT-------------------------------------------------------------------------------------------------------------------------------------------------------------------------------------------------------------------------------------------------------------------------------------------------------------------------------------------------------------------------------------------------------------------------------------------------------------------------------------------------------------------------------------------------------------------------------------------
>L_fuscobrunnea_MK208817
-------------------------GAG---AG-GGG-T-CCCC-GGACTCCGGGGGCTTC---GGCCCCC-------TACTCTT-CACCCTA--TGTCT----A-CACACCT-T---TGTTGCTTTGGCGGGCCT-CG-----GGTTCG-------------------CCC-CG-----TACCGGC----------CGT-GGGCTTC--------CATAC-CCCGG-CTG---TCCGTGCCCGTC--AGAGGCCC-AT-----GAACCCTC-G-T-T-T---AT--C----AGTG-TCGT-CCGAG---------T-----C-CA-A---C------CAT-AA-T-----A-G---T-A--AAAACTTTCAACAACGGATC----TCTTGGTTCTGGCATCGATGAAGAACGCAGCGAAATGC-GATAAGTAATGTGAATTGCAGAATTCAGT-GAATCATCGA-AT-CTTTGAACGCACATTGCGCCCCTCGGTATTCC-GGGGGGCATGCCTGTTCGAGCGTCATTGCACCC-CTCAAGCGTA----GCTTGG--TATTGG------GCC-TTCG-----------------CC-CCC-GCGGCGGGCCCGAAAGTCAGTGGC-GGTCCGGCGCGACTTC--AAGCGTAG-T---AAAA-T---------------ACCTCCCGCTTTG-GAAGCTCGCGCCGT--GG---TCGGCC-AG----AACG-C----------CCAAC---T-TTTC--AATGATT-------------------------------------------------------------------------------------------------------------------------------------------------------------------------------------------------------------------------------------------------------------------------------------------------------------------------------------------------------------------------------------------------------------------------------------------------------------------------------------------------------------------------------------------------------------------------------------------
>L_fuscobrunnea_MK208809
-------------------------GAG---AG-GGG-T-CCCC-GGACTCCGGGGGCTTC---GGCCCCC-------TACTCTT-CACCCTA--TGTCT----A-CACACCT-T---TGTTGCTTTGGCGGGCCT-CG-----GGTTCG-------------------CCC-CG-----TACCGGC----------CGT-GGGCTTC--------CATAC-CCCGG-CTG---TCCGTGCCCGTC--AGAGGCCC-AT-----GAACCCTC-G-T-T-T---AT--C----AGTG-TCGT-CCGAG---------T-----C-CA-A---C------CAT-AA-T-----A-G---T-A--AAAACTTTCAACAACGGATC----TCTTGGTTCTGGCATCGATGAAGAACGCAGCGAAATGC-GATAAGTAATGTGAATTGCAGAATTCAGT-GAATCATCGA-AT-CTTTGAACGCACATTGCGCCCCTCGGTATTCC-GGGGGGCATGCCTGTTCGAGCGTCATTGCACCC-CTCAAGCGTA----GCTTGG--TATTGG------GCC-TTCG-----------------CC-CCC-GCGGCGGGCCCGAAAGTCAGTGGC-GGTCCGGCGCGACTTC--AAGCGTAG-T---AAAA-T---------------ACCTCCCGCTTTG-GAAGCTCGCGCCGT--GG---TCGGCC-AG----AACG-C----------CCAAC---T-TTTC--AATGATT-------------------------------------------------------------------------------------------------------------------------------------------------------------------------------------------------------------------------------------------------------------------------------------------------------------------------------------------------------------------------------------------------------------------------------------------------------------------------------------------------------------------------------------------------------------------------------------------
>L_fuscobrunnea_MK208807
-------------------------GAG---AG-GGG-T-CCCC-GGACTCCGGGGGCTTC---GGCCCCC-------TACTCTT-CACCCTA--TGTCT----A-CACACCT-T---TGTTGCTTTGGCGGGCCT-CG-----GGTTCG-------------------CCC-CG-----TACCGGC----------CGT-GGGCTTC--------CATAC-CCCGG-CTG---TCCGTGCCCGTC--AGAGGCCC-AT-----GAACCCTC-G-T-T-T---AT--C----AGTG-TCGT-CCGAG---------T-----C-CA-A---C------CAT-AA-T-----A-G---T-A--AAAACTTTCAACAACGGATC----TCTTGGTTCTGGCATCGATGAAGAACGCAGCGAAATGC-GATAAGTAATGTGAATTGCAGAATTCAGT-GAATCATCGA-AT-CTTTGAACGCACATTGCGCCCCTCGGTATTCC-GGGGGGCATGCCTGTTCGAGCGTCATTGCACCC-CTCAAGCGTA----GCTTGG--TATTGG------GCC-TTCG-----------------CC-CCC-GCGGCGGGCCCGAAAGTCAGTGGC-GGTCCGGCGCGACTTC--AAGCGTAG-T---AAAA-T---------------ACCTCCCGCTTTG-GAAGCTCGCGCCGT--GG---TCGGCC-AG----AACG-C----------CCAAC---T-TTTC--AATGATT-------------------------------------------------------------------------------------------------------------------------------------------------------------------------------------------------------------------------------------------------------------------------------------------------------------------------------------------------------------------------------------------------------------------------------------------------------------------------------------------------------------------------------------------------------------------------------------------
>L_fuscobrunnea_MK208803
-------------------------GAG---AG-GGG-T-CCCC-GGACTCCGGGGGCTTC---GGCCCCC-------TACTCTT-CACCCTA--TGTCT----A-CACACCT-T---TGTTGCTTTGGCGGGCCT-CG-----GGTTCG-------------------CCC-CG-----TACCGGC----------CGT-GGGCTTC--------CATAC-CCCGG-CTG---TCCGTGCCCGTC--AGAGGCCC-AT-----GAACCCTC-G-T-T-T---AT--C----AGTG-TCGT-CCGAG---------T-----C-CA-A---C------CAT-AA-T-----A-G---T-A--AAAACTTTCAACAACGGATC----TCTTGGTTCTGGCATCGATGAAGAACGCAGCGAAATGC-GATAAGTAATGTGAATTGCAGAATTCAGT-GAATCATCGA-AT-CTTTGAACGCACATTGCGCCCCTCGGTATTCC-GGGGGGCATGCCTGTTCGAGCGTCATTGCACCC-CTCAAGCGTA----GCTTGG--TATTGG------GCC-TTCG-----------------CC-CCC-GCGGCGGGCCCGAAAGTCAGTGGC-GGTCCGGCGCGACTTC--AAGCGTAG-T---AAAA-T---------------ACCTCCCGCTTTG-GAAGCTCGCGCCGT--GG---TCGGCC-AG----AACG-C----------CCAAC---T-TTTC--AATGATT-------------------------------------------------------------------------------------------------------------------------------------------------------------------------------------------------------------------------------------------------------------------------------------------------------------------------------------------------------------------------------------------------------------------------------------------------------------------------------------------------------------------------------------------------------------------------------------------
>L_fuscobrunnea_MK208799
-------------------------GAG---AG-GGG-T-CCCC-GGACTCCGGGGGCTTC---GGCCCCC-------TACTCTT-CACCCTA--TGTCT----A-CACACCT-T---TGTTGCTTTGGCGGGCCT-CG-----GGTTCG-------------------CCC-CG-----TACCGGC----------CGT-GGGCTTC--------CATAC-CCCGG-CTG---TCCGTGCCCGTC--AGAGGCCC-AT-----GAACCCTC-G-T-T-T---AT--C----AGTG-TCGT-CCGAG---------T-----C-CA-A---C------CAT-AA-T-----A-G---T-A--AAAACTTTCAACAACGGATC----TCTTGGTTCTGGCATCGATGAAGAACGCAGCGAAATGC-GATAAGTAATGTGAATTGCAGAATTCAGT-GAATCATCGA-AT-CTTTGAACGCACATTGCGCCCCTCGGTATTCC-GGGGGGCATGCCTGTTCGAGCGTCATTGCACCC-CTCAAGCGTA----GCTTGG--TATTGG------GCC-TTCG-----------------CC-CCC-GCGGCGGGCCCGAAAGTCAGTGGC-GGTCCGGCGCGACTTC--AAGCGTAG-T---AAAA-T---------------ACCTCCCGCTTTG-GAAGCTCGCGCCGT--GG---TCGGCC-AG----AACG-C----------CCAAC---T-TTTC--AATGATT-------------------------------------------------------------------------------------------------------------------------------------------------------------------------------------------------------------------------------------------------------------------------------------------------------------------------------------------------------------------------------------------------------------------------------------------------------------------------------------------------------------------------------------------------------------------------------------------
>L_fuscobrunnea_MK208784
-------------------------GAG---AG-GGG-T-CCCC-GGACTCCGGGGGCTTC---GGCCCCC-------TACTCTT-CACCCTA--TGTCT----A-CACACCT-T---TGTTGCTTTGGCGGGCCT-CG-----GGTTCG-------------------CCC-CG-----TACCGGC----------CGT-GGGCTTC--------CATAC-CCCGG-CTG---TCCGTGCCCGTC--AGAGGCCC-AT-----GAACCCTC-G-T-T-T---AT--C----AGTG-TCGT-CCGAG---------T-----C-CA-A---C------CAT-AA-T-----A-G---T-A--AAAACTTTCAACAACGGATC----TCTTGGTTCTGGCATCGATGAAGAACGCAGCGAAATGC-GATAAGTAATGTGAATTGCAGAATTCAGT-GAATCATCGA-AT-CTTTGAACGCACATTGCGCCCCTCGGTATTCC-GGGGGGCATGCCTGTTCGAGCGTCATTGCACCC-CTCAAGCGTA----GCTTGG--TATTGG------GCC-TTCG-----------------CC-CCC-GCGGCGGGCCCGAAAGTCAGTGGC-GGTCCGGCGCGACTTC--AAGCGTAG-T---AAAA-T---------------ACCTCCCGCTTTG-GAAGCTCGCGCCGT--GG---TCGGCC-AG----AACG-C----------CCAAC---T-TTTC--AATGATT-------------------------------------------------------------------------------------------------------------------------------------------------------------------------------------------------------------------------------------------------------------------------------------------------------------------------------------------------------------------------------------------------------------------------------------------------------------------------------------------------------------------------------------------------------------------------------------------
>L_fuscobrunnea_MK208774
-------------------------GAG---AG-GGG-T-CCCC-GGACTCCGGGGGCTTC---GGCCCCC-------TACTCTT-CACCCTA--TGTCT----A-CACACCT-T---TGTTGCTTTGGCGGGCCT-CG-----GGTTCG-------------------CCC-CG-----TACCGGC----------CGT-GGGCTTC--------CATAC-CCCGG-CTG---TCCGTGCCCGTC--AGAGGCCC-AT-----GAACCCTC-G-T-T-T---AT--C----AGTG-TCGT-CCGAG---------T-----C-CA-A---C------CAT-AA-T-----A-G---T-A--AAAACTTTCAACAACGGATC----TCTTGGTTCTGGCATCGATGAAGAACGCAGCGAAATGC-GATAAGTAATGTGAATTGCAGAATTCAGT-GAATCATCGA-AT-CTTTGAACGCACATTGCGCCCCTCGGTATTCC-GGGGGGCATGCCTGTTCGAGCGTCATTGCACCC-CTCAAGCGTA----GCTTGG--TATTGG------GCC-TTCG-----------------CC-CCC-GCGGCGGGCCCGAAAGTCAGTGGC-GGTCCGGCGCGACTTC--AAGCGTAG-T---AAAA-T---------------ACCTCCCGCTTTG-GAAGCTCGCGCCGT--GG---TCGGCC-AG----AACG-C----------CCAAC---T-TTTC--AATGATT-------------------------------------------------------------------------------------------------------------------------------------------------------------------------------------------------------------------------------------------------------------------------------------------------------------------------------------------------------------------------------------------------------------------------------------------------------------------------------------------------------------------------------------------------------------------------------------------
>L_fuscobrunnea_MK208773
-------------------------GAG---AG-GGG-T-CCCC-GGACTCCGGGGGCTTC---GGCCCCC-------TACTCTT-CACCCTA--TGTCT----A-CACACCT-T---TGTTGCTTTGGCGGGCCT-CG-----GGTTCG-------------------CCC-CG-----TACCGGC----------CGT-GGGCTTC--------CATAC-CCCGG-CTG---TCCGTGCCCGTC--AGAGGCCC-AT-----GAACCCTC-G-T-T-T---AT--C----AGTG-TCGT-CCGAG---------T-----C-CA-A---C------CAT-AA-T-----A-G---T-A--AAAACTTTCAACAACGGATC----TCTTGGTTCTGGCATCGATGAAGAACGCAGCGAAATGC-GATAAGTAATGTGAATTGCAGAATTCAGT-GAATCATCGA-AT-CTTTGAACGCACATTGCGCCCCTCGGTATTCC-GGGGGGCATGCCTGTTCGAGCGTCATTGCACCC-CTCAAGCGTA----GCTTGG--TATTGG------GCC-TTCG-----------------CC-CCC-GCGGCGGGCCCGAAAGTCAGTGGC-GGTCCGGCGCGACTTC--AAGCGTAG-T---AAAA-T---------------ACCTCCCGCTTTG-GAAGCTCGCGCCGT--GG---TCGGCC-AG----AACG-C----------CCAAC---T-TTTC--AATGATT-------------------------------------------------------------------------------------------------------------------------------------------------------------------------------------------------------------------------------------------------------------------------------------------------------------------------------------------------------------------------------------------------------------------------------------------------------------------------------------------------------------------------------------------------------------------------------------------
>L_fuscobrunnea_MK208760
-------------------------GAG---AG-GGG-T-CCCC-GGACTCCGGGGGCTTC---GGCCCCC-------TACTCTT-CACCCTA--TGTCT----A-CACACCT-T---TGTTGCTTTGGCGGGCCT-CG-----GGTTCG-------------------CCC-CG-----TACCGGC----------CGT-GGGCTTC--------CATAC-CCCGG-CTG---TCCGTGCCCGTC--AGAGGCCC-AT-----GAACCCTC-G-T-T-T---AT--C----AGTG-TCGT-CCGAG---------T-----C-CA-A---C------CAT-AA-T-----A-G---T-A--AAAACTTTCAACAACGGATC----TCTTGGTTCTGGCATCGATGAAGAACGCAGCGAAATGC-GATAAGTAATGTGAATTGCAGAATTCAGT-GAATCATCGA-AT-CTTTGAACGCACATTGCGCCCCTCGGTATTCC-GGGGGGCATGCCTGTTCGAGCGTCATTGCACCC-CTCAAGCGTA----GCTTGG--TATTGG------GCC-TTCG-----------------CC-CCC-GCGGCGGGCCCGAAAGTCAGTGGC-GGTCCGGCGCGACTTC--AAGCGTAG-T---AAAA-T---------------ACCTCCCGCTTTG-GAAGCTCGCGCCGT--GG---TCGGCC-AG----AACG-C----------CCAAC---T-TTTC--AATGATT-------------------------------------------------------------------------------------------------------------------------------------------------------------------------------------------------------------------------------------------------------------------------------------------------------------------------------------------------------------------------------------------------------------------------------------------------------------------------------------------------------------------------------------------------------------------------------------------
>L_fuscobrunnea_MK208752
-------------------------GAG---AG-GGG-T-CCCC-GGACTCCGGGGGCTTC---GGCCCCC-------TACTCTT-CACCCTA--TGTCT----A-CACACCT-T---TGTTGCTTTGGCGGGCCT-CG-----GGTTCG-------------------CCC-CG-----TACCGGC----------CGT-GGGCTTC--------CATAC-CCCGG-CTG---TCCGTGCCCGTC--AGAGGCCC-AT-----GAACCCTC-G-T-T-T---AT--C----AGTG-TCGT-CCGAG---------T-----C-CA-A---C------CAT-AA-T-----A-G---T-A--AAAACTTTCAACAACGGATC----TCTTGGTTCTGGCATCGATGAAGAACGCAGCGAAATGC-GATAAGTAATGTGAATTGCAGAATTCAGT-GAATCATCGA-AT-CTTTGAACGCACATTGCGCCCCTCGGTATTCC-GGGGGGCATGCCTGTTCGAGCGTCATTGCACCC-CTCAAGCGTA----GCTTGG--TATTGG------GCC-TTCG-----------------CC-CCC-GCGGCGGGCCCGAAAGTCAGTGGC-GGTCCGGCGCGACTTC--AAGCGTAG-T---AAAA-T---------------ACCTCCCGCTTTG-GAAGCTCGCGCCGT--GG---TCGGCC-AG----AACG-C----------CCAAC---T-TTTC--AATGATT-------------------------------------------------------------------------------------------------------------------------------------------------------------------------------------------------------------------------------------------------------------------------------------------------------------------------------------------------------------------------------------------------------------------------------------------------------------------------------------------------------------------------------------------------------------------------------------------
>L_fuscobrunnea_MK208720
-------------------------GAG---AG-GGG-T-CCCC-GGACTCCGGGGGCTTC---GGCCCCC-------TACTCTT-CACCCTA--TGTCT----A-CACACCT-T---TGTTGCTTTGGCGGGCCT-CG-----GGTTCG-------------------CCC-CG-----TACCGGC----------CGT-GGGCTTC--------CATAC-CCCGG-CTG---TCCGTGCCCGTC--AGAGGCCC-AT-----GAACCCTC-G-T-T-T---AT--C----AGTG-TCGT-CCGAG---------T-----C-CA-A---C------CAT-AA-T-----A-G---T-A--AAAACTTTCAACAACGGATC----TCTTGGTTCTGGCATCGATGAAGAACGCAGCGAAATGC-GATAAGTAATGTGAATTGCAGAATTCAGT-GAATCATCGA-AT-CTTTGAACGCACATTGCGCCCCTCGGTATTCC-GGGGGGCATGCCTGTTCGAGCGTCATTGCACCC-CTCAAGCGTA----GCTTGG--TATTGG------GCC-TTCG-----------------CC-CCC-GCGGCGGGCCCGAAAGTCAGTGGC-GGTCCGGCGCGACTTC--AAGCGTAG-T---AAAA-T---------------ACCTCCCGCTTTG-GAAGCTCGCGCCGT--GG---TCGGCC-AG----AACG-C----------CCAAC---T-TTTC--AATGATT-------------------------------------------------------------------------------------------------------------------------------------------------------------------------------------------------------------------------------------------------------------------------------------------------------------------------------------------------------------------------------------------------------------------------------------------------------------------------------------------------------------------------------------------------------------------------------------------
>L_fuscobrunnea_JN873877
-------------------------GAG---AG-GGG-T-CCCC-GGACTCCGGGGGCTTC---GGCCCCC-------TACTCTT-CACCCTA--TGTCT----A-CACACCT-T---TGTTGCTTTGGCGGGCCT-CG-----GGTTCG-------------------CCC-CG-----TACCGGC----------CGT-GGGCTTC--------CATAC-CCCGG-CTG---TCCGTGCCCGTC--AGAGGCCC-AT-----GAACCCTC-G-T-T-T---AT--C----AGTG-TCGT-CCGAG---------T-----C-CA-A---C------CAT-AA-T-----A-G---T-A--AAAACTTTCAACAACGGATC----TCTTGGTTCTGGCATCGATGAAGAACGCAGCGAAATGC-GATAAGTAATGTGAATTGCAGAATTCAGT-GAATCATCGA-AT-CTTTGAACGCACATTGCGCCCCTCGGTATTCC-GGGGGGCATGCCTGTTCGAGCGTCATTGCACCC-CTCAAGCGTA----GCTTGG--TATTGG------GCC-TTCG-----------------CC-CCC-GCGGCGGGCCCGAAAGTCAGTGGC-GGTCCGGCGCGACTTC--AAGCGTAG-T---AAAA-T---------------ACCTCCCGCTTTG-GAAGCTCGCGCCGT--GG---TCGGCC-AG----AACG-C----------CCAAC---T-TTTC--AATGATT-------------------------------------------------------------------------------------------------------------------------------------------------------------------------------------------------------------------------------------------------------------------------------------------------------------------------------------------------------------------------------------------------------------------------------------------------------------------------------------------------------------------------------------------------------------------------------------------
>L_fuscobrunnea_JN873876
-------------------------GAG---AG-GGG-T-CCCC-GGACTCCGGGGGCTTC---GGCCCCC-------TACTCTT-CACCCTA--TGTCT----A-CACACCT-T---TGTTGCTTTGGCGGGCCT-CG-----GGTTCG-------------------CCC-CG-----TACCGGC----------CGT-GGGCTTC--------CATAC-CCCGG-CTG---TCCGTGCCCGTC--AGAGGCCC-AT-----GAACCCTC-G-T-T-T---AT--C----AGTG-TCGT-CCGAG---------T-----C-CA-A---C------CAT-AA-T-----A-G---T-A--AAAACTTTCAACAACGGATC----TCTTGGTTCTGGCATCGATGAAGAACGCAGCGAAATGC-GATAAGTAATGTGAATTGCAGAATTCAGT-GAATCATCGA-AT-CTTTGAACGCACATTGCGCCCCTCGGTATTCC-GGGGGGCATGCCTGTTCGAGCGTCATTGCACCC-CTCAAGCGTA----GCTTGG--TATTGG------GCC-TTCG-----------------CC-CCC-GCGGCGGGCCCGAAAGTCAGTGGC-GGTCCGGCGCGACTTC--AAGCGTAG-T---AAAA-T---------------ACCTCCCGCTTTG-GAAGCTCGCGCCGT--GG---TCGGCC-AG----AACG-C----------CCAAC---T-TTTC--AATGATT-------------------------------------------------------------------------------------------------------------------------------------------------------------------------------------------------------------------------------------------------------------------------------------------------------------------------------------------------------------------------------------------------------------------------------------------------------------------------------------------------------------------------------------------------------------------------------------------
>L_fuscobrunnea_JN873875
-------------------------GAG---AG-GGG-T-CCCC-GGACTCCGGGGGCTTC---GGCCCCC-------TACTCTT-CACCCTA--TGTCT----A-CACACCT-T---TGTTGCTTTGGCGGGCCT-CG-----GGTTCG-------------------CCC-CG-----TACCGGC----------CGT-GGGCTTC--------CATAC-CCCGG-CTG---TCCGTGCCCGTC--AGAGGCCC-AT-----GAACCCTC-G-T-T-T---AT--C----AGTG-TCGT-CCGAG---------T-----C-CA-A---C------CAT-AA-T-----A-G---T-A--AAAACTTTCAACAACGGATC----TCTTGGTTCTGGCATCGATGAAGAACGCAGCGAAATGC-GATAAGTAATGTGAATTGCAGAATTCAGT-GAATCATCGA-AT-CTTTGAACGCACATTGCGCCCCTCGGTATTCC-GGGGGGCATGCCTGTTCGAGCGTCATTGCACCC-CTCAAGCGTA----GCTTGG--TATTGG------GCC-TTCG-----------------CC-CCC-GCGGCGGGCCCGAAAGTCAGTGGC-GGTCCGGCGCGACTTC--AAGCGTAG-T---AAAA-T---------------ACCTCCCGCTTTG-GAAGCTCGCGCCGT--GG---TCGGCC-AG----AACG-C----------CCAAC---T-TTTC--AATGATT-------------------------------------------------------------------------------------------------------------------------------------------------------------------------------------------------------------------------------------------------------------------------------------------------------------------------------------------------------------------------------------------------------------------------------------------------------------------------------------------------------------------------------------------------------------------------------------------
>L_fuscobrunnea_MK208816
-------------------------GAG---AG-GGG-T-CCCC-GGACTCCGGGGGCTTC---GGCCCCC-------TACTCTT-CACCCTA--TGTCT----A-CACACCT-T---TGTTGCTTTGGCGGGCCT-CG-----GGTTCG-------------------CCC-CG-----TACCGGC----------CGT-GGGCTTC--------CATAC-CCCGG-CCG---TCCGTGCCCGTC--AGAGGCCC-AT-----GAACCCTC-G-T-T-T---AT--C----AGTG-TCGT-CCGAG---------T-----C-CA-A---C------CAT-AA-T-----A-G---T-A--AAAACTTTCAACAACGGATC----TCTTGGTTCTGGCATCGATGAAGAACGCAGCGAAATGC-GATAAGTAATGTGAATTGCAGAATTCAGT-GAATCATCGA-AT-CTTTGAACGCACATTGCGCCCCTCGGTATTCC-GGGGGGCATGCCTGTTCGAGCGTCATTGCACCC-CTCAAGCGTA----GCTTGG--TATTGG------GCC-TTCG-----------------CC-CCC-GCGGCGGGCCCGAAAGTCAGTGGC-GGTCCGGCGCGACTTC--AAGCGTAG-T---AAAA-T---------------ACCTCCCGCTTTG-GAAGCTCGCGCCGT--GG---TCGGCC-AG----AACG-C----------CCAAC---T-TTTC--AATGATT-------------------------------------------------------------------------------------------------------------------------------------------------------------------------------------------------------------------------------------------------------------------------------------------------------------------------------------------------------------------------------------------------------------------------------------------------------------------------------------------------------------------------------------------------------------------------------------------
>L_fuscobrunnea_MK208726
-------------------------GAG---AG-GGG-T-CCCC-GGACTCCGGGGGCTTC---GGCCCCC-------TACTCTT-CACCCTA--TGTCT----A-CACACCT-T---TGTTGCTTTGGCGGGCCT-CG-----GGTTCG-------------------CCC-CG-----TACCGGC----------CGT-GGGCTTC--------CATAC-CCCGG-CCG---TCCGTGCCCGTC--AGAGGCCC-AT-----GAACCCTC-G-T-T-T---AT--C----AGTG-TCGT-CCGAG---------T-----C-CA-A---C------CAT-AA-T-----A-G---T-A--AAAACTTTCAACAACGGATC----TCTTGGTTCTGGCATCGATGAAGAACGCAGCGAAATGC-GATAAGTAATGTGAATTGCAGAATTCAGT-GAATCATCGA-AT-CTTTGAACGCACATTGCGCCCCTCGGTATTCC-GGGGGGCATGCCTGTTCGAGCGTCATTGCACCC-CTCAAGCGTA----GCTTGG--TATTGG------GCC-TTCG-----------------CC-CCC-GCGGCGGGCCCGAAAGTCAGTGGC-GGTCCGGCGCGACTTC--AAGCGTAG-T---AAAA-T---------------ACCTCCCGCTTTG-GAAGCTCGCGCCGT--GG---TCGGCC-AG----AACG-C----------CCAAC---T-TTTC--AATGATT-------------------------------------------------------------------------------------------------------------------------------------------------------------------------------------------------------------------------------------------------------------------------------------------------------------------------------------------------------------------------------------------------------------------------------------------------------------------------------------------------------------------------------------------------------------------------------------------
>L_fuscobrunnea_MK208714
-------------------------GAG---AG-GGG-T-CCCC-GGACTCCGGGGGCTTC---GGCCCCC-------TACTCTT-CACCCTA--TGTCT----A-CACACCT-T---TGTTGCTTTGGCGGGCCT-CG-----GGTTCG-------------------CCC-CG-----TACCGGC----------CGT-GGGCTTC--------CATAC-CCCGG-CCG---TCCGTGCCCGTC--AGAGGCCC-AT-----GAACCCTC-G-T-T-T---AT--C----AGTG-TCGT-CCGAG---------T-----C-CA-A---C------CAT-AA-T-----A-G---T-A--AAAACTTTCAACAACGGATC----TCTTGGTTCTGGCATCGATGAAGAACGCAGCGAAATGC-GATAAGTAATGTGAATTGCAGAATTCAGT-GAATCATCGA-AT-CTTTGAACGCACATTGCGCCCCTCGGTATTCC-GGGGGGCATGCCTGTTCGAGCGTCATTGCACCC-CTCAAGCGTA----GCTTGG--TATTGG------GCC-TTCG-----------------CC-CCC-GCGGCGGGCCCGAAAGTCAGTGGC-GGTCCGGCGCGACTTC--AAGCGTAG-T---AAAA-T---------------ACCTCCCGCTTTG-GAAGCTCGCGCCGT--GG---TCGGCC-AG----AACG-C----------CCAAC---T-TTTC--AATGATT-------------------------------------------------------------------------------------------------------------------------------------------------------------------------------------------------------------------------------------------------------------------------------------------------------------------------------------------------------------------------------------------------------------------------------------------------------------------------------------------------------------------------------------------------------------------------------------------
>L_fuscobrunnea_MK208710
-------------------------GAG---AG-GGG-T-CCCC-GGACTCCGGGGGCTTC---GGCCCCC-------TACTCTT-CACCCTA--TGTCT----A-CACACCT-T---TGTTGCTTTGGCGGGCCT-CG-----GGTTCG-------------------CCC-CG-----TACCGGC----------CGT-GGGCTTC--------CATAC-CCCGG-CCG---TCCGTGCCCGTC--AGAGGCCC-AT-----GAACCCTC-G-T-T-T---AT--C----AGTG-TCGT-CCGAG---------T-----C-CA-A---C------CAT-AA-T-----A-G---T-A--AAAACTTTCAACAACGGATC----TCTTGGTTCTGGCATCGATGAAGAACGCAGCGAAATGC-GATAAGTAATGTGAATTGCAGAATTCAGT-GAATCATCGA-AT-CTTTGAACGCACATTGCGCCCCTCGGTATTCC-GGGGGGCATGCCTGTTCGAGCGTCATTGCACCC-CTCAAGCGTA----GCTTGG--TATTGG------GCC-TTCG-----------------CC-CCC-GCGGCGGGCCCGAAAGTCAGTGGC-GGTCCGGCGCGACTTC--AAGCGTAG-T---AAAA-T---------------ACCTCCCGCTTTG-GAAGCTCGCGCCGT--GG---TCGGCC-AG----AACG-C----------CCAAC---T-TTTC--AATGATT-------------------------------------------------------------------------------------------------------------------------------------------------------------------------------------------------------------------------------------------------------------------------------------------------------------------------------------------------------------------------------------------------------------------------------------------------------------------------------------------------------------------------------------------------------------------------------------------
>L_fuscobrunnea_JN873872
-------------------------GAG---AG-GGG-T-CCCC-GGACTCCGGGGGCTTC---GGCCCCC-------TACTCTT-CACCCTA--TGTCT----A-CACACCT-T---TGTTGCTTTGGCGGGCCT-CG-----GGTTCG-------------------CCC-CG-----TACCGGC----------CGT-GGGCTTC--------CATAC-CCCGG-CCG---TCCGTGCCCGTC--AGAGGCCC-AT-----GAACCCTC-G-T-T-T---AT--C----AGTG-TCGT-CCGAG---------T-----C-CA-A---C------CAT-AA-T-----A-G---T-A--AAAACTTTCAACAACGGATC----TCTTGGTTCTGGCATCGATGAAGAACGCAGCGAAATGC-GATAAGTAATGTGAATTGCAGAATTCAGT-GAATCATCGA-AT-CTTTGAACGCACATTGCGCCCCTCGGTATTCC-GGGGGGCATGCCTGTTCGAGCGTCATTGCACCC-CTCAAGCGTA----GCTTGG--TATTGG------GCC-TTCG-----------------CC-CCC-GCGGCGGGCCCGAAAGTCAGTGGC-GGTCCGGCGCGACTTC--AAGCGTAG-T---AAAA-T---------------ACCTCCCGCTTTG-GAAGCTCGCGCCGT--GG---TCGGCC-AA----AACG-C----------CCAAC---T-TTTC--AATGATT-------------------------------------------------------------------------------------------------------------------------------------------------------------------------------------------------------------------------------------------------------------------------------------------------------------------------------------------------------------------------------------------------------------------------------------------------------------------------------------------------------------------------------------------------------------------------------------------
>L_fuscobrunnea_MK208806
-------------------------GAG---AG-GGG-T-CCCC-GGACTCCGGGGGCTTC---GGCCCCC-------TACTCTT-CACCCTA--TGTCT----A-CACACCT-T---TGTTGCTTTGGCGGGCCT-CG-----GGTTCG-------------------CCC-CG-----TACCGGC----------CGT-GGGCTTC--------CATAC-CCCGG-CTG---TCCGTGCCCGTC--AGAGGCCC-AT-----GAACCCTC-G-T-T-T---AT--C----AGTG-TCGT-CCGAG---------T-----C-CA-A---C------CAT-AA-T-----A-G---T-A--AAAACTTTCAACAACGGATC----TCTTGGTTCTGGCATCGATGAAGAACGCAGCGAAATGC-GATAAGTAATGTGAATTGCAGAATTCAGT-GAATCATCGA-AT-CTTTGAACGCACATTGCGCCCCTCGGTATTCC-GGGGGGCATGCCTGTTCGAGCGTCATTTCACCC-CTCAAGCGTA----GCTTGG--TATTGG------GCC-TTCG-----------------CC-CCC-GCGGCGGGCCCGAAAGTCAGTGGC-GGTCCGGCGCGACTTC--AAGCGTAG-T---AAAA-T---------------ACCTCCCGCTTTG-GAAGCTCGCGCCGT--GG---TCGGCC-AG----AACG-C----------CCAAC---T-TTTC--AATGATT-------------------------------------------------------------------------------------------------------------------------------------------------------------------------------------------------------------------------------------------------------------------------------------------------------------------------------------------------------------------------------------------------------------------------------------------------------------------------------------------------------------------------------------------------------------------------------------------
>L_fuscobrunnea_MK208804
-------------------------GAG---AG-GGG-T-CCCC-GGACTCCGGGGGCTTC---GGCCCCC-------TACTCTT-CACCCTA--TGTCT----A-CACACCT-T---TGTTGCTTTGGCGGGCCT-CG-----GGTTCG-------------------CCC-CG-----TACCGGC----------CGT-GGGCTTC--------CATAC-CCCGG-CTG---TCCGTGCCCGTC--AGAGGCCC-AT-----GAACCCTC-G-T-T-T---AT--C----AGTG-TCGT-CCGAG---------T-----C-CA-A---C------CAT-AA-T-----A-G---T-A--AAAACTTTCAACAACGGATC----TCTTGGTTCTGGCATCGATGAAGAACGCAGCGAAATGC-GATAAGTAATGTGAATTGCAGAATTCAGT-GAATCATCGA-AT-CTTTGAACGCACATTGCGCCCCTCGGTATTCC-GGGGGGCATGCCTGTTCGAGCGTCATTGCACCC-CTCAAGCGTA----GCTTGG--TATTGG------GCC-TTCG-----------------CC-CCC-GCGGCGGGCCCGAAAGTCAGTGGC-GGTCCGGCGCGACTTC--AAGCGTAG-T---AAAA-T---------------ACCTCCCGCTTTG-GAAGCTCGCGCCG-------------------------------------------------------------------------------------------------------------------------------------------------------------------------------------------------------------------------------------------------------------------------------------------------------------------------------------------------------------------------------------------------------------------------------------------------------------------------------------------------------------------------------------------------------------------------------------------------------------------------------------------------------
>L_fuscobrunnea_MK208810
--------------------------------------------------------------------------------CTCTT-CACCCTA--TGTCT----A-CACACCT-T---TGTTGCTTTGGCGGGCCT-CG-----GGTTCG-------------------CCC-CG-----TACCGGC----------CGT-GGGCTTC--------CATAC-CCCGG-CTG---TCCGTGCCCGTC--AGAGGCCC-AT-----GAACCCTC-G-T-T-T---AT--C----AGTG-TCGT-CCGAG---------T-----C-CA-A---C------CAT-AA-T-----A-G---T-A--AAAACTTTCAACAACGGATC----TCTTGGTTCTGGCATCGATGAAGAACGCAGCGAAATGC-GATAAGTAATGTGAATTGCAGAATTCAGT-GAATCATCGA-AT-CTTTGAACGCACATTGCGCCCCTCGGTATTCC-GGGGGGCATGCCTGTTCGAGCGTCATTGCACCC-CTCAAGCGTA----GCTTGG--TATTGG------GCC-TTCG-----------------CC-CCC-GCGGCGGGCCCGAAAGTCAGTGGC-GGTCCGGCGCGACTTC--AAGCGTAG-T---AAAA-T---------------ACCTCCCGCTTTG-GAAGCTCGCGCCG-------------------------------------------------------------------------------------------------------------------------------------------------------------------------------------------------------------------------------------------------------------------------------------------------------------------------------------------------------------------------------------------------------------------------------------------------------------------------------------------------------------------------------------------------------------------------------------------------------------------------------------------------------
>L_fuscobrunnea_MK208765
----------------------------------GGG-T-CCCC-GGACTCCGGGGGCTTC---GGCCCCC-------TACTCTT-CACCCTA--TGTCT----A-CACACCT-T---TGTTGCTTTGGCGGGCCT-CG-----GGTTCG-------------------CCC-CG-----TACCGGC----------CGT-GGGCTTC--------CATAC-CCCGG-CCG---TCCGTGCCCGTC--AGAGGCCC-AT-----GAACCCTC-G-T-T-T---AT--C----AGTG-TCGT-CCGAG---------T-----C-CA-A---C------CAT-AA-T-----A-G---T-A--AAAACTTTCAACAACGGATC----TCTTGGTTCTGGCATCGATGAAGAACGCAGCGAAATGC-GATAAGTAATGTGAATTGCAGAATTCAGT-GAATCATCGA-AT-CTTTGAACGCACATTGCGCCCCTCGGTATTCC-GGGGGGCATGCCTGTTCGAGCGTCATTGCACCC-CTCAAGCGTA----GCTTGG--TATTGG------GCC-TTCG-----------------CC-CCC-GCGGCGGGCCCGAAAGTCAGTGGC-GGTCCGGCGCGACTTC--AAGCGTAG-T---AAAA-T---------------ACCTCCCGCTTTG-GAAGCTCGCGCCG-------------------------------------------------------------------------------------------------------------------------------------------------------------------------------------------------------------------------------------------------------------------------------------------------------------------------------------------------------------------------------------------------------------------------------------------------------------------------------------------------------------------------------------------------------------------------------------------------------------------------------------------------------
>L_fuscobrunnea_MK208732
------------------------------------G-T-CCCC-GGACTCCGGGGGCTTC---GGCCCCC-------TACTCTT-CACCCTA--TGTCT----A-CACACCT-T---TGTTGCTTTGGCGGGCCT-CG-----GGTTCG-------------------CCC-CG-----TACCGGC----------CGT-GGGCTTC--------CATAC-CCCGG-CTG---TCCGTGCCCGTC--AGAGGCCC-AT-----GAACCCTC-G-N-T-T---AT--C----AGTG-TCGT-CCGAG---------T-----C-CA-A---C------CAT-AA-T-----A-G---T-A--AAAACTTTCAACAACGGATC----TCTTGGTTCTGGCATCGATGAAGAACGCAGCGAAATGC-GATAAGTAATGTGAATTGCAGAATTCAGT-GAATCATCGA-AT-CTTTGAACGCACATTGCGCCCCTCGGTATTCC-GGGGGGCATGCCTGTTCGAGCGTCATTGCACCC-CTCAAGCGTA----GCTTGG--TATTGG------GCC-TTCG-----------------CC-CCC-GCGGCGGGCCCGAAAGTCAGTGGC-GGTCCGGCGCGACTTC--AAGCGTAG-T---AAAA-T---------------ACCTCCCGCTTTG-GAAGCTCGCGCCG-------------------------------------------------------------------------------------------------------------------------------------------------------------------------------------------------------------------------------------------------------------------------------------------------------------------------------------------------------------------------------------------------------------------------------------------------------------------------------------------------------------------------------------------------------------------------------------------------------------------------------------------------------
>L_fuscobrunnea_MK208724
-------------------------GAG---AG-GGG-T-CCCC-GGACTCCGGGGGCTTC---GGCCCCC-------TACTCTT-CACCCTA--TGTCT----A-CACACCT-T---TGTTGCTTTGGCGGGCCT-CG-----GGTTCG-------------------CCC-CG-----TACCGGC----------CGT-GGGCTTC--------CATAC-CCCGG-CCG---TTCGTGCCCGTC--AGAGGCCC-AT-----GAACCCTC-G-T-T-T---AT-------AGTG-TCGT-CCGAG---------T-----C-CA-A---C------CAT-AA-T-----A-G---T-A--AAAACTTTCAACAACGGATC----TCTTGGTTCTGGCATCGATGAAGAACGCAGCGAAATGC-GATAAGTAATGTGAATTGCAGAATTCAGT-GAATCATCGA-AT-CTTTGAACGCACATTGCGCCCCTCGGTATTCC-GGGGGGCATGCCTGTTCGAGCGTCATTGCACCC-CTCAAGCGTA----GCTTGG--TATTGG------GCC-TTCG-----------------CC-CCC-GCGGCGGGCCCGAAAGTCAGTGGC-GGTCCGGCGCGACTTC--AAGCGTAG-T---AAAA-T---------------ACCTCCCGCTTTG-GAAGCTCGCGCCGT--GG---TCGGCC-AG----AACG-C----------CCAAC-----TTTC--AATGATT-------------------------------------------------------------------------------------------------------------------------------------------------------------------------------------------------------------------------------------------------------------------------------------------------------------------------------------------------------------------------------------------------------------------------------------------------------------------------------------------------------------------------------------------------------------------------------------------
>Rhizoplaca_aspidophora
GAACCTGCGGAAGGATCATTATC--GAG---AG-GGG-T-CCCC-GGACTCCGGGGGCTTC---GGCCCCC-------TACTCTT-CACCCTA--TGTCT----A-CACACCT-T---TGTTGCTTTGGCGGGCCT-CG-----GGTTCG-------------------CCC-CG-----TACCGGC----------CGT-GGGCCTC--------CATAC-CCCGG-CCG---TCCGTGCCCGTC--AGAGGCCC-AT-----GAACCCTC-G-T-T-T---AT--C----AGTG-TCGT-CCGAG---------T-----C-CA-A---C------CAT-AA-T-----A-G---T-A--AAAACTTTCAACAACGGATC----TCTTGGTTCTGGCATCGATGAAGAACGCAGCGAAATGC-GATAAGTAATGTGAATTGCAGAATTCAGT-GAATCATCGA-AT-CTTTGAACGCACATTGCGCCCCTCGGTATTCC-GGGGGGCATGCCTGTTCGAGCGTCATTACACCC-CTCAAGCGTA----GCTTGG--TATTGG------GCC-TTCG-----------------CT-CCC-GCGGCGGGCCCGAAAGTCAGTGGC-GGTCCGGGGCGACTTC--AAGCGTAG-T---AAAA-C---------------ACCTCCCGCTTTG-GAAGCTCGCGCCGT--GG---TCGGCC-AG----AACG-C----------CCAAC---T-TTTC--AATGATT-GACCTCGGATCAGGT---------------------------------------------------------------------------------------------------------------------------------------------------------------------------------------------------------------------------------------------------------------------------------------------------------------------------------------------------------------------------------------------------------------------------------------------------------------------------------------------------------------------------------------------------------------------------
>11_20_67481
------------------TTATT--GAG---AG-GGG-T-CCCC-GGACCCCGGGGGCTTC---GGCCCCC-------TACTCTT-CACCCTA--TGTCT----A-CACATCT-T---TGTTGCTTTGGCGGGCCT-CG-----GGTTCG-------------------TCC-CG-----TACCGGC----------TGT-GGGCTTC--------CATAC-CCCGG-CCG---GCCGTGCCCGTC--AGAGGCCC-AT-----GAACCCTC-G-T-T-T---AT--C----AGTG-CCGT-CCGAG---------T-----C-AA-A---C------CAC-AA-T-----A-G---T-A--AAAACTTTCAACAACGGATC----TCTTGGTTCTGGCATCGATGAAGAACGCAGCGAAATGC-GATAAGTAATGTGAATTGCAGAATTCAGT-GAATCATCGA-AT-CTTTGAACGCACATTGCGCCCCTCGGTATTCC-GGGGGGCATGCCTGTTCGAGCGTCATTGCACCC-CTCAAGCCTA----GCTTGG--TATTGG------GCC-TTCG-----------------CC-CCC-GCGGCGGGTCCGAAAGTCAGTGGC-GGTCCGGTGCGACTTC--AAGCGTAG-T---AAAA-T---------------ACCTCCCGCTTTG-GAAGCTCGCGCCGT--GG---CCGGCC-AG----AACG-C----------CCAAC---T-TTTC--AATGATT-GACCTCG-----------------------------------------------------------------------------------------------------------------------------------------------------------------------------------------------------------------------------------------------------------------------------------------------------------------------------------------------------------------------------------------------------------------------------------------------------------------------------------------------------------------------------------------------------------------------------------
>116_LLJ20_35
------------------TTATC--GAG---AG-GGG-T-CTTC-GGACTCCGGGGGCTTC---GGCCCCC-------TACTCTT-CACCCTA--TGTTT----A-CACACCT-T---TGTTGCTTTGGCGGGCCT-CG-----GGCCCG-------------------ATC-CG-----TACCGGC----------CGT-GGGCTTC--------CACAT-CCCGG-CCG---TCCGTGCCCGTC--AGAGGCCC-AT-----GAACCCTC-G-T-T-T---AT--C----ACTG-TCGT-CCGAG---------T-----A-AA-A---C------CAC-AA-T-----A-G---T-A--AAAACTTTCAACAACGGATC----TCTTGGTTCTGGCATCGATGAAGAACGCAGCGAAATGC-GATAAGTAATGTGAATTGCAGAATTCAGT-GAATCATCGA-AT-CTTTGAACGCACATTGCGCCCCTCGGTATTCC-GGGGGGCATGCCTGTTCGAGCGTCATTGCACCC-CTCAAGCGTA----GCTTGG--TATTGG------GCC-TTCG-----------------CC-CCC-GTGGCGGGCCCGAAAGTCAGTGGC-GGTCCGGTGCGACTTC--AAGCGTAG-T---AAAA-T---------------ACCTTCCGCTTTG-GAAGCTCGCGCCGT--GG---CCGGCC-AT----AACG-C----------CCAAC---T-TTTC--AATGATT-GACCTCG-----------------------------------------------------------------------------------------------------------------------------------------------------------------------------------------------------------------------------------------------------------------------------------------------------------------------------------------------------------------------------------------------------------------------------------------------------------------------------------------------------------------------------------------------------------------------------------
>126_LLJ20_52
------------------TTATC--GAG---AG-GGG-T-CTCC-GGACTCCGGGGGCTTC---GGCCCCG-------TACTCTT-CACCCTT--TGTTT----A-CACACCT-T---TGTTGCTTTGGCGGGCCT-CG-----GGTTCG-------------------ACC-CG-----TACCGGT----------CGC-GGGCTTC--------CATAC-CCCGG-TCG---TCCGTGCCCGTC--AGAGGCCC-AT-----GAACCCTC-G-T-T-T---AT--C----AGTG-TCGT-CCGAG---------T-----A-AA-A---C------CAC-AA-T-----A-G---T-A--AAAACTTTCAACAACGGATC----TCTTGGTTCTGGCATCGATGAAGAACGCAGCGAAATGC-GATAAGTAATGTGAATTGCAGAATTCAGT-GAATCATCGA-AT-CTTTGAACGCACATTGCGCCCCTCGGTATTCC-GGGGGGCATGCCTGTTCGAGCGTCATTGCACCC-CTCAAGCGTA----GCTTGG--TATTGG------GCC-TTCG-----------------CC-CCC-GCGGCGGGCCCGAAAGTCAGTGGC-GGTCCGGTGCGACTTC--AAGCGTAG-T---AAAA-T---------------ACCTCCCGCTTTG-GAAGCTCGCGCCGT--GG---CCGGCC-AT----AACG-C----------CCAAC---T-TTTC--AATGATT-GACCTCG-----------------------------------------------------------------------------------------------------------------------------------------------------------------------------------------------------------------------------------------------------------------------------------------------------------------------------------------------------------------------------------------------------------------------------------------------------------------------------------------------------------------------------------------------------------------------------------
>L_polytropa_KP314458
------------------TTATC--GAG---AG-GGG-T-CTCC-GGACTCCAGGGGCTTC---GGCCCCC-------GACTCTT-CACCCTA--TGTTT----A-CACACCT-T---TGTTGCTTTGGCGGGCCT-CG-----GGTTCG-------------------ACC-CG-----TACCGGT----------CGC-GGGCTTC--------CATAC-CCCGG-TCG---TCCGTGCCCGTC--AGAGGCCC-AT-----GAACCCTC-G-T-T-T---AT--C----AGTG-TCGT-CCGAG---------T-----A-AA-A---C------CAC-AA-T-----A-G---T-A--AAAACTTTCAACAACGGATC----TCTTGGTTCTGGCATCGATGAAGAACGCAGCGAAATGC-GATAAGTAATGTGAATTGCAGAATTCAGT-GAATCATCGA-AT-CTTTGAACGCACATTGCGCCCCTCGGTATTCC-GGGGGGCATGCCTGTTCGAGCGTCATTGCACCC-CTCAAGCGTA----GCTTGG--TATTGG------GCC-TTCG-----------------CC-CCC-GCGGCGGGCCCGAAAGTCAGTGGC-GGTCCGGTGCGACTTC--AAGCGTAG-T---AAAA-T---------------ACCTCCCGCTTTG-GAAGCTCGCGCCGT--GG---CCGGCC-AT----AACG-C----------CCAAC---T-TTTC--AATGATT-GACCTCG-----------------------------------------------------------------------------------------------------------------------------------------------------------------------------------------------------------------------------------------------------------------------------------------------------------------------------------------------------------------------------------------------------------------------------------------------------------------------------------------------------------------------------------------------------------------------------------
>264_20_66574
------------------TTATC--GAG---AG-GGG-T-CTCC-GGACTCCGGGGGCTTC---GGCCCCG-------TACTCTT-CACCCTT--TGTTT----A-CACACCT-T---TGTTGCTTTGGCGGGCCT-CG-----GGTTCA-------------------ACC-CG-----TACCGTC----------CGT-GGGCTTC--------CATAC-CCTGG-CCG---TTCGTGCCCGTC--AGAGGCCC-AT-----GAACCCTC-G-T-T-T---AT--C----AGTG-TCGT-CCGAG---------T-----A-AA-A---C------CAT-AA-T-----A-G---T-A--AAAACTTTCAACAACGGATC----TCTTGGTTCTGGCATCGATGAAGAACGCAGCGAAATGC-GATAAGTAATGTGAATTGCAGAATTCAGT-GAATCATCGA-AT-CTTTGAACGCACATTGCGCCCCTCGGTATTCC-GGGGGGCATGCCTGTTCGAGCGTCATTGCACCC-CTCAAGCGTA----GCTTGG--TATTGG------GCC-TTCG-----------------CC-CCC-GCGGCGGGCCCGAAAGCCAGTGGC-GGTCCGGTGCGACTTC--AAGCGTAG-T---AAAA-T---------------ACCTCCCGCTTTG-GAAGCTCGCGCCGT--AG---CCGGCC-AT----AACG-C----------CCAAC---T-TTTC--AATGATT-GACCTCG-----------------------------------------------------------------------------------------------------------------------------------------------------------------------------------------------------------------------------------------------------------------------------------------------------------------------------------------------------------------------------------------------------------------------------------------------------------------------------------------------------------------------------------------------------------------------------------
>265_20_66576
------------------TTATC--GAG---AG-GGG-T-CTCC-GGACTCCGGGGGCTTC---GGCCCCG-------TACTCTT-CACCCTT--TGTTT----A-CACACCT-T---TGTTGCTTTGGCGGGCCT-CG-----GGTTCA-------------------ACC-CG-----TACCGTC----------CGT-GGGCTTC--------CATAC-CCTGG-CCG---TTCGTGCCCGTC--AGAGGCCC-AT-----GAACCCTC-G-T-T-T---AT--C----AGTG-TCGT-CCGAG---------T-----A-AA-A---C------CAT-AA-T-----A-G---T-A--AAAACTTTCAACAACGGATC----TCTTGGTTCTGGCATCGATGAAGAACGCAGCGAAATGC-GATAAGTAATGTGAATTGCAGAATTCAGT-GAATCATCGA-AT-CTTTGAACGCACATTGCGCCCCTCGGTATTCC-GGGGGGCATGCCTGTTCGAGCGTCATTGCACCC-CTCAAGCGTA----GCTTGG--TATTGG------GCC-TTCG-----------------CC-CCC-GCGGCGGGCCCGAAAGCCAGTGGC-GGTCCGGTGCGACTTC--AAGCGTAG-T---AAAA-T---------------ACCTCCCGCTTTG-GAAGCTCGCGCCGT--AG---CCGGCC-AT----AACG-C----------CCAAC---T-TTTC--AATGATT-GACCTCG-----------------------------------------------------------------------------------------------------------------------------------------------------------------------------------------------------------------------------------------------------------------------------------------------------------------------------------------------------------------------------------------------------------------------------------------------------------------------------------------------------------------------------------------------------------------------------------
>L_polytropa_KP314358
------------------TTATC--GAG---AG-GGG-T-CTCC-GGACTCCGGGGGCTTC---GGCCCCG-------TACTCTT-CACCCTT--TGTTT----A-CACACCT-T---TGTTGCTTTGGCGGGCCT-CG-----GGTTCA-------------------ACC-CG-----TACCGTC----------CGT-GGGCTTC--------CATAC-CCTGG-CCG---TTCGTGCCCGTC--AGAGGCCC-AT-----GAACCCTC-G-T-T-T---AT--C----AGTG-TCGT-CCGAG---------T-----A-AA-A---C------CAT-AA-T-----A-G---T-A--AAAACTTTCAACAACGGATC----TCTTGGTTCTGGCATCGATGAAGAACGCAGCGAAATGC-GATAAGTAATGTGAATTGCAGAATTCAGT-GAATCATCGA-AT-CTTTGAACGCACATTGCGCCCCTCGGTATTCC-GGGGGGCATGCCTGTTCGAGCGTCATTGCACCC-CTCAAGCGTA----GCTTGG--TATTGG------GCC-TTCG-----------------CC-CCC-GCGGCGGGCCCGAAAGCCAGTGGC-GGTCCGGTGCGACTTC--AAGCGTAG-T---AAAA-T---------------ACCTCCCGCTTTG-GAAGCTCGCGCCGT--AG---CCGGCC-AT----AACG-C----------CCAAC---T-TTTC--AATGATT-GACCTCG-----------------------------------------------------------------------------------------------------------------------------------------------------------------------------------------------------------------------------------------------------------------------------------------------------------------------------------------------------------------------------------------------------------------------------------------------------------------------------------------------------------------------------------------------------------------------------------
>P228_ZYY_121
------------------TTATC--GAG---AG-GGG-T-CTCC-GGACTCCGGGGGCTTC---GGCCCCG-------TACTCTT-CACCCTT--TGTTT----A-CACACCT-T---TGTTGCTTTGGCGGGCCT-CG-----GGTTCA-------------------ACC-CG-----TACCGTC----------CGT-GGGCTTC--------CATAC-CCTGG-CCG---TTCGTGCCCGTC--AGAGGCCC-AT-----GAACCCTC-G-T-T-T---AT--C----AGTG-TCGT-CCGAG---------T-----A-AA-A---C------CAT-AA-T-----A-G---T-A--AAAACTTTCAACAACGGATC----TCTTGGTTCTGGCATCGATGAAGAACGCAGCGAAATGC-GATAAGTAATGTGAATTGCAGAATTCAGT-GAATCATCGA-AT-CTTTGAACGCACATTGCGCCCCTCGGTATTCC-GGGGGGCATGCCTGTTCGAGCGTCATTGCACCC-CTCAAGCGTA----GCTTGG--TATTGG------GCC-TTCG-----------------CC-CCC-GCGGCGGGCCCGAAAGTCAGTGGC-GGTCCGGTGCGACTTC--AAGCGTAG-T---AAAA-T---------------ACCTCCCGCTTTG-GAAGCTCGCGCCGT--GG---CCGGCC-AT----AACG-C----------CCAAC---T-TTTC--AATGATT-GACCTCG-----------------------------------------------------------------------------------------------------------------------------------------------------------------------------------------------------------------------------------------------------------------------------------------------------------------------------------------------------------------------------------------------------------------------------------------------------------------------------------------------------------------------------------------------------------------------------------
>P228_ZYY121
------------------TTATC--GAG---AG-GGG-T-CTCC-GGACTCCGGGGGCTTC---GGCCCCG-------TACTCTT-CACCCTT--TGTTT----A-CACACCT-T---TGTTGCTTTGGCGGGCCT-CG-----GGTTCA-------------------ACC-CG-----TACCGTC----------CGT-GGGCTTC--------CATAC-CCTGG-CCG---TTCGTGCCCGTC--AGAGGCCC-AT-----GAACCCTC-G-T-T-T---AT--C----AGTG-TCGT-CCGAG---------T-----A-AA-A---C------CAT-AA-T-----A-G---T-A--AAAACTTTCAACAACGGATC----TCTTGGTTCTGGCATCGATGAAGAACGCAGCGAAATGC-GATAAGTAATGTGAATTGCAGAATTCAGT-GAATCATCGA-AT-CTTTGAACGCACATTGCGCCCCTCGGTATTCC-GGGGGGCATGCCTGTTCGAGCGTCATTGCACCC-CTCAAGCGTA----GCTTGG--TATTGG------GCC-TTCG-----------------CC-CCC-GCGGCGGGCCCGAAAGTCAGTGGC-GGTCCGGTGCGACTTC--AAGCGTAG-T---AAAA-T---------------ACCTCCCGCTTTG-GAAGCTCGCGCCGT--GG---CCGGCC-AT----AACG-C----------CCAAC---T-TTTC--AATGATT-GACCTCG-----------------------------------------------------------------------------------------------------------------------------------------------------------------------------------------------------------------------------------------------------------------------------------------------------------------------------------------------------------------------------------------------------------------------------------------------------------------------------------------------------------------------------------------------------------------------------------
>sl17714GENOME
------------------TTATC--GAG---AG-GGG-T-CTCC-GGACTCCGGGGGCTTC---GGCCCCG-------TACTCTT-CACCCTT--TGTTT----A-CACACCT-T---TGTTGCTTTGGCGGGCCT-CG-----GGTTCA-------------------ACC-CG-----TACCGTC----------CGT-GGGCTTC--------CATAC-CCTGG-CCG---TTCGTGCCCGTC--AGAGGCCC-AT-----GAACCCTC-G-T-T-T---AT--C----AGTG-TCGT-CCGAG---------T-----A-AA-A---C------CAT-AA-T-----A-G---T-A--AAAACTTTCAACAACGGATC----TCTTGGTTCTGGCATCGATGAAGAACGCAGCGAAATGC-GATAAGTAATGTGAATTGCAGAATTCAGT-GAATCATCGA-AT-CTTTGAACGCACATTGCGCCCCTCGGTATTCC-GGGGGGCATGCCTGTTCGAGCGTCATTGCACCC-CTCAAGCGTA----GCTTGG--TATTGG------GCC-TTCG-----------------CC-CCC-GCGGCGGGCCCGAAAGCCAGTGGC-GGTCCGGTGCGACTTC--AAGCGTAG-T---AAAA-T---------------ACCTCCCGCTTTG-GAAGCTCGCGCCGT--AG---CTCGCC-AT----AACG-C----------CCAAC---T-TTTC--AATGATT-GACCTCG-----------------------------------------------------------------------------------------------------------------------------------------------------------------------------------------------------------------------------------------------------------------------------------------------------------------------------------------------------------------------------------------------------------------------------------------------------------------------------------------------------------------------------------------------------------------------------------
>sl17714_polytropa4
------------------TTATC--GAG---AG-GGG-T-CTCC-GGACTCCGGGGGCTTC---GGCCCCG-------TACTCTT-CACCCTT--TGTTT----A-CACACCT-T---TGTTGCTTTGGCGGGCCT-CG-----GGTTCA-------------------ACC-CG-----TACCGTC----------CGT-GGGCTTC--------CATAC-CCTGG-CCG---TTCGTGCCCGTC--AGAGGCCC-AT-----GAACCCTC-G-T-T-T---AT--C----AGTG-TCGT-CCGAG---------T-----A-AA-A---C------CAT-AA-T-----A-G---T-A--AAAACTTTCAACAACGGATC----TCTTGGTTCTGGCATCGATGAAGAACGCAGCGAAATGC-GATAAGTAATGTGAATTGCAGAATTCAGT-GAATCATCGA-AT-CTTTGAACGCACATTGCGCCCCTCGGTATTCC-GGGGGGCATGCCTGTTCGAGCGTCATTGCACCC-CTCAAGCGTA----GCTTGG--TATTGG------GCC-TTCG-----------------CC-CCC-GCGGCGGGCCCGAAAGCCAGTGGC-GGTCCGGTGCGACTTC--AAGCGTAG-T---AAAA-T---------------ACCTCCCGCTTTG-GAAGCTCGCGCCGT--AG---CTCGCC-AT----AACG-C----------CCAAC---T-TTTC--AATGATT-GACCTCG-----------------------------------------------------------------------------------------------------------------------------------------------------------------------------------------------------------------------------------------------------------------------------------------------------------------------------------------------------------------------------------------------------------------------------------------------------------------------------------------------------------------------------------------------------------------------------------
>sl21287a_lecanora_polytropa
------------------TTATC--GAG---AG-GGG-T-CTCC-GGACTCCGGGGGCTTC---GGCCCCG-------TACTCTT-CACCCTT--TGTTT----A-CACACCT-T---TGTTGCTTTGGCGGGCCT-CG-----GGTTCA-------------------ACC-CG-----TACCGTC----------CGC-GGGCTTC--------CATAC-CCCGG-TCG---TCCGTGCCCGTC--AGAGGCCC-AT-----GAACCCTC-G-T-T-T---AT--C----AGTG-TCGT-CCGAG---------T-----A-AA-A---C------CAC-AA-T-----A-G---T-A--AAAACTTTCAACAACGGATC----TCTTGGTTCTGGCATCGATGAAGAACGCAGCGAAATGC-GACAAGTAATGTGAATTGCAGAATTCAGT-GAATCATCGA-AT-CTTTGAACGCACATTGCGCCCCTCGGTATTCC-GGGGGGCATGCCTGTTCGAGCGTCATTGCACCC-CTCAAGCGTA----GCTTGG--TATTGG------GCC-TTCG-----------------CC-CCC-GCGGCGGGCCCGAAAGCCAGTGGC-GGTCCGGTGCGACTTC--AAGCGTAG-T---AAAA-T---------------ACCTCCCGCTTTG-GAAGCTCGCGCCGT--AG---CCGGCC-AT----AACG-C----------CCAAC---T-TTTC--AATGATT-GACCTCG-----------------------------------------------------------------------------------------------------------------------------------------------------------------------------------------------------------------------------------------------------------------------------------------------------------------------------------------------------------------------------------------------------------------------------------------------------------------------------------------------------------------------------------------------------------------------------------
>272_20_66615
------------------TTATT--GAG---AG-GGG-T-CTCC-GGACTCCGGGGGCTTC---GGCCCCC-------TACTCTT-CACCCTA--TGTTT----A-CACACCT-T---TGTTGCTTTGGCGGGCCT-CG-----GGTTCG-------------------ACC-CG-----TACCGGC----------CGT-GGGCTTC--------CATAC-CCCGG-CCG---TTCGTGCCCGTC--AGAGGCCC-AT-----GAACCCTC-G-T-T-T---AT--C----AATG-TCGT-CCGAG---------T-----A-AA-A---C------CAC-AA-T-----A-G---T-A--AAAACTTTCAACAACGGATC----TCTTGGTTCTGGCATCGATGAAGAACGCAGCGAAATGC-GATAAGTAATGTGAATTGCAGAATTCAGT-GAATCATCGA-AT-CTTTGAACGCACATTGCGCCCCTCGGTATTCC-GGGGGGCATGCCTGTTCGAGCGTCATTGCACCC-CTCAAGCGTA----GCTTGG--TATTGG------GCC-TTCG-----------------CC-CCC-GCGGCGGGCTCGAAAGTCAGTGGC-GGTCCGGTGTGACTTC--AAGCGTAG-T---AAAA-T---------------ACCTCCCGCTTTG-GAAGCTCGCGCCGT--GG---CCGGCC-AT----AACG-C----------CCAAC---T-TTTC--AATGATT-GACCTCG-----------------------------------------------------------------------------------------------------------------------------------------------------------------------------------------------------------------------------------------------------------------------------------------------------------------------------------------------------------------------------------------------------------------------------------------------------------------------------------------------------------------------------------------------------------------------------------
>sl21284_lecanora_polytropa
------------------TTATT--GAG---AG-GGG-T-CTCC-GGACTCCGGGGGCTTC---GGCCCCC-------TACTCTT-CACCCTA--TGTTT----A-CACACCT-T---TGTTGCTTTGGCGGGCCT-CG-----GGTTCG-------------------ACC-CG-----TACCGGC----------CGT-GGGCTTC--------CATAC-CCCGG-CCG---TTCGTGCCCGTC--AGAGGCCC-AT-----GAACCCTC-G-T-T-T---AT--C----AATG-TCGT-CCGAG---------T-----A-AA-A---C------CAC-AA-T-----A-G---T-A--AAAACTTTCAACAACGGATC----TCTTGGTTCTGGCATCGATGAAGAACGCAGCGAAATGC-GATAAGTAATGTGAATTGCAGAATTCAGT-GAATCATCGA-AT-CTTTGAACGCACATTGCGCCCCTCGGTATTCC-GGGGGGCATGCCTGTTCGAGCGTCATTGCACCC-CTCAAGCGTA----GCTTGG--TATTGG------GCC-TTCG-----------------CC-CCC-GCGGCGGGCTCGAAAGTCAGTGGC-GGTCCGGTGTGACTTC--AAGCGTAG-T---AAAA-T---------------ACCTCCCGCTTTG-GAAGCTCGCGCCGT--GG---CCGGCC-AT----AACG-C----------CCAAC---T-TTTC--AATGATT-GACCTCG-----------------------------------------------------------------------------------------------------------------------------------------------------------------------------------------------------------------------------------------------------------------------------------------------------------------------------------------------------------------------------------------------------------------------------------------------------------------------------------------------------------------------------------------------------------------------------------
>sl20102genome_lecanora_polytropa
------------------TTATC--GAG---AG-GGG-T-CTCC-GGACTCCGGGGGCTTC---GGCCCCC-------TACTCTT-CACCCTA--TGTTT----A-CACACCT-T---TGTTGCTTTGGCGGGCCT-CG-----GGTTTA-------------------ATC-CG-----TACCGGT----------CGT-GGGCTTC--------CATAC-CCCGG-CCG---TTCGTGCCCGTC--AGAGGCCC-AT-----GAACCTTC-G-T-T-T---AT--C----AGTG-TCGT-CCGAG---------T-----T-AA-A---C------CAC-AA-T-----A-G---T-A--AAAACTTTCAACAACGGATC----TCTTGGTTCTGGCATCGATGAAGAACGCAGCGAAATGC-GATAAGTAATGTGAATTGCAGAATTCAGT-GAATCATCGA-AT-CTTTGAACGCACATTGCGCCCCTCGGTATTCC-GGGGGGCATGCCTGTTCGAGCGTCATTGCACCC-CTCAAGCGTA----GCTTGG--TATTGG------GCC-TTCG-----------------CC-CCC-GTGGCGGGCCCGAAAATCAGTGGC-GGTCCGGTGCGACTTC--AAGCGTAG-T---AAAA-T---------------ACCTCCCGCTTTG-GAAGCTCGCGCCGT--GG---CCGGCC-AT----ACCG-C----------CCAAC---T-TTTC--AATGATT-GACCTCG-----------------------------------------------------------------------------------------------------------------------------------------------------------------------------------------------------------------------------------------------------------------------------------------------------------------------------------------------------------------------------------------------------------------------------------------------------------------------------------------------------------------------------------------------------------------------------------
>sl20103_poytropa6
------------------TTATC--GAG---AG-GGG-T-CTCC-GGACTCCGGGGGCTTC---GGCCCCC-------TACTCTT-CACCCTA--TGTTT----A-CACACCT-T---TGTTGCTTTGGCGGGCCT-CG-----GGTTTA-------------------ATC-CG-----TACCGGT----------CGT-GGGCTTC--------CATAC-CCCGG-CCG---TTCGTGCCCGTC--AGAGGCCC-AT-----GAACCTTC-G-T-T-T---AT--C----AGTG-TCGT-CCGAG---------T-----T-AA-A---C------CAC-AA-T-----A-G---T-A--AAAACTTTCAACAACGGATC----TCTTGGTTCTGGCATCGATGAAGAACGCAGCGAAATGC-GATAAGTAATGTGAATTGCAGAATTCAGT-GAATCATCGA-AT-CTTTGAACGCACATTGCGCCCCTCGGTATTCC-GGGGGGCATGCCTGTTCGAGCGTCATTGCACCC-CTCAAGCGTA----GCTTGG--TATTGG------GCC-TTCG-----------------CC-CCC-GTGGCGGGCCCGAAAATCAGTGGC-GGTCCGGTGCGACTTC--AAGCGTAG-T---AAAA-T---------------ACCTCCCGCTTTG-GAAGCTCGCGCCGT--GG---CCGGCC-AT----ACCG-C----------CCAAC---T-TTTC--AATGATT-GACCTCG-----------------------------------------------------------------------------------------------------------------------------------------------------------------------------------------------------------------------------------------------------------------------------------------------------------------------------------------------------------------------------------------------------------------------------------------------------------------------------------------------------------------------------------------------------------------------------------
>sl20102_poytropa6
------------------TTATC--GAG---AG-GGG-T-CTCC-GGACTCCGGGGGCTTC---GGCCCCC-------TACTCTT-CACCCTA--TGTTT----A-CACACCT-T---TGTTGCTTTGGCGGGCCT-CG-----GGTTTA-------------------ATC-CG-----TACCGGT----------CGT-GGGCTTC--------CATAC-CCCGG-CCG---TTCGTGCCCGTC--AGAGGCCC-AT-----GAACCTTC-G-T-T-T---AT--C----AGTG-TCGT-CCGAG---------T-----T-AA-A---C------CAC-AA-T-----A-G---T-A--AAAACTTTCAACAACGGATC----TCTTGGTTCTGGCATCGATGAAGAACGCAGCGAAATGC-GATAAGTAATGTGAATTGCAGAATTCAGT-GAATCATCGA-AT-CTTTGAACGCACATTGCGCCCCTCGGTATTCC-GGGGGGCATGCCTGTTCGAGCGTCATTGCACCC-CTCAAGCGTA----GCTTGG--TATTGG------GCC-TTCG-----------------CC-CCC-GTGGCGGGCCCGAAAATCAGTGGC-GGTCCGGTGCGACTTC--AAGCGTAG-T---AAAA-T---------------ACCTCCCGCTTTG-GAAGCTCGCGCCGT--GG---CCGGCC-AT----ACCG-C----------CCAAC---T-TTTC--AATGATT-GACCTCG-----------------------------------------------------------------------------------------------------------------------------------------------------------------------------------------------------------------------------------------------------------------------------------------------------------------------------------------------------------------------------------------------------------------------------------------------------------------------------------------------------------------------------------------------------------------------------------
>sl18595GENOME
------------------TTATC--GAG---AG-GGG-T-CTCC-GGACTCCGGGGGCTTC---GGCCCCC-------TACTCTT-CACCCTA--TGTTT----A-CACACCT-T---TGTTGCTTTGGCGGGCCT-CG-----GGTTTA-------------------ACC-CG-----TACCGGT----------CGT-GGGCTTC--------CATAC-CCCGG-CCG---TTCGTGCCCGTC--AGAGGCCC-AT-----GAACCTTC-G-T-T-T---AT--C----AGTG-TCGT-CCGAG---------T-----T-AA-A---C------CAC-AA-T-----A-G---T-A--AAAACTTTCAACAACGGATC----TCTTGGTTCTGGCATCGATGAAGAACGCAGCGAAATGC-GATAAGTAATGTGAATTGCAGAATTCAGT-GAATCATCGA-AT-CTTTGAACGCACATTGCGCCCCTCGGTATTCC-GGGGGGCATGCCTGTTCGAGCGTCATTGCACCC-CTCAAGCGTA----GCTTGG--TATTGG------GCC-TTCG-----------------CC-CCC-GTGGCGGGCCCGAAAGTCAGTGGC-GGTCCGGTGCGACTTC--AAGCGTAG-T---AAAA-T---------------ACCTCCCGCTTTG-GAAGCTCGCGCCGT--GG---CCGGCC-AT----ACCG-C----------CCAAC---T-TTTC--AATGATT-GACCTCG-----------------------------------------------------------------------------------------------------------------------------------------------------------------------------------------------------------------------------------------------------------------------------------------------------------------------------------------------------------------------------------------------------------------------------------------------------------------------------------------------------------------------------------------------------------------------------------
>sl18595_polytropaAGG8
------------------TTATC--GAG---AG-GGG-T-CTCC-GGACTCCGGGGGCTTC---GGCCCCC-------TACTCTT-CACCCTA--TGTTT----A-CACACCT-T---TGTTGCTTTGGCGGGCCT-CG-----GGTTTA-------------------ACC-CG-----TACCGGT----------CGT-GGGCTTC--------CATAC-CCCGG-CCG---TTCGTGCCCGTC--AGAGGCCC-AT-----GAACCTTC-G-T-T-T---AT--C----AGTG-TCGT-CCGAG---------T-----T-AA-A---C------CAC-AA-T-----A-G---T-A--AAAACTTTCAACAACGGATC----TCTTGGTTCTGGCATCGATGAAGAACGCAGCGAAATGC-GATAAGTAATGTGAATTGCAGAATTCAGT-GAATCATCGA-AT-CTTTGAACGCACATTGCGCCCCTCGGTATTCC-GGGGGGCATGCCTGTTCGAGCGTCATTGCACCC-CTCAAGCGTA----GCTTGG--TATTGG------GCC-TTCG-----------------CC-CCC-GTGGCGGGCCCGAAAGTCAGTGGC-GGTCCGGTGCGACTTC--AAGCGTAG-T---AAAA-T---------------ACCTCCCGCTTTG-GAAGCTCGCGCCGT--GG---CCGGCC-AT----ACCG-C----------CCAAC---T-TTTC--AATGATT-GACCTCG-----------------------------------------------------------------------------------------------------------------------------------------------------------------------------------------------------------------------------------------------------------------------------------------------------------------------------------------------------------------------------------------------------------------------------------------------------------------------------------------------------------------------------------------------------------------------------------
>sl21280_lecanora_polytropa
------------------TTATC--GAG---AG-GGG-T-CTCC-GGACTCCGGGGGCTTC---GGCCCCC-------TACTCTT-CACCCTA--TGTTT----A-CACACCT-T---TGTTGCTTTGGCGGGCCT-CG-----GGTTTG-------------------ACC-CG-----TATCGGC----------CGC-GGGCTTC--------CACAC-CCCGG-CCG---TCCGTGCCCGTC--AGAGGCCC-AC-----GAACCTTC-G-T-T-T---AT--C----AGTG-TCGT-CCGAG---------T-----A-AA-A---C------CAC-AA-T-----A-G---T-A--AAAACTTTCAACAACGGATC----TCTTGGTTCTGGCATCGATGAAGAACGCAGCGAAATGC-GATAAGTAATGTGAATTGCAGAATTCAGT-GAATCATCGA-AT-CTTTGAACGCACATTGCGCCCCTCGGTATTCC-GGGGGGCATGCCTGTTCGAGCGTCATTGCACCC-CTCAAGCGTA----GCTTGG--TATTGG------GCC-TTCG-----------------CC-TCC-GCGGCGAGCCCGAAAGTCAGTGGC-GGTCCGGTGCGACTTC--AGGCGTAG-T---AAAA-T---------------ACCTCCCGCTTTG-GAAGCTCGCGCCGC--GG---CCGGCC-AT----AACG-C----------CCAAC---T-TTTC--AATGATT-GACCTCG-----------------------------------------------------------------------------------------------------------------------------------------------------------------------------------------------------------------------------------------------------------------------------------------------------------------------------------------------------------------------------------------------------------------------------------------------------------------------------------------------------------------------------------------------------------------------------------
>sl18455b_polytropaAGG7
------------------TTATC--GAG---AG-GGG-T-CTCC-GGACTCCGGGGGCTTC---GGCCCCC-------TACTCTT-CACCCTA--TGTTT----A-CACACCT-T---TGTTGCTTTGGCGGGCCT-CG-----GGTTTG-----------------A-ACC-CG-----TATCGGC----------CGC-GGGCTTC--------CACAC-CCCGG-CCG---TCCGTGCCCGTC--AGAGGCCC-AC-----GAACCTTC-G-T-T-T---AT--C----AGTG-TCGT-CCGAG---------T-----A-AA-A---C------CAC-AA-T-----A-G---C-A--AAAACTTTCAACAACGGATC----TCTTGGTTCTGGCATCGATGAAGAACGCAGCGAAATGC-GATAAGTAATGTGAATTGCAGAATTCAGT-GAATCATCGA-AT-CTTTGAACGCACATTGCGCCCCTCGGTATTCC-GGGGGGCATGCCTGTTCGAGCGTCATTGCACCC-CTCAAGCGTA----GCTTGG--TATTGG------GCC-TTCG-----------------CC-TCC-GCGGCGAGCCCGAAAGTCAGTGGC-GGTCCGGTGCGACTTC--AGGCGTAG-T---AAAA-T---------------ACCTCCCGCTTTG-GAAGCTCGCGCCGT--GG---CCGGCC-AT----AACG-C----------CCAAC---T-TTTC--AATGATT-GACCTCG-----------------------------------------------------------------------------------------------------------------------------------------------------------------------------------------------------------------------------------------------------------------------------------------------------------------------------------------------------------------------------------------------------------------------------------------------------------------------------------------------------------------------------------------------------------------------------------
>sl18455bGENOME
------------------TTATC--GAG---AG-GGG-T-CTCC-GGACTCCGGGGGCTTC---GGCCCCC-------TACTCTT-CACCCTA--TGTTT----A-CACACCT-T---TGTTGCTTTGGCGGGCCT-CG-----GGTTTG-----------------A-ACC-CG-----TATCGGC----------CGC-GGGCTTC--------CACAC-CCCGG-CCG---TCCGTGCCCGTC--AGAGGCCC-AC-----GAACCTTC-G-T-T-T---AT--C----AGTG-TCGT-CCGAG---------T-----A-AA-A---C------CAC-AA-T-----A-G---C-A--AAAACTTTCAACAACGGATC----TCTTGGTTCTGGCATCGATGAAGAACGCAGCGAAATGC-GATAAGTAATGTGAATTGCAGAATTCAGT-GAATCATCGA-AT-CTTTGAACGCACATTGCGCCCCTCGGTATTCC-GGGGGGCATGCCTGTTCGAGCGTCATTGCACCC-CTCAAGCGTA----GCTTGG--TATTGG------GCC-TTCG-----------------CC-TCC-GCGGCGAGCCCGAAAGTCAGTGGC-GGTCCGGTGCGACTTC--AGGCGTAG-T---AAAA-T---------------ACCTCCCGCTTTG-GAAGCTCGCGCCGT--GG---CCGGCC-AT----AACG-C----------CCAAC---T-TTTC--AATGATT-GACCTCG-----------------------------------------------------------------------------------------------------------------------------------------------------------------------------------------------------------------------------------------------------------------------------------------------------------------------------------------------------------------------------------------------------------------------------------------------------------------------------------------------------------------------------------------------------------------------------------
>tm22536_lecanora_polytropa
------------------TTATC--GAG---AG-GGG-T-CTCC-GGACTCCGGGGGCTTC---AGCCCCC-------TACTCTT-CACCCTA--TGTTT----A-CACACCT-T---TGTTGCTTTGGCGGGCCT-CG-----GGTTCG-------------------ACC-CG-----TACCAGC----------CGT-GGGCTTC--------CATGC-CCTGG-CCG---TCCGAGCCCGTC--AAAGGCCC-AT-----GAACCCTC-G-T-T-T---AT--C----AGTG-TCGT-CCGAG---------T-----A-AA-A---C------CAC-AA-T-----A-G---T-A--AAAACTTTCAACAACGGATC----TCTTGGTTCTGGCATCGATGAAGAACGCAGCGAAATGC-GATAAGTAATGTGAATTGCAGAATTCAGT-GAATCATCGA-AT-CTTTGAACGCACATTGCGCCCCTCGGTATTCC-GGGGGGCATGCCTGTTCGAGCGTCATTGCACCC-CTCAAGCGTA----GCTTGG--TATTGG------GCC-TTCG-----------------CC-CCC-GCGGCGGGCCCGAAAGTCAGTGGC-GGTCCGGTGCGACTTC--AAGCGTAG-T---AAAA-T---------------ACCTCCCGCTTTG-GAAGCTCGCGTCGT--GG---CCGGCC-AG----AACG-C----------CCAAC---T-TTTC--AATGATT-GACCTCG-----------------------------------------------------------------------------------------------------------------------------------------------------------------------------------------------------------------------------------------------------------------------------------------------------------------------------------------------------------------------------------------------------------------------------------------------------------------------------------------------------------------------------------------------------------------------------------
>tm2379_lecanora_polytropa
------------------TTATC--GAG---AG-GGG-T-CTCC-GGACTCCGGGGGCTTC---AGCCCCC-------TACTCTT-CACCCTA--TGTTT----A-CACACCT-T---TGTTGCTTTGGCGGGCCT-CG-----GGTTCG-------------------ACC-CG-----TACCAGC----------CGT-GGGCTTC--------CATGC-CCTGG-CCG---TCCGAGCCCGTC--AAAGGCCC-AT-----GAACCCTC-G-T-T-T---AT--C----AGTG-TCGT-CCGAG---------T-----A-AA-A---C------CAC-AA-T-----A-G---T-A--AAAACTTTCAACAACGGATC----TCTTGGTTCTGGCATCGATGAAGAACGCAGCGAAATGC-GATAAGTAATGTGAATTGCAGAATTCAGT-GAATCATCGA-AT-CTTTGAACGCACATTGCGCCCCTCGGTATTCC-GGGGGGCATGCCTGTTCGAGCGTCATTGCACCC-CTCAAGCGTA----GCTTGG--TATTGG------GCC-TTCG-----------------CC-CCC-GCGGCGGGCCCGAAAGTCAGTGGC-GGTCCGGTGCGACTTC--AAGCGTAG-T---AAAA-T---------------ACCTCCCGCTTTG-GAAGCTCGCGTCGT--GG---CCGGCC-AG----AACG-C----------CCAAC---T-TTTC--AATGATT-GACCTCG-----------------------------------------------------------------------------------------------------------------------------------------------------------------------------------------------------------------------------------------------------------------------------------------------------------------------------------------------------------------------------------------------------------------------------------------------------------------------------------------------------------------------------------------------------------------------------------
>sl18259genome_lecanora_polytropa
------------------TTATC--GAG---AG-GGG-T-CTCC-GGACTCCGGGGGCTTC---GGCCCCC-------TACTCTT-CACCCTA--TGTTTAAACA-CACACCT-T---TGTTGCTTTGGCGGGCCT-CG-----GGTTTG-------------------ACC-CG-----TACCGGC----------CGT-GGGCTTC--------CATAC-CCCGG-CCG---TCCGTGCCCGTC--AGAGGCCC-AT-----GAACCCTC-G-T-T-T---AT--C----AGTG-TCGT-CCGAG---------T-----A-AA-A---C------CAC-AA-T-----A-G---TAA--AAAACTTTCAACAACGGATC----TCTTGGTTCTGGCATCGATGAAGAACGCAGCGAAATGC-GATAAGTAATGTGAATTGCAGAATTCAGT-GAATCATCGA-AT-CTTTGAACGCACATTGCGCCCCTCGGTATTCC-GGGGGGCATGCCTGTTCGAGCGTCATTGCACCC-CTCAAGCGTA----GCTTGG--TATTGG------GCC-TCCG-----------------CC-CCC-GCGGCGGGCCTGAAAGTCAGTGGC-GGTCCGGTGCGACTTC--AAGCGTAG-T---AAAA-T---------------ACCTCCCGCTTTG-GAAGCTCGCGCCGT--GG---CCGGCC-AG----AACG-C----------CCAAC---T-TTTC--AATGATT-GACCTCG-----------------------------------------------------------------------------------------------------------------------------------------------------------------------------------------------------------------------------------------------------------------------------------------------------------------------------------------------------------------------------------------------------------------------------------------------------------------------------------------------------------------------------------------------------------------------------------
>sl21282a_lecanora_polytropa
------------------TTATC--GAG---AG-GGG-T-CTCC-GGACTCCGGGGGCTTC---GGCCCCC-------TACTCTT-CACCCTA--TGTTTAAACA-CACACCT-T---TGTTGCTTTGGCGGGCCT-CG-----GGTTTG-------------------ACC-CG-----TACCGGC----------CGT-GGGCTTC--------CATAC-CCCGG-CCG---TCCGTGCCCGTC--AGAGGCCC-AT-----GAACCCTC-G-T-T-T---AT--C----AGTG-TCGT-CCGAG---------T-----A-AA-A---C------CAC-AA-T-----A-G---TAA--AAAACTTTCAACAACGGATC----TCTTGGTTCTGGCATCGATGAAGAACGCAGCGAAATGC-GATAAGTAATGTGAATTGCAGAATTCAGT-GAATCATCGA-AT-CTTTGAACGCACATTGCGCCCCTCGGTATTCC-GGGGGGCATGCCTGTTCGAGCGTCATTGCACCC-CTCAAGCGTA----GCTTGG--TATTGG------GCC-TCCG-----------------CC-CCC-GCGGCGGGCCTGAAAGTCAGTGGC-GGTCCGGTGCGACTTC--AAGCGTAG-T---AAAA-T---------------ACCTCCCGCTTTG-GAAGCTCGCGCCGT--GG---CCGGCC-AG----AACG-C----------CCAAC---T-TTTC--AATGATT-GACCTCG-----------------------------------------------------------------------------------------------------------------------------------------------------------------------------------------------------------------------------------------------------------------------------------------------------------------------------------------------------------------------------------------------------------------------------------------------------------------------------------------------------------------------------------------------------------------------------------
>sl21282b_lecanora_polytropa
------------------TTATC--GAG---AG-GGG-T-CTCC-GGACTCCGGGGGCTTC---GGCCCCC-------TACTCTT-CACCCTA--TGTTTAAACA-CACACCT-T---TGTTGCTTTGGCGGGCCT-CG-----GGTTTG-------------------ACC-CG-----TACCGGC----------CGT-GGGCTTC--------CATAC-CCCGG-CCG---TCCGTGCCCGTC--AGAGGCCC-AT-----GAACCCTC-G-T-T-T---AT--C----AGTG-TCGT-CCGAG---------T-----A-AA-A---C------CAC-AA-T-----A-G---TAA--AAAACTTTCAACAACGGATC----TCTTGGTTCTGGCATCGATGAAGAACGCAGCGAAATGC-GATAAGTAATGTGAATTGCAGAATTCAGT-GAATCATCGA-AT-CTTTGAACGCACATTGCGCCCCTCGGTATTCC-GGGGGGCATGCCTGTTCGAGCGTCATTGCACCC-CTCAAGCGTA----GCTTGG--TATTGG------GCC-TCCG-----------------CC-CCC-GCGGCGGGCCTGAAAGTCAGTGGC-GGTCCGGTGCGACTTC--AAGCGTAG-T---AAAA-T---------------ACCTCCCGCTTTG-GAAGCTCGCGCCGT--GG---CCGGCC-AG----AACG-C----------CCAAC---T-TTTC--AATGATT-GACCTCG-----------------------------------------------------------------------------------------------------------------------------------------------------------------------------------------------------------------------------------------------------------------------------------------------------------------------------------------------------------------------------------------------------------------------------------------------------------------------------------------------------------------------------------------------------------------------------------
>sl18259bGENOMEmarch2021
------------------TTATC--GAG---AG-GGG-T-CTCC-GGACTCCGGGGGCTTC---GGCCCCC-------TACTCTT-CACCCTA--TGTTTAAACA-CACACCT-T---TGTTGCTTTGGCGGGCCT-CG-----GGTTTG-------------------ACC-CG-----TACCGGC----------CGT-GGGCTTC--------CATAC-CCCGG-CCG---TCCGTGCCCGTC--AGAGGCCC-AT-----GAACCCTC-G-T-T-T---AT--C----AGTG-TCGT-CCGAG---------T-----A-AA-A---C------CAC-AA-T-----A-G---TAA--AAAACTTTCAACAACGGATC----TCTTGGTTCTGGCATCGATGAAGAACGCAGCGAAATGC-GATAAGTAATGTGAATTGCAGAATTCAGT-GAATCATCGA-AT-CTTTGAACGCACATTGCGCCCCTCGGTATTCC-GGGGGGCATGCCTGTTCGAGCGTCATTGCACCC-CTCAAGCGTA----GCTTGG--TATTGG------GCC-TCCG-----------------CC-CCC-GCGGCGGGCCTGAAAGTCAGTGGC-GGTCCGGTGCGACTTC--AAGCGTAG-T---AAAA-T---------------ACCTCCCGCTTTG-GAAGCTCGCGCCGT--GG---CCGGCC-AG----AACG-C----------CCAAC---T-TTTC--AATGATT-GACCTCG-----------------------------------------------------------------------------------------------------------------------------------------------------------------------------------------------------------------------------------------------------------------------------------------------------------------------------------------------------------------------------------------------------------------------------------------------------------------------------------------------------------------------------------------------------------------------------------
>sl18370aGENOME
------------------TTATC--GAG---AG-GGG-T-CTCC-GGACTCCGGGGGCTTC---GGCCCCC-------TACTCTT-CACCCTA--TGTTTAAACA-CACACCT-T---TGTTGCTTTGGCGGGCCT-CG-----GGTTTG-------------------ACC-CG-----TACCGGC----------CGT-GGGCTTC--------CATAC-CCCGG-CCG---TCCGTGCCCGTC--AGAGGCCC-AT-----GAACCCTC-G-T-T-T---AT--C----AGTG-TCGT-CCGAG---------T-----A-AA-A---C------CAC-AA-T-----A-G---TAA--AAAACTTTCAACAACGGATC----TCTTGGTTCTGGCATCGATGAAGAACGCAGCGAAATGC-GATAAGTAATGTGAATTGCAGAATTCAGT-GAATCATCGA-AT-CTTTGAACGCACATTGCGCCCCTCGGTATTCC-GGGGGGCATGCCTGTTCGAGCGTCATTGCACCC-CTCAAGCGTA----GCTTGG--TATTGG------GCC-TCCG-----------------CC-CCC-GCGGCGGGCCTGAAAGTCAGTGGC-GGTCCGGTGCGACTTC--AAGCGTAG-T---AAAA-T---------------ACCTCCCGCTTTG-GAAGCTCGCGCCGT--GG---CCGGCC-AG----AACG-C----------CCAAC---T-TTTC--AATGATT-GACCTCG-----------------------------------------------------------------------------------------------------------------------------------------------------------------------------------------------------------------------------------------------------------------------------------------------------------------------------------------------------------------------------------------------------------------------------------------------------------------------------------------------------------------------------------------------------------------------------------
>sl18370a_polytropaAGG2
------------------TTATC--GAG---AG-GGG-T-CTCC-GGACTCCGGGGGCTTC---GGCCCCC-------TACTCTT-CACCCTA--TGTTTAAACA-CACACCT-T---TGTTGCTTTGGCGGGCCT-CG-----GGTTTG-------------------ACC-CG-----TACCGGC----------CGT-GGGCTTC--------CATAC-CCCGG-CCG---TCCGTGCCCGTC--AGAGGCCC-AT-----GAACCCTC-G-T-T-T---AT--C----AGTG-TCGT-CCGAG---------T-----A-AA-A---C------CAC-AA-T-----A-G---TAA--AAAACTTTCAACAACGGATC----TCTTGGTTCTGGCATCGATGAAGAACGCAGCGAAATGC-GATAAGTAATGTGAATTGCAGAATTCAGT-GAATCATCGA-AT-CTTTGAACGCACATTGCGCCCCTCGGTATTCC-GGGGGGCATGCCTGTTCGAGCGTCATTGCACCC-CTCAAGCGTA----GCTTGG--TATTGG------GCC-TCCG-----------------CC-CCC-GCGGCGGGCCTGAAAGTCAGTGGC-GGTCCGGTGCGACTTC--AAGCGTAG-T---AAAA-T---------------ACCTCCCGCTTTG-GAAGCTCGCGCCGT--GG---CCGGCC-AG----AACG-C----------CCAAC---T-TTTC--AATGATT-GACCTCG-----------------------------------------------------------------------------------------------------------------------------------------------------------------------------------------------------------------------------------------------------------------------------------------------------------------------------------------------------------------------------------------------------------------------------------------------------------------------------------------------------------------------------------------------------------------------------------
>sl18259GENOME
------------------TTATC--GAG---AG-GGG-T-CTCC-GGACTCCGGGGGCTTC---GGCCCCC-------TACTCTT-CACCCTA--TGTTTAAACA-CACACCT-T---TGTTGCTTTGGCGGGCCT-CG-----GGTTTG-------------------ACC-CG-----TACCGGC----------CGT-GGGCTTC--------CATAC-CCCGG-CCG---TCCGTGCCCGCC--AGAGGCCC-AT-----GAACCCTC-G-T-T-T---AT--C----AGTG-TCGT-CCGAG---------T-----A-AA-A---C------CAC-AA-T-----A-G---TAA--AAAACTTTCAACAACGGATC----TCTTGGTTCTGGCATCGATGAAGAACGCAGCGAAATGC-GATAAGTAATGTGAATTGCAGAATTCAGT-GAATCATCGA-AT-CTTTGAACGCACATTGCGCCCCTCGGTATTCC-GGGGGGCATGCCTGTTCGAGCGTCATTGCACCC-CTCAAGCGTA----GCTTGG--TATTGG------GCC-TCCG-----------------CC-CCC-GCGGCGGGCCTGAAAGTCAGTGGC-GGTCCGGTGCGACTTC--AAGCGTAG-T---AAAA-T---------------ACCTCCCGCTTTG-GAAGCTCGCGCCGT--GG---CCGGCC-AG----AACG-C----------CCAAC---T-TTTC--AATGATT-GACCTCG-----------------------------------------------------------------------------------------------------------------------------------------------------------------------------------------------------------------------------------------------------------------------------------------------------------------------------------------------------------------------------------------------------------------------------------------------------------------------------------------------------------------------------------------------------------------------------------
>sl18304bGENOME
------------------TTATC--GAG---AG-GGG-T-CTCC-GGACTCCGGGGGCTTC---GGCCCCC-------TACTCTT-CACCCTA--TGTTTAAACA-CACACCT-T---TGTTGCTTTGGCGGGCCT-CG-----GGTTTG-------------------ACC-CG-----TACCGGC----------CGT-GGGCTTC--------CATAC-CCCGG-CCG---TCCGTGCCCGCC--AGAGGCCC-AT-----GAACCCTC-G-T-T-T---AT--C----AGTG-TCGT-CCGAG---------T-----A-AA-A---C------CAC-AA-T-----A-G---TAA--AAAACTTTCAACAACGGATC----TCTTGGTTCTGGCATCGATGAAGAACGCAGCGAAATGC-GATAAGTAATGTGAATTGCAGAATTCAGT-GAATCATCGA-AT-CTTTGAACGCACATTGCGCCCCTCGGTATTCC-GGGGGGCATGCCTGTTCGAGCGTCATTGCACCC-CTCAAGCGTA----GCTTGG--TATTGG------GCC-TCCG-----------------CC-CCC-GCGGCGGGCCTGAAAGTCAGTGGC-GGTCCGGTGCGACTTC--AAGCGTAG-T---AAAA-T---------------ACCTCCCGCTTTG-GAAGCTCGCGCCGT--GG---CCGGCC-AG----AACG-C----------CCAAC---T-TTTC--AATGATT-GACCTCG-----------------------------------------------------------------------------------------------------------------------------------------------------------------------------------------------------------------------------------------------------------------------------------------------------------------------------------------------------------------------------------------------------------------------------------------------------------------------------------------------------------------------------------------------------------------------------------
>sl18402GENOME
------------------TTATC--GAG---AG-GGG-T-CTCC-GGACTCCGGGGGCTTC---GGCCCCC-------TACTCTT-CACCCTA--TGTTTAAACA-CACACCT-T---TGTTGCTTTGGCGGGCCT-CG-----GGTTTG-------------------ACC-CG-----TACCGGC----------CGT-GGGCTTC--------CATAC-CCCGG-CCG---TCCGTGCCCGCC--AGAGGCCC-AT-----GAACCCTC-G-T-T-T---AT--C----AGTG-TCGT-CCGAG---------T-----A-AA-A---C------CAC-AA-T-----A-G---TAA--AAAACTTTCAACAACGGATC----TCTTGGTTCTGGCATCGATGAAGAACGCAGCGAAATGC-GATAAGTAATGTGAATTGCAGAATTCAGT-GAATCATCGA-AT-CTTTGAACGCACATTGCGCCCCTCGGTATTCC-GGGGGGCATGCCTGTTCGAGCGTCATTGCACCC-CTCAAGCGTA----GCTTGG--TATTGG------GCC-TCCG-----------------CC-CCC-GCGGCGGGCCTGAAAGTCAGTGGC-GGTCCGGTGCGACTTC--AAGCGTAG-T---AAAA-T---------------ACCTCCCGCTTTG-GAAGCTCGCGCCGT--GG---CCGGCC-AG----AACG-C----------CCAAC---T-TTTC--AATGATT-GACCTCG-----------------------------------------------------------------------------------------------------------------------------------------------------------------------------------------------------------------------------------------------------------------------------------------------------------------------------------------------------------------------------------------------------------------------------------------------------------------------------------------------------------------------------------------------------------------------------------
>sl21296_lecanora_polytropaAGG
------------------TTATC--GAG---AG-GGG-T-CTCC-GGACTCCGGGGGCTTC---GGCCCCC-------TACTCTT-CACCCTA--TGTTTAAACA-CACACCT-T---TGTTGCTTTGGCGGGCCT-CG-----GGTTTG-------------------ACC-CG-----TACCGGC----------CGT-GGGCTTC--------CATAC-CCCGG-CCG---TCCGTGCCCGCC--AGAGGCCC-AT-----GAACCCTC-G-T-T-T---AT--C----AGTG-TCGT-CCGAG---------T-----A-AA-A---C------CAC-AA-T-----A-G---TAA--AAAACTTTCAACAACGGATC----TCTTGGTTCTGGCATCGATGAAGAACGCAGCGAAATGC-GATAAGTAATGTGAATTGCAGAATTCAGT-GAATCATCGA-AT-CTTTGAACGCACATTGCGCCCCTCGGTATTCC-GGGGGGCATGCCTGTTCGAGCGTCATTGCACCC-CTCAAGCGTA----GCTTGG--TATTGG------GCC-TCCG-----------------CC-CCC-GCGGCGGGCCTGAAAGTCAGTGGC-GGTCCGGTGCGACTTC--AAGCGTAG-T---AAAA-T---------------ACCTCCCGCTTTG-GAAGCTCGCGCCGT--GG---CCGGCC-AG----AACG-C----------CCAAC---T-TTTC--AATGATT-GACCTCG-----------------------------------------------------------------------------------------------------------------------------------------------------------------------------------------------------------------------------------------------------------------------------------------------------------------------------------------------------------------------------------------------------------------------------------------------------------------------------------------------------------------------------------------------------------------------------------
>sl21297_lecanora_polytropaAGG
------------------TTATC--GAG---AG-GGG-T-CTCC-GGACTCCGGGGGCTTC---GGCCCCC-------TACTCTT-CACCCTA--TGTTTAAACA-CACACCT-T---TGTTGCTTTGGCGGGCCT-CG-----GGTTTG-------------------ACC-CG-----TACCGGC----------CGT-GGGCTTC--------CATAC-CCCGG-CCG---TCCGTGCCCGCC--AGAGGCCC-AT-----GAACCCTC-G-T-T-T---AT--C----AGTG-TCGT-CCGAG---------T-----A-AA-A---C------CAC-AA-T-----A-G---TAA--AAAACTTTCAACAACGGATC----TCTTGGTTCTGGCATCGATGAAGAACGCAGCGAAATGC-GATAAGTAATGTGAATTGCAGAATTCAGT-GAATCATCGA-AT-CTTTGAACGCACATTGCGCCCCTCGGTATTCC-GGGGGGCATGCCTGTTCGAGCGTCATTGCACCC-CTCAAGCGTA----GCTTGG--TATTGG------GCC-TCCG-----------------CC-CCC-GCGGCGGGCCTGAAAGTCAGTGGC-GGTCCGGTGCGACTTC--AAGCGTAG-T---AAAA-T---------------ACCTCCCGCTTTG-GAAGCTCGCGCCGT--GG---CCGGCC-AG----AACG-C----------CCAAC---T-TTTC--AATGATT-GACCTCG-----------------------------------------------------------------------------------------------------------------------------------------------------------------------------------------------------------------------------------------------------------------------------------------------------------------------------------------------------------------------------------------------------------------------------------------------------------------------------------------------------------------------------------------------------------------------------------
>sl18304b_polytropaAGG2
------------------TTATC--GAG---AG-GGG-T-CTCC-GGACTCCGGGGGCTTC---GGCCCCC-------TACTCTT-CACCCTA--TGTTTAAACA-CACACCT-T---TGTTGCTTTGGCGGGCCT-CG-----GGTTTG-------------------ACC-CG-----TACCGGC----------CGT-GGGCTTC--------CATAC-CCCGG-CCG---TCCGTGCCCGCC--AGAGGCCC-AT-----GAACCCTC-G-T-T-T---AT--C----AGTG-TCGT-CCGAG---------T-----A-AA-A---C------CAC-AA-T-----A-G---TAA--AAAACTTTCAACAACGGATC----TCTTGGTTCTGGCATCGATGAAGAACGCAGCGAAATGC-GATAAGTAATGTGAATTGCAGAATTCAGT-GAATCATCGA-AT-CTTTGAACGCACATTGCGCCCCTCGGTATTCC-GGGGGGCATGCCTGTTCGAGCGTCATTGCACCC-CTCAAGCGTA----GCTTGG--TATTGG------GCC-TCCG-----------------CC-CCC-GCGGCGGGCCTGAAAGTCAGTGGC-GGTCCGGTGCGACTTC--AAGCGTAG-T---AAAA-T---------------ACCTCCCGCTTTG-GAAGCTCGCGCCGT--GG---CCGGCC-AG----AACG-C----------CCAAC---T-TTTC--AATGATT-GACCTCG-----------------------------------------------------------------------------------------------------------------------------------------------------------------------------------------------------------------------------------------------------------------------------------------------------------------------------------------------------------------------------------------------------------------------------------------------------------------------------------------------------------------------------------------------------------------------------------
>sl18402_polytropaAGG2
------------------TTATC--GAG---AG-GGG-T-CTCC-GGACTCCGGGGGCTTC---GGCCCCC-------TACTCTT-CACCCTA--TGTTTAAACA-CACACCT-T---TGTTGCTTTGGCGGGCCT-CG-----GGTTTG-------------------ACC-CG-----TACCGGC----------CGT-GGGCTTC--------CATAC-CCCGG-CCG---TCCGTGCCCGCC--AGAGGCCC-AT-----GAACCCTC-G-T-T-T---AT--C----AGTG-TCGT-CCGAG---------T-----A-AA-A---C------CAC-AA-T-----A-G---TAA--AAAACTTTCAACAACGGATC----TCTTGGTTCTGGCATCGATGAAGAACGCAGCGAAATGC-GATAAGTAATGTGAATTGCAGAATTCAGT-GAATCATCGA-AT-CTTTGAACGCACATTGCGCCCCTCGGTATTCC-GGGGGGCATGCCTGTTCGAGCGTCATTGCACCC-CTCAAGCGTA----GCTTGG--TATTGG------GCC-TCCG-----------------CC-CCC-GCGGCGGGCCTGAAAGTCAGTGGC-GGTCCGGTGCGACTTC--AAGCGTAG-T---AAAA-T---------------ACCTCCCGCTTTG-GAAGCTCGCGCCGT--GG---CCGGCC-AG----AACG-C----------CCAAC---T-TTTC--AATGATT-GACCTCG-----------------------------------------------------------------------------------------------------------------------------------------------------------------------------------------------------------------------------------------------------------------------------------------------------------------------------------------------------------------------------------------------------------------------------------------------------------------------------------------------------------------------------------------------------------------------------------
>sl18404b_polytropaAGG2
------------------TTATC--GAG---AG-GGG-T-CTCC-GGACTCCGGGGGCTTC---GGCCCCC-------TACTCTT-CACCCTA--TGTTTAAACA-CACACCT-T---TGTTGCTTTGGCGGGCCT-CG-----GGTTTG-------------------ACC-CG-----TACCGGC----------CGT-GGGCTTC--------CATAC-CCCGG-CCG---TCCGTGCCCGCC--AGAGGCCC-AT-----GAACCCTC-G-T-T-T---AT--C----AGTG-TCGT-CCGAG---------T-----A-AA-A---C------CAC-AA-T-----A-G---TAA--AAAACTTTCAACAACGGATC----TCTTGGTTCTGGCATCGATGAAGAACGCAGCGAAATGC-GATAAGTAATGTGAATTGCAGAATTCAGT-GAATCATCGA-AT-CTTTGAACGCACATTGCGCCCCTCGGTATTCC-GGGGGGCATGCCTGTTCGAGCGTCATTGCACCC-CTCAAGCGTA----GCTTGG--TATTGG------GCC-TCCG-----------------CC-CCC-GCGGCGGGCCTGAAAGTCAGTGGC-GGTCCGGTGCGACTTC--AAGCGTAG-T---AAAA-T---------------ACCTCCCGCTTTG-GAAGCTCGCGCCGT--GG---CCGGCC-AG----AACG-C----------CCAAC---T-TTTC--AATGATT-GACCTCG-----------------------------------------------------------------------------------------------------------------------------------------------------------------------------------------------------------------------------------------------------------------------------------------------------------------------------------------------------------------------------------------------------------------------------------------------------------------------------------------------------------------------------------------------------------------------------------
>sl21322_lecanora_polytropa
------------------TTATC--GAG---AG-GGG-T-CTCC-GGACTCCGGGGGCTTC---GGCCCCC-------TACTCTT-CACCCTA--TGTTTAAACA-CACACCT-T---TGTTGCTTTGGCGGGCCT-CG-----GGTTTG-------------------ACC-CG-----TACCGGC----------CGT-GGGCTTC--------CATAC-CCCGG-CCG---TCCGTGCCCGCC--AGAGGCCC-AT-----GAACCCTT-G-T-T-T---AT--C----AGTG-TCGT-CCGAG---------T-----A-AA-A---C------CAC-AA-T-----A-G---TAA--AAAACTTTCAACAACGGATC----TCTTGGTTCTGGCATCGATGAAGAACGCAGCGAAATGC-GATAAGTAATGTGAATTGCAGAATTCAGT-GAATCATCGA-AT-CTTTGAACGCACATTGCGCCCCTCGGTATTCC-GGGGGGCATGCCTGTTCGAGCGTCATTGCACCC-CTCAAGCGTA----GCTTGG--TATTGG------GCC-TCCG-----------------CC-CCC-GCGGCGGGCCTGAAAGTCAGTGGC-GGTCCGGTGCGACTTC--AAGCGTAG-T---AAAA-T---------------ACCTCCCGCTTTG-GAAGCTCGCGCCGT--GG---CCGGCC-AG----AACG-C----------CCAAC---T-TTTC--AATGATT-GACCTCG-----------------------------------------------------------------------------------------------------------------------------------------------------------------------------------------------------------------------------------------------------------------------------------------------------------------------------------------------------------------------------------------------------------------------------------------------------------------------------------------------------------------------------------------------------------------------------------
>sl21295_lecanora_polytropaAGG
------------------TTATC--GAG---AG-GGG-T-CTCC-GGACTCCGGGGGCTTC---GGCCCCC-------TACTCTT-CACCCTA--TGTTT----A-CACACCT-T---TGTTGCTTTGGCGGGCCT-CG-----GGTTTG-------------------ACC-CG-----TACCGGC----------CGT-GGGCTTC--------CATAC-CCCGG-CCG---TCCGTGCCCGTC--AGAGGCCC-AT-----GAACCCTC-G-T-T-T---AT--C----AGTG-TCGT-CCGAG---------T-----A-AA-A---C------CAC-AA-T-----A-G---TAA--AAAACTTTCAACAACGGATC----TCTTGGTTCTGGCATCGATGAAGAACGCAGCGAAATGC-GATAAGTAATGTGAATTGCAGAATTCAGT-GAATCATCGA-AT-CTTTGAACGCACATTGCGCCCCTCGGTATTCC-GGGGGGCATGCCTGTTCGAGCGTCATTGCACCC-CTCAAGCGTA----GCTTGG--TATTGG------GCC-TCCG-----------------CC-CCC-GCGGCGGGCCTGAAAGTCAGTGGC-GGTCCGGTGCGACTTC--AAGCGTAG-T---AAAA-T---------------ACCTCCCGCTTTG-GAAGCTCGCGCCGT--GG---CCGGCC-AG----AACG-C----------CCAAC---T-TTTC--AATGATT-GACCTCG-----------------------------------------------------------------------------------------------------------------------------------------------------------------------------------------------------------------------------------------------------------------------------------------------------------------------------------------------------------------------------------------------------------------------------------------------------------------------------------------------------------------------------------------------------------------------------------
>sl18346dGENOME
------------------TTATC--GAG---AG-GGG-T-CTCC-GGACTCCGGGGGCTTC---GGCCCCC-------TACTCTT-CACCCTA--TGTTT----A-CACACCT-T---TGTTGCTTTGGCGGGCCT-CG-----GGTTTG-------------------ACC-CG-----TACCGGC----------CGT-GGGCTTC--------CATAC-CCCGG-CCG---TCCGTGCCCGTC--AGAGGCCC-AT-----GAACCCTC-G-T-T-T---AT--C----AGTG-TCGT-CCGAG---------T-----A-AA-A---C------CAC-AA-T-----A-G---TAA--AAAACTTTCAACAACGGATC----TCTTGGTTCTGGCATCGATGAAGAACGCAGCGAAATGC-GATAAGTAATGTGAATTGCAGAATTCAGT-GAATCATCGA-AT-CTTTGAACGCACATTGCGCCCCTCGGTATTCC-GGGGGGCATGCCTGTTCGAGCGTCATTGCACCC-CTCAAGCGTA----GCTTGG--TATTGG------GCC-TCCG-----------------CC-CCC-GCGGCGGGCCTGAAAGTCAGTGGC-GGTCCGGTGCGACTTC--AAGCGTAG-T---AAAA-T---------------ACCTCCCGCTTTG-GAAGCTCGCGCCGT--GG---CCGGCC-AG----AACG-C----------CCAAC---T-TTTC--AATGATT-GACCTCG-----------------------------------------------------------------------------------------------------------------------------------------------------------------------------------------------------------------------------------------------------------------------------------------------------------------------------------------------------------------------------------------------------------------------------------------------------------------------------------------------------------------------------------------------------------------------------------
>sl20114_polytropa5
------------------TTATC--GAG---AG-GGG-T-CTCC-GGACTCCGGGGGCTTC---GGCCCCC-------TACTCTT-CACCCTA--TGTTT----A-CACACCT-T---TGTTGCTTTGGCGGGCCT-CG-----GGTTTG-------------------ACC-CG-----TACCGGC----------CGT-GGGCTTC--------CATAC-CCCGG-CCG---TCCGTGCCCGTC--AGAGGCCC-AT-----GAACCCTC-G-T-T-T---AT--C----AGTG-TCGT-CCGAG---------T-----A-AA-A---C------CAC-AA-T-----A-G---TAA--AAAACTTTCAACAACGGATC----TCTTGGTTCTGGCATCGATGAAGAACGCAGCGAAATGC-GATAAGTAATGTGAATTGCAGAATTCAGT-GAATCATCGA-AT-CTTTGAACGCACATTGCGCCCCTCGGTATTCC-GGGGGGCATGCCTGTTCGAGCGTCATTGCACCC-CTCAAGCGTA----GCTTGG--TATTGG------GCC-TCCG-----------------CC-CCC-GCGGCGGGCCTGAAAGTCAGTGGC-GGTCCGGTGCGACTTC--AAGCGTAG-T---AAAA-T---------------ACCTCCCGCTTTG-GAAGCTCGCGCCGT--GG---CCGGCC-AG----AACG-C----------CCAAC---T-TTTC--AATGATT-GACCTCG-----------------------------------------------------------------------------------------------------------------------------------------------------------------------------------------------------------------------------------------------------------------------------------------------------------------------------------------------------------------------------------------------------------------------------------------------------------------------------------------------------------------------------------------------------------------------------------
>sl18346d_polytropaAGG2
------------------TTATC--GAG---AG-GGG-T-CTCC-GGACTCCGGGGGCTTC---GGCCCCC-------TACTCTT-CACCCTA--TGTTT----A-CACACCT-T---TGTTGCTTTGGCGGGCCT-CG-----GGTTTG-------------------ACC-CG-----TACCGGC----------CGT-GGGCTTC--------CATAC-CCCGG-CCG---TCCGTGCCCGTC--AGAGGCCC-AT-----GAACCCTC-G-T-T-T---AT--C----AGTG-TCGT-CCGAG---------T-----A-AA-A---C------CAC-AA-T-----A-G---TAA--AAAACTTTCAACAACGGATC----TCTTGGTTCTGGCATCGATGAAGAACGCAGCGAAATGC-GATAAGTAATGTGAATTGCAGAATTCAGT-GAATCATCGA-AT-CTTTGAACGCACATTGCGCCCCTCGGTATTCC-GGGGGGCATGCCTGTTCGAGCGTCATTGCACCC-CTCAAGCGTA----GCTTGG--TATTGG------GCC-TCCG-----------------CC-CCC-GCGGCGGGCCTGAAAGTCAGTGGC-GGTCCGGTGCGACTTC--AAGCGTAG-T---AAAA-T---------------ACCTCCCGCTTTG-GAAGCTCGCGCCGT--GG---CCGGCC-AG----AACG-C----------CCAAC---T-TTTC--AATGATT-GACCTCG-----------------------------------------------------------------------------------------------------------------------------------------------------------------------------------------------------------------------------------------------------------------------------------------------------------------------------------------------------------------------------------------------------------------------------------------------------------------------------------------------------------------------------------------------------------------------------------
>sl21321_lecanora_polytropa
------------------TTATC--GAG---AG-GGG-T-CTCC-GGACTCCGGGGGCTTC---GGCCCCC-------TACTCTT-CACCCTA--TGTTT----A-CACACCT-T---TGTTGCTTTGGCGGGCCT-CG-----GGTTTG-------------------ACC-CG-----TACCGGC----------CGT-GGGCTTC--------CATAC-CCCGG-CCG---TCCGTGCCCGTC--AGAGGCCC-AT-----GAACCCTT-G-T-T-T---AT--C----AGTG-TCGT-CCGAG---------T-----A-AA-A---C------CAC-AA-T-----A-G---TAA--AAAACTTTCAACAACGGATC----TCTTGGTTCTGGCATCGATGAAGAACGCAGCGAAATGC-GATAAGTAATGTGAATTGCAGAATTCAGT-GAATCATCGA-AT-CTTTGAACGCACATTGCGCCCCTCGGTATTCC-GGGGGGCATGCCTGTTCGAGCGTCATTGCACCC-CTCAAGCGTA----GCTTGG--TATTGG------GCC-TCCG-----------------CC-CCC-GCGGCGGGCCTGAAAGTCAGTGGC-GGTCCGGTGCGACTTC--AAGCGTAG-T---AAAA-T---------------ACCTCCCGCTTTG-GAAGCTCGCGCCGT--GG---CCGGCC-AG----AACG-C----------CCAAC---T-TTTC--AATGATT-GACCTCG-----------------------------------------------------------------------------------------------------------------------------------------------------------------------------------------------------------------------------------------------------------------------------------------------------------------------------------------------------------------------------------------------------------------------------------------------------------------------------------------------------------------------------------------------------------------------------------
>sl18259bGENOME
------------------TTATC--GAG---AG-GGG-T-CTCC-GGACTCCGGGGGCTTC---GGCCCCC-------TACTCTT-CACCCTA--TGTTT----A-CATACCT-T---TGTTGCTTTGGCGGGCCT-CG-----GGTCCG-------------------ACC-CG-----TACCGGC----------CGT-GGGCTTC--------CATAC-CCCGG-CCG---TCCGTGCCCGTC--AGAGGCCC-AT-----GAACCCTC-G-T-T-T---AT--C----AGTG-TCGT-CCGAG---------T-----A-AA-A---C------CAC-AA-T-----A-G---TAA--AAAACTTTCAACAACGGATC----TCTTGGTTCTGGCATCGATGAAGAACGCAGCGAAATGC-GATAAGTAATGTGAATTGCAGAATTCAGT-GAATCATCGA-AT-CTTTGAACGCACATTGCGCCCCTCGGTATTCC-GGGGGGCATGCCTGTTCGAGCGTCATTGCACCC-CTCAAGCGTA----GCTTGG--TATTGG------GCC-TCCG-----------------CC-CCC-GCGGCGGGCCTGAAAGTCAGTGGC-GGTCCGGTGCGACTTC--AAGCGTAG-T---AAAA-T---------------ACCTCCCGCTTTG-GAAGCTCGCGCCGT--GG---CCGGCC-AG----AACG-C----------CCAAC---T-TTTC--AATGATT-GACCTCG-----------------------------------------------------------------------------------------------------------------------------------------------------------------------------------------------------------------------------------------------------------------------------------------------------------------------------------------------------------------------------------------------------------------------------------------------------------------------------------------------------------------------------------------------------------------------------------
>sl18259b_polytropaAGG2
------------------TTATC--GAG---AG-GGG-T-CTCC-GGACTCCGGGGGCTTC---GGCCCCC-------GACTCTT-CACCCTA--TGTTT----A-CACACCT-T---TGTTGCTTTGGCGGGCCT-CG-----GGTTCG-------------------ACC-CG-----TACCGGT----------CGC-GGGCTTC--------CATAC-CCCGG-TCG---TCCGTGCCCGTC--AGAGGCCC-AT-----GAACCCTC-G-T-T-T---AT--C----AGTG-TCGT-CCGAG---------T-----A-AA-A---C------CAC-AA-T-----A-G---TAA--AAAACTTTCAACAACGGATC----TCTTGGTTCTGGCATCGATGAAGAACGCAGCGAAATGC-GATAAGTAATGTGAATTGCAGAATTCAGT-GAATCATCGA-AT-CTTTGAACGCACATTGCGCCCCTCGGTATTCC-GGGGGGCATGCCTGTTCGAGCGTCATTGCACCC-CTCAAGCGTA----GCTTGG--TATTGG------GCC-TCCG-----------------CC-CCC-GCGGCGGGCCTGAAAGTCAGTGGC-GGTCCGGTGCGACTTC--AAGCGTAG-T---AAAA-T---------------ACCTCCCGCTTTG-GAAGCTCGCGCCGT--GG---CCGGCC-AG----AACG-C----------CCAAC---T-TTTC--AATGATT-GACCTCG-----------------------------------------------------------------------------------------------------------------------------------------------------------------------------------------------------------------------------------------------------------------------------------------------------------------------------------------------------------------------------------------------------------------------------------------------------------------------------------------------------------------------------------------------------------------------------------
>sl18356poly_polytropaAGG2
------------------TTATC--GAG---AG-GGG-T-CTCC-GGACTCCGGGGGCTTC---GGCCCCC-------TACTCTT-CACCCTA--TGTTT----A-CACACCT-T---TGTTGCTTTGGCGGGCCT-CG-----GGTTTG-------------------ACC-CG-----TACCGGC----------CGT-GGGCTTC--------CATAC-CCCGG-CCG---TCCGTGCCCGTCAGAGAGGCCC-AT-----GAACCCTC-G-T-T-T---AT--C----AGTG-TCGT-CCCAG---------T-----A-AA-A---C------CAC-AA-T-----A-G---TAA--AAAACTTTCAACAACGGATC----TCTTGGTTCTGGCATCGATGAAGAACGCAGCGAAATGC-GATAAGTAATGTGAATTGCAGAATTCAGT-GAATCATCGA-AT-CTTTGAACGCACATTGCGCCCCTCGGTATTCC-GGGGGGCATGCCTGTTCGAGCGTCATTGCACCC-CTCAAGCGTA----GCTTGG--TATTGG------GCC-TCCG-----------------CC-CCC-GCGGCGGGCCTGAAAGTCAGTGGC-GGTCCGGTGCGACTTC--AAGCGTAG-T---AAAA-T---------------ACCTCCCGCTTTG-GAAGCTCGCGCCGT--GG---CCGGCC-AG----AACG-C----------CCAAC---T-TTTC--AATGATT-GACCTCG-----------------------------------------------------------------------------------------------------------------------------------------------------------------------------------------------------------------------------------------------------------------------------------------------------------------------------------------------------------------------------------------------------------------------------------------------------------------------------------------------------------------------------------------------------------------------------------
>sl18358a_polytropaAGG2
------------------TTATC--GAG---AG-GGG-T-CTCC-GGACTCCGGGGGCTTC---GGCCCCC-------TACTCTT-CACCCTA--TGTTT----A-CACACCT-T---TGTTGCTTTGGCGGGCCT-CG-----GGTTTG-------------------ACC-CG-----TACCGGC----------CGT-GGGCTTC--------CATAC-CCCGG-CCG---TCCGTGCCCGTCAGAGAGGCCC-AT-----GAACCCTC-G-T-T-T---AT--C----AGTG-TCGT-CCCAG---------T-----A-AA-A---C------CAC-AA-T-----A-G---TAA--AAAACTTTCAACAACGGATC----TCTTGGTTCTGGCATCGATGAAGAACGCAGCGAAATGC-GATAAGTAATGTGAATTGCAGAATTCAGT-GAATCATCGA-AT-CTTTGAACGCACATTGCGCCCCTCGGTATTCC-GGGGGGCATGCCTGTTCGAGCGTCATTGCACCC-CTCAAGCGTA----GCTTGG--TATTGG------GCC-TCCG-----------------CC-CCC-GCGGCGGGCCTGAAAGTCAGTGGC-GGTCCGGTGCGACTTC--AAGCGTAG-T---AAAA-T---------------ACCTCCCGCTTTG-GAAGCTCGCGCCGT--GG---CCGGCC-AG----AACG-C----------CCAAC---T-TTTC--AATGATT-GACCTCG-----------------------------------------------------------------------------------------------------------------------------------------------------------------------------------------------------------------------------------------------------------------------------------------------------------------------------------------------------------------------------------------------------------------------------------------------------------------------------------------------------------------------------------------------------------------------------------
>sl18358GENOME
------------------TTATC--GAG---AG-GGG-T-CTCC-GGACTCCGGGGGCTTC---GGCCCCC-------TACTCTT-CACCCTA--TGTTT----A-CACACCT-T---TGTTGCTTTGGCGGGCCT-CG-----GGTTTG-------------------ACC-CG-----TACCGGC----------CGT-GGGCTTC--------CATAC-CCCGG-CCG---TCCGTGCCCGTCAGAGAGGCCC-AT-----GAACCCTC-G-T-T-T---AT--C----AGTG-TCGT-CCCAG---------T-----A-AA-A---C------CAC-AA-T-----A-G---TAA--AAAACTTTCAACAACGGATC----TCTTGGTTCTGGCATCGATGAAGAACGCAGCGAAATGC-GATAAGTAATGTGAATTGCAGAATTCAGT-GAATCATCGA-AT-CTTTGAACGCACATTGCGCCCCTCGGTATTCC-GGGGGGCATGCCTGTTCGAGCGTCATTGCACCC-CTCAAGCGTA----GCTTGG--TATTGG------GCC-TCCG-----------------CC-CCC-GCGGCGGGCCTGAAAGTCAGTGGC-GGTCCGGTGCGACTTC--AAGCGTAG-T---AAAA-T---------------ACCTCCCGCTTTG-GAAGCTCGCGCCGT--GG---CCGGCC-AG----AACG-C----------CCAAC---T-TTTC--AATGATT-GACCTCG-----------------------------------------------------------------------------------------------------------------------------------------------------------------------------------------------------------------------------------------------------------------------------------------------------------------------------------------------------------------------------------------------------------------------------------------------------------------------------------------------------------------------------------------------------------------------------------
>204_20_67090
------------------TTATC--GAG---AG-GGG-T-CTTC-GGACTCCGGGGGCTTC---AGCCCCC-------TACTCTT-CACCCTA--TGTTT----A-CACACCT-T---TGTTGCTTTGGCGGGCCT-CG-----GGTTCG-------------------CCC-CG-----TACCGGC----------CGT-GGGCTTC--------CATAC-CCCGG-CCC---TCCGTGCCCGTC--AGAGGCCC-AT-----GAACCCTC-G-T-T-T---AT--C----AGTG-TCGT-CCGAG---------T-----C-AA-A---C------CAC-AA-T-----A-G---T-A--AAAACTTTCAACAACGGATC----TCTTGGTTCTGGCATCGATGAAGAACGCAGCGAAATGC-GATAAGTAATGTGAATTGCAGAATTCAGT-GAATCATCGA-AT-CTTTGAACGCACATTGCGCCCCTCGGTATTCC-GGGGGGCATGCCTGTTCGAGCGTCATTGCACCC-CTCAAGCGTA----GCTTGG--TATTGG------GCC-TTCG-----------------CC-CCC-GCGGCGGGCCCGAAAGTCAGTGGC-GGTCCGGTGCGACTTC--AAGCGTAG-T---AAAA-T---------------ACCTCCCGCTTTG-GAAGCTCGCGCCTT--GG---CCGGCC-AG----AACG-C----------CCAAC---T-TTTC--AATGATT-GACCTCG-----------------------------------------------------------------------------------------------------------------------------------------------------------------------------------------------------------------------------------------------------------------------------------------------------------------------------------------------------------------------------------------------------------------------------------------------------------------------------------------------------------------------------------------------------------------------------------
>71_20_67247
------------------TTATC--GAG---AG-GGG-T-CTTC-GGACTCCGGGGGCTTC---AGCCCCC-------TACTCTT-CACCCTA--TGTTT----A-CACACCT-T---TGTTGCTTTGGCGGGCCT-CG-----GGTTCG-------------------CCC-CG-----TACCGGC----------CGT-GGGCTTC--------CATAC-CCCGG-CCC---TCCGTGCCCGTC--AGAGGCCC-AT-----GAACCCTC-G-T-T-T---AT--C----AGTG-TCGT-CCGAG---------T-----C-AA-A---C------CAC-AA-T-----A-G---T-A--AAAACTTTCAACAACGGATC----TCTTGGTTCTGGCATCGATGAAGAACGCAGCGAAATGC-GATAAGTAATGTGAATTGCAGAATTCAGT-GAATCATCGA-AT-CTTTGAACGCACATTGCGCCCCTCGGTATTCC-GGGGGGCATGCCTGTTCGAGCGTCATTGCACCC-CTCAAGCGTA----GCTTGG--TATTGG------GCC-TTCG-----------------CC-CCC-GCGGCGGGCCCGAAAGTCAGTGGC-GGTCCGGTGCGACTTC--AAGCGTAG-T---AAAA-T---------------ACCTCCCGCTTTG-GAAGCTCGCGCCTT--GG---CCGGCC-AG----AACG-C----------CCAAC---T-TTTC--AATGATT-GACCTCG-----------------------------------------------------------------------------------------------------------------------------------------------------------------------------------------------------------------------------------------------------------------------------------------------------------------------------------------------------------------------------------------------------------------------------------------------------------------------------------------------------------------------------------------------------------------------------------
>sl20098GENOME
------------------TTATC--GAG---AG-GGG-T-CTTC-GGACTCCGGGGGCTTC---AGCCCCC-------TACTCTT-CACCCTA--TGTTT----A-CACACCT-T---TGTTGCTTTGGCGGGCCT-CG-----GGTTCG-------------------CCC-CG-----TACCGGC----------CGT-GGGCTTC--------CATAC-CCCGG-CCC---TCCGTGCCCGTC--AGAGGCCC-AT-----GAACCCTC-G-T-T-TATCAT--C----AGTG-TCGT-CCGAG---------T-----C-AA-A---C------CAC-AA-T-----A-G---T-A--AAAACTTTCAACAACGGATC----TCTTGGTTCTGGCATCGATGAAGAACGCAGCGAAATGC-GATAAGTAATGTGAATTGCAGAATTCAGT-GAATCATCGA-AT-CTTTGAACGCACATTGCGCCCCTCGGTATTCC-GGGGGGCATGCCTGTTCGAGCGTCATTGCACCC-CTCAAGCGTA----GCTTGG--TATTGG------GCC-TTCG-----------------CC-CCC-GCGGCGGGCCCGAAAGTCAGTGGC-GGTCCGGTGCGACTTC--AAGCGTAG-T---AAAA-T---------------ACCTCCCGCTTTG-GAAGCTCGCGCCTT--GG---CCGGCC-AG----AACG-C----------CCAAC---T-TTTC--AATGATT-GACCTCG-----------------------------------------------------------------------------------------------------------------------------------------------------------------------------------------------------------------------------------------------------------------------------------------------------------------------------------------------------------------------------------------------------------------------------------------------------------------------------------------------------------------------------------------------------------------------------------
>Rhizoplaca_aspidophora_DQ534484
------------------TTATC--GAG---AG-GGG-T-CCCC-GGACTCCGGGGGCTTC---GGCCCCC-------TACTCTT-CACCCTA--TGTCT----A-CACACCT-T---TGTTGCTTTGGCGGGCCT-CG-----GGTTCG-------------------CCC-CG-----TACCGGC----------CGT-GGGCCTC--------CATAC-CCCGG-CCG---TCCGTGCCCGTC--AGAGGCCC-AT-----GAACCCTC-G-T-T-T---AT--C----AGTG-TCGT-CCGAG---------T-----C-CA-A---C------CAT-AA-T-----A-G---T-A--AAAACTTTCAACAACGGATC----TCTTGGTTCTGGCATCGATGAAGAACGCAGCGAAATGC-GATAAGTAATGTGAATTGCAGAATTCAGT-GAATCATCGA-AT-CTTTGAACGCACATTGCGCCCCTCGGTATTCC-GGGGGGCATGCCTGTTCGAGCGTCATTACACCC-CTCAAGCGTA----GCTTGG--TATTGG------GCC-TTCG-----------------CT-CCC-GCGGCGGGCCCGAAAGTCAGTGGC-GGTCCGGGGCGACTTC--AAGCGTAG-T---AAAA-C---------------ACCTCCCGCTTTG-GAAGCTCGCGCCGT--GG---TCGGCC-AG----AACG-C----------CCAAC---T-TTTC--AATGATT-GACCTCG-----------------------------------------------------------------------------------------------------------------------------------------------------------------------------------------------------------------------------------------------------------------------------------------------------------------------------------------------------------------------------------------------------------------------------------------------------------------------------------------------------------------------------------------------------------------------------------
>Rhizoplaca_sp_JX036118
------------------TTATC--GAG---AG-GGG-T-CCCC-GGACTCCGGGGGCTTC---GGCCCCC-------TACTCTT-CACCCTA--TGTCT----A-CACACCT-T---TGTTGCTTTGGCGGGCCT-CG-----GGTTCG-------------------CCC-CG-----TACCGGC----------CGT-GGGCTTC--------CATAC-CCCGG-CCG---TCCGTGCCCGTC--AGAGGCCC-AT-----GAACCCTC-G-T-T-T---AT--C----AGTG-TCGT-CCGAG---------T-----C-CA-A---C------CAT-AA-T-----A-G---T-A--AAAACTTTCAACAACGGATC----TCTTGGTTCTGGCATCGATGAAGAACGCAGCGAAATGC-GATAAGTAATGTGAATTGCAGAATTCAGT-GAATCATCGA-AT-CTTTGAACGCACATTGCGCCCCTCGGTATTCC-GGGGGGCATGCCTGTTCGAGCGTCATTGCACCC-CTCAAGCGTA----GCTTGG--TATTGG------GCC-TTCG-----------------CC-CCC-GCGGCGGGCCCGAAAGTCAGTGGC-GGTCCGGCGCGACTTC--AAGCGTAG-T---AAAA-T---------------ACCTCCCGCTTTG-GAAGCTCGCGCCGT--GG---TCGGCC-AG----AACG-C----------CCAAC---T-TTTC--AATGATT-GACCTCG-----------------------------------------------------------------------------------------------------------------------------------------------------------------------------------------------------------------------------------------------------------------------------------------------------------------------------------------------------------------------------------------------------------------------------------------------------------------------------------------------------------------------------------------------------------------------------------
>L_fuscobrunnea_GU170840
------------------TTATC--GAG---AG-GGG-T-CCCC-GGACTCCGGGGGCTTC---GGCCCCC-------TACTCTT-CACCCTA--TGTCT----A-CACACCT-T---TGTTGCTTTGGCGGGCCT-CG-----GGTTCG-------------------CCC-CG-----TACCGGC----------CGT-GGGCTTC--------CATAC-CCCGG-CTG---TCCGTGCCCGTC--AGAGGCCC-AT-----GAACCCTC-G-T-T-T---AT--C----AGTG-TCGT-CCGAG---------T-----C-CA-A---C------CAT-AA-T-----A-G---T-A--AAAACTTTCAACAACGGATC----TCTTGGTTCTGGCATCGATGAAGAACGCAGCGAAATGC-GATAAGTAATGTGAATTGCAGAATTCAGT-GAATCATCGA-AT-CTTTGAACGCACATTGCGCCCCTCGGTATTCC-GGGGGGCATGCCTGTTCGAGCGTCATTGCACCC-CTCAAGCGTA----GCTTGG--TATTGG------GCC-TTCG-----------------CC-CCC-GCGGCGGGCCCGAAAGTCAGTGGC-GGTCCGGCGCGACTTC--AAGCGTAG-T---AAAA-T---------------ACCTCCCGCTTTG-GAAGCTCGCGCCGT--GG---TCGGCC-AG----AACG-C----------CCAAC---T-TTTC--AATGATT-GACCTCG-----------------------------------------------------------------------------------------------------------------------------------------------------------------------------------------------------------------------------------------------------------------------------------------------------------------------------------------------------------------------------------------------------------------------------------------------------------------------------------------------------------------------------------------------------------------------------------
>L_fuscobrunnea_GU170839
------------------TTATC--GAG---AG-GGG-T-CCCC-GGACTCCGGGGGCTTC---GGCCCCC-------TACTCTT-CACCCTA--TGTCT----A-CACACCT-T---TGTTGCTTTGGCGGGCCT-CG-----GGTTCG-------------------CCC-CG-----TACCGGC----------CGT-GGGCTTC--------CATAC-CCCGG-CTG---TCCGTGCCCGTC--AGAGGCCC-AT-----GAACCCTC-G-T-T-T---AT--C----AGTG-TCGT-CCGAG---------T-----C-CA-A---C------CAT-AA-T-----A-G---T-A--AAAACTTTCAACAACGGATC----TCTTGGTTCTGGCATCGATGAAGAACGCAGCGAAATGC-GATAAGTAATGTGAATTGCAGAATTCAGT-GAATCATCGA-AT-CTTTGAACGCACATTGCGCCCCTCGGTATTCC-GGGGGGCATGCCTGTTCGAGCGTCATTGCACCC-CTCAAGCGTA----GCTTGG--TATTGG------GCC-TTCG-----------------CC-CCC-GCGGCGGGCCCGAAAGTCAGTGGC-GGTCCGGCGCGACTTC--AAGCGTAG-T---AAAA-T---------------ACCTCCCGCTTTG-GAAGCTCGCGCCGT--GG---TCGGCC-AG----AACG-C----------CCAAC---T-TTTC--AATGATT-GACCTCG-----------------------------------------------------------------------------------------------------------------------------------------------------------------------------------------------------------------------------------------------------------------------------------------------------------------------------------------------------------------------------------------------------------------------------------------------------------------------------------------------------------------------------------------------------------------------------------
>L_fuscobrunnea_MK970661
------------------TTATC--GAG---AG-GGG-T-CCCC-GGACTCCGGGGGCTTC---GGCCCCC-------TACTCTT-CACCCTA--TGTCT----A-CACACCT-T---TGTTGCTTTGGCGGGCCT-CG-----GGTTCG-------------------CCC-CG-----TACCGGC----------CGT-GGGCTTC--------CATAC-CCCGG-CCG---TCCGTGCCCGTC--AGAGGCCC-AT-----GAACCCTC-G-T-T-T---AT--C----AGTG-TCGT-CCGAG---------T-----C-CA-A---C------CAT-AA-T-----A-G---T-A--AAAACTTTCAACAACGGATC----TCTTGGTTCTGGCATCGATGAAGAACGCAGCGAAATGC-GATAAGTAATGTGAATTGCAGAATTCAGT-GAATCATCGA-AT-CTTTGAACGCACATTGCGCCCCTCGGTATTCC-GGGGGGCATGCCTGTTCGAGCGTCATTGCACCC-CTCAAGCGTA----GCTTGG--TATTGG------GCC-TTCG-----------------CC-CCC-GCGGCGGGCCCGAAAGTCAGTGGC-GGTCCGGCGCGACTTC--AAGCGTAG-T---AAAA-T---------------ACCTCCCGCTTTG-GAAGCTCGCGCCGT--GG---TCGGCC-AG----AACG-C----------CCAAC---T-TTTC--AATGATT-GA----------------------------------------------------------------------------------------------------------------------------------------------------------------------------------------------------------------------------------------------------------------------------------------------------------------------------------------------------------------------------------------------------------------------------------------------------------------------------------------------------------------------------------------------------------------------------------------
>L_fuscobrunnea_MK970660
------------------TTATC--GAG---AG-GGG-T-CCCC-GGACTCCGGGGGCTTC---GGCCCCC-------TACTCTT-CACCCTA--TGTCT----A-CACACCT-T---TGTTGCTTTGGCGGGCCT-CG-----GGTTCG-------------------CCC-CG-----TACCGGT----------CGT-GGGCTTC--------CATAC-CCCGG-CCG---TCCGTGCCCGTC--AGAGGCCC-AT-----GAACCCTC-G-T-T-T---AT--C----AGTG-TCGT-CCGAG---------T-----C-CA-A---C------CAT-AA-T-----A-G---T-A--AAAACTTTCAACAACGGATC----TCTTGGTTCTGGCATCGATGAAGAACGCAGCGAAATGC-GATAAGTAATGTGAATTGCAGAATTCAGT-GAATCATCGA-AT-CTTTGAACGCACATTGCGCCCCTCGGTATTCC-GGGGGGCATGCCTGTTCGAGCGTCATTGCACCC-CTCAAGCGTA----GCTTGG--TATTGG------GCC-TTCG-----------------CC-CCC-GCGGCGGGCCCGAAAGTCAGTGGC-GGTCCGGCGCGACTTC--AAGCGTAG-T---AAAA-T---------------ACCTCCCGCTTTG-GAAGCTCGCGCCGT--GG---TCGGCC-AG----AACG-C----------CCAAC---T-TTTC--AATGATT-GA----------------------------------------------------------------------------------------------------------------------------------------------------------------------------------------------------------------------------------------------------------------------------------------------------------------------------------------------------------------------------------------------------------------------------------------------------------------------------------------------------------------------------------------------------------------------------------------
>L_polytropa_HQ650643
------------------TTATC--GAG---AG-GGG-T-CCCC-GGACTCCGGGGGCTTC---GGCCCCC-------TACTCTT-CACCCTA--TGTCT----A-CACACCT-T---TGTTGCTTTGGCGGGCCT-CG-----GGTTCG-------------------CCC-CG-----TACCGGC----------CGT-GGGCTTC--------CATAC-CCCGG-CCG---TCCGTGCCCGTC--AGAGGCCC-AT-----GAACCCTC-G-T-T-T---AT--C----AGTG-TCGT-CCGAG---------T-----C-CA-A---C------CAC-AA-T-----A-G---TAA--AAAACTTTCAACAACGGATC----TCTTGGTTCTGGCATCGATGAAGAACGCAGCGAAATGC-GATAAGTAATGTGAATTGCAGAATTCAGT-GAATCATCGA-AT-CTTTGAACGCACATTGCGCCCCTCGGTATTCC-GGGGGGCATGCCTGTTCGAGCGTCATTGCACCC-CTCAAGCGTA----GCTTGG--TATTGG------GCC-TTCG-----------------CC-CCC-GCGGCGGGCCCGAAAGTCGGTGGC-GGTCCGGCGCGACTTC--AAGCGTAG-T---AAAA-T---------------ACCTCCCGCTTTG-GAAGCTCGCGCCGT--GG---TCGGCC-AG----AACG-C----------CCAAC---T-TTTC--AATGATT-GACCTCG-----------------------------------------------------------------------------------------------------------------------------------------------------------------------------------------------------------------------------------------------------------------------------------------------------------------------------------------------------------------------------------------------------------------------------------------------------------------------------------------------------------------------------------------------------------------------------------
>sl20101GENOME
------------------TTATC--GAG---AG-GGG-T-CCTC-GGACTCCGGGGGCTTC---GGCCCCC-------TACTCTT-CACCCTA--TGTCT----A-CACACCT-T---TGTTGCTTTGGCGGGCCT-CG-----GGTTCG-------------------CCC-CG-----TACCGGC----------CGT-GGGCTTC--------CATAC-CCCGG-CCG---TCCGTGCCCGTC--AGAGGCCC-AT-----GAACCCTC-G-T-T-T---AT--C----AGTG-TCGT-CCGAG---------T-----C-CA-A---C------CAC-AA-T-----A-G---T-A--AAAACTTTCAACAACGGATC----TCTTGGTTCTGGCATCGATGAAGAACGCAGCGAAATGC-GATAAGTAATGTGAATTGCAGAATTCAGT-GAATCATCGA-AT-CTTTGAACGCACATTGCGCCCCTCGGTATTCC-GGGGGGCATGCCTGTTCGAGCGTCATTGCACCC-CTCAAGCGTA----GCTTGG--TATTGG------GCC-TTCG-----------------CC-CCC-GCGGCGGGCCCGAAAGTCAGTGGC-GGTCCGGCGCGACTTC--AAGCGTAG-T--AAAAA-T---------------ACCTCCCGCTTCG-GAAGCTCGCGCCGT--GG---TCGGCC-AG----AACG-C----------CCAAC---T-TTTC--AATGATT-GACCTCG-----------------------------------------------------------------------------------------------------------------------------------------------------------------------------------------------------------------------------------------------------------------------------------------------------------------------------------------------------------------------------------------------------------------------------------------------------------------------------------------------------------------------------------------------------------------------------------
>sl20115GENOME
------------------TTATC--GAG---AG-GGG-T-CCTC-GGACTCCGGGGGCTTC---GGCCCCC-------TACTCTT-CACCCTA--TGTCT----A-CACACCT-T---TGTTGCTTTGGCGGGCCT-CG-----GGTTCG-------------------CCC-CG-----TACCGGC----------CGT-GGGCTTC--------CATAC-CCCGG-CCG---TCCGTGCCCGTC--AGAGGCCC-AT-----GAACCCTC-G-T-T-T---AT--C----AGTG-TCGT-CCGAG---------T-----C-CA-A---C------CAC-AA-T-----A-G---T-A--AAAACTTTCAACAACGGATC----TCTTGGTTCTGGCATCGATGAAGAACGCAGCGAAATGC-GATAAGTAATGTGAATTGCAGAATTCAGT-GAATCATCGA-AT-CTTTGAACGCACATTGCGCCCCTCGGTATTCC-GGGGGGCATGCCTGTTCGAGCGTCATTGCACCC-CTCAAGCGTA----GCTTGG--TATTGG------GCC-TTCG-----------------CC-CCC-GCGGCGGGCCCGAAAGTCAGTGGC-GGTCCGGCGCGACTTC--AAGCGTAG-T--AAAAA-T---------------ACCTCCCGCTTCG-GAAGCTCGCGCCGT--GG---TCGGCC-AG----AACG-C----------CCAAC---T-TTTC--AATGATT-GACCTCG-----------------------------------------------------------------------------------------------------------------------------------------------------------------------------------------------------------------------------------------------------------------------------------------------------------------------------------------------------------------------------------------------------------------------------------------------------------------------------------------------------------------------------------------------------------------------------------
>P238_ZYY_41
------------------TTATT--GAG---AG-GGG-T-CTCC-GGACTCCGGGGGCTTC---GGCCCTC-------TACTCTT-CACCCTA--TGTTT----A-CACACCT-T---TGTTGCTTTGGCGGGCCT-CG-----GGTTCG-------------------CCC-CG-----TAACGGC----------CGC-GGGCTTC--------CATAC-CCCGG-CCG---TCCGTGCCCGTC--GGAGGCCC-AT-----GAACCTTC-G-T-T-T---AT--C----AGTG-TCGT-CCGAG---------T-----A-AA-A---C------CAC-AA-T-----A-G---T-A--AAAACTTTCAACAACGGATC----TCTTGGTTCTGGCATCGATGAAGAACGCAGCGAAATGC-GATAAGTAATGTGAATTGCAGAATTCAGT-GAATCATCGA-AT-CTTTGAACGCACATTGCGCCCCTCGGTATTCC-GGGGGGCATGCCTGTTCGAGCGTCATTGCACCC-CTCAAGCGTA----GCTTGG--TATTGG------GCC-CTCG-----------------CC-CCC-GCGGCGGGTCCGAAAGTCAGTGGC-GGTCCGGTGCGACTTC--AAGCGTAG-T---AAAA-T---------------ACCTCCCGCTTTG-GAAGCTCGCGCCGT--GG---CCGGCC-AG----AACG-C----------CCAAA---T-CTCC--AATGATT-GACCTCG-----------------------------------------------------------------------------------------------------------------------------------------------------------------------------------------------------------------------------------------------------------------------------------------------------------------------------------------------------------------------------------------------------------------------------------------------------------------------------------------------------------------------------------------------------------------------------------
>P238_ZYY41
------------------TTATT--GAG---AG-GGG-T-CTCC-GGACTCCGGGGGCTTC---GGCCCTC-------TACTCTT-CACCCTA--TGTTT----A-CACACCT-T---TGTTGCTTTGGCGGGCCT-CG-----GGTTCG-------------------CCC-CG-----TAACGGC----------CGC-GGGCTTC--------CATAC-CCCGG-CCG---TCCGTGCCCGTC--GGAGGCCC-AT-----GAACCTTC-G-T-T-T---AT--C----AGTG-TCGT-CCGAG---------T-----A-AA-A---C------CAC-AA-T-----A-G---T-A--AAAACTTTCAACAACGGATC----TCTTGGTTCTGGCATCGATGAAGAACGCAGCGAAATGC-GATAAGTAATGTGAATTGCAGAATTCAGT-GAATCATCGA-AT-CTTTGAACGCACATTGCGCCCCTCGGTATTCC-GGGGGGCATGCCTGTTCGAGCGTCATTGCACCC-CTCAAGCGTA----GCTTGG--TATTGG------GCC-CTCG-----------------CC-CCC-GCGGCGGGTCCGAAAGTCAGTGGC-GGTCCGGTGCGACTTC--AAGCGTAG-T---AAAA-T---------------ACCTCCCGCTTTG-GAAGCTCGCGCCGT--GG---CCGGCC-AG----AACG-C----------CCAAA---T-CTCC--AATGATT-GACCTCG-----------------------------------------------------------------------------------------------------------------------------------------------------------------------------------------------------------------------------------------------------------------------------------------------------------------------------------------------------------------------------------------------------------------------------------------------------------------------------------------------------------------------------------------------------------------------------------
>sl18539a_polytropaAGG4
------------------TTATT--GAG---AG-GGG-T-CTCC-GGACTCCGGGGGCTTC---GGCCCCC-------TACTCTT-CACCCTA--TGTTT----A-CACACCT-T---CGTTGCTTTGGCGGGCCT-CG-----GGTTCG-------------------TCT-CG-----TACCGGC----------CGC-GGGCTTC--------CATAC-CCCGG-CCG---TTCGTGCCCGTC--AGAGGCCC-AT-----GAACCTTC-G-T-T-T---AT--C----AGTG-TCGT-CCGAG---------T-----A-AA-A---C------CAC-AA-T-----A-G---T-A--AAAACTTTCAACAACGGATC----TCTTGGTTCTGGCATCGATGAAGAACGCAGCGAAATGC-GATAAGTAATGTGAATTGCAGAATTCAGT-GAATCATCGA-AT-CTTTGAACGCACATTGCGCCCCTCGGTATTCC-GGGGGGCATGCCTGTTCGAGCGTCATTGCACCC-CTCAAGCGTA----GCTTGG--TATTGG------GCC-CTCG-----------------CC-CCC-GTGGCGGGCCCGAAAGTCAGTGGC-GGTCCGGCGCGACTTC--AAGCGTAG-T---AAAA-T---------------ACCTCCCGCTTTG-GAAGCTCGCGCCGT--GG---CCGGCC-AG----AACG-C----------CCAAA---T-CTCC--AACGATT-GACCTCG-----------------------------------------------------------------------------------------------------------------------------------------------------------------------------------------------------------------------------------------------------------------------------------------------------------------------------------------------------------------------------------------------------------------------------------------------------------------------------------------------------------------------------------------------------------------------------------
>sl18539aGENOME
------------------TTATT--GAG---AG-GGG-T-CTCC-GGACTCCGGGGGCTTC---GGCCCCC-------TACTCTT-CACCCTA--TGTTT----A-CACACCT-T---CGTTGCTTTGGCGGGCCT-CG-----GGTTCG-------------------TCT-CG-----TACCGGC----------CGC-GGGCTTC--------CATAC-CCCGG-CCG---TTCGTGCCCGTC--AGAGGCCC-AT-----GAACCTTC-G-T-T-T---AT--C----AGTG-TCGT-CCGAG---------T-----A-AA-A---C------CAC-AA-T-----A-G---T-A--AAAACTTTCAACAACGGATC----TCTTGGTTCTGGCATCGATGAAGAACGCAGCGAAATGC-GATAAGTAATGTGAATTGCAGAATTCAGT-GAATCATCGA-AT-CTTTGAACGCACATTGCGCCCCTCGGTATTCC-GGGGGGCATGCCTGTTCGAGCGTCATTGCACCC-CTCAAGCGTA----GCTTGG--TATTGG------GCC-CTCG-----------------CC-CCC-GTGGCGGGCCCGAAAGTCAGTGGC-GGTCCGGCGCGACTTC--AAGCGTAG-T---AAAA-T---------------ACCTCCCGCTTTG-GAAGCTCGCGCCGT--GG---CCGGCC-AG----AACG-C----------CCAAA---T-CTCC--AACGATT-GACCTCG-----------------------------------------------------------------------------------------------------------------------------------------------------------------------------------------------------------------------------------------------------------------------------------------------------------------------------------------------------------------------------------------------------------------------------------------------------------------------------------------------------------------------------------------------------------------------------------
>sl18598GENOME
------------------TTATT--GAG---AG-GGG-T-CTCC-GGACTCCGGGGGCTTC---GGCCCCC-------TACTCTT-CACCCTA--TGTTT----A-CACACCT-T---CGTTGCTTTGGCGGGCCT-CG-----GGTTCG-------------------TCT-CG-----TACCGGC----------CGC-GGGCTTC--------CATAC-CCCGG-CCG---TTCGTGCCCGTC--AGAGGCCC-AT-----GAACCTTC-G-T-T-T---AT--C----AGTG-TCGT-CCGAG---------T-----A-AA-A---C------CAC-AA-T-----A-G---T-A--AAAACTTTCAACAACGGATC----TCTTGGTTCTGGCATCGATGAAGAACGCAGCGAAATGC-GATAAGTAATGTGAATTGCAGAATTCAGT-GAATCATCGA-AT-CTTTGAACGCACATTGCGCCCCTCGGTATTCC-GGGGGGCATGCCTGTTCGAGCGTCATTGCACCC-CTCAAGCGTA----GCTTGG--TATTGG------GCC-CTCG-----------------CC-CCC-GTGGCGGGCCCGAAAGTCAGTGGC-GGTCCGGTGCGACTTC--AAGCGTAG-T---AAAA-T---------------ACCTCCCGCTTTG-GAAGCTCGCGCCGT--GG---CCGGCC-AG----AACG-C----------CCAAA---T-CTCC--AACGATT-GACCTCG-----------------------------------------------------------------------------------------------------------------------------------------------------------------------------------------------------------------------------------------------------------------------------------------------------------------------------------------------------------------------------------------------------------------------------------------------------------------------------------------------------------------------------------------------------------------------------------
>sl18598poly_polytropaAGG4
------------------TTATT--GAG---AG-GGG-T-CTCC-GGACTCCGGGGGCTTC---GGCCCCC-------TACTCTT-CACCCTA--TGTTT----A-CACACCT-T---CGTTGCTTTGGCGGGCCT-CG-----GGTTCG-------------------TCT-CG-----TACCGGC----------CGC-GGGCTTC--------CATAC-CCCGG-CCG---TTCGTGCCCGTC--AGAGGCCC-AT-----GAACCTTC-G-T-T-T---AT--C----AGTG-TCGT-CCGAG---------T-----A-AA-A---C------CAC-AA-T-----A-G---T-A--AAAACTTTCAACAACGGATC----TCTTGGTTCTGGCATCGATGAAGAACGCAGCGAAATGC-GATAAGTAATGTGAATTGCAGAATTCAGT-GAATCATCGA-AT-CTTTGAACGCACATTGCGCCCCTCGGTATTCC-GGGGGGCATGCCTGTTCGAGCGTCATTGCACCC-CTCAAGCGTA----GCTTGG--TATTGG------GCC-CTCG-----------------CC-CCC-GTGGCGGGCCCGAAAGTCAGTGGC-GGTCCGGTGCGACTTC--AAGCGTAG-T---AAAA-T---------------ACCTCCCGCTTTG-GAAGCTCGCGCCGT--GG---CCGGCC-AG----AACG-C----------CCAAA---T-CTCC--AACGATT-GACCTCG-----------------------------------------------------------------------------------------------------------------------------------------------------------------------------------------------------------------------------------------------------------------------------------------------------------------------------------------------------------------------------------------------------------------------------------------------------------------------------------------------------------------------------------------------------------------------------------
>sl18641fGENOME
------------------TTATT--GAG---AG-GGG-T-CTCC-GGACTCCGGGGGCTTC---GGCCCCC-------TACTCTT-CACCCTA--TGTTT----A-CACACCT-T---CGTTGCTTTGGCGGGCCT-CG-----GGTTCG-------------------TCT-CG-----TACCGGC----------CGC-GGGCTTC--------CATTC-CCCGG-CCG---TTCGTGCCCGTC--AGAGGCCC-AT-----GAACCTTC-G-T-C-T---AT--C----AGTG-TCGT-CCGAG---------T-----A-AA-A---C------CAC-AA-T-----A-G---T-A--AAAACTTTCAACAACGGATC----TCTTGGTTCTGGCATCGATGAAGAACGCAGCGAAATGC-GATAAGTAATGTGAATTGCAGAATTCAGT-GAATCATCGA-AT-CTTTGAACGCACATTGCGCCCCTCGGTATTCC-GGGGGGCATGCCTGTTCGAGCGTCATTGCACCC-CTCAAGCGTA----GCTTGG--TATTGG------GCC-CTCG-----------------CC-CCC-GTGGCGGGCCCGAAAGTCAGTGGC-GGTCCGGTGCGACTTC--AAGCGTAG-T---AAAA-T---------------ACCTCCCGCTTTG-GAAGCTCGCGCCGT--GG---CCGGCC-AG----AACG-C----------CCAAA---T-CTCC--AACGATT-GACCTCG-----------------------------------------------------------------------------------------------------------------------------------------------------------------------------------------------------------------------------------------------------------------------------------------------------------------------------------------------------------------------------------------------------------------------------------------------------------------------------------------------------------------------------------------------------------------------------------
>sl18653GENOME
------------------TTATT--GAG---AG-GGG-T-CTCC-GGACTCCGGGGGCTTC---GGCCCCC-------TACTCTT-CACCCTA--TGTTT----A-CACACCT-T---CGTTGCTTTGGCGGGCCT-CG-----GGTTCG-------------------TCT-CG-----TACCGGC----------CGC-GGGCTTC--------CATTC-CCCGG-CCG---TTCGTGCCCGTC--AGAGGCCC-AT-----GAACCTTC-G-T-C-T---AT--C----AGTG-TCGT-CCGAG---------T-----A-AA-A---C------CAC-AA-T-----A-G---T-A--AAAACTTTCAACAACGGATC----TCTTGGTTCTGGCATCGATGAAGAACGCAGCGAAATGC-GATAAGTAATGTGAATTGCAGAATTCAGT-GAATCATCGA-AT-CTTTGAACGCACATTGCGCCCCTCGGTATTCC-GGGGGGCATGCCTGTTCGAGCGTCATTGCACCC-CTCAAGCGTA----GCTTGG--TATTGG------GCC-CTCG-----------------CC-CCC-GTGGCGGGCCCGAAAGTCAGTGGC-GGTCCGGTGCGACTTC--AAGCGTAG-T---AAAA-T---------------ACCTCCCGCTTTG-GAAGCTCGCGCCGT--GG---CCGGCC-AG----AACG-C----------CCAAA---T-CTCC--AACGATT-GACCTCG-----------------------------------------------------------------------------------------------------------------------------------------------------------------------------------------------------------------------------------------------------------------------------------------------------------------------------------------------------------------------------------------------------------------------------------------------------------------------------------------------------------------------------------------------------------------------------------
>sl18653_polytropa9
------------------TTATT--GAG---AG-GGG-T-CTCC-GGACTCCGGGGGCTTC---GGCCCCC-------TACTCTT-CACCCTA--TGTTT----A-CACACCT-T---CGTTGCTTTGGCGGGCCT-CG-----GGTTCG-------------------TCT-CG-----TACCGGC----------CGC-GGGCTTC--------CATTC-CCCGG-CCG---TTCGTGCCCGTC--AGAGGCCC-AT-----GAACCTTC-G-T-C-T---AT--C----AGTG-TCGT-CCGAG---------T-----A-AA-A---C------CAC-AA-T-----A-G---T-A--AAAACTTTCAACAACGGATC----TCTTGGTTCTGGCATCGATGAAGAACGCAGCGAAATGC-GATAAGTAATGTGAATTGCAGAATTCAGT-GAATCATCGA-AT-CTTTGAACGCACATTGCGCCCCTCGGTATTCC-GGGGGGCATGCCTGTTCGAGCGTCATTGCACCC-CTCAAGCGTA----GCTTGG--TATTGG------GCC-CTCG-----------------CC-CCC-GTGGCGGGCCCGAAAGTCAGTGGC-GGTCCGGTGCGACTTC--AAGCGTAG-T---AAAA-T---------------ACCTCCCGCTTTG-GAAGCTCGCGCCGT--GG---CCGGCC-AG----AACG-C----------CCAAA---T-CTCC--AACGATT-GACCTCG-----------------------------------------------------------------------------------------------------------------------------------------------------------------------------------------------------------------------------------------------------------------------------------------------------------------------------------------------------------------------------------------------------------------------------------------------------------------------------------------------------------------------------------------------------------------------------------
>sl18641f_polytropa9
------------------TTATT--GAG---AG-GGG-T-CTCC-GGACTCCGGGGGCTTC---GGCCCCC-------GACTCTT-CACCCTA--TGTTT----A-CACACCT-T---CGTTGCTTTGGCGGGCCT-CG-----GGTTCG-------------------ACT-CG-----TACCGGC----------CGC-GGGCTTC--------CATTC-CCCGG-CCG---TTCGTGCCCGTC--AGAGGCCC-AT-----GAACCTTC-G-T-C-T---AT--C----AGTG-TCGT-CCGAG---------T-----A-AA-A---C------CAC-AA-T-----A-G---T-A--AAAACTTTCAACAACGGATC----TCTTGGTTCTGGCATCGATGAAGAACGCAGCGAAATGC-GATAAGTAATGTGAATTGCAGAATTCAGT-GAATCATCGA-AT-CTTTGAACGCACATTGCGCCCCTCGGTATTCC-GGGGGGCATGCCTGTTCGAGCGTCATTGCACCC-CTCAAGCGTA----GCTTGG--TATTGG------GCC-CTCG-----------------CC-CCC-GTGGCGGGCCCGAAAGTCAGTGGC-GGTCCGGTGCGACTTC--AAGCGTAG-T---AAAA-T---------------ACCTCCCGCTTTG-GAAGCTCGCGCCGT--GG---CCGGCC-AG----AACG-C----------CCAAA---T-CTCC--AACGATT-GACCTCG-----------------------------------------------------------------------------------------------------------------------------------------------------------------------------------------------------------------------------------------------------------------------------------------------------------------------------------------------------------------------------------------------------------------------------------------------------------------------------------------------------------------------------------------------------------------------------------
>sl18522a_polytropaAGG5
------------------TTATC--GAG---AG-GGG-T-CTCC-GGACTCCAGGGGCTTC---GGCCCCC-------TACTCTT-CACCCTA--TGTCT----A-CACACCT-T---TGTTGCTTTGGCGGGCCT-CG-----GGCTCG-------------------TCC-TG-----TACCGGC----------CGT-GGGCTTC--------TATAC-CCCGG-CCG---TTCGTGCCCGTC--AGAGGCCC-AT-----GAACCTTC-G-T-T-T---AT--C----AGTG-TCGT-CCGAG---------T-----A-AA-A---C------CAC-AA-T-----A-G---T-A--AAAACTTTCAACAACGGATC----TCTTGGTTCTGGCATCGATGAAGAACGCAGCGAAATGC-GATAAGTAATGTGAATTGCAGAATTCAGT-GAATCATCGA-AT-CTTTGAACGCACATTGCGCCCCTCGGTATTCC-GGGGGGCATGCCTGTTCGAGCGTCATTGCACCC-CTCAAGCGTA----GCTTGG--TATTGG------GCC-TTCG-----------------CC-CCC-GCGGCGCACCCGAAAGTCAGTGGC-GGTCCGGTGCGACTTC--AAGCGTAG-T---AAAA-T---------------ACCTCCCGCTTTG-GAAGCTCGTGCCGT--GG---CCGGCC-AG----AACG-C----------CCAAC---C-TTTC--AATGATT-GACCTCG-----------------------------------------------------------------------------------------------------------------------------------------------------------------------------------------------------------------------------------------------------------------------------------------------------------------------------------------------------------------------------------------------------------------------------------------------------------------------------------------------------------------------------------------------------------------------------------
>sl18522b_polytropaAGG5
------------------TTATC--GAG---AG-GGG-T-CTCC-GGACTCCAGGGGCTTC---GGCCCCC-------TACTCTT-CACCCTA--TGTCT----A-CACACCT-T---TGTTGCTTTGGCGGGCCT-CG-----GGCTCG-------------------TCC-TG-----TACCGGC----------CGT-GGGCTTC--------TATAC-CCCGG-CCG---TTCGTGCCCGTC--AGAGGCCC-AT-----GAACCTTC-G-T-T-T---AT--C----AGTG-TCGT-CCGAG---------T-----A-AA-A---C------CAC-AA-T-----A-G---T-A--AAAACTTTCAACAACGGATC----TCTTGGTTCTGGCATCGATGAAGAACGCAGCGAAATGC-GATAAGTAATGTGAATTGCAGAATTCAGT-GAATCATCGA-AT-CTTTGAACGCACATTGCGCCCCTCGGTATTCC-GGGGGGCATGCCTGTTCGAGCGTCATTGCACCC-CTCAAGCGTA----GCTTGG--TATTGG------GCC-TTCG-----------------CC-CCC-GCGGCGCACCCGAAAGTCAGTGGC-GGTCCGGTGCGACTTC--AAGCGTAG-T---AAAA-T---------------ACCTCCCGCTTTG-GAAGCTCGTGCCGT--GG---CCGGCC-AG----AACG-C----------CCAAC---C-TTTC--AATGATT-GACCTCG-----------------------------------------------------------------------------------------------------------------------------------------------------------------------------------------------------------------------------------------------------------------------------------------------------------------------------------------------------------------------------------------------------------------------------------------------------------------------------------------------------------------------------------------------------------------------------------
>sl18522aGENOME
------------------TTATC--GAG---AG-GGG-T-CTCC-GGACTCCAGGGGCTTC---GGCCCCC-------TACTCTT-CACCCTA--TGTCT----A-CACACCT-T---TGTTGCTTTGGCGGGCCT-CG-----GGCTCG-------------------TCC-TG-----TACCGGC----------CGT-GGGCTTC--------TATAC-CCCGG-CCG---TTCGTGCCCGTC--AGAGGCCC-AT-----GAACCTTC-G-T-T-T---AT--C----AGTG-TCGT-CCGAG---------T-----A-AA-A---C------CAC-AA-T-----A-G---T-A--AAAACTTTCAACAACGGATC----TCTTGGTTCTGGCATCGATGAAGAACGCAGCGAAATGC-GATAAGTAATGTGAATTGCAGAATTCAGT-GAATCATCGA-AT-CTTTGAACGCACATTGCGCCCCTCGGTATTCC-GGGGGGCATGCCTGTTCGAGCGTCATTGCACCC-CTCAAGCGTA----GCTTGG--TATTGG------GCC-TTCG-----------------CC-CCC-GCGGCGCACCCGAAAGTCAGTGGC-GGTCCGGTGCGACTTC--AAGCGTAG-T---AAAA-T---------------ACCTCCCGCTTTG-GAAGCTCGTGCCGT--GG---CCGGCC-AG----AACG-C----------CCAAC---C-TTTC--AATGATT-GACCTCG-----------------------------------------------------------------------------------------------------------------------------------------------------------------------------------------------------------------------------------------------------------------------------------------------------------------------------------------------------------------------------------------------------------------------------------------------------------------------------------------------------------------------------------------------------------------------------------
>sl18665poly_polytropaAGG6
------------------TTATC--GAG---AG-GGG-T-CTTC-GGACTCCGGGGGCTTC---GGCCCCC-------TACTCTT-CACCCTA--TGTTT----A-CATACCT-T---TGTTGCTTTGGCGGGCCT-CG-----GGTTCG-------------------ACC-TG-----TACCGGC----------CGC-GGGCTTC--------CATAC-CCCGG-CCG---TCCGTGCCCGTC--AGAAGCCC-A------GAACCCTC-G-T-T-T---AT--C----AGTG-TCGT-CCGAG---------T-----C-AA-A---C------CAC-AA-T-----A-G---T-A--AAAACTTTCAACAACGGATC----TCTTGGTTCTGGCATCGATGAAGAACGCAGCGAAATGC-GATAAGTAATGTGAATTGCAGAATTCAGT-GAATCATCGA-AT-CTTTGAACGCACATTGCGCCCCTCGGTATTCC-GGGGGGCATGCCTGTTCGAGCGTCATTGCACCC-CTCAAGCGTA----GCTTGG--TATTAG------GCC-TTCG-----------------CC-CCC-GCGGCGGGCCCGAAAGTCAGTGGC-GGTCCGGTGCGACTTC--AAGCGTAG-T---AAAA-T---------------ACCTCCCGCTTTG-GAAGCTCGCGCCGT--GG---CCGGCC-AT----AACG-C----------CCAAC---T-TTTC--AATGATT-GACCTCG-----------------------------------------------------------------------------------------------------------------------------------------------------------------------------------------------------------------------------------------------------------------------------------------------------------------------------------------------------------------------------------------------------------------------------------------------------------------------------------------------------------------------------------------------------------------------------------
>sl18669_polytropaAGG6
------------------TTATC--GAG---AG-GGG-T-CTTC-GGACTCCGGGGGCTTC---GGCCCCC-------TACTCTT-CACCCTA--TGTTT----A-CATACCT-T---TGTTGCTTTGGCGGGCCT-CG-----GGTTCG-------------------ACC-TG-----TACCGGC----------CGC-GGGCTTC--------CATAC-CCCGG-CCG---TCCGTGCCCGTC--AGAGGCCC-A------GAACCCTC-G-T-T-T---AT--C----AGTG-TCGT-CCGAG---------T-----C-AA-A---C------CAC-AA-T-----A-G---T-A--AAAACTTTCAACAACGGATC----TCTTGGTTCTGGCATCGATGAAGAACGCAGCGAAATGC-GATAAGTAATGTGAATTGCAGAATTCAGT-GAATCATCGA-AT-CTTTGAACGCACATTGCGCCCCTCGGTATTCC-GGGGGGCATGCCTGTTCGAGCGTCATTGCACCC-CTCAAGCGTA----GCTTGG--TATTAG------GCC-TTCG-----------------CC-CCC-GCGGCGGGCCCGAAAGTCAGTGGC-GGTCCGGTGCGACTTC--AAGCGTAG-T---AAAA-T---------------ACCTCCCGCTTTG-GAAGCTCGCGCCGT--GG---CCGGCC-AT----AACG-C----------CCAAC---T-TTTC--AATGATT-GACCTCG-----------------------------------------------------------------------------------------------------------------------------------------------------------------------------------------------------------------------------------------------------------------------------------------------------------------------------------------------------------------------------------------------------------------------------------------------------------------------------------------------------------------------------------------------------------------------------------
>sl20104genome_lecanora_polytropa
------------------TTATT--GAG---AG-GGG-T-CCCC-GGACTCCGGGGGCTTC---GGCCCCC-------TACTCTT-CACCCTT--TGTTT----A-CACACCT-T---TGTTGCTTTGGCGGGCCT-CG-----GGTTTA-------------------ACC-CG-----TACCGTC----------CGT-GGGCTTC--------CATAC-CCCGG-CCG---TTCGTGCCCGTC--AGAGGCCC-AT-----GAACCCTC-G-T-T-T---AT--C----AGTG-TCGT-CCGAG---------T-----A-AA-A---C------CAC-AA-T-----A-G---TAA--AAAACTTTCAACAACGGATC----TCTTGGTTCTGGCATCGATGAAGAACGCAGCGAAATGC-GATAAGTAATGTGAATTGCAGAATTCAGT-GAATCATCGA-AT-CTTTGAACGCACATTGCGCCCCTCGGTATTCC-GGGGGGCATGCCTGTTCGAGCGTCATTGCACCT-CTCAAGCGTA----GCTTGG--TATTGA------GCC-TTCG-----------------CT-CCC-GCGGCGGGCCCGAAAGTCAGTGGC-GGTCCGGTGGGACTTC--AAGCGTAG-T--AAAAA-C---------------ACCTCCCGCTTTG-GAAGCTCGCGCCGT--GG---CCGGCC-AT----AACG-C----------CCAAC---A-TTTC--AATGATT-GACCTCG-----------------------------------------------------------------------------------------------------------------------------------------------------------------------------------------------------------------------------------------------------------------------------------------------------------------------------------------------------------------------------------------------------------------------------------------------------------------------------------------------------------------------------------------------------------------------------------
>sl20104_poytropa4
------------------TTATT--GAG---AG-GGG-T-CCCC-GGACTCCGGGGGCTTC---GGCCCCC-------TACTCTT-CACCCTT--TGTTT----A-CACACCT-T---TGTTGCTTTGGCGGGCCT-CG-----GGTTTA-------------------ACC-CG-----TACCGTC----------CGT-GGGCTTC--------CATAC-CCCGG-CCG---TTCGTGCCCGTC--AGAGGCCC-AT-----GAACCCTC-G-T-T-T---AT--C----AGTG-TCGT-CCGAG---------T-----A-AA-A---C------CAC-AA-T-----A-G---TAA--AAAACTTTCAACAACGGATC----TCTTGGTTCTGGCATCGATGAAGAACGCAGCGAAATGC-GATAAGTAATGTGAATTGCAGAATTCAGT-GAATCATCGA-AT-CTTTGAACGCACATTGCGCCCCTCGGTATTCC-GGGGGGCATGCCTGTTCGAGCGTCATTGCACCT-CTCAAGCGTA----GCTTGG--TATTGA------GCC-TTCG-----------------CT-CCC-GCGGCGGGCCCGAAAGTCAGTGGC-GGTCCGGTGGGACTTC--AAGCGTAG-T--AAAAA-C---------------ACCTCCCGCTTTG-GAAGCTCGCGCCGT--GG---CCGGCC-AT----AACG-C----------CCAAC---A-TTTC--AATGATT-GACCTCG-----------------------------------------------------------------------------------------------------------------------------------------------------------------------------------------------------------------------------------------------------------------------------------------------------------------------------------------------------------------------------------------------------------------------------------------------------------------------------------------------------------------------------------------------------------------------------------
>L0039_polytropa4
------------------TTATT--GAG---AG-GGG-T-CCCC-GGACTCCGGGGGCTTC---GGCCCCC-------TACTCTT-CACCCTT--TGTTT----A-CCCACCT-T---TGTTGCTTTGGCGGGCCT-CG-----GGTTCG-------------------ACC-CG-----TACCGTC----------CGT-GGGCTTC--------CATAC-CCCGG-CCG---TTCGTGCCCGTC--AGAGGCCC-AT-----GAACCCTC-G-T-T-T---AT--C----AGTG-TCGT-CCGAG---------T-----A-AA-A---C------CAC-AA-T-----A-G---T-A--AAAACTTTCAACAACGGATC----TCTTGGTTCTGGCATCGATGAAGAACGCAGCGAAATGC-GATAACTAATGTGAATTGCAGAATTCAGT-GAATCATCGA-AT-CTTTGAACGCACATTGCGCCCCTCGGTATTCC-GGGGGGCATGCCTGTTCGAGCGTCATTGCACCC-CTCAAGCGTC----GCTTGG--TATTGG------GCC-TTCG-----------------CC-CCC-GCGGCGGGCCCGAAAGTCAGTGGC-GGTCCGGTGCGACTTC--AAGCGTAG-T---AAAA-C---------------ACCTCCCGCTTTG-GAAGCTCGCGCCGT--GG---CCGGCC-AT----AACG-C----------CCAAC---A-TTTC--AATGATT-GACCTCG-----------------------------------------------------------------------------------------------------------------------------------------------------------------------------------------------------------------------------------------------------------------------------------------------------------------------------------------------------------------------------------------------------------------------------------------------------------------------------------------------------------------------------------------------------------------------------------
>sl16539GENOME
------------------TTATT--GAG---AG-GGG-T-CCCC-GGACTCCGGGGGCTTC---GGCCCCC-------TACTCTT-CACCCTT--TGTTT----A-CCCACCT-T---TGTTGCTTTGGCGGGCCT-CG-----GGTTCG-------------------ACC-CG-----TACCGTC----------CGT-GGGCTTC--------CATAC-CCCGG-CCG---TTCGTGCCCGTC--AGAGGCCC-AT-----GAACCCTC-G-T-T-T---AT--C----AGTG-TCGT-CCGAG---------T-----A-AA-A---C------CAC-AA-T-----A-G---T-A--AAAACTTTCAACAACGGATC----TCTTGGTTCTGGCATCGATGAAGAACGCAGCGAAATGC-GATAACTAATGTGAATTGCAGAATTCAGT-GAATCATCGA-AT-CTTTGAACGCACATTGCGCCCCTCGGTATTCC-GGGGGGCATGCCTGTTCGAGCGTCATTGCACCC-CTCAAGCGTC----GCTTGG--TATTGG------GCC-TTCG-----------------CC-CCC-GCGGCGGGCCCGAAAGTCAGTGGC-GGTCCGGTGCGACTTC--AAGCGTAG-T---AAAA-C---------------ACCTCCCGCTTTG-GAAGCTCGCGCCGT--GG---CCGGCC-AT----AACG-C----------CCAAC---A-TTTC--AATGATT-GACCTCG-----------------------------------------------------------------------------------------------------------------------------------------------------------------------------------------------------------------------------------------------------------------------------------------------------------------------------------------------------------------------------------------------------------------------------------------------------------------------------------------------------------------------------------------------------------------------------------
>L0050_polytropa4
------------------TTATT--GAG---AG-GGG-T-CCCC-GGACTCCGGGGGCTTC---GGCCCCC-------TACTCTT-CACCCTT--TGTTT----A-CACACCT-T---TGTTGCTTTGGCGGGCCT-CG-----GGTTCG-------------------ACC-CG-----TACCGTC----------CGT-GGGCTTC--------CATAC-CCCGG-CCG---TTCGTGCCCGTC--AGAGGCCC-AT-----GAACCCTC-G-T-T-T---AT--C----AGTG-TCGT-CCGAG---------T-----A-AA-A---C------CAC-AA-T-----A-G---T-A--AAAACTTTCAACAACGGATC----TCTTGGTTCTGGCATCGATGAAGAACGCAGCGAAATGC-GATAACTAATGTGAATTGCAGAATTCCGT-GAATCATCGA-AT-CTTTGAACGCACATTGCGCCCCTCGGTATTCC-GGGGGGCATGCCTGTTCGAGCGTCATTGCACCC-CTCAAGCGTA----GCTTGG--TATTGG------GCC-TTCG-----------------CC-CCC-GCGGCGGGCCCGAAAGTCAGTGGC-GGTCCGGTGCGACTTC--AAGCGTAG-T--AAAAA-C---------------ACCTCCCGCTTTG-GAAGCTCGCGCCGT--GG---CCGGCC-AT----AACG-C----------CCAAC---A-TTTC--AATGATT-GACCTCG-----------------------------------------------------------------------------------------------------------------------------------------------------------------------------------------------------------------------------------------------------------------------------------------------------------------------------------------------------------------------------------------------------------------------------------------------------------------------------------------------------------------------------------------------------------------------------------
>sl16550GENOME
------------------TTATT--GAG---AG-GGG-T-CCCC-GGACTCCGGGGGCTTC---GGCCCCC-------TACTCTT-CACCCTT--TGTTT----A-CACACCT-T---TGTTGCTTTGGCGGGCCT-CG-----GGTTCG-------------------ACC-CG-----TACCGTC----------CGT-GGGCTTC--------CATAC-CCCGG-CCG---TTCGTGCCCGTC--AGAGGCCC-AT-----GAACCCTC-G-T-T-T---AT--C----AGTG-TCGT-CCGAG---------T-----A-AA-A---C------CAC-AA-T-----A-G---T-A--AAAACTTTCAACAACGGATC----TCTTGGTTCTGGCATCGATGAAGAACGCAGCGAAATGC-GATAACTAATGTGAATTGCAGAATTCCGT-GAATCATCGA-AT-CTTTGAACGCACATTGCGCCCCTCGGTATTCC-GGGGGGCATGCCTGTTCGAGCGTCATTGCACCC-CTCAAGCGTA----GCTTGG--TATTGG------GCC-TTCG-----------------CC-CCC-GCGGCGGGCCCGAAAGTCAGTGGC-GGTCCGGTGCGACTTC--AAGCGTAG-T--AAAAA-C---------------ACCTCCCGCTTTG-GAAGCTCGCGCCGT--GG---CCGGCC-AT----AACG-C----------CCAAC---A-TTTC--AATGATT-GACCTCG-----------------------------------------------------------------------------------------------------------------------------------------------------------------------------------------------------------------------------------------------------------------------------------------------------------------------------------------------------------------------------------------------------------------------------------------------------------------------------------------------------------------------------------------------------------------------------------
>sl20112GENOME
------------------TTATT--GAG---AG-GGG-T-CCCC-GGACTCCGGGGGCTTC---GGCCCCC-------TACTCTT-CACCCTT--TGTTT----A-CACACCT-T---TGTTGCTTTGGCGGGCCT-CG-----GGTTCG-------------------ACC-CG-----TACCGTC----------CGT-GGGCTTT--------CATAC-CCCGG-CCG---TTCGTGCCCGTC--AGAGGCCC-AT-----GAACCCTC-G-T-T-T---AT--C----AGTG-TCGT-CCGAG---------T-----A-AA-A---C------CAC-AA-T-----A-G---T-A--AAAACTTTCAACAACGGATC----TCTTGGTTCTGGCATCGATGAAGAACGCAGCGAAATGC-GATAACTAATGTGAATTGCAGAATTCAGT-GAATCATCGA-AT-CTTTGAACGCACATTGCGCCCCTCGGTATTCC-GGGGGGCATGCCTGTTCGAGCGTCATTGCACCC-CTCAAGCGTA----GCTTGG--TATTGG------GCC-TTCG-----------------CC-CCC-GCGGCGGGCCCGAAAGTCAGTGGC-GGTCCGGTGCGACTTC--AAGCGTAG-T--AAAAA-C---------------ACCTCCCGCTTTG-GAAGCTCGCGCCGT--GG---CCGGCC-AT----AACG-C----------CCAAC---A-TTTC--AATGATT-GACCTCG-----------------------------------------------------------------------------------------------------------------------------------------------------------------------------------------------------------------------------------------------------------------------------------------------------------------------------------------------------------------------------------------------------------------------------------------------------------------------------------------------------------------------------------------------------------------------------------
>121_LLJ20_46
------------------TTATT--GAG---AG-GGG-T-CTCC-GGACTCCGGGGGCTTC---GGCCCCC-------TACTCTT-CACCCTG--TGTTT----A-CACACCT-T---TGTTGCTTTGGCGGGCCT-CG-----GGTTCG-------------------CCC-CG-----TACCGGC----------CGC-GGGCTTC--------CATAC-CCCGG-CCG---TTCGTGCCCGTC--AGAGGCCC-AT-----GAACCTTC-GTT-T-T---AT--C----AGTG-TCGT-CCGAG---------T-----A-CA-A---C------CAC-AA-T-----A-G---T-A--AAAACTTTCAACAACGGATC----TCTTGGTTCTGGCATCGATGAAGAACGCAGCGAAATGC-GATAAGTAATGTGAATTGCAGAATTCAGT-GAATCATCGA-AT-CTTTGAACGCACATTGCGCCCCTCGGTATTCC-GGGGGGCATGCCTGTTCGAGCGTCATTGCACCC-CTCAAGCGTA----GCTTGG--TATTGG------GCC-CTCG-----------------CC-CCC-GCGGCGGGCCCGAAAGTCAGTGGC-GGTCCGGTGCGACTTC--AAGCGTAG-T---AAAA-T---------------ACCTCCCGCTTTG-GAAGCTCGCGCCGT--GG---CCGGCC-AT----AACG-C----------CC-AC---T-TTTC--AATGATT-GACCTCG-----------------------------------------------------------------------------------------------------------------------------------------------------------------------------------------------------------------------------------------------------------------------------------------------------------------------------------------------------------------------------------------------------------------------------------------------------------------------------------------------------------------------------------------------------------------------------------
>93_LLJ20_2
------------------TTATC--GAG---AG-GGG-T-CTCC-GGACTCCGGGGGCTTC---GGCCCCC-------TACTCTT-CACCCTA--TGTTT----A-CACACCT-T---TGTTGCTTTGGCGGGCCT-CG-----GGTTCA-------------------TCC-CG-----TACCGGC----------CGC-GGGCTTC--------CATAC-CCCGG-CCG---TTCGTGCCCGTC--AGAGGCCC-AT-----GAACCTTC-G-T-T-T---AT--C----AGTG-TCGT-CCGAG---------T-----A-AA-C---C------CAC-AA-T-----A-G---T-A--AAAACTTTCAACAACGGATC----TCTTGGTTCTGGCATCGATGAAGAACGCAGCGAAATGC-GATAAGTAATGTGAATTGCAGAATTCAGT-GAATCATCGA-AT-CTTTGAACGCACATTGCGCCCCTCGGTATTCC-GGGGGGCATGCCTGTTCGAGCGTCATTGCACCC-CTCAAGCGTA----GCTTGG--TATTGG------GCC-CTCG-----------------CC-CCC-GCGGCGGGCCCGAAAGTCAGTGGC-GGTCCGGTGCGACTTC--AAGCGTAG-T---AAAA-T---------------ACCTCCCGCTTTG-GAAGCTCGCGCCGT--GG---CCGGCC-AT----AACG-C----------CC-AC---T-TTTC--AATGATT-GACCTCG-----------------------------------------------------------------------------------------------------------------------------------------------------------------------------------------------------------------------------------------------------------------------------------------------------------------------------------------------------------------------------------------------------------------------------------------------------------------------------------------------------------------------------------------------------------------------------------
>95_LLJ20_7
------------------TTATC--GAG---AG-GGG-T-CTCC-GGACTCCGGGGGCTTC---GGCCCCC-------TACTCTT-CACCCTA--TGTTT----A-CACACCT-T---TGTTGCTTTGGCGGGCCT-CG-----GGTTCG-------------------ACT-CG-----TACCGAC----------CGT-GGGCTTC--------CATAT-CCCGG-CCG---TCCGTGCCCGTC--AGAGGTCC-AT-----GAACCCTC-G-T-T-T---AT--C----AGTG-TCGT-CCGAG---------T-----A-AA-A---C------CAT-AA-T----AA-G---T-A--AAAACTTTCAACAACGGATC----TCTTGGTTCTGGCATCGATGAAGAACGCAGCGAAATGC-GATAAGTAATGTGAATTGCAGAATTCAGT-GAATCATCGA-AT-CTTTGAACGCACATTGCGCCCCTCGGTATTCC-GGGGGGCATGCCTGTTCGAGCGTCATTGCACCC-CTCAAGCGTA----GCTTGG--TATTGG------GCC-TTCG-----------------CC-CCC-GCGGCGGGCCCGAAAGTCAGTGGC-GGTCCGGTGTGACTTC--AAGCGTAG-T---AAAA-T---------------ACCTCCCGCTTTG-GAAGCCTGCGCCGT--GG---CCGACC-AT----AACG-C----------CCAAC---T-TTTC--AATGATT-GACCTCG-----------------------------------------------------------------------------------------------------------------------------------------------------------------------------------------------------------------------------------------------------------------------------------------------------------------------------------------------------------------------------------------------------------------------------------------------------------------------------------------------------------------------------------------------------------------------------------
>252_20_67583
------------------TTATC--GAG---AG-GGG-T-CTCC-GGACTCCGGGGGCTTC---GGCCCCC-------TACTCTT-CACCCTA--TGTTC----A-CATACCT-T---TGTTGCTTTGGCGGGCCT-CG-----GGTCCG-------------------ACC-CG-----TACCGGC----------CGT-GGGCTTC--------CATGC-CCCGG-CCG---T-CGTGCCCGTC--AGAGGCCC-AT-----GAACCCTC-G-T-T-T---AT--C----AGTG-TCGT-CCGAG---------T-----A-AA-A---C------CAC-AA-T----AA-G---T-A--AAAACTTTCAACAACGGATC----TCTTGGTTCTGGCATCGATGAAGAACGCAGCGAAATGC-GATAAGTAATGTGAATTGCAGAATTCAGT-GAATCATCGA-AT-CTTTGAACGCACATTGCGCCCCTCGGTATTCC-GGGGGGCATGCCTGTTCGAGCGTCATTGCACCC-CTCAAGCCTA----GCTTGG--TATTGG------GCC-TTCG-----------------CC-CCC-GCGGCGGGCCCGAATGTCAGTGGC-GGTCCGGCGTGACTTC--AAGCGTAG-T---AGAA-T---------------ACCTCCCGCTTTG-GAAGCTCGCGCCGT--GG---CCGGCC-AT----AACG-C----------CCAAC---T-TTTC--AATGATT-GACCTCG-----------------------------------------------------------------------------------------------------------------------------------------------------------------------------------------------------------------------------------------------------------------------------------------------------------------------------------------------------------------------------------------------------------------------------------------------------------------------------------------------------------------------------------------------------------------------------------
>255_20_67573
------------------TTATC--GAG---AG-GGG-T-CTCC-GGACTCCGGGGGCTTC---GGCCCCC-------TACTCTT-CACCCTA--TGTTC----A-CATACCT-T---TGTTGCTTTGGCGGGCCT-CG-----GGTCCG-------------------ACC-CG-----TACCGGC----------CGT-GGGCTTC--------CATGC-CCCGG-CCG---T-CGTGCCCGTC--AGAGGCCC-AT-----GAACCCTC-G-T-T-T---AT--C----AGTG-TCGT-CCGAG---------T-----A-AA-A---C------CAC-AA-T----AA-G---T-A--AAAACTTTCAACAACGGATC----TCTTGGTTCTGGCATCGATGAAGAACGCAGCGAAATGC-GATAAGTAATGTGAATTGCAGAATTCAGT-GAATCATCGA-AT-CTTTGAACGCACATTGCGCCCCTCGGTATTCC-GGGGGGCATGCCTGTTCGAGCGTCATTGCACCC-CTCAAGCCTA----GCTTGG--TATTGG------GCC-TTCG-----------------CC-CCC-GCGGCGGGCCCGAATGTCAGTGGC-GGTCCGGCGTGACTTC--AAGCGTAG-T---AGAA-T---------------ACCTCCCGCTTTG-GAAGCTCGCGCCGT--GG---CCGGCC-AT----AACG-C----------CCAAC---T-TTTC--AATGATT-GACCTCG-----------------------------------------------------------------------------------------------------------------------------------------------------------------------------------------------------------------------------------------------------------------------------------------------------------------------------------------------------------------------------------------------------------------------------------------------------------------------------------------------------------------------------------------------------------------------------------
>sl21301_lecanora_polytropa
------------------TTATC--GAG---AG-GGG-T-CTCC-GGACTCCGGGGGCTTC---GGCCCCC-------TACCCTT-CACCCTA--TGTTT----A-CATACCT-T---TGTTGCTTTGGCGGGCCT-CG-----GGTCCG-------------------ACC-CG-----TACCGGC----------CGT-GGGCTTC--------CATGC-CCCGG-CCG---T-CGTGCCCGTC--AGAGGCCC-AT-----GAACCCTC-G-T-T-T---AT--C----AGTG-TCGT-CCGAG---------T-----A-AA-A---C------CAC-AA-T----AA-G---T-A--AAAACTTTCAACAACGGATC----TCTTGGTTCTGGCATCGATGAAGAACGCAGCGAAATGC-GATAAGTAATGTGAATTGCAGAATTCAGT-GAATCATCGA-AT-CTTTGAACGCACATTGCGCCCCTCGGTATTCC-GGGGGGCATACCTGTTCGAGCGTCATTGCACCC-CTCAAGCCTA----GCTTGG--TATTGG------GCC-TTCG-----------------CC-CCC-GCGGCGGGCCCGAAAGTCAGTGGC-GGTCCGGTGTGACTTC--AAGCGTAG-T---AAAA-T---------------ACCTCCCGCTTTG-GAAGCTCGCGCCGT--GG---CCGGCC-AT----AACG-C----------CCAAC---T-TTTC--AATGATT-GACCTCG-----------------------------------------------------------------------------------------------------------------------------------------------------------------------------------------------------------------------------------------------------------------------------------------------------------------------------------------------------------------------------------------------------------------------------------------------------------------------------------------------------------------------------------------------------------------------------------
>sl21299_lecanora_polytropaAGG
------------------TTATC--GAG---AG-GGG-T-CTCC-GGACTCCGGGGGCTTC---GGCCCCC-------TACTCTT-CACCCTA--TGTTT----A-CATACCT-T---TGTTGCTTTGGCGGGCCT-CG-----GGTCCG-------------------ACC-CG-----TACCGGC----------CGT-GGGCTTC--------CATGC-CCCGG-CCG---T-CGTGCCCGTC--AGAGGCCC-AT-----GAACCCTC-G-T-T-T---AT--C----AGTG-TCGT-CCGAG---------T-----A-AA-A---C------CAC-AA-T----AA-G---T-A--AAAACTTTCAACAACGGATC----TCTTGGTTCTGGCATCGATGAAGAACGCAGCGAAATGC-GATAAGTAATGTGAATTGCAGAATTCAGT-GAATCATCGA-AT-CTTTGAACGCACATTGCGCCCCTCGGTATTCC-GGGGGGCATACCTGTTCGAGCGTCATTGCACCC-CTCAAGCCTA----GCTTGG--TATTGG------GCC-TTCG-----------------CC-CCC-GCGGCGGGCCCGAAAGTCAGTGGC-GGTCCGGTGTGACTTC--AAGCGTAG-T---AAAA-T---------------ACCTCCCGCTTTG-GAAGCTCGCGCCGT--GG---CCGGCC-AT----AACG-C----------CCAAC---T-TTTC--AATGATT-GACCTCG-----------------------------------------------------------------------------------------------------------------------------------------------------------------------------------------------------------------------------------------------------------------------------------------------------------------------------------------------------------------------------------------------------------------------------------------------------------------------------------------------------------------------------------------------------------------------------------
>sl21320_lecanora_polytropa
------------------TTATC--GAG---AG-GGG-T-CTCC-GGACTCCGGGGGCTTC---GGCCCCC-------TACTCTT-CACCCTA--TGTTT----A-CATACCT-T---TGTTGCTTTGGCGGGCCT-CG-----GGTCCG-------------------ACC-CG-----TACCGGC----------CGT-GGGCTTC--------CATGC-CCCGG-CCG---T-CGTGCCCGTC--AGGGGCCC-AT-----GAACCCTC-G-T-T-T---AT--C----AGTG-TCGT-CCGAG---------T-----A-AA-A---C------CAC-AA-T----AA-G---T-A--AAAACTTTCAACAACGGATC----TCTTGGTTCTGGCATCGATGAAGAACGCAGCGAAATGC-GATAAGTAATGTGAATTGCAGAATTCAGT-GAATCATCGA-AT-CTTTGAACGCACATTGCGCCCCTCGGTATTCC-GGGGGGCATGCCTGTTCGAGCGTCATTGCACCC-CTCAAGCCTA----GCTTGG--TATTGG------GCC-TTCG-----------------CC-CCC-GCGGCGGGCCCGAAAGTCAGTGGC-GGTCCGGTGTGACTTC--AAGCGTAG-T---AAAA-T---------------ACCTCCCGCTTTG-GAAGCTCGCGCCGT--GG---CCGGCC-AT----AACG-C----------CCAAC---T-TTTC--AATGATT-GACCTCG-----------------------------------------------------------------------------------------------------------------------------------------------------------------------------------------------------------------------------------------------------------------------------------------------------------------------------------------------------------------------------------------------------------------------------------------------------------------------------------------------------------------------------------------------------------------------------------
>sl21281_lecanora_polytropa
------------------TTATC--GAG---AG-GGG-T-CTCC-GGACTCCGGGGGCTTC---GGCCCCC-------TACTCTT-CACCCTA--TGTTT----A-CATACCT-T---TGTTGCTTTGGCGGGCCT-CG-----GGTCCG-------------------ACC-CG-----TACCGGC----------CGT-GGGCTTC--------CATGC-CCCGG-CCG---T-CGTGCCCGTC--AGGGGCCC-AT-----GAACCCTC-G-T-T-T---AT--C----AGTG-TCGT-CCGAG---------T-----A-AA-A---C------CAC-AA-T----AA-G---T-A--AAAACTTTCAACAACGGATC----TCTTGGTTCTGGCATCGATGAAGAACGCAGCGAAATGC-GATAAGTAATGTGAATTGCAGAATTCAGT-GAATCATCGA-AT-CTTTGAACGCACATTGCGCCCCTCGGTATTCC-GGGGGGCATGCCTGTTCGAGCGTCATTGCACCC-CTCAAGCCTA----GCTTGG--TATTGG------GCC-TTCG-----------------CC-CCC-GCGGCGGGCCCGAAAGTCAGTGGC-GGTCCGGTGTGACTTC--AAGCGTAG-T---AAAA-T---------------ACCTCCCGCTTTG-GAAGCTCGCGCCGT--GG---CCGGCC-AT----AACG-C----------CCAAC---T-TTTC--AATGATT-GACCTCG-----------------------------------------------------------------------------------------------------------------------------------------------------------------------------------------------------------------------------------------------------------------------------------------------------------------------------------------------------------------------------------------------------------------------------------------------------------------------------------------------------------------------------------------------------------------------------------
>sl21302_lecanora_polytropa
------------------TTATC--GAG---AG-GGG-T-CTCC-GGACTCCGGGGGCTTC---GGCCCCC-------TACTCTT-CACCCTA--TGTTT----A-CATACCT-T---TGTTGCTTTGGCGGGCCT-CG-----GGTCCG-------------------ACC-CG-----TACCGGC----------CGT-GGGCTTC--------CATGC-CCCGG-CCG---T-CGTGCCCGTC--AGGGGCCC-AT-----GAACCCTC-G-T-T-T---AT--C----AGTG-TCGT-CCGAG---------T-----A-AA-A---C------CAC-AA-T----AA-G---T-A--AAAACTTTCAACAACGGATC----TCTTGGTTCTGGCATCGATGAAGAACGCAGCGAAATGC-GATAAGTAATGTGAATTGCAGAATTCAGT-GAATCATCGA-AT-CTTTGAACGCACATTGCGCCCCTCGGTATTCC-GGGGGGCATGCCTGTTCGAGCGTCATTGCACCC-CTCAAGCCTA----GCTTGG--TATTGG------GCC-TTCG-----------------CC-CCC-GCGGCGGGCCCGAAAGTCAGTGGC-GGTCCGGTGTGACTTC--AAGCGTAG-T---AAAA-T---------------ACCTCCCGCTTTG-GAAGCTCGCGCCGT--GG---CCGGCC-AT----AACG-C----------CCAAC---T-TTTC--AATGATT-GACCTCG-----------------------------------------------------------------------------------------------------------------------------------------------------------------------------------------------------------------------------------------------------------------------------------------------------------------------------------------------------------------------------------------------------------------------------------------------------------------------------------------------------------------------------------------------------------------------------------
>sl18251aGENOME
------------------TTATC--GAG---AG-GGG-T-CTCC-GGACTCCGGGGGCTTC---GGCCCCC-------TACTCTT-CACCCTA--TGTTT----A-CATACCT-T---TGTTGCTTTGGCGGGCCT-CG-----GGTCCG-------------------ACC-CG-----TACCGGC----------CGT-GGGCTTC--------CATGC-CCCGG-CCG---T-CGTGCCCGTC--AGAGGCCC-AT-----GAACCCTC-G-T-T-T---AT--C----AGTG-TCGT-CCGAG---------T-----A-AA-A---C------CAC-AA-T----AA-G---T-A--AAAACTTTCAACAACGGATC----TCTTGGTTCTGGCATCGATGAAGAACGCAGCGAAATGC-GATAAGTAATGTGAATTGCAGAATTCAGT-GAATCATCGA-AT-CTTTGAACGCACATTGCGCCCCTCGGTATTCC-GGGGGGCATGCCTGTTCGAGCGTCATTGCACCC-CTCAAGCCTA----GCTTGG--TATTGG------GCC-TTCG-----------------CC-CCC-GCGGCGGGCCCGAAAGTCAGTGGC-GGTCCGGTGTGACTTC--AAGCGTAG-T---AAAA-T---------------ACCTCCCGCTTTG-GAAGCTCGCGCCGT--GG---CCGGCC-AT----AACG-C----------CCAAC---T-TTTC--AATGATT-GACCTCG-----------------------------------------------------------------------------------------------------------------------------------------------------------------------------------------------------------------------------------------------------------------------------------------------------------------------------------------------------------------------------------------------------------------------------------------------------------------------------------------------------------------------------------------------------------------------------------
>sl18256GENOME
------------------TTATC--GAG---AG-GGG-T-CTCC-GGACTCCGGGGGCTTC---GGCCCCC-------TACTCTT-CACCCTA--TGTTT----A-CATACCT-T---TGTTGCTTTGGCGGGCCT-CG-----GGTCCG-------------------ACC-CG-----TACCGGC----------CGT-GGGCTTC--------CATGC-CCCGG-CCG---T-CGTGCCCGTC--AGAGGCCC-AT-----GAACCCTC-G-T-T-T---AT--C----AGTG-TCGT-CCGAG---------T-----A-AA-A---C------CAC-AA-T----AA-G---T-A--AAAACTTTCAACAACGGATC----TCTTGGTTCTGGCATCGATGAAGAACGCAGCGAAATGC-GATAAGTAATGTGAATTGCAGAATTCAGT-GAATCATCGA-AT-CTTTGAACGCACATTGCGCCCCTCGGTATTCC-GGGGGGCATGCCTGTTCGAGCGTCATTGCACCC-CTCAAGCCTA----GCTTGG--TATTGG------GCC-TTCG-----------------CC-CCC-GCGGCGGGCCCGAAAGTCAGTGGC-GGTCCGGTGTGACTTC--AAGCGTAG-T---AAAA-T---------------ACCTCCCGCTTTG-GAAGCTCGCGCCGT--GG---CCGGCC-AT----AACG-C----------CCAAC---T-TTTC--AATGATT-GACCTCG-----------------------------------------------------------------------------------------------------------------------------------------------------------------------------------------------------------------------------------------------------------------------------------------------------------------------------------------------------------------------------------------------------------------------------------------------------------------------------------------------------------------------------------------------------------------------------------
>sl18282bGENOME
------------------TTATC--GAG---AG-GGG-T-CTCC-GGACTCCGGGGGCTTC---GGCCCCC-------TACTCTT-CACCCTA--TGTTT----A-CATACCT-T---TGTTGCTTTGGCGGGCCT-CG-----GGTCCG-------------------ACC-CG-----TACCGGC----------CGT-GGGCTTC--------CATGC-CCCGG-CCG---T-CGTGCCCGTC--AGAGGCCC-AT-----GAACCCTC-G-T-T-T---AT--C----AGTG-TCGT-CCGAG---------T-----A-AA-A---C------CAC-AA-T----AA-G---T-A--AAAACTTTCAACAACGGATC----TCTTGGTTCTGGCATCGATGAAGAACGCAGCGAAATGC-GATAAGTAATGTGAATTGCAGAATTCAGT-GAATCATCGA-AT-CTTTGAACGCACATTGCGCCCCTCGGTATTCC-GGGGGGCATGCCTGTTCGAGCGTCATTGCACCC-CTCAAGCCTA----GCTTGG--TATTGG------GCC-TTCG-----------------CC-CCC-GCGGCGGGCCCGAAAGTCAGTGGC-GGTCCGGTGTGACTTC--AAGCGTAG-T---AAAA-T---------------ACCTCCCGCTTTG-GAAGCTCGCGCCGT--GG---CCGGCC-AT----AACG-C----------CCAAC---T-TTTC--AATGATT-GACCTCG-----------------------------------------------------------------------------------------------------------------------------------------------------------------------------------------------------------------------------------------------------------------------------------------------------------------------------------------------------------------------------------------------------------------------------------------------------------------------------------------------------------------------------------------------------------------------------------
>sl18282polyGENOME
------------------TTATC--GAG---AG-GGG-T-CTCC-GGACTCCGGGGGCTTC---GGCCCCC-------TACTCTT-CACCCTA--TGTTT----A-CATACCT-T---TGTTGCTTTGGCGGGCCT-CG-----GGTCCG-------------------ACC-CG-----TACCGGC----------CGT-GGGCTTC--------CATGC-CCCGG-CCG---T-CGTGCCCGTC--AGAGGCCC-AT-----GAACCCTC-G-T-T-T---AT--C----AGTG-TCGT-CCGAG---------T-----A-AA-A---C------CAC-AA-T----AA-G---T-A--AAAACTTTCAACAACGGATC----TCTTGGTTCTGGCATCGATGAAGAACGCAGCGAAATGC-GATAAGTAATGTGAATTGCAGAATTCAGT-GAATCATCGA-AT-CTTTGAACGCACATTGCGCCCCTCGGTATTCC-GGGGGGCATGCCTGTTCGAGCGTCATTGCACCC-CTCAAGCCTA----GCTTGG--TATTGG------GCC-TTCG-----------------CC-CCC-GCGGCGGGCCCGAAAGTCAGTGGC-GGTCCGGTGTGACTTC--AAGCGTAG-T---AAAA-T---------------ACCTCCCGCTTTG-GAAGCTCGCGCCGT--GG---CCGGCC-AT----AACG-C----------CCAAC---T-TTTC--AATGATT-GACCTCG-----------------------------------------------------------------------------------------------------------------------------------------------------------------------------------------------------------------------------------------------------------------------------------------------------------------------------------------------------------------------------------------------------------------------------------------------------------------------------------------------------------------------------------------------------------------------------------
>sl18251a_polytropaAGG1
------------------TTATC--GAG---AG-GGG-T-CTCC-GGACTCCGGGGGCTTC---GGCCCCC-------TACTCTT-CACCCTA--TGTTT----A-CATACCT-T---TGTTGCTTTGGCGGGCCT-CG-----GGTCCG-------------------ACC-CG-----TACCGGC----------CGT-GGGCTTC--------CATGC-CCCGG-CCG---T-CGTGCCCGTC--AGAGGCCC-AT-----GAACCCTC-G-T-T-T---AT--C----AGTG-TCGT-CCGAG---------T-----A-AA-A---C------CAC-AA-T----AA-G---T-A--AAAACTTTCAACAACGGATC----TCTTGGTTCTGGCATCGATGAAGAACGCAGCGAAATGC-GATAAGTAATGTGAATTGCAGAATTCAGT-GAATCATCGA-AT-CTTTGAACGCACATTGCGCCCCTCGGTATTCC-GGGGGGCATGCCTGTTCGAGCGTCATTGCACCC-CTCAAGCCTA----GCTTGG--TATTGG------GCC-TTCG-----------------CC-CCC-GCGGCGGGCCCGAAAGTCAGTGGC-GGTCCGGTGTGACTTC--AAGCGTAG-T---AAAA-T---------------ACCTCCCGCTTTG-GAAGCTCGCGCCGT--GG---CCGGCC-AT----AACG-C----------CCAAC---T-TTTC--AATGATT-GACCTCG-----------------------------------------------------------------------------------------------------------------------------------------------------------------------------------------------------------------------------------------------------------------------------------------------------------------------------------------------------------------------------------------------------------------------------------------------------------------------------------------------------------------------------------------------------------------------------------
>sl18273b_polytropaAGG1
------------------TTATC--GAG---AG-GGG-T-CTCC-GGACTCCGGGGGCTTC---GGCCCCC-------TACTCTT-CACCCTA--TGTTT----A-CATACCT-T---TGTTGCTTTGGCGGGCCT-CG-----GGTCCG-------------------ACC-CG-----TACCGGC----------CGT-GGGCTTC--------CATGC-CCCGG-CCG---T-CGTGCCCGTC--AGAGGCCC-AT-----GAACCCTC-G-T-T-T---AT--C----AGTG-TCGT-CCGAG---------T-----A-AA-A---C------CAC-AA-T----AA-G---T-A--AAAACTTTCAACAACGGATC----TCTTGGTTCTGGCATCGATGAAGAACGCAGCGAAATGC-GATAAGTAATGTGAATTGCAGAATTCAGT-GAATCATCGA-AT-CTTTGAACGCACATTGCGCCCCTCGGTATTCC-GGGGGGCATGCCTGTTCGAGCGTCATTGCACCC-CTCAAGCCTA----GCTTGG--TATTGG------GCC-TTCG-----------------CC-CCC-GCGGCGGGCCCGAAAGTCAGTGGC-GGTCCGGTGTGACTTC--AAGCGTAG-T---AAAA-T---------------ACCTCCCGCTTTG-GAAGCTCGCGCCGT--GG---CCGGCC-AT----AACG-C----------CCAAC---T-TTTC--AATGATT-GACCTCG-----------------------------------------------------------------------------------------------------------------------------------------------------------------------------------------------------------------------------------------------------------------------------------------------------------------------------------------------------------------------------------------------------------------------------------------------------------------------------------------------------------------------------------------------------------------------------------
>sl18273poly_polytropaAGG1
------------------TTATC--GAG---AG-GGG-T-CTCC-GGACTCCGGGGGCTTC---GGCCCCC-------TACTCTT-CACCCTA--TGTTT----A-CATACCT-T---TGTTGCTTTGGCGGGCCT-CG-----GGTCCG-------------------ACC-CG-----TACCGGC----------CGT-GGGCTTC--------CATGC-CCCGG-CCG---T-CGTGCCCGTC--AGAGGCCC-AT-----GAACCCTC-G-T-T-T---AT--C----AGTG-TCGT-CCGAG---------T-----A-AA-A---C------CAC-AA-T----AA-G---T-A--AAAACTTTCAACAACGGATC----TCTTGGTTCTGGCATCGATGAAGAACGCAGCGAAATGC-GATAAGTAATGTGAATTGCAGAATTCAGT-GAATCATCGA-AT-CTTTGAACGCACATTGCGCCCCTCGGTATTCC-GGGGGGCATGCCTGTTCGAGCGTCATTGCACCC-CTCAAGCCTA----GCTTGG--TATTGG------GCC-TTCG-----------------CC-CCC-GCGGCGGGCCCGAAAGTCAGTGGC-GGTCCGGTGTGACTTC--AAGCGTAG-T---AAAA-T---------------ACCTCCCGCTTTG-GAAGCTCGCGCCGT--GG---CCGGCC-AT----AACG-C----------CCAAC---T-TTTC--AATGATT-GACCTCG-----------------------------------------------------------------------------------------------------------------------------------------------------------------------------------------------------------------------------------------------------------------------------------------------------------------------------------------------------------------------------------------------------------------------------------------------------------------------------------------------------------------------------------------------------------------------------------
>sl18282b_polytropaAGG1
------------------TTATC--GAG---AG-GGG-T-CTCC-GGACTCCGGGGGCTTC---GGCCCCC-------TACTCTT-CACCCTA--TGTTT----A-CATACCT-T---TGTTGCTTTGGCGGGCCT-CG-----GGTCCG-------------------ACC-CG-----TACCGGC----------CGT-GGGCTTC--------CATGC-CCCGG-CCG---T-CGTGCCCGTC--AGAGGCCC-AT-----GAACCCTC-G-T-T-T---AT--C----AGTG-TCGT-CCGAG---------T-----A-AA-A---C------CAC-AA-T----AA-G---T-A--AAAACTTTCAACAACGGATC----TCTTGGTTCTGGCATCGATGAAGAACGCAGCGAAATGC-GATAAGTAATGTGAATTGCAGAATTCAGT-GAATCATCGA-AT-CTTTGAACGCACATTGCGCCCCTCGGTATTCC-GGGGGGCATGCCTGTTCGAGCGTCATTGCACCC-CTCAAGCCTA----GCTTGG--TATTGG------GCC-TTCG-----------------CC-CCC-GCGGCGGGCCCGAAAGTCAGTGGC-GGTCCGGTGTGACTTC--AAGCGTAG-T---AAAA-T---------------ACCTCCCGCTTTG-GAAGCTCGCGCCGT--GG---CCGGCC-AT----AACG-C----------CCAAC---T-TTTC--AATGATT-GACCTCG-----------------------------------------------------------------------------------------------------------------------------------------------------------------------------------------------------------------------------------------------------------------------------------------------------------------------------------------------------------------------------------------------------------------------------------------------------------------------------------------------------------------------------------------------------------------------------------
>sl18376b_polytropaAGG1
------------------TTATC--GAG---AG-GGG-T-CTCC-GGACTCCGGGGGCTTC---GGCCCCC-------TACTCTT-CACCCTA--TGTTT----A-CATACCT-T---TGTTGCTTTGGCGGGCCT-CG-----GGTCCG-------------------ACC-CG-----TACCGGC----------CGT-GGGCTTC--------CATGC-CCCGG-CCG---T-CGTGCCCGTC--AGAGGCCC-AT-----GAACCCTC-G-T-T-T---AT--C----AGTG-TCGT-CCGAG---------T-----A-AA-A---C------CAC-AA-T----AA-G---T-A--AAAACTTTCAACAACGGATC----TCTTGGTTCTGGCATCGATGAAGAACGCAGCGAAATGC-GATAAGTAATGTGAATTGCAGAATTCAGT-GAATCATCGA-AT-CTTTGAACGCACATTGCGCCCCTCGGTATTCC-GGGGGGCATGCCTGTTCGAGCGTCATTGCACCC-CTCAAGCCTA----GCTTGG--TATTGG------GCC-TTCG-----------------CC-CCC-GCGGCGGGCCCGAAAGTCAGTGGC-GGTCCGGTGTGACTTC--AAGCGTAG-T---AAAA-T---------------ACCTCCCGCTTTG-GAAGCTCGCGCCGT--GG---CCGGCC-AT----AACG-C----------CCAAC---T-TTTC--AATGATT-GACCTCG-----------------------------------------------------------------------------------------------------------------------------------------------------------------------------------------------------------------------------------------------------------------------------------------------------------------------------------------------------------------------------------------------------------------------------------------------------------------------------------------------------------------------------------------------------------------------------------
>sl18405c_polytropaAGG1
------------------TTATC--GAG---AG-GGG-T-CTCC-GGACTCCGGGGGCTTC---GGCCCCC-------TACTCTT-CACCCTA--TGTTT----A-CATACCT-T---TGTTGCTTTGGCGGGCCT-CG-----GGTCCG-------------------ACC-CG-----TACCGGC----------CGT-GGGCTTC--------CATGC-CCCGG-CCG---T-CGTGCCCGTC--AGAGGCCC-AT-----GAACCCTC-G-T-T-T---AT--C----AGTG-TCGT-CCGAG---------T-----A-AA-A---C------CAC-AA-T----AA-G---T-A--AAAACTTTCAACAACGGATC----TCTTGGTTCTGGCATCGATGAAGAACGCAGCGAAATGC-GATAAGTAATGTGAATTGCAGAATTCAGT-GAATCATCGA-AT-CTTTGAACGCACATTGCGCCCCTCGGTATTCC-GGGGGGCATGCCTGTTCGAGCGTCATTGCACCC-CTCAAGCCTA----GCTTGG--TATTGG------GCC-TTCG-----------------CC-CCC-GCGGCGGGCCCGAAAGTCAGTGGC-GGTCCGGTGTGACTTC--AAGCGTAG-T---AAAA-T---------------ACCTCCCGCTTTG-GAAGCTCGCGCCGT--GG---CCGGCC-AT----AACG-C----------CCAAC---T-TTTC--AATGATT-GACCTCG-----------------------------------------------------------------------------------------------------------------------------------------------------------------------------------------------------------------------------------------------------------------------------------------------------------------------------------------------------------------------------------------------------------------------------------------------------------------------------------------------------------------------------------------------------------------------------------
>sl18583poly_polytropaAGG1
------------------TTATC--GAG---AG-GGG-T-CTCC-GGACTCCGGGGGCTTC---GGCCCCC-------TACTCTT-CACCCTA--TGTTT----A-CATACCT-T---TGTTGCTTTGGCGGGCCT-CG-----GGTCCG-------------------ACC-CG-----TACCGGC----------CGT-GGGCTTC--------CATGC-CCCGG-CCG---T-CGTGCCCGTC--AGAGGCCC-AT-----GAACCCTC-G-T-T-T---AT--C----AGTG-TCGT-CCGAG---------T-----A-AA-A---C------CAC-AA-T----AA-G---T-A--AAAACTTTCAACAACGGATC----TCTTGGTTCTGGCATCGATGAAGAACGCAGCGAAATGC-GATAAGTAATGTGAATTGCAGAATTCAGT-GAATCATCGA-AT-CTTTGAACGCACATTGCGCCCCTCGGTATTCC-GGGGGGCATGCCTGTTCGAGCGTCATTGCACCC-CTCAAGCCTA----GCTTGG--TATTGG------GCC-TTCG-----------------CC-CCC-GCGGCGGGCCCGAAAGTCAGTGGC-GGTCCGGTGTGACTTC--AAGCGTAG-T---AAAA-T---------------ACCTCCCGCTTTG-GAAGCTCGCGCCGT--GG---CCGGCC-AT----AACG-C----------CCAAC---T-TTTC--AATGATT-GACCTCG-----------------------------------------------------------------------------------------------------------------------------------------------------------------------------------------------------------------------------------------------------------------------------------------------------------------------------------------------------------------------------------------------------------------------------------------------------------------------------------------------------------------------------------------------------------------------------------
>jh22700_polytropa1
------------------TTATC--GAG---AG-GGG-T-CTCC-GGACTCCGGGGGCTTC---GGCCCCC-------TGCTCTT-CACCCTA--TGTTT----A-CATACCT-T---TGTTGCTTTGGCGGGCCT-CG-----GGTCCG-------------------ACC-CG-----TACCGGC----------CGT-GGGCTTC--------CATGC-CCCGG-CCG---T-CGTGCCCGTC--AGAGGCCC-AT-----GAACCCTC-G-T-T-T---AT--C----AGTG-TCGT-CCGAG---------T-----A-AA-A---C------CAC-AA-T----AA-G---T-A--AAAACTTTCAACAACGGATC----TCTTGGTTCTGGCATCGATGAAGAACGCAGCGAAATGC-GATAAGTAATGTGAATTGCAGAATTCAGT-GAATCATCGA-AT-CTTTGAACGCACATTGCGCCCCTCGGTATTCC-GGGGGGCATGCCTGTTCGAGCGTCATTGCACCC-CTCAAGCCTA----GCTTGG--TATTGG------GCC-TTCG-----------------CC-CCC-GCGGCGGGCCCGAAAGTCAGTGGC-GGTCCGGTGTGACTTC--AAGCGTAG-T---AAAA-T---------------ACCTCCCGCTTTG-GAAGCTCGCGCCGT--GG---CCGGCC-AT----AACG-C----------CCAAC---T-TTTC--AATGATT-GACCTCG-----------------------------------------------------------------------------------------------------------------------------------------------------------------------------------------------------------------------------------------------------------------------------------------------------------------------------------------------------------------------------------------------------------------------------------------------------------------------------------------------------------------------------------------------------------------------------------
>sl18375bGENOME
------------------TTATC--GAG---AG-GGG-T-CTTC-GGACTCCGGGGGCTTC---GGCCCCC-------TACTCTT-CACCCTA--TGTTT----A-CATACCT-T---TGTTGCTTTGGCGGGCCT-CG-----GGTCCG-------------------ACC-CG-----TACCGGC----------CGT-GGGCTTC--------CATGC-CCCGG-CCG---T-CGTGCCCGTC--AGAGGCCC-AT-----GAACCCTC-G-T-T-T---AT--C----AGTG-TCGT-CCGAG---------T-----A-AA-A---C------CAC-AA-T----AA-G---T-A--AAAACTTTCAACAACGGATC----TCTTGGTTCTGGCATCGATGAAGAACGCAGCGAAATGC-GATAAGTAATGTGAATTGCAGAATTCAGT-GAATCATCGA-AT-CTTTGAACGCACATTGCGCCCCTCGGTATTCC-GGGGGGCATGCCTGTTCGAGCGTCATTGCACCC-CTCAAGCCTA----GCTTGG--TATTGG------GCC-TTCG-----------------CC-CCC-GCGGCGGGCCCGAAAGTCAGTGGC-GGTCCGGTGTGACTTC--AAGCGTAG-T---AAAA-T---------------ACCTCCCGCTTTG-GAAGCTCGCGCCGT--GG---CCGGCC-AT----AACG-C----------CCAAC---T-TTTC--AATGATT-GACCTCG-----------------------------------------------------------------------------------------------------------------------------------------------------------------------------------------------------------------------------------------------------------------------------------------------------------------------------------------------------------------------------------------------------------------------------------------------------------------------------------------------------------------------------------------------------------------------------------
>sl18375b_polytropaAGG1
------------------TTATC--GAG---AG-GGG-T-CTTC-GGACTCCGGGGGCTTC---GGCCCCC-------TACTCTT-CACCCTA--TGTTT----A-CATACCT-T---TGTTGCTTTGGCGGGCCT-CG-----GGTCCG-------------------ACC-CG-----TACCGGC----------CGT-GGGCTTC--------CATGC-CCCGG-CCG---T-CGTGCCCGTC--AGAGGCCC-AT-----GAACCCTC-G-T-T-T---AT--C----AGTG-TCGT-CCGAG---------T-----A-AA-A---C------CAC-AA-T----AA-G---T-A--AAAACTTTCAACAACGGATC----TCTTGGTTCTGGCATCGATGAAGAACGCAGCGAAATGC-GATAAGTAATGTGAATTGCAGAATTCAGT-GAATCATCGA-AT-CTTTGAACGCACATTGCGCCCCTCGGTATTCC-GGGGGGCATGCCTGTTCGAGCGTCATTGCACCC-CTCAAGCCTA----GCTTGG--TATTGG------GCC-TTCG-----------------CC-CCC-GCGGCGGGCCCGAAAGTCAGTGGC-GGTCCGGTGTGACTTC--AAGCGTAG-T---AAAA-T---------------ACCTCCCGCTTTG-GAAGCTCGCGCCGT--GG---CCGGCC-AT----AACG-C----------CCAAC---T-TTTC--AATGATT-GACCTCG-----------------------------------------------------------------------------------------------------------------------------------------------------------------------------------------------------------------------------------------------------------------------------------------------------------------------------------------------------------------------------------------------------------------------------------------------------------------------------------------------------------------------------------------------------------------------------------
>sl18455cGENOME
------------------TTATC--GAG---AG-GGG-T-CTCC-GGACTCCGGGGGCTTC---GGCCCCC-------TACTCTT-CACCCTA--TGTTT----A-CATGCCT-T---TGTTGCTTTGGCGGGCCT-CG-----GGTCCG-------------------ACC-CG-----TACCGGC----------CGT-GGGCTTC--------CATGC-CCCGG-CCG---T-CGTGCCCGTC--AGAGGCCC-AT-----GAACCCTC-G-T-T-T---AT--C----AGTG-TCGT-CCGAG---------T-----A-AA-A---C------CAC-AA-T----AA-G---T-A--AAAACTTTCAACAACGGATC----TCTTGGTTCTGGCATCGATGAAGAACGCAGCGAAATGC-GATAAGTAATGTGAATTGCAGAATTCAGT-GAATCATCGA-AT-CTTTGAACGCACATTGCGCCCCTCGGTATTCC-GGGGGGCATGCCTGTTCGAGCGTCATTGCACCC-CTCAAGCCTA----GCTTGG--TATTGG------GCC-TTCG-----------------CC-CCC-GCGGCGGGCCCGAAAGTCAGTGGC-GGTCCGGTGTGACTTC--AAGCGTAG-T---AAAA-T---------------ACCTCCCGCTTTG-GAAGCTCGCGCCGT--GG---CCGGCC-AT----AACG-C----------CCAAC---T-TTTC--AATGATT-GACCTCG-----------------------------------------------------------------------------------------------------------------------------------------------------------------------------------------------------------------------------------------------------------------------------------------------------------------------------------------------------------------------------------------------------------------------------------------------------------------------------------------------------------------------------------------------------------------------------------
>sl18455c_polytropaAGG1
------------------TTATC--GAG---AG-GGG-T-CTCC-GGACTCCGGGGGCTTC---GGCCCCC-------TACTCTT-CACCCTA--TGTTT----A-CATGCCT-T---TGTTGCTTTGGCGGGCCT-CG-----GGTCCG-------------------ACC-CG-----TACCGGC----------CGT-GGGCTTC--------CATGC-CCCGG-CCG---T-CGTGCCCGTC--AGAGGCCC-AT-----GAACCCTC-G-T-T-T---AT--C----AGTG-TCGT-CCGAG---------T-----A-AA-A---C------CAC-AA-T----AA-G---T-A--AAAACTTTCAACAACGGATC----TCTTGGTTCTGGCATCGATGAAGAACGCAGCGAAATGC-GATAAGTAATGTGAATTGCAGAATTCAGT-GAATCATCGA-AT-CTTTGAACGCACATTGCGCCCCTCGGTATTCC-GGGGGGCATGCCTGTTCGAGCGTCATTGCACCC-CTCAAGCCTA----GCTTGG--TATTGG------GCC-TTCG-----------------CC-CCC-GCGGCGGGCCCGAAAGTCAGTGGC-GGTCCGGTGTGACTTC--AAGCGTAG-T---AAAA-T---------------ACCTCCCGCTTTG-GAAGCTCGCGCCGT--GG---CCGGCC-AT----AACG-C----------CCAAC---T-TTTC--AATGATT-GACCTCG-----------------------------------------------------------------------------------------------------------------------------------------------------------------------------------------------------------------------------------------------------------------------------------------------------------------------------------------------------------------------------------------------------------------------------------------------------------------------------------------------------------------------------------------------------------------------------------
>sl18256_polytropaAGG1
------------------TTATC--GAG---AG-GGG-T-CTCC-GGACTCCGGGGGCTTC---GGCCCCC-------TACTCTT-CACCCTA--TGTTT----A-CATACCT-T---TGTTGCTTTGGCGGGCCT-CG-----GGTCCG-------------------ACC-CG-----TACCGGC----------CGT-GGGCTTC--------CATGC-CCCGG-CCG---T-CGTGCCCGTC--AGAGGCCC-AT-----GAACCCTC-G-T-T-T---AT--C----AGTG-TCGT-CCGAG---------T-----A-AA-A---C------CAC-AA-T----AA-G---T-A--AAAACTTTCAACAACGGATC----TCTTGGTTCTGGCATCGATGAAGAACGCAGCGAAATGC-GATAAGTAATGTGAATTGCAGAATTCAGT-GAATCATCGA-AT-CTTTGAACGCACATTGCGCCCCTCGGTATTCC-GGGGGGCATGCCTGTTCGAGCGTCATTGCACCC-CTCAAGCCTA----GCTTGG--TATTGG------GCC-TTCG-----------------CC-CCC-GCGGCGGGCCCGAAAGTCAGTGGC-GGTCCGGTGTGACTTC--AAGCGTAG-T---AAAA-T---------------ACCTCCCGCTTTG-GAAGCTCGCGCCGT--GG---CCGGCC-AT----AACG-C----------CCAAC-----TTTC--AATGATT-GACCTCG-----------------------------------------------------------------------------------------------------------------------------------------------------------------------------------------------------------------------------------------------------------------------------------------------------------------------------------------------------------------------------------------------------------------------------------------------------------------------------------------------------------------------------------------------------------------------------------
>sl18355poly_polytropaAGG1
------------------TTATC--GAG---AG-GGG-T-CTCC-GGACTCCGGGGGCTTC---GGCCCCC-------TACTCTT-CACCCTA--TGTTT----A-CATACCT-T---TGTTGCTTTGGCGGGCCT-CG-----GGTCCG-------------------ACC-CG-----TACCGGC----------CGT-GGGCTTC--------CATGC-CCCGG-CCG---T-CGTGCCCGTC--AGAGGCCC-AT-----GAACCCTC-G-T-T-T---AT--C----AGTG-TCGT-CCGAG---------T-----A-AA-A---C------CAC-AA-T----AA-G---T-A--AAAACTTTCAACAACGGATC----TCTTGGTTCTGGCATCGATGAAGAACGCAGCGAAATGC-GATAAGTAATGTGAATTGCAGAATTCAGT-GAATCATCGA-AT-CTTTGAACGCACATTGCGCCCCTCGGTATTCC-GGGGGGCATGCCTGTTCGAGCGTCATTGCACCC-CTCAAGCCTA----GCTTGG--TATTGG------GCC-TTCG-----------------CC-CCC-GCGGCGGGCCCGAAAGTCAGTGGC-GGTCCGGTGTGACTTC--AAGCGTAG-T---AAAA-T---------------ACCTCCCGCTTTG-GAAGCTCGCGCCGT--GG---CCGGCC-AT----AACG-C----------CCAAC-----TTTC--AATGATT-GACCTCG-----------------------------------------------------------------------------------------------------------------------------------------------------------------------------------------------------------------------------------------------------------------------------------------------------------------------------------------------------------------------------------------------------------------------------------------------------------------------------------------------------------------------------------------------------------------------------------
>sl18521poly_polytropaAGG1
------------------TTATC--GAG---AG-GGG-T-CTCC-GGACTCCGGGGGCTTC---GGCCCCC-------TACTCTT-CACCCTA--TGTTT----A-CATACCT-T---TGTTGCTTTGGCGGGCCT-CG-----GGTCCG-------------------ACC-CG-----TACCGGC----------CGT-GGGCTTC--------CATGC-CCCGG-CCG---T-CGTGCCCGTC--AGAGGCCC-AT-----GAACCCTC-G-T-T-T---AT--C----AGTG-TCGT-CCGAG---------T-----A-AA-A---C------CAC-AA-T----AA-G---T-A--AAAACTTTCAACAACGGATC----TCTTGGTTCTGGCATCGATGAAGAACGCAGCGAAATGC-GATAAGTAATGTGAATTGCAGAATTCAGT-GAATCATCGA-AT-CTTTGAACGCACATTGCGCCCCTCGGTATTCC-GGGGGGCATGCCTGTTCGAGCGTCATTGCACCC-CTCAAGCCTA----GCTTGG--TATTGG------GCC-TTCG-----------------CC-CCC-GCGGCGGGCCCGAAAGTCAGTGGC-GGTCCGGTGTGACTTC--AAGCGTAG-T---AAAA-T---------------ACCTCCCGCTTTG-GAAGCTCGCGCCGT--GG---CCGGCC-AT----AACG-C----------CCAAC-----TTTC--AATGATT-GACCTCG-----------------------------------------------------------------------------------------------------------------------------------------------------------------------------------------------------------------------------------------------------------------------------------------------------------------------------------------------------------------------------------------------------------------------------------------------------------------------------------------------------------------------------------------------------------------------------------
>sl18280c_polytropaAGG1
------------------TTATC--GAG---AG-GGG-T-CTCC-GGACTCCGGGGGCTTC---GGCCCCC-------TACTCTT-CACCCTA--TGTTT----A--ATACCT-T---TGTTGCTTTGGCGGGCCT-CG-----GGTCCG-------------------ACC-CG-----TACCGGC----------CGT-GGGCTTC--------CATGC-CCCGG-CCG---T-CGTGCCCGTC--AGAGGCCC-AT-----GAACCCTC-G-T-T-T---AT--C----AGTG-TCGT-CCGAG---------T-----A-AA-A---C------CAC-AA-T----AA-G---T-A--AAAACTTTCAACAACGGATC----TCTTGGTTCTGGCATCGATGAAGAACGCAGCGAAATGC-GATAAGTAATGTGAATTGCAGAATTCAGT-GAATCATCGA-AT-CTTTGAACGCACATTGCGCCCCTCGGTATTCC-GGGGGGCATGCCTGTTCGAGCGTCATTGCACCC-CTCAAGCCTA----GCTTGG--TATTGG------GCC-TTCG-----------------CC-CCC-GCGGCGGGCCCGAAAGTCAGTGGC-GGTCCGGTGTGACTTC--AAGCGTAG-T---AAAA-T---------------ACCTCCCGCTTTG-GAAGCTCGCGCCGT--GG---CCGGCC-AT----AACG-C----------CCAAC---T-TTTC--AATGATT-GACCTCG-----------------------------------------------------------------------------------------------------------------------------------------------------------------------------------------------------------------------------------------------------------------------------------------------------------------------------------------------------------------------------------------------------------------------------------------------------------------------------------------------------------------------------------------------------------------------------------
>LICHN777_20
------------------TTATC--GAG---AG-GGG-T-CTCC-GGACTCCGGGGGCTTC---GGCCTCC-------TACTCTT-CACCCTA--TGTTT----A-CATACCT-T---TGTTGCTTTGGCGGGCCT-CG-----GGTCCG-------------------ACC-CG-----TACCGGC----------CGT-GGGCTTC--------CATGC-CCCGG-CCG---T-CGTGCCCGTC--AGAGGCCC-AT-----GAACCCTC-G-T-T-T---AT--C----AGTG-TCGT-CCGAG---------T-----A-AA-A---C------CAC-AA-T----AA-G---T-A--AAAACTTTCAACAACGGATC----TCTTGGTTCTGGCATCGATGAAGAACGCAGCGAAATGC-GATAAGTAATGTGAATTGCAGAATTCAGT-GAATCATCGA-AT-CTTTGAACGCACATTGCGCCCCTCGGTATTCC-GGGGGGCATGCCTGTTCGAGCGTCATTGCACCC-CTCAAGCCTA----GCTTGG--TATTGG------GCC-TTCG-----------------CC-CCC-GCGGCGGGCCCGAAAGTCAGTGGC-GGTCCGGTGTGACTTC--AAGCGTAG-T---AAAA-T---------------ACCTCCCGCTTTG-GAAGCTCGCGCCGT--GG---CCGGCC-AT----AA-G-C----------CCAAC---T-TTTC--AATGATT-GACCTCG-----------------------------------------------------------------------------------------------------------------------------------------------------------------------------------------------------------------------------------------------------------------------------------------------------------------------------------------------------------------------------------------------------------------------------------------------------------------------------------------------------------------------------------------------------------------------------------
>tm20502_lecanora_polytropa
------------------TTATC--GAG---AG-GGG-T-CTCC-GGACTCCGGGGGCTTC---GGCCTCC-------TACTCTT-CACCCTA--TGTTT----A-CATACCT-T---TGTTGCTTTGGCGGGCCT-CG-----GGTCCG-------------------ACC-CG-----TACCGGC----------CGT-GGGCTTC--------CATGC-CCCGG-CCG---T-CGTGCCCGTC--AGAGGCCC-AT-----GAACCCTC-GTT-T-T---AT--C----AGTG-TCGT-CCGAG---------T-----A-AA-A---C------CAC-AA-T----AA-G---T-A--AAAACTTTCAACAACGGATC----TCTTGGTTCTGGCATCGATGAAGAACGCAGCGAAATGC-GATAAGTAATGTGAATTGCAGAATTCAGT-GAATCATCGA-AT-CTTTGAACGCACATTGCGCCCCTCGGTATTCC-GGGGGGCATGCCTGTTCGAGCGTCATTGCACCC-CTCAAGCCTA----GCTTGG--TATTGG------GCC-TTCG-----------------CC-CCC-GCGGCGGGCCCGAAAGTCAGTGGC-GGTCCGGTGTGACTTC--AAGCGTAG-T---AAAA-T---------------ACCTCCCGCTTTG-GAAGCTCGCGCCGT--GG---CCGGCC-AT----AA-G-C----------CCAAC---T-TTTC--AATGATT-GACCTCG-----------------------------------------------------------------------------------------------------------------------------------------------------------------------------------------------------------------------------------------------------------------------------------------------------------------------------------------------------------------------------------------------------------------------------------------------------------------------------------------------------------------------------------------------------------------------------------
>KP314321_polytropa
------------------TTATC--GAG---AG-GGG-T-CTCC-GGACTCCGGGGGCTTC---GGCCCCC-------TACTCTT-CACCCTA--TGTTT----A-CACACCT-T---TGTTGCTTTGGCGGGCCT-CG-----GGTTCG-------------------TCC-CG-----TGCCGGC----------CGT-GGGCCTC--------CATAC-CCCGG-CCG---GCCGTGCCCGTC--AGAGGCCC-AT-----GAACCTTC-G-T-T-T---AT--C----AGTG-TCGT-CCGAG---------T-----C-AA-A---C------CAC-AA-T-----C-G--TT-A--AAAACTTTCAACAACGGATC----TCTTGGTTCTGGCATCGATGAAGAACGCAGCGAAATGC-GATAAGTAATGTGAATTGCAGAATTCAGT-GAATCATCGA-AT-CTTTGAACGCACATTGCGCCCCTCGGTATTCC-GGGGGGCATGCCTGTTCGAGCGTCATTGCACCC-CTCAAGCGTA----GCTTGG--TCTTGG------GCC-TTCG-----------------CC-CCC-GCGGCGGGCCCGAAAGTCAGTGGC-GGTCCGGCGCGACTTC--AAGCGTAG-T---AAAA-T---------------ACCTCCCGCTTTG-GAAGCTCGCGCCGT--GG---CCGGCC-AG----AACG-C----------CCAAC---TCTTTC--AATGATT-GACCTCG-----------------------------------------------------------------------------------------------------------------------------------------------------------------------------------------------------------------------------------------------------------------------------------------------------------------------------------------------------------------------------------------------------------------------------------------------------------------------------------------------------------------------------------------------------------------------------------
>KP314322_polytropa
------------------TTATC--GAG---AG-GGG-T-CTCC-GGACTCCGGGGGCTTC---GGCCCCC-------TACTCTT-CACCCTA--TGTTT----A-CACACCT-T---TGTTGCTTTGGCGGGCCT-CG-----GGTTCG-------------------TCC-CG-----TGCCGGC----------CGT-GGGCCTC--------CATAC-CCCGG-CCG---GCCGTGCCCGTC--AGAGGCCC-AT-----GAACCTTC-G-T-T-T---AT--C----AGTG-TCGT-CCGAG---------T-----C-AA-A---C------CAC-AA-T-----C-G--TT-A--AAAACTTTCAACAACGGATC----TCTTGGTTCTGGCATCGATGAAGAACGCAGCGAAATGC-GATAAGTAATGTGAATTGCAGAATTCAGT-GAATCATCGA-AT-CTTTGAACGCACATTGCGCCCCTCGGTATTCC-GGGGGGCATGCCTGTTCGAGCGTCATTGCACCC-CTCAAGCGTA----GCTTGG--TCTTGG------GCC-TTCG-----------------CC-CCC-GCGGCGGGCCCGAAAGTCAGTGGC-GGTCCGGCGCGACTTC--AAGCGTAG-T---AAAA-T---------------ACCTCCCGCTTTG-GAAGCTCGCGCCGT--GG---CCGGCC-AG----AACG-C----------CCAAC---TCTTTC--AATGATT-GACCTCG-----------------------------------------------------------------------------------------------------------------------------------------------------------------------------------------------------------------------------------------------------------------------------------------------------------------------------------------------------------------------------------------------------------------------------------------------------------------------------------------------------------------------------------------------------------------------------------
>KP314323_polytropa
------------------TTATC--GAG---AG-GGG-T-CTCC-GGACTCCGGGGGCTTC---GGCCCCC-------TACTCTT-CACCCTA--TGTTT----A-CACACCT-T---TGTTGCTTTGGCGGGCCT-CG-----GGTTCG-------------------TCC-CG-----TGCCGGC----------CGT-GGGCCTC--------CATAC-CCCGG-CCG---GCCGTGCCCGTC--AGAGGCCC-AT-----GAACCTTC-G-T-T-T---AT--C----AGTG-TCGT-CCGAG---------T-----C-AA-A---C------CAC-AA-T-----C-G--TT-A--AAAACTTTCAACAACGGATC----TCTTGGTTCTGGCATCGATGAAGAACGCAGCGAAATGC-GATAAGTAATGTGAATTGCAGAATTCAGT-GAATCATCGA-AT-CTTTGAACGCACATTGCGCCCCTCGGTATTCC-GGGGGGCATGCCTGTTCGAGCGTCATTGCACCC-CTCAAGCGTA----GCTTGG--TCTTGG------GCC-TTCG-----------------CC-CCC-GCGGCGGGCCCGAAAGTCAGTGGC-GGTCCGGCGCGACTTC--AAGCGTAG-T---AAAA-T---------------ACCTCCCGCTTTG-GAAGCTCGCGCCGT--GG---CCGGCC-AG----AACG-C----------CCAAC---TCTTTC--AATGATT-GACCTCG-----------------------------------------------------------------------------------------------------------------------------------------------------------------------------------------------------------------------------------------------------------------------------------------------------------------------------------------------------------------------------------------------------------------------------------------------------------------------------------------------------------------------------------------------------------------------------------
>KP314338_polytropa
------------------TTATC--GAG---AG-GGG-T-CTCC-GGACTCCGGGGGCTTC---GGCCCCC-------TACTCTT-CACCCTA--TGTTT----A-CACACCT-T---TGTTGCTTTGGCGGGCCT-CG-----GGTTCG-------------------TCC-CG-----TGCCGGC----------CGT-GGGCCTC--------CATAC-CCCGG-CCG---GCCGTGCCCGTC--AGAGGCCC-AT-----GAACCTTC-G-T-T-T---AT--C----AGTG-TCGT-CCGAG---------T-----C-AA-A---C------CAC-AA-T-----C-G--TT-A--AAAACTTTCAACAACGGATC----TCTTGGTTCTGGCATCGATGAAGAACGCAGCGAAATGC-GATAAGTAATGTGAATTGCAGAATTCAGT-GAATCATCGA-AT-CTTTGAACGCACATTGCGCCCCTCGGTATTCC-GGGGGGCATGCCTGTTCGAGCGTCATTGCACCC-CTCAAGCGTA----GCTTGG--TCTTGG------GCC-TTCG-----------------CC-CCC-GCGGCGGGCCCGAAAGTCAGTGGC-GGTCCGGCGCGACTTC--AAGCGTAG-T---AAAA-T---------------ACCTCCCGCTTTG-GAAGCTCGCGCCGT--GG---CCGGCC-AG----AACG-C----------CCAAC---TCTTTC--AATGATT-GACCTCG-----------------------------------------------------------------------------------------------------------------------------------------------------------------------------------------------------------------------------------------------------------------------------------------------------------------------------------------------------------------------------------------------------------------------------------------------------------------------------------------------------------------------------------------------------------------------------------
>KP314376_polytropa
------------------TTATC--GAG---AG-GGG-T-CTCC-GGACTCCGGGGGCTTC---GGCCCCC-------TACTCTT-CACCCTA--TGTTT----A-CACACCT-T---TGTTGCTTTGGCGGGCCT-CG-----GGTTCG-------------------TCC-CG-----TGCCGGC----------CGT-GGGCCTC--------CATAC-CCCGG-CCG---GCCGTGCCCGTC--AGAGGCCC-AT-----GAACCTTC-G-T-T-T---AT--C----AGTG-TCGT-CCGAG---------T-----C-AA-A---C------CAC-AA-T-----C-G--TT-A--AAAACTTTCAACAACGGATC----TCTTGGTTCTGGCATCGATGAAGAACGCAGCGAAATGC-GATAAGTAATGTGAATTGCAGAATTCAGT-GAATCATCGA-AT-CTTTGAACGCACATTGCGCCCCTCGGTATTCC-GGGGGGCATGCCTGTTCGAGCGTCATTGCACCC-CTCAAGCGTA----GCTTGG--TCTTGG------GCC-TTCG-----------------CC-CCC-GCGGCGGGCCCGAAAGTCAGTGGC-GGTCCGGCGCGACTTC--AAGCGTAG-T---AAAA-T---------------ACCTCCCGCTTTG-GAAGCTCGCGCCGT--GG---CCGGCC-AG----AACG-C----------CCAAC---TCTTTC--AATGATT-GACCTCG-----------------------------------------------------------------------------------------------------------------------------------------------------------------------------------------------------------------------------------------------------------------------------------------------------------------------------------------------------------------------------------------------------------------------------------------------------------------------------------------------------------------------------------------------------------------------------------
>KP314461_polytropa
------------------TTATC--GAG---AG-GGG-T-CTCC-GGACTCCGGGGGCTTC---GGCCCCC-------TACTCTT-CACCCTA--TGTTT----A-CACACCT-T---TGTTGCTTTGGCGGGCCT-CG-----GGTTCG-------------------TCC-CG-----TGCCGGC----------CGT-GGGCCTC--------CATAC-CCCGG-CCG---GCCGTGCCCGTC--AGAGGCCC-AT-----GAACCTTC-G-T-T-T---AT--C----AGTG-TCGT-CCGAG---------T-----C-AA-A---C------CAC-AA-T-----C-G--TT-A--AAAACTTTCAACAACGGATC----TCTTGGTTCTGGCATCGATGAAGAACGCAGCGAAATGC-GATAAGTAATGTGAATTGCAGAATTCAGT-GAATCATCGA-AT-CTTTGAACGCACATTGCGCCCCTCGGTATTCC-GGGGGGCATGCCTGTTCGAGCGTCATTGCACCC-CTCAAGCGTA----GCTTGG--TCTTGG------GCC-TTCG-----------------CC-CCC-GCGGCGGGCCCGAAAGTCAGTGGC-GGTCCGGCGCGACTTC--AAGCGTAG-T---AAAA-T---------------ACCTCCCGCTTTG-GAAGCTCGCGCCGT--GG---CCGGCC-AG----AACG-C----------CCAAC---TCTTTC--AATGATT-GACCTCG-----------------------------------------------------------------------------------------------------------------------------------------------------------------------------------------------------------------------------------------------------------------------------------------------------------------------------------------------------------------------------------------------------------------------------------------------------------------------------------------------------------------------------------------------------------------------------------
>L_polytropa_KP314461
------------------TTATC--GAG---AG-GGG-T-CTCC-GGACTCCGGGGGCTTC---GGCCCCC-------TACTCTT-CACCCTA--TGTTT----A-CACACCT-T---TGTTGCTTTGGCGGGCCT-CG-----GGTTCG-------------------TCC-CG-----TGCCGGC----------CGT-GGGCCTC--------CATAC-CCCGG-CCG---GCCGTGCCCGTC--AGAGGCCC-AT-----GAACCTTC-G-T-T-T---AT--C----AGTG-TCGT-CCGAG---------T-----C-AA-A---C------CAC-AA-T-----C-G--TT-A--AAAACTTTCAACAACGGATC----TCTTGGTTCTGGCATCGATGAAGAACGCAGCGAAATGC-GATAAGTAATGTGAATTGCAGAATTCAGT-GAATCATCGA-AT-CTTTGAACGCACATTGCGCCCCTCGGTATTCC-GGGGGGCATGCCTGTTCGAGCGTCATTGCACCC-CTCAAGCGTA----GCTTGG--TCTTGG------GCC-TTCG-----------------CC-CCC-GCGGCGGGCCCGAAAGTCAGTGGC-GGTCCGGCGCGACTTC--AAGCGTAG-T---AAAA-T---------------ACCTCCCGCTTTG-GAAGCTCGCGCCGT--GG---CCGGCC-AG----AACG-C----------CCAAC---TCTTTC--AATGATT-GACCTCG-----------------------------------------------------------------------------------------------------------------------------------------------------------------------------------------------------------------------------------------------------------------------------------------------------------------------------------------------------------------------------------------------------------------------------------------------------------------------------------------------------------------------------------------------------------------------------------
>L_polytropa_KP314376
------------------TTATC--GAG---AG-GGG-T-CTCC-GGACTCCGGGGGCTTC---GGCCCCC-------TACTCTT-CACCCTA--TGTTT----A-CACACCT-T---TGTTGCTTTGGCGGGCCT-CG-----GGTTCG-------------------TCC-CG-----TGCCGGC----------CGT-GGGCCTC--------CATAC-CCCGG-CCG---GCCGTGCCCGTC--AGAGGCCC-AT-----GAACCTTC-G-T-T-T---AT--C----AGTG-TCGT-CCGAG---------T-----C-AA-A---C------CAC-AA-T-----C-G--TT-A--AAAACTTTCAACAACGGATC----TCTTGGTTCTGGCATCGATGAAGAACGCAGCGAAATGC-GATAAGTAATGTGAATTGCAGAATTCAGT-GAATCATCGA-AT-CTTTGAACGCACATTGCGCCCCTCGGTATTCC-GGGGGGCATGCCTGTTCGAGCGTCATTGCACCC-CTCAAGCGTA----GCTTGG--TCTTGG------GCC-TTCG-----------------CC-CCC-GCGGCGGGCCCGAAAGTCAGTGGC-GGTCCGGCGCGACTTC--AAGCGTAG-T---AAAA-T---------------ACCTCCCGCTTTG-GAAGCTCGCGCCGT--GG---CCGGCC-AG----AACG-C----------CCAAC---TCTTTC--AATGATT-GACCTCG-----------------------------------------------------------------------------------------------------------------------------------------------------------------------------------------------------------------------------------------------------------------------------------------------------------------------------------------------------------------------------------------------------------------------------------------------------------------------------------------------------------------------------------------------------------------------------------
>L_polytropa_KP314338
------------------TTATC--GAG---AG-GGG-T-CTCC-GGACTCCGGGGGCTTC---GGCCCCC-------TACTCTT-CACCCTA--TGTTT----A-CACACCT-T---TGTTGCTTTGGCGGGCCT-CG-----GGTTCG-------------------TCC-CG-----TGCCGGC----------CGT-GGGCCTC--------CATAC-CCCGG-CCG---GCCGTGCCCGTC--AGAGGCCC-AT-----GAACCTTC-G-T-T-T---AT--C----AGTG-TCGT-CCGAG---------T-----C-AA-A---C------CAC-AA-T-----C-G--TT-A--AAAACTTTCAACAACGGATC----TCTTGGTTCTGGCATCGATGAAGAACGCAGCGAAATGC-GATAAGTAATGTGAATTGCAGAATTCAGT-GAATCATCGA-AT-CTTTGAACGCACATTGCGCCCCTCGGTATTCC-GGGGGGCATGCCTGTTCGAGCGTCATTGCACCC-CTCAAGCGTA----GCTTGG--TCTTGG------GCC-TTCG-----------------CC-CCC-GCGGCGGGCCCGAAAGTCAGTGGC-GGTCCGGCGCGACTTC--AAGCGTAG-T---AAAA-T---------------ACCTCCCGCTTTG-GAAGCTCGCGCCGT--GG---CCGGCC-AG----AACG-C----------CCAAC---TCTTTC--AATGATT-GACCTCG-----------------------------------------------------------------------------------------------------------------------------------------------------------------------------------------------------------------------------------------------------------------------------------------------------------------------------------------------------------------------------------------------------------------------------------------------------------------------------------------------------------------------------------------------------------------------------------
>L_polytropa_KP314323
------------------TTATC--GAG---AG-GGG-T-CTCC-GGACTCCGGGGGCTTC---GGCCCCC-------TACTCTT-CACCCTA--TGTTT----A-CACACCT-T---TGTTGCTTTGGCGGGCCT-CG-----GGTTCG-------------------TCC-CG-----TGCCGGC----------CGT-GGGCCTC--------CATAC-CCCGG-CCG---GCCGTGCCCGTC--AGAGGCCC-AT-----GAACCTTC-G-T-T-T---AT--C----AGTG-TCGT-CCGAG---------T-----C-AA-A---C------CAC-AA-T-----C-G--TT-A--AAAACTTTCAACAACGGATC----TCTTGGTTCTGGCATCGATGAAGAACGCAGCGAAATGC-GATAAGTAATGTGAATTGCAGAATTCAGT-GAATCATCGA-AT-CTTTGAACGCACATTGCGCCCCTCGGTATTCC-GGGGGGCATGCCTGTTCGAGCGTCATTGCACCC-CTCAAGCGTA----GCTTGG--TCTTGG------GCC-TTCG-----------------CC-CCC-GCGGCGGGCCCGAAAGTCAGTGGC-GGTCCGGCGCGACTTC--AAGCGTAG-T---AAAA-T---------------ACCTCCCGCTTTG-GAAGCTCGCGCCGT--GG---CCGGCC-AG----AACG-C----------CCAAC---TCTTTC--AATGATT-GACCTCG-----------------------------------------------------------------------------------------------------------------------------------------------------------------------------------------------------------------------------------------------------------------------------------------------------------------------------------------------------------------------------------------------------------------------------------------------------------------------------------------------------------------------------------------------------------------------------------
>L_polytropa_KP314322
------------------TTATC--GAG---AG-GGG-T-CTCC-GGACTCCGGGGGCTTC---GGCCCCC-------TACTCTT-CACCCTA--TGTTT----A-CACACCT-T---TGTTGCTTTGGCGGGCCT-CG-----GGTTCG-------------------TCC-CG-----TGCCGGC----------CGT-GGGCCTC--------CATAC-CCCGG-CCG---GCCGTGCCCGTC--AGAGGCCC-AT-----GAACCTTC-G-T-T-T---AT--C----AGTG-TCGT-CCGAG---------T-----C-AA-A---C------CAC-AA-T-----C-G--TT-A--AAAACTTTCAACAACGGATC----TCTTGGTTCTGGCATCGATGAAGAACGCAGCGAAATGC-GATAAGTAATGTGAATTGCAGAATTCAGT-GAATCATCGA-AT-CTTTGAACGCACATTGCGCCCCTCGGTATTCC-GGGGGGCATGCCTGTTCGAGCGTCATTGCACCC-CTCAAGCGTA----GCTTGG--TCTTGG------GCC-TTCG-----------------CC-CCC-GCGGCGGGCCCGAAAGTCAGTGGC-GGTCCGGCGCGACTTC--AAGCGTAG-T---AAAA-T---------------ACCTCCCGCTTTG-GAAGCTCGCGCCGT--GG---CCGGCC-AG----AACG-C----------CCAAC---TCTTTC--AATGATT-GACCTCG-----------------------------------------------------------------------------------------------------------------------------------------------------------------------------------------------------------------------------------------------------------------------------------------------------------------------------------------------------------------------------------------------------------------------------------------------------------------------------------------------------------------------------------------------------------------------------------
>L_polytropa_KP314321
------------------TTATC--GAG---AG-GGG-T-CTCC-GGACTCCGGGGGCTTC---GGCCCCC-------TACTCTT-CACCCTA--TGTTT----A-CACACCT-T---TGTTGCTTTGGCGGGCCT-CG-----GGTTCG-------------------TCC-CG-----TGCCGGC----------CGT-GGGCCTC--------CATAC-CCCGG-CCG---GCCGTGCCCGTC--AGAGGCCC-AT-----GAACCTTC-G-T-T-T---AT--C----AGTG-TCGT-CCGAG---------T-----C-AA-A---C------CAC-AA-T-----C-G--TT-A--AAAACTTTCAACAACGGATC----TCTTGGTTCTGGCATCGATGAAGAACGCAGCGAAATGC-GATAAGTAATGTGAATTGCAGAATTCAGT-GAATCATCGA-AT-CTTTGAACGCACATTGCGCCCCTCGGTATTCC-GGGGGGCATGCCTGTTCGAGCGTCATTGCACCC-CTCAAGCGTA----GCTTGG--TCTTGG------GCC-TTCG-----------------CC-CCC-GCGGCGGGCCCGAAAGTCAGTGGC-GGTCCGGCGCGACTTC--AAGCGTAG-T---AAAA-T---------------ACCTCCCGCTTTG-GAAGCTCGCGCCGT--GG---CCGGCC-AG----AACG-C----------CCAAC---TCTTTC--AATGATT-GACCTCG-----------------------------------------------------------------------------------------------------------------------------------------------------------------------------------------------------------------------------------------------------------------------------------------------------------------------------------------------------------------------------------------------------------------------------------------------------------------------------------------------------------------------------------------------------------------------------------
>tm17629_lecanora_polytropa
------------------TTATC--GAG---AG-GGG-T-CTCC-GGACTCCGGGGGCTTC---GGCCCCC-------TACTCTT-CACCCTA--TGTTT----A-CACACCT-T---TGTTGCTTTGGCGGGCCT-CG-----GGTTCG-------------------TCC-CG-----TGCCGGC----------CGT-GGGCCTC--------CATAC-CCCGG-CCG---GCCGTGCCCGTC--AGAGGCCC-AT-----GAACCTTC-G-T-T-T---AT--C----AGTG-TCGT-CCGAG---------T-----C-AA-A---C------CAC-AA-T-----C-G--TT-A--AAAACTTTCAACAACGGATC----TCTTGGTTCTGGCATCGATGAAGAACGCAGCGAAATGC-GATAAGTAATGTGAATTGCAGAATTCAGT-GAATCATCGA-AT-CTTTGAACGCACATTGCGCCCCTCGGTATTCC-GGGGGGCATGCCTGTTCGAGCGTCATTGCACCC-CTCAAGCGTA----GCTTGG--TCTTGG------GCC-TTCG-----------------CC-CCC-GCGGCGGGCCCGAAAGTCAGTGGC-GGTCCGGCGCGACTTC--AAGCGTAG-T---AAAA-T---------------ACCTCCCGCTTTG-GAAGCTCGCGCCGT--GG---CCGGCC-AG----AACG-C----------CCAAC---T-CTTC--AATGATT-GACCTCG-----------------------------------------------------------------------------------------------------------------------------------------------------------------------------------------------------------------------------------------------------------------------------------------------------------------------------------------------------------------------------------------------------------------------------------------------------------------------------------------------------------------------------------------------------------------------------------
>tm17811_lecanora_polytropa
------------------TTATC--GAG---AG-GGG-T-CTCC-GGACTCCGGGGGCTTC---GGCCCCC-------TACTCTT-CACCCTA--TGTTT----A-CACACCT-T---TGTTGCTTTGGCGGGCCT-CG-----GGTTCG-------------------TCC-CG-----TGCCGGC----------CGT-GGGCCTC--------CATAC-CCCGG-CCG---GCCGTGCCCGTC--AGAGGCCC-AT-----GAACCTTC-G-T-T-T---AT--C----AGTG-TCGT-CCGAG---------T-----C-AA-A---C------CAC-AA-T-----C-G--TT-A--AAAACTTTCAACAACGGATC----TCTTGGTTCTGGCATCGATGAAGAACGCAGCGAAATGC-GATAAGTAATGTGAATTGCAGAATTCAGT-GAATCATCGA-AT-CTTTGAACGCACATTGCGCCCCTCGGTATTCC-GGGGGGCATGCCTGTTCGAGCGTCATTGCACCC-CTCAAGCGTA----GCTTGG--TCTTGG------GCC-TTCG-----------------CC-CCC-GCGGCGGGCCCGAAAGTCAGTGGC-GGTCCGGCGCGACTTC--AAGCGTAG-T---AAAA-T---------------ACCTCCCGCTTTG-GAAGCTCGCGCCGT--GG---CCGGCC-AG----AACG-C----------CCAAC---T-CTTC--AATGATT-GACCTCG-----------------------------------------------------------------------------------------------------------------------------------------------------------------------------------------------------------------------------------------------------------------------------------------------------------------------------------------------------------------------------------------------------------------------------------------------------------------------------------------------------------------------------------------------------------------------------------
>LICHN603_20
------------------TTATC--GAG---AG-GGG-T-CTCC-GGACTCCGGGGGCTTC---GGCCCCC-------TACTCTT-CACCCTA--TGTTT----A-CACACCT-T---TGTTGCTTTGGCGGGCCT-CG-----GGTTCG-------------------TCC-CG-----TGCCGGC----------CGT-GGGCCTC--------CATAC-CCCGG-CCG---GCCGTGCCCGTC--AGAGGCCC-AT-----GAACCTTC-G-T-T-T---AT--C----AGTG-TCGT-CCGAG---------T-----C-AA-A---C------CAC-AA-T-----C-G--TT-A--AAAACTTTCAACAACGGATC----TCTTGGTTCTGGCATCGATGAAGAACGCAGCGAAATGC-GATAAGTAATGTGAATTGCAGAATTCAGT-GAATCATCGA-AT-CTTTGAACGCACATTGCGCCCCTCGGTATTCC-GGGGGGCATGCCTGTTCGAGCGTCATTGCACCC-CTCAAGCGTA----GCTTGG--TCTTGG------GCC-TTCG-----------------CC-CCC-GCGGCGGGCCCGAAAGTCAGTGGC-GGTCCGGCGCGACTTC--AAGCGTAG-T---AAAA-T---------------ACCTCCCGCTTTG-GAAGCTCGCGCCGT--GG---CCGGCC-AG----AACG-C----------CCAAC---T-CTTC--AATGATT-GAC---------------------------------------------------------------------------------------------------------------------------------------------------------------------------------------------------------------------------------------------------------------------------------------------------------------------------------------------------------------------------------------------------------------------------------------------------------------------------------------------------------------------------------------------------------------------------------------
>tm10003202_lecanora_polytropa
------------------TTATC--GAG---AG-GGG-T-CTCC-GGACTCCGGGGGCTTC---GGCCCCC-------TACTCTT-CACCCTA--TGTTT----A-CACACCT-T---TGTTGCTTTGGCGGGCCT-CG-----GGTTCG-------------------TCC-CG-----TGCCGGC----------CGT-GGGCCTC--------CATAC-CCCGG-CCG---GCCGTGCCCGTC--AGAGGCCC-AT-----GAACCTTC-G-T-T-T---AT--C----AGTG-TCGT-CCGAG---------T-----C-AA-A---C------CAC-AA-T-----C-G--TT-A--AAAACTTTCAACAACGGATC----TCTTGGTTCTGGCATCGATGAAGAACGCAGCGAAATGC-GATAAGTAATGTGAATTGCAGAATTCAGT-GAATCATCGA-AT-CTTTGAACGCACATTGCGCCCCTCGGTATTCC-GGGGGGCATGCCTGTTCGAGCGTCATTGCACCC-CTCAAGCGTA----GCTTGG--TCTTGG------GCC-TTCG-----------------CC-CCC-GCGGCGGGCCCGAAAGTCAGTGGC-GGTCCGGCGCGACTTC--AAGCGTAG-T---AAAA-T---------------ACCTCCCGCTTTG-GAAGCTCGCGCCGT--GGC--CCGGCC-AG----AACG-C----------CCAAC---T-CTTC--AATGATT-GACCTCG-----------------------------------------------------------------------------------------------------------------------------------------------------------------------------------------------------------------------------------------------------------------------------------------------------------------------------------------------------------------------------------------------------------------------------------------------------------------------------------------------------------------------------------------------------------------------------------
>sl18457poly_polytropaAGG3
------------------TTATC--GAG---AG-GGG-T-CTCC-GGACTCCGGGGGCTTC---GGCCCCC-------TACTCTT-CACCCTA--TGTTT----A-CGCTCCT-T---TGTTGCTTTGGCGGGCCT-CG-----GGTTCG-------------------TCC-CG-----TACCGGC----------TGC-GGGCTT----------ACAC-CCCGG-CCG---TTCGTGCCCGTC--AGAGGCCC-AT-----GAACCTTC-G-T-T-T---AT--C----AGAG-TCGT-CCGAG---------T-----A-AA-A---C------CAC-AA-T-----A-G---T-A--AAAACTTTCAACAACGGATC----TCTTGGTTCTGGCATCGATGAAGAACGCAGCGAAATGC-GATAAGTAATGTGAATTGCAGAATTCAGT-GAATCATCGA-AT-CTTTGAACGCACATTGCGCCCCTCGGTATTCC-GGGAGGCATGCCTGTTCGAGCGTCATTGCACCC-CTCAAGCGTA----GCTTGG--TATTGG------GCC-TTCG-----------------CC-CCC-GCGGCGGGCCCGAAAGTTAGTGGC-GGTCCGGTGCGACTTC--AAGCGCAG-T---AAAA-T---------------ACCTCCCGCTTTG-GAAGCTCGCGCCGT--GG---CCGGCC-AG----AACG-C----------CCAAC---T-TTTC--AATGATT-GACCTCG-----------------------------------------------------------------------------------------------------------------------------------------------------------------------------------------------------------------------------------------------------------------------------------------------------------------------------------------------------------------------------------------------------------------------------------------------------------------------------------------------------------------------------------------------------------------------------------
>sl21310_lecanora_polytropa
------------------TTATC--GAG---AG-GGG-T-CTCC-GGACTCCGGGGGCTTC---GGCCCCC-------TACTCTT-CACCCTG--TGTTT----A-CGCTCCT-T---TGTTGCTTTGGCGGGCCT-CG-----GGTTCG-------------------TCC-CG-----TACCGGC----------TGC-GGGCTT----------ACAC-CCTGG-CCG---TTCGTGCCCGTC--AGAGGCCC-AT-----GAACCTTC-G-T-T-T---AT--C----AGAG-TCGT-CCGAG---------T-----A-AA-A---C------CAC-AA-T-----A-G---T-A--AAAACTTTCAACAACGGATC----TCTTGGTTCTGGCATCGATGAAGAACGCAGCGAAATGC-GATAAGTAATGTGAATTGCAGAATTCAGT-GAATCATCGA-AT-CTTTGAACGCACATTGCGCCCCTCGGTATTCC-GGGGGGCATGCCTGTTCGAGCGTCATTGCACCC-CTCAAGCGTA----GCTTGG--TATTGG------GCC-TTCG-----------------CC-CCC-GCGGCGGGCCCGAAAGTTAGTGGC-GGTCCGGTGCGACTTC--AAGCGTAG-T---AAAA-T---------------ACCTCCCGCTTTG-GAAGCTCGCGCCGT--GG---CCGGCT-AG----AACG-C----------CCAAC---T-TTTC--AATGATT-GACCTCG-----------------------------------------------------------------------------------------------------------------------------------------------------------------------------------------------------------------------------------------------------------------------------------------------------------------------------------------------------------------------------------------------------------------------------------------------------------------------------------------------------------------------------------------------------------------------------------
>sl16615genome_lecanora_polytropa
------------------TTATC--GAG---AG-GGG-T-CTCC-GGACTCCGGGGGCTTC---GGCCCCC-------TACTCTT-CACCCTA--TGTTT----A-CGCTCCT-T---TGTTGCTTTGGCGGGCCT-CG-----GGTTCG-------------------TCC-CG-----CACCGGC----------TGC-GGGCTT----------ACAC-CCCGG-CCG---TTCGTGCCCGTC--AGAGGCCC-AT-----GAACCTTC-G-T-T-T---AT--C----AAAG-TCGT-CCGAG---------T-----A-AA-A---C------CAC-AA-T-----A-G---T-A--AAAACTTTCAACAACGGATC----TCTTGGTTCTGGCATCGATGAAGAACGCAGCGAAATGC-GATAAGTAATGTGAATTGCAGAATTCAGT-GAATCATCGA-AT-CTTTGAACGCACATTGCGCCCCTCGGTATTCC-GGGGGGCATGCCTGTTCGAGCGTCATTGCACCC-CTCAAGCGTA----GCTTGG--TATTGG------GCC-TTCG-----------------CC-CCC-GCGGCGGGCCCGAAAGTCAGTGGC-GGTCCGGTGCGACTTC--AAGCGTAG-T---AAAA-T---------------ACCTCTCGCTTTG-GAAGCTCGCGCCGT--GG---CCGGCC-AG----AACG-C----------CCAAC---T-TTTC--AATGATT-GACCTCG-----------------------------------------------------------------------------------------------------------------------------------------------------------------------------------------------------------------------------------------------------------------------------------------------------------------------------------------------------------------------------------------------------------------------------------------------------------------------------------------------------------------------------------------------------------------------------------
>L0115_polytropa10
------------------TTATC--GAG---AG-GGG-T-CTCC-GGACTCCGGGGGCTTC---GGCCCCC-------TACTCTT-CACCCTA--TGTTT----A-CGCTCCT-T---TGTTGCTTTGGCGGGCCT-CG-----GGTTCG-------------------TCC-CG-----CACCGGC----------TGC-GGGCTT----------ACAC-CCCGG-CCG---TTCGTGCCCGTC--AGAGGCCC-AT-----GAACCTTC-G-T-T-T---AT--C----AAAG-TCGT-CCGAG---------T-----A-AA-A---C------CAC-AA-T-----A-G---T-A--AAAACTTTCAACAACGGATC----TCTTGGTTCTGGCATCGATGAAGAACGCAGCGAAATGC-GATAAGTAATGTGAATTGCAGAATTCAGT-GAATCATCGA-AT-CTTTGAACGCACATTGCGCCCCTCGGTATTCC-GGGGGGCATGCCTGTTCGAGCGTCATTGCACCC-CTCAAGCGTA----GCTTGG--TATTGG------GCC-TTCG-----------------CC-CCC-GCGGCGGGCCCGAAAGTCAGTGGC-GGTCCGGTGCGACTTC--AAGCGTAG-T---AAAA-T---------------ACCTCTCGCTTTG-GAAGCTCGCGCCGT--GG---CCGGCC-AG----AACG-C----------CCAAC---T-TTTC--AATGATT-GACCTCG-----------------------------------------------------------------------------------------------------------------------------------------------------------------------------------------------------------------------------------------------------------------------------------------------------------------------------------------------------------------------------------------------------------------------------------------------------------------------------------------------------------------------------------------------------------------------------------
>tm13266_lecanora_polytropa
------------------TTATT--GAG---AG-GGG-T-CTCC-GGACTCCGGGGGCTTC---GGCCCCC-------TACTCTT-CACCCAA--TGTTT----A-CACACCT-T---TGTTGCTTTGGCGGGCCT-CG-----GGTTCG-------------------TCC-CG-----TACCGGC----------TGC-GGGCTT----------ACAC-CCCGG-CCG---TTCGTGCCCGTC--AGAGGCCC-AT-----CAACCTTC-G-T-T-T---AT--C----AGTG-TCGT-CCGAG---------T-----A-AA-A---C------CACAAA-T-----A-G---T-A--AAAACTTTCAACAACGGATC----TCTTGGTTCTGGCATCGATGAAGAACGCAGCGAAATGC-GATAAGTAATGTGAATTGCAGAATTCAGT-GAATCATCGA-AT-CTTTGAACGCACATTGCGCCCCTCGGTATTCC-GGGGGGCATGCCTGTTCGAGCGTCATTGCACCC-CTCAAGCGTA----GCTTGG--TCTTGG------GCC-TTCG-----------------CC-CCC-GCGGCGGGCCCGAAAGTCAGTGGC-GGTCTGGTGCGACTTC--AAGCGTAG-T---AAAA-T---------------ATCTCCCGCTTTA-GAAGCTCGCGCCGT--GG---CCGGCC-AG----AACG-C----------CCAAC---T-TTTC--AATGATT-GACCTCG-----------------------------------------------------------------------------------------------------------------------------------------------------------------------------------------------------------------------------------------------------------------------------------------------------------------------------------------------------------------------------------------------------------------------------------------------------------------------------------------------------------------------------------------------------------------------------------
>tm21094_lecanora_polytropa
------------------TTATT--GAG---AG-GGG-T-CTCC-GGACTCCGGGGGCTTC---GGCCCCC-------TACTCTT-CACCCAA--TGTTT----A-CACACCT-T---TGTTGCTTTGGCGGGCCT-CG-----GGTTCG-------------------TCC-CG-----TACCGGC----------TGC-GGGCTT----------ACAC-CCCGG-CCG---TTCGTGCCCGTC--AGAGGCCC-AT-----CAACCTTC-G-T-T-T---AT--C----AGTG-TCGT-CCGAG---------T-----A-AA-A---C------CAC-AA-T-----A-G---T-A--AAAACTTTCAACAACGGATC----TCTTGGTTCTGGCATCGATGAAGAACGCAGCGAAATGC-GATAAGTAATGTGAATTGCAGAATTCAGT-GAATCATCGA-AT-CTTTGAACGCACATTGCGCCCCTCGGTATTCC-GGGGGGCATGCCTGTTCGAGCGTCATTGCACCC-CTCAAGCGTA----GCTTGG--TCTTGG------GCC-TTCG-----------------CC-CCC-GCGGCGGGCCCGAAAGTCAGTGGC-GGTCTGGTGCGACTTC--AAGCGTAG-T---AAAA-T---------------ATCTCCCGCTTTA-GAAGCTCGCGCCGT--GG---CCGGCC-AG----AACG-C----------CCAAC---T-TTCC--AATGATT-GACCTCG-----------------------------------------------------------------------------------------------------------------------------------------------------------------------------------------------------------------------------------------------------------------------------------------------------------------------------------------------------------------------------------------------------------------------------------------------------------------------------------------------------------------------------------------------------------------------------------
>tm8820_lecanora_polytropa
------------------TTATT--GAG---AG-GGG-T-CTCC-GGACTCCGGGGGCTTC---GGCCCCC-------TACTCTT-CACCCAA--TGTTT----A-CACACCT-T---TGTTGCTTTGGCGGGCCT-CG-----GGTTCG-------------------TCC-CG-----TACCGGC----------TGC-GGGCTT----------ACAC-CCCGG-CCG---TTCGTGCCCGTC--AGAGGCCC-AT-----CAACCTTC-G-T-T-T---AT--A----AGTG-TCGT-CCGAG---------T-----A-AA-A---C------CAC-AA-T-----A-G---T-A--AAAACTTTCAACAACGGATC----TCTTGGTTCTGGCATCGATGAAGAACGCAGCGAAATGC-GATAAGTAATGTGAATTGCAGAATTCAGT-GAATCATCGA-AT-CTTTGAACGCACATTGCGCCCCTCGGTATTCC-GGGGGGCATGCCTGTTCGAGCGTCATTGCACCC-CTCAAGCGTA----GCTTGG--TCTTGG------GCC-TTCG-----------------CC-CCC-GCGGCGGGCCCGAAAGTCAGTGGC-GGTCTGGTGCGACTTC--AAGCGTAG-T---AAAA-T---------------ATCTCCCGCTTTA-GAAGCTCGCGCCGT--GG---CCGGCC-AG----AACG-C----------CCAAC---T-TTCC--AATGATT-GACCTCG-----------------------------------------------------------------------------------------------------------------------------------------------------------------------------------------------------------------------------------------------------------------------------------------------------------------------------------------------------------------------------------------------------------------------------------------------------------------------------------------------------------------------------------------------------------------------------------
>tm2146_lecanora_polytropa
------------------TTATT--GAG---AG-GGG-T-CTCC-GGACTCCGGGGGCTTC---GGCCCCC-------TACTCTT-CACCCAA--TGTTT----A-CACACCT-T---TGTTGCTTTGGCGGGCCT-CG-----GGTTCG-------------------TCC-CG-----TACCGGC----------TGC-GGGCTT----------ACAC-CCCGG-CCG---TTCGTGCCCGTC--AGAGGCCC-AT-----CAACCTTC-G-T-T-T---AT--C----AGTG-TCCT-CCGAG---------T-----A-AA-A---C------CAC-AA-T-----A-G---T-A--AAAACTTTCAACAACGGATC----TCTTGGTTCTGGCATCGATGAAGAACGCAGCGAAATGC-GATAAGTAATGTGAATTGCAGAATTCAGT-GAATCATCGA-AT-CTTTGAACGCACATTGCGTCCCTCGGTATTCC-GGGGGGCATGCCTGTTCGAGCGTCATTGCACCC-CTCAAGCGTA----GCTTGG--TCTTGG------GCC-TTCG-----------------CC-CCC-GCGGCGGGCCCGAAAGTCAGTGGC-GGTCTGGTGCGACTTC--AAGCGTAG-T---AAAA-T---------------ATCTCCCGCTTTA-GAAGCTCGCGCCGT--GG---CCGGCC-AG----AACG-C----------CCAAC---T-TTCC--AATGATT-GACCTCG-----------------------------------------------------------------------------------------------------------------------------------------------------------------------------------------------------------------------------------------------------------------------------------------------------------------------------------------------------------------------------------------------------------------------------------------------------------------------------------------------------------------------------------------------------------------------------------
>sl21294_lecanora_polytropaAGG
------------------TTATT--GAG---AG-GGG-T-CTCC-GGACTCCGGGGGCTTC---GGCCCCC-------TACTCTT-CACCCTA--TGTCT----A-TACACCT-T---TGTTGCTTTGGCGGGCCT-TG-----GGTCCG-------------------ACC-CG-----TACCGGC----------CGT-GGGCTT----------ATAC-CCCGG-CCG---TTCGTGCCCGTC--AGAGGCCC-AT-----GAACCTTC-G-T-T-T---AT--C----AGTG-TCGT-CCGAG---------T-----A-AA-A---C------CAC-AA-T-----A-G---T-A--AAAACTTTCAACAACGGATC----TCTTGGTTCTGGCATCGATGAAGAACGCAGCGAAATGC-GATAAGTAATGTGAATTGCAGAATTCAGT-GAATCATCGA-AT-CTTTGAACGCACATTGCGCCCCTCGGTATTCC-GGGGGGCATGCCTGTTCGAGCGTCATTGCACCC-CTCAAGCGTA----GCTTGG--TCTTGG------GCC-TTCG-----------------CC-CCC-GTGGCGAGCCCGAAAGTCAGTGGC-GGTCCGGTGCGACTTC--AAGCGTAG-T---AAAA-T---------------ACCTCCCGCTTTG-GAAGCTCGTGCCGT--GG---CCGGCC-AT----AACG-C----------TCAAC---T-TTTC--AATGATT-GACCTCG-----------------------------------------------------------------------------------------------------------------------------------------------------------------------------------------------------------------------------------------------------------------------------------------------------------------------------------------------------------------------------------------------------------------------------------------------------------------------------------------------------------------------------------------------------------------------------------
>tm21121_lecanora_polytropa
------------------TTATT--GAG---AG-GGG-T-CTCC-GGACTCCGGGGGCTTC---GGCCCCC-------TACTCTT-CACCCTA--TGTCT----A-CACACCT-T---TGTTGCTTTGGCGGGCCT-CG-----GGTTCG-------------------TCC-TG-----TACCGGC----------TGC-GGGCTT----------ATAC-CCCGG-CCG---TTCGTGCCCGTC--AGAGGCTC-AT-----GAACCTTC-G-T-T-T---AT--C----AGTG-TCGT-CCGAG---------T-----A-AA-A---C------CAC-AA-T-----A-G---T-A--AAAACTTTCAACAACGGATC----TCTTGGTTCTGGCATCGATGAAGAACGCAGCGAAATGC-GATAAGTAATGTGAATTGCAGAATTCAGT-GAATCATCGA-AT-CTTTGAACGCACATTGCGCCCCTCGGTATTCC-GGGGGGCATGCCTGTTCGAGCGTCATTGCACCC-CTCAAGCGTA----GCTTGG--TCTTGG------GCC-TTCG-----------------CC-CCC-GTGGCGAGCCCGAAAGTCAGTGGC-GGCCCGGTGCGACTTC--AAGCGTAG-T---AAAA-T---------------ACCTCCCGCTTTG-GAAGCTCGTGCCGT--GG---CCGGCCNAG----AACG-C----------CCAAC---T-TTTC--AATGATT-GACCTCG-----------------------------------------------------------------------------------------------------------------------------------------------------------------------------------------------------------------------------------------------------------------------------------------------------------------------------------------------------------------------------------------------------------------------------------------------------------------------------------------------------------------------------------------------------------------------------------
>L_polytropa_KP314319
------------------TTATT--GAG---AG-GGG-T-CTCC-GGACTCCGGGGGCTTC---GGCCCCC-------TACTCTT-CACCCTA--TGTCT----A-CACACCT-T---TGTTGCTTTGGCGGGCCT-CG-----GGTTCG-------------------TCC-TG-----TACCGGC----------TGC-GGGCTT----------ATAC-CCCGG-CCG---TTCGTGCCCGTC--AGAGGCTC-AT-----GAACCTTC-G-T-T-T---AT--C----AGTG-TCGT-CCGAG---------T-----A-AA-A---C------CAC-AA-T-----A-G---T-A--AAAACTTTCAACAACGGATC----TCTTGGTTCTGGCATCGATGAAGAACGCAGCGAAATGC-GATAAGTAATGTGAATTGCAGAATTCAGT-GAATCATCGA-AT-CTTTGAACGCACATTGCGCCCCTCGGTATTCC-GGGGGGCATGCCTGTTCGAGCGTCATTGCACCC-CTCAAGCGTA----GCTTGG--TCTTGG------GCC-TTCG-----------------CC-CCC-GTGGCGAGCCCGAAAGTCAGTGGC-GGCCCGGTGCGACTTC--AAGCGTAG-T---AAAA-T---------------ACCTCCCGCTTTG-GAAGCTCGTGCCGT--GG---CCGGCC-AG----AACG-C----------CCAAC---T-TTTC--AATGATT-GACCTCG-----------------------------------------------------------------------------------------------------------------------------------------------------------------------------------------------------------------------------------------------------------------------------------------------------------------------------------------------------------------------------------------------------------------------------------------------------------------------------------------------------------------------------------------------------------------------------------
>L_polytropa_KP314299
------------------TTATT--GAG---AG-GGG-T-CTCC-GGACTCCGGGGGCTTC---GGCCCCC-------TACTCTT-CACCCTA--TGTCT----A-CACACCT-T---TGTTGCTTTGGCGGGCCT-CG-----GGTTCG-------------------TCC-CG-----TACCGGC----------TGC-GGGCTT----------ATAC-CCCGG-CCG---TTCGTGCCCGTC--AGAGGCCC-AC-----GAACCTTC-G-T-T-T---AT--C----AGTG-TCGT-CCGAG---------T-----A-AA-A---C------CAC-AA-T-----A-G---T-A--AAAACTTTCAACAACGGATC----TCTTGGTTCTGGCATCGATGAAGAACGCAGCGAAATGC-GATAAGTAATGTGAATTGCAGAATTCAGT-GAATCATCGA-AT-CTTTGAACGCACATTGCGCCCCTCGGTATTCC-GGGGGGCATGCCTGTTCGAGCGTCATTGCACCC-CTCAAGCGTA----GCTTGG--TCTTGG------GCC-TCCG-----------------CC-CCT-GTGGCGAGCCCGAAAGTCAGTGGC-GGTCCGGTGCGACTTC--AAGCGTAG-T---AAAA-T---------------ACCTCCCGCTTTG-GAAGCTCGTGCCGT--GG---CCGGCC-AG----AACG-C----------CCAAC---T-TTTC--AATGATT-GACCTCG-----------------------------------------------------------------------------------------------------------------------------------------------------------------------------------------------------------------------------------------------------------------------------------------------------------------------------------------------------------------------------------------------------------------------------------------------------------------------------------------------------------------------------------------------------------------------------------
>L_polytropa_KP314294
------------------TTATT--GAG---AG-GGG-T-CTCC-GGACTCCGGGGGCTTC---GGCCCCC-------TACTCTT-CACCCTA--TGTCT----A-CACACCT-T---TGTTGCTTTGGCGGGCCT-CG-----GGTTCG-------------------TCC-CG-----TACCGGC----------TGC-GGGCTT----------ATAC-CCCGG-CCG---TTCGTGCCCGTC--AGAGGCCC-AC-----GAACCTTC-G-T-T-T---AT--C----AGTG-TCGT-CCGAG---------T-----A-AA-A---C------CAC-AA-T-----A-G---T-A--AAAACTTTCAACAACGGATC----TCTTGGTTCTGGCATCGATGAAGAACGCAGCGAAATGC-GATAAGTAATGTGAATTGCAGAATTCAGT-GAATCATCGA-AT-CTTTGAACGCACATTGCGCCCCTCGGTATTCC-GGGGGGCATGCCTGTTCGAGCGTCATTGCACCC-CTCAAGCGTA----GCTTGG--TCTTGG------GCC-TCCG-----------------CC-CCT-GTGGCGAGCCCGAAAGTCAGTGGC-GGTCCGGTGCGACTTC--AAGCGTAG-T---AAAA-T---------------ACCTCCCGCTTTG-GAAGCTCGTGCCGT--GG---CCGGCC-AG----AACG-C----------CCAAC---T-TTTC--AATGATT-GACCTCG-----------------------------------------------------------------------------------------------------------------------------------------------------------------------------------------------------------------------------------------------------------------------------------------------------------------------------------------------------------------------------------------------------------------------------------------------------------------------------------------------------------------------------------------------------------------------------------
>LICHN301_19
------------------TTATT--GAG---AG-GGG-T-CTCC-GGACTCCGGGGGCTTC---GGCCCCC-------TACTCTT-CACCCTA--TGTCT----A-CACACCT-T---TGTTGCTTTGGCGGGCCT-CG-----GGTTCG-------------------TCC-TG-----TACCGGC----------TGC-GGGCTT----------ATAC-CCCGG-CCG---TTCGTGCCCGTC--AGAGGCTC-AT-----GAACCTTC-G-T-T-T---AT--C----AGTG-TCGT-CCGAG---------T-----A-AA-A---C------CAC-AA-T-----A-G---T-A--AAAACTTTCAACAACGGATC----TCTTGGTTCTGGCATCGATGAAGAACGCAGCGAAATGC-GATAAGTAATGTGAATTGCAGAATTCAGT-GAATCATCGA-AT-CTTTGAACGCACATTGCGCCCCTCGGTATTCC-GGGGGGCATGCCTGTTCGAGCGTCATTGCACCC-CTCAAGCGTA----GCTTGG--TCTTGG------GCC-TTCG-----------------CC-CCC-GTGGCGAGCCCGAAAGTCAGTGGC-GGCCCGGTGCGACTTC--AAGCGTAG-T---AAAA-T---------------ACCTCCCGCTTTG-GAAGCTCGTGCCGT--GG---CCGGCC-AG----AACG-C----------CCAA--------------------------------------------------------------------------------------------------------------------------------------------------------------------------------------------------------------------------------------------------------------------------------------------------------------------------------------------------------------------------------------------------------------------------------------------------------------------------------------------------------------------------------------------------------------------------------------------------------------
>sl21286_lecanora_polytropa
--------------------------------------------------------------------------------------------------------------------------------------------------------------------------------------------------------------------------------------------------------------------------------------------------------------------------------------------------------------------------------------------------------------------------------------------------------------------------------A-AT-CTTTGAACGCACATTGCGCCCCTCGGTATTCC-GGGGGGCATGCCTGTTCGAGCGTCATTGCACCC-CTCAAGCGTA----GCTTGG--TATTGG------GCC-TTCG-----------------CC-CCC-GCGGCGGGCCCGAAAGTCAGTGGC-GGTCCGGCGCGACTTC--AAGCGTAG-T---AAAA-T---------------ACCTCCCGCTTTG-GAAGCTCGCGCCGT--GG---CCGGCT-AG----AACG-C----------CCAAC---T-TTTC--AATGATT-GACCTCG-----------------------------------------------------------------------------------------------------------------------------------------------------------------------------------------------------------------------------------------------------------------------------------------------------------------------------------------------------------------------------------------------------------------------------------------------------------------------------------------------------------------------------------------------------------------------------------
>sl21283_lecanora_polytropa
--------------------------------------------------------------------------------------------------------------------------------------------------------------------------------------------------------------------------------------------------------------------------------------------------------------------------------------------------------------------------------------------------------------------------------------------------------------------------------A-AT-CTTTGAACGCACATTGCGCCCCTCGGTATTCC-GGGGGGCATGCCTGTTCGAGCGTCATTGCACCC-CTCAAGCGTA----GCTTGG--TATTGG------GCC-TTCG-----------------CC-CCC-GCGGCGGGCCCGAAAGTCAGTGGC-GGTCCGGCGCGACTTC--AAGCGTAG-T---AAAA-T---------------ACCTCCCGCTTTG-GAAGCTCGCGCCGT--GG---CCGGCT-AG----AACG-C----------CCAAC---T-TTTC--AATGATT-GACCTCG-----------------------------------------------------------------------------------------------------------------------------------------------------------------------------------------------------------------------------------------------------------------------------------------------------------------------------------------------------------------------------------------------------------------------------------------------------------------------------------------------------------------------------------------------------------------------------------
>sl21285_lecanora_polytropa
------------------TTATT--GAG---AG-GGG-T-CTCC-GGGCTCCGGGGGTTTC---GGCCCCC-------TACTCTT-CACCCTA--TGTTT----A-CACACCT-T---TGTTGCTTTGGCGGGCCT-CG-----GGTTCG-------------------CCT-CG-----TACCGGC----------CGT-GGGCT----------CACAC-CCCGG-CCG---TCCGTGCCCGTC--AGAGGCCC-AT-----GAACCTTC-G-T-T-T---AT--C----AGTG-TCGT-CCGAG---------T-----A-CA-A---C------CAC-AA-T-----A-G---T-A--AAAACTTTCAACAACGGATC----TCTTGGTTCTGGCATCGATGAAGAACGCAGCGAAATGC-GATAAGTAATGTGAATTGCAGAATTCAGT-GAATCATCGA-AT-CTTTGAACGCACATTGCGCCCCTCGGTATTCC-GGGGGGCATGCCTGTTCGAGCGTCATTGCACCC-CTCAAGCCTA----GCTTGG--TATTGG------GCC-TTCG-----------------CC-CCC-GCGGCGGGCCCGAAATTCAGTGGC-GGTCCGATGCGACTTC--AAGCGTAG-T---AAAA-T---------------ACCTCCCGCTTTG-GAAGCTCGCGCCGT--GG---CCGGCC-AT----AACG-C----------CCAAC---T-TTTC--AATGATT-GACCTCG-----------------------------------------------------------------------------------------------------------------------------------------------------------------------------------------------------------------------------------------------------------------------------------------------------------------------------------------------------------------------------------------------------------------------------------------------------------------------------------------------------------------------------------------------------------------------------------
>sl18474a_polytropaAGG9
------------------TTATT--GAG---AG-GGG-T-CTCC-GGACTCCGGGGGTTTC---GGCCCCC-------TACTCTT-CACCCTA--TGTTT----A-CACACCT-T---TGTTGCTTTGGCGGGCCT-CG-----GGTTCG-------------------CCC-CG-----TACCGGC----------CGT-GGGCT----------CACAC-CCCGG-CCG---TCCGTGCCCGTC--AGAGGCCC-AT-----GAACCTTC-G-T-T-T---AT--C----AGTG-TCGT-CCGAG---------T-----A-CA-A---C------CAC-AA-T-----A-G---T-A--AAAACTTTCAACAACGGATC----TCTTGGTTCTGGCATCGATGAAGAACGCAGCGAAATGC-GATAAGTAATGTGAATTGCAGAATTCAGT-GAATCATCGA-AT-CTTTGAACGCACATTGCGCCCCTCGGTATTCC-GGGGGGCATGCCTGTTCGAGCGTCATTGCACCC-CTCAAGCCTA----GCTTGG--TATTGG------GCC-TTCG-----------------CC-CCC-GCGGCGGGCCCGAAATTCAGTGGC-GGTCCGATGCGACTTC--AAGCGTAG-T---AAAA-T---------------ACCTCCCGCTTTG-GAAGCTCGCGCCGT--GG---CCGGCC-AT----AACG-C----------CCAAC---T-TTTC--AATGATT-GACCTCG-----------------------------------------------------------------------------------------------------------------------------------------------------------------------------------------------------------------------------------------------------------------------------------------------------------------------------------------------------------------------------------------------------------------------------------------------------------------------------------------------------------------------------------------------------------------------------------
>L0012a_polytropa7
------------------TTATT--GAG---AG-GGG-T-CTCC-GGGCTCCGGGGGTTTC---GGCCCCC-------TACTCTT-CACCCTA--TGTTT----A-CACACCT-T---TGTTGCCTTGGCGGGCCT-CG-----GGTTCG-------------------CCT-CG-----TACCGGC----------CGT-GGGCT----------CACAC-CCCGG-CCG---TCCGTGCCCGTC--AGAGGCCC-AT-----GAACCTTC-G-T-T-T---AT--C----AGTG-TCGT-CCGAG---------T-----A-CA-A---C------CAC-AA-T-----A-G---T-A--AAAACTTTCAACAACGGATC----TCTTGGTTCTGGCATCGATGAAGAACGCAGCGAAATGC-GATAAGTAATGTGAATTGCAGAATTCAGT-GAATCATCGA-AT-CTTTGAACGCACATTGCGCCCCTCGGTATTCC-GGGGGGCATGCCTGTTCGAGCGTCATTGCACCC-CTCAAGCCTA----GCTTGG--TATTGG------GCC-TTCG-----------------CC-CCC-GCGGCGGGCCCGAAATTCAGTGGC-GGTCCGATGCGACTTC--AAGCGTAG-T---AAAA-T---------------ACCTCCCGCTTTG-GAAGCTCGCGCCGT--GG---CCGGCC-AT----AACG-C----------CC-AC---T-TTTC--AATGATT-GACCTCG-----------------------------------------------------------------------------------------------------------------------------------------------------------------------------------------------------------------------------------------------------------------------------------------------------------------------------------------------------------------------------------------------------------------------------------------------------------------------------------------------------------------------------------------------------------------------------------
>L0012b_polytropa7
------------------TTATT--GAG---AG-GGG-T-CTCC-GGGCTCCGGGGGTTTC---GGCCCCC-------TACTCTT-CACCCTA--TGTTT----A-CACACCT-T---TGTTGCCTTGGCGGGCCT-CG-----GGTTCG-------------------CCT-CG-----TACCGGC----------CGT-GGGCT----------CACAC-CCCGG-CCG---TCCGTGCCCGTC--AGAGGCCC-AT-----GAACCTTC-G-T-T-T---AT--C----AGTG-TCGT-CCGAG---------T-----A-CA-A---C------CAC-AA-T-----A-G---T-A--AAAACTTTCAACAACGGATC----TCTTGGTTCTGGCATCGATGAAGAACGCAGCGAAATGC-GATAAGTAATGTGAATTGCAGAATTCAGT-GAATCATCGA-AT-CTTTGAACGCACATTGCGCCCCTCGGTATTCC-GGGGGGCATGCCTGTTCGAGCGTCATTGCACCC-CTCAAGCCTA----GCTTGG--TATTGG------GCC-TTCG-----------------CC-CCC-GCGGCGGGCCCGAAATTCAGTGGC-GGTCCGATGCGACTTC--AAGCGTAG-T---AAAA-T---------------ACCTCCCGCTTTG-GAAGCTCGCGCCGT--GG---CCGGCC-AT----AACG-C----------CC-AC---T-TTTC--AATGATT-GACCTCG-----------------------------------------------------------------------------------------------------------------------------------------------------------------------------------------------------------------------------------------------------------------------------------------------------------------------------------------------------------------------------------------------------------------------------------------------------------------------------------------------------------------------------------------------------------------------------------
>L0012c_polytropa7
------------------TTATT--GAG---AG-GGG-T-CTCC-GGGCTCCGGGGGTTTC---GGCCCCC-------TACTCTT-CACCCTA--TGTTT----A-CACACCT-T---TGTTGCCTTGGCGGGCCT-CG-----GGTTCG-------------------CCT-CG-----TACCGGC----------CGT-GGGCT----------CACAC-CCCGG-CCG---TCCGTGCCCGTC--AGAGGCCC-AT-----GAACCTTC-G-T-T-T---AT--C----AGTG-TCGT-CCGAG---------T-----A-CA-A---C------CAC-AA-T-----A-G---T-A--AAAACTTTCAACAACGGATC----TCTTGGTTCTGGCATCGATGAAGAACGCAGCGAAATGC-GATAAGTAATGTGAATTGCAGAATTCAGT-GAATCATCGA-AT-CTTTGAACGCACATTGCGCCCCTCGGTATTCC-GGGGGGCATGCCTGTTCGAGCGTCATTGCACCC-CTCAAGCCTA----GCTTGG--TATTGG------GCC-TTCG-----------------CC-CCC-GCGGCGGGCCCGAAATTCAGTGGC-GGTCCGATGCGACTTC--AAGCGTAG-T---AAAA-T---------------ACCTCCCGCTTTG-GAAGCTCGCGCCGT--GG---CCGGCC-AT----AACG-C----------CC-AC---T-TTTC--AATGATT-GACCTCG-----------------------------------------------------------------------------------------------------------------------------------------------------------------------------------------------------------------------------------------------------------------------------------------------------------------------------------------------------------------------------------------------------------------------------------------------------------------------------------------------------------------------------------------------------------------------------------
>sl16512aGENOME
------------------TTATT--GAG---AG-GGG-T-CTCC-GGGCTCCGGGGGTTTC---GGCCCCC-------TACTCTT-CACCCTA--TGTTT----A-CACACCT-T---TGTTGCCTTGGCGGGCCT-CG-----GGTTCG-------------------CCT-CG-----TACCGGC----------CGT-GGGCT----------CACAC-CCCGG-CCG---TCCGTGCCCGTC--AGAGGCCC-AT-----GAACCTTC-G-T-T-T---AT--C----AGTG-TCGT-CCGAG---------T-----A-CA-A---C------CAC-AA-T-----A-G---T-A--AAAACTTTCAACAACGGATC----TCTTGGTTCTGGCATCGATGAAGAACGCAGCGAAATGC-GATAAGTAATGTGAATTGCAGAATTCAGT-GAATCATCGA-AT-CTTTGAACGCACATTGCGCCCCTCGGTATTCC-GGGGGGCATGCCTGTTCGAGCGTCATTGCACCC-CTCAAGCCTA----GCTTGG--TATTGG------GCC-TTCG-----------------CC-CCC-GCGGCGGGCCCGAAATTCAGTGGC-GGTCCGATGCGACTTC--AAGCGTAG-T---AAAA-T---------------ACCTCCCGCTTTG-GAAGCTCGCGCCGT--GG---CCGGCC-AT----AACG-C----------CC-AC---T-TTTC--AATGATT-GACCTCG-----------------------------------------------------------------------------------------------------------------------------------------------------------------------------------------------------------------------------------------------------------------------------------------------------------------------------------------------------------------------------------------------------------------------------------------------------------------------------------------------------------------------------------------------------------------------------------
>sl16512bGENOME
------------------TTATT--GAG---AG-GGG-T-CTCC-GGGCTCCGGGGGTTTC---GGCCCCC-------TACTCTT-CACCCTA--TGTTT----A-CACACCT-T---TGTTGCCTTGGCGGGCCT-CG-----GGTTCG-------------------CCT-CG-----TACCGGC----------CGT-GGGCT----------CACAC-CCCGG-CCG---TCCGTGCCCGTC--AGAGGCCC-AT-----GAACCTTC-G-T-T-T---AT--C----AGTG-TCGT-CCGAG---------T-----A-CA-A---C------CAC-AA-T-----A-G---T-A--AAAACTTTCAACAACGGATC----TCTTGGTTCTGGCATCGATGAAGAACGCAGCGAAATGC-GATAAGTAATGTGAATTGCAGAATTCAGT-GAATCATCGA-AT-CTTTGAACGCACATTGCGCCCCTCGGTATTCC-GGGGGGCATGCCTGTTCGAGCGTCATTGCACCC-CTCAAGCCTA----GCTTGG--TATTGG------GCC-TTCG-----------------CC-CCC-GCGGCGGGCCCGAAATTCAGTGGC-GGTCCGATGCGACTTC--AAGCGTAG-T---AAAA-T---------------ACCTCCCGCTTTG-GAAGCTCGCGCCGT--GG---CCGGCC-AT----AACG-C----------CC-AC---T-TTTC--AATGATT-GACCTCG-----------------------------------------------------------------------------------------------------------------------------------------------------------------------------------------------------------------------------------------------------------------------------------------------------------------------------------------------------------------------------------------------------------------------------------------------------------------------------------------------------------------------------------------------------------------------------------
>sl18474aGENOME
------------------TTATT--GAG---AG-GGG-T-CTCC-GGACTCCGGGGGTTTC---GGCCCCC-------TACTCTT-CACCCTA--TGTTT----A-CACACCT-T---TGTTGCTTTGGCGGGCCT-CG-----GGTTCG-------------------CCC-CG-----TACCGGC----------CGT-GGGCT----------CACAC-CCCGG-CCG---TCCGTGCCCGTC--AGAGGCCC-AT-----GAACCTTC-G-T-T-T---AT--C----AGTG-TCGT-CCGAG---------T-----A-CA-A---C------CAC-AA-T-----A-G---T-A--AAAACTTTCAACAACGGATC----TCTTGGTTCTGGCATCGATGAAGAACGCAGCGAAATGC-GATAAGTAATGTGAATTGCAGAATTCAGT-GAATCATCGA-AT-CTTTGAACGCACATTGCGCCCCTCGGTATTCC-GGGGGGCATGCCTGTTCGAGCGTCATTGCACCC-CTCAAGCCTA----GCTTGG--TATTGG------GCC-TTCG-----------------CC-CCC-GCGGCGGGCCCGAAATTCAGTGGC-GGTCCGATGCGACTTC--AAGCGTAG-T---AAAA-T---------------ACCTCCCGCTTTG-GAAGCTCGCGCCGT--GG---CCGGCC-AT----AACG-C----------CC-AC---T-TTTC--AATGATT-GACCTCG-----------------------------------------------------------------------------------------------------------------------------------------------------------------------------------------------------------------------------------------------------------------------------------------------------------------------------------------------------------------------------------------------------------------------------------------------------------------------------------------------------------------------------------------------------------------------------------
>sl20113_polytropa7
------------------TTATT--GAG---AG-GGG-T-CTCC-GGACTCCGGGGGTTTC---GGCCCCC-------TACTCTT-CACCCTA--TGTTT----A-CACACCT-T---TGTTGCTTTGGCGGGCCT-CG-----GGTTCG-------------------CCT-CG-----TACCGGC----------CGT-GGGCT----------CACAC-CCCGG-CCG---TCCGTGCCCGTC--AGAGGCCC-AT-----GAACCTTC-G-T-T-T---AT--C----AGTG-TCGT-CCGAG---------T-----A-CA-A---C------CAC-AA-T-----A-G---T-A--AAAACTTTCAACAACGGATC----TCTTGGTTCTGGCATCGATGAAGAACGCAGCGAAATGC-GATAAGTAATGTGAATTGCAGAATTCAGT-GAATCATCGA-AT-CTTTGAACGCACATTGCGCCCCTCGGTATTCC-GGGGGGCATGCCTGTTCGAGCGTCATTGCACCC-CTCAAGCCTA----GCTTGG--TATTGG------GCC-TTCG-----------------CC-CCC-GCGGCGGGCCCGAAATTCAGTGGC-GGTCCGATGCGACTTC--AAGCGTAG-T---AAAA-T---------------ACCTCCCGCTTTG-GAAGCTCGCGCCGT--GG---CCGGCC-AT----AACG-C----------CC-AC---T-TTTC--AATGATT-GACCTCG-----------------------------------------------------------------------------------------------------------------------------------------------------------------------------------------------------------------------------------------------------------------------------------------------------------------------------------------------------------------------------------------------------------------------------------------------------------------------------------------------------------------------------------------------------------------------------------
>P230_ZYY_103
------------------TTATC--GAG---AG-GGG-T-CTCC-GGACTCCGGGGGCTTC---GGCCCCC-------TACTCTT-CACCCTA--TGTTT----A-CACACCT-T---TGTTGCTTTGGCGGGCCT-CG-----GGTTCG-------------------ACC-CG-----TACCGGT----------CGC-GGGCTTC--------CATAG-CCCGG-CCG---TCCGCGCCTGTC--AGAGGCCC-AT-----GAACCCTC-G-C-T-T---AT--C----AGTG-TCGT-CCGAG---------T-----C-AA-A---C------CAC-AA-T-----A-G---T-A--AAAACTTTCAACAACGGATC----TCTTGGTTCTGGCATCGATGAAGAACGCAGCGAAATGC-GATAAGTAATGTGAATTGCAGAATTCAGT-GAATCATCGA-AT-CTTTGAACGCACATTGCGCCCCTCGGTATTCC-GGGGGGCATGCCTGTTCGAGCGTCATTGCACCC-CTCAAGCGTA----GCTTGG--TATTGG------GCC-TTCG-----------------CC-TCC-ACGGCGGGCCCGAAAGTCAGTGGC-GGCCCGGTGTGACTTC--AAGCGTAG-T---AAAA-T---------------ACCTCCCGCTTTG-GAAGCTCGCGTTGT--GG---CCGGCC-AG----AACG-C----------CCAAA---T-TTTC--AATGATT-GACCTCG-----------------------------------------------------------------------------------------------------------------------------------------------------------------------------------------------------------------------------------------------------------------------------------------------------------------------------------------------------------------------------------------------------------------------------------------------------------------------------------------------------------------------------------------------------------------------------------
>P230_ZYY103
------------------TTATC--GAG---AG-GGG-T-CTCC-GGACTCCGGGGGCTTC---GGCCCCC-------TACTCTT-CACCCTA--TGTTT----A-CACACCT-T---TGTTGCTTTGGCGGGCCT-CG-----GGTTCG-------------------ACC-CG-----TACCGGT----------CGC-GGGCTTC--------CATAG-CCCGG-CCG---TCCGCGCCTGTC--AGAGGCCC-AT-----GAACCCTC-G-C-T-T---AT--C----AGTG-TCGT-CCGAG---------T-----C-AA-A---C------CAC-AA-T-----A-G---T-A--AAAACTTTCAACAACGGATC----TCTTGGTTCTGGCATCGATGAAGAACGCAGCGAAATGC-GATAAGTAATGTGAATTGCAGAATTCAGT-GAATCATCGA-AT-CTTTGAACGCACATTGCGCCCCTCGGTATTCC-GGGGGGCATGCCTGTTCGAGCGTCATTGCACCC-CTCAAGCGTA----GCTTGG--TATTGG------GCC-TTCG-----------------CC-TCC-ACGGCGGGCCCGAAAGTCAGTGGC-GGCCCGGTGTGACTTC--AAGCGTAG-T---AAAA-T---------------ACCTCCCGCTTTG-GAAGCTCGCGTTGT--GG---CCGGCC-AG----AACG-C----------CCAAA---T-TTTC--AATGATT-GACCTCG-----------------------------------------------------------------------------------------------------------------------------------------------------------------------------------------------------------------------------------------------------------------------------------------------------------------------------------------------------------------------------------------------------------------------------------------------------------------------------------------------------------------------------------------------------------------------------------
>L_polytropa_KP889124
------------------TTATC--GAG---AG-GGG-T-CTCC-GGACTCCGGGGGCTTC---GGCCCCC-------TACTCTT-CACCCTA--TGTTT----A-CACACCT-T---TGTTGCTTTGGCGGGCCT-CG-----GGTTCG-------------------ACC-CG-----TACCGGT----------CGC-GGGCTTC--------CATAG-CCCGG-CCG---TCCGCGCCTGTC--AGAGGCCC-AT-----GAACCCTC-G-C-T-T---AT--C----AGTG-TCGT-CCGAG---------T-----C-AA-A---C------CAC-AA-T-----A-G---T-A--AAAACTTTCAACAACGGATC----TCTTGGTTCTGGCATCGATGGAAAA--------------------------------------------------------------------------------------------------------------------------------------------------------------------------------------------------------------------------------------------------------------------------------------------------------------------------------------------------------------------------------------------------------------------------------------------------------------------------------------------------------------------------------------------------------------------------------------------------------------------------------------------------------------------------------------------------------------------------------------------------------------------------------------------------------------------------------------------------------------------------------------------------------------------------------------------------------------
>L_polytropa_KP889125
------------------TTATC--GAG---AG-GGG-T-CTCC-GGACTCCGGGGGCTTC---GGCCCCC-------TACTCTT-CACCCTA--TGTTT----A-CACACCT-T---TGTTGCTTTGGCGGGCCT-CG-----GGTTCG-------------------ACC-CG-----TACCGGT----------CGC-GGGCTTC--------CATAG-CCCGG-CCG---TCCGCGCCTGTC--AGAGGCCC-AT-----GAACCCTC-G-C-T-T---AT--C----AGTG-TCGT-CCGAG---------T-----C-AA-A---C------CAC-AA-T-----A-G---T-A--AAAACTTTCAACAACGGATC----TCTTGGTTCTGGCATCGATGGA----------------------------------------------------------------------------------------------------------------------------------------------------------------------------------------------------------------------------------------------------------A------------------------------------------------------------------------------------------------------------------------------------------------------------------------------------------------------------------------------------------------------------------------------------------------------------------------------------------------------------------------------------------------------------------------------------------------------------------------------------------------------------------------------------------------------------------------------------------------------------------------------------------------------------------------------------------------------
>tm14551_lecanora_polytropa
------------------TTATC--GAG---AG-GGG-T-CTCC-GGACTCCGGGGGTTTC---GGCCCCC-------TACTCTT-CACCCTA--TGTTT----A-CACACCT-T---TGTTGCTTTGGCGGGCCT-CG-----GGTTTG-------------------ACC-CG-----TACCGGT----------CGT-GGGCTTC--------CATAC-CCCGG-CCG---TCCGTGCCTGTC--AGAGGCCC-AT-----GAACCCTC-GTT-T-T---AT--C----AGTG-TCGT-CCGAG---------T-----A-AA-A---C------CAC-AA-T-----A-G---T-A--AAAACTTTCAACAACGGATC----TCTTGGTTCTGGCATCGATGAAGAACGCAGCGAAATGC-GATAAGTAATGTGAATTGCAGAATTCAGT-GAATCATCGA-AT-CTTTGAACGCACATTGCGCCCCTCGGTATTCC-GGGGGGCATGCCTGTTCGAGCGTCATTGCACCC-CTCAAGCGTA----GCTTGG--TATTGG------GCG-TTCG-----------------CC-TCC-GCGGCGGGCCCGAAAGTCAGTGGC-GGTCCGGGGCGACTTC--AAGCGTAG-T---AAAA-C---------------ACCTCCCGCTTTG-GAAGCTCGCGCCGT--GG---CCGGCC-AT----AACG-C----------CCAAC---T-TTTC--AATGATT-GACCTCG-----------------------------------------------------------------------------------------------------------------------------------------------------------------------------------------------------------------------------------------------------------------------------------------------------------------------------------------------------------------------------------------------------------------------------------------------------------------------------------------------------------------------------------------------------------------------------------
>tm22539_lecanora_polytropa
------------------TTATC--GAG---AG-GGG-T-CTCC-GGACTCCGGGGGTTTC---GGCCCCC-------TACTCTT-CACCCTA--TGTTT----A-CACACCT-T---TGTTGCTTTGGCGGGCCT-CG-----GGTTTG-------------------ACC-CG-----TACCGGT----------CGT-GGGCTTC--------CATAC-CCCGG-CCG---TCCGTGCCTGTC--AGAGGCCC-AT-----GAACCCTC-GTT-T-T---AT--C----AGTG-TCGT-CCGAG---------T-----A-AA-A---C------CAC-AA-T-----A-G---T-A--AAAACTTTCAACAACGGATC----TCTTGGTTCTGGCATCGATGAAGAACGCAGCGAAATGC-GATAAGTAATGTGAATTGCAGAATTCAGT-GAATCATCGA-AT-CTTTGAACGCACATTGCGCCCCTCGGTATTCC-GGGGGGCATGCCTGTTCGAGCGTCATTGCACCC-CTCAAGCGTA----GCTTGG--TATTGG------GCG-TTCG-----------------CC-TTC-GCGGCGGGCCCGAAAGTCAGTGGC-GGTCCGGAGCGACTTC--AAGCGTAG-T---AAAA-C---------------ACCTCCCGCTTTG-GAAGCTCGCGCCGT--GG---CCGGCC-AT----AACG-C----------CCAAC---T-TTTC--AATGATT-GACCTCG-----------------------------------------------------------------------------------------------------------------------------------------------------------------------------------------------------------------------------------------------------------------------------------------------------------------------------------------------------------------------------------------------------------------------------------------------------------------------------------------------------------------------------------------------------------------------------------
>133_20_67110
------------------TTACC--GAG---AG-GGG-T-CTCC-GGACTCCGGGGGCTTC---GGCCTCC-------TATTCTT-CACCCTA--TGTTT----A-CACACCT-T---TGTTGCTTTGGCGGACCT-CG-----GGTTCG-------------------ACC-CG-----TACCGGC----------CGT-GGGCCTC--------AATGT-CCCGA-CCG---TCCGTGCCCGTC--AGAGGCCC-AT-----GAACCTTC-G-T-T-T---AT--C----AGTG-TCGT-CCGAG---------T-----A-AA-A---C------CAC-AA-T-----A-G---T-A--AAAACTTTCAACAACGGATC----TCTTGGTTCTGGCATCGATGAAGAACGCAGCGAAATGC-GATAAGTAATGTGAATTGCAGAATTCAGT-GAATCATCGA-AT-CTTTGAACGCACATTGCGCCCCTCGGTATTCC-GGGGGGCATGCCTGTTCGAGCGTCATTGCACCC-CTCAAGCGTAGCTCGCTTGG--TATTGG------GCC-TTCG-----------------CC-CCC-GCGGCGGGCCCAAAAGTCAGTGGC-GGTCCGGTGCGACTTT--AAGCGTAG-T---AAAA-T---------------ATCTCCCGCTCTG-GAAGCTCGCGCCGT--GG---CCGGCC-AT----AACG-C----------CC-AC---T-TTTC--AATGATT-GACCTCG-----------------------------------------------------------------------------------------------------------------------------------------------------------------------------------------------------------------------------------------------------------------------------------------------------------------------------------------------------------------------------------------------------------------------------------------------------------------------------------------------------------------------------------------------------------------------------------
>218_20_67945
------------------TTACC--GAG---AG-GGG-T-CTCC-GGACTCCGGGGGCTTC---GGCCTCC-------TATTCTT-CACCCTA--TGTTT----A-CACACCT-T---TGTTGCTTTGGCGGACCT-CG-----GGTTCG-------------------ACC-CG-----TACCGGC----------CGT-GGGCCTC--------AATGT-CCCGA-CCG---TCCGTGCCCGTC--AGAGGCCC-AT-----GAACCTTC-G-T-T-T---AT--C----AGTG-TCGT-CCGAG---------T-----A-AA-A---C------CAC-AA-T-----A-G---T-A--AAAACTTTCAACAACGGATC----TCTTGGTTCTGGCATCGATGAAGAACGCAGCGAAATGC-GATAAGTAATGTGAATTGCAGAATTCAGT-GAATCATCGA-AT-CTTTGAACGCACATTGCGCCCCTCGGTATTCC-GGGGGGCATGCCTGTTCGAGCGTCATTGCACCC-CTCAAGCGTAGCTCGCTTGG--TATTGG------GCC-TTCG-----------------CC-CCC-GCGGCGGGCCCAAAAGTCAGTGGC-GGTCCGGTGCGACTTT--AAGCGTAG-T---AAAA-T---------------ATCTCCCGCTCTG-GAAGCTCGCGCCGT--GG---CCGGCC-AT----AACG-C----------CC-AC---T-TTTC--AATGATT-GACCTCG-----------------------------------------------------------------------------------------------------------------------------------------------------------------------------------------------------------------------------------------------------------------------------------------------------------------------------------------------------------------------------------------------------------------------------------------------------------------------------------------------------------------------------------------------------------------------------------
>85_20_67226
------------------TTACC--GAG---AG-GGG-T-CTCC-GGACTCCGGGGGCTTC---GGCCTCC-------TATTCTT-CACCCTA--TGTTT----A-CACACCT-T---TGTTGCTTTGGCGGACCT-CG-----GGTTCG-------------------ACC-CG-----TACCGGC----------CGT-GGGCCTC--------AATGT-CCCGA-CCG---TCCGTGCCCGTC--AGAGGCCC-AT-----GAACCTTC-G-T-T-T---AT--C----AGTG-TCGT-CCGAG---------T-----A-AA-A---C------CAC-AA-T-----A-G---T-A--AAAACTTTCAACAACGGATC----TCTTGGTTCTGGCATCGATGAAGAACGCAGCGAAATGC-GATAAGTAATGTGAATTGCAGAATTCAGT-GAATCATCGA-AT-CTTTGAACGCACATTGCGCCCCTCGGTATTCC-GGGGGGCATGCCTGTTCGAGCGTCATTGCACCC-CTCAAGCGTAGCTCGCTTGG--TATTGG------GCC-TTCG-----------------CC-CCC-GCGGCGGGCCCAAAAGTCAGTGGC-GGTCCGGTGCGACTTT--AAGCGTAG-T---AAAA-T---------------ATCTCCCGCTCTG-GAAGCTCGCGCCGT--GG---CCGGCC-AT----AACG-C----------CC-AC---T-TTTC--AATGATT-GACCTCG-----------------------------------------------------------------------------------------------------------------------------------------------------------------------------------------------------------------------------------------------------------------------------------------------------------------------------------------------------------------------------------------------------------------------------------------------------------------------------------------------------------------------------------------------------------------------------------
>137_20_67152
------------------TTACC--GAG---AG-GGG-T-CTCC-GGACTCCGGGGGCTTC---GGCCTCC-------TATTCTT-CACCCTA--TGTTT----A-CACACCT-T---TGTTGCTTTGGCGGACCT-CG-----GGTTCG-------------------ACC-CG-----TACCGGC----------CGT-GGGCCTC--------AATAT-CCCGA-CCG---TCCGTGCCCGTC--AGAGGCCC-AT-----GAACCTTC-G-T-T-T---AT--C----AGTG-TCGT-CCGAG---------T-----A-AA-A---C------CAC-AA-T-----A-G---T-A--AAAACTTTCAACAACGGATC----TCTTGGTTCTGGCATCGATGAAGAACGCAGCGAAATGC-GATAAGTAATGTGAATTGCAGAATTCAGT-GAATCATCGA-AT-CTTTGAACGCACATTGCGCCCCTCGGTATTCC-GGGGGGCATGCCTGTTCGAGCGTCATTGCACCC-CTCAAGCGTAGCTCGCTTGG--TATTGG------GCC-TTCG-----------------CC-CCC-GCGGCGGGCCCAAAAGTCAGTGGC-GGTCCGGTGCGACTTT--AAGCGTAG-T---AAAA-T---------------ATCTCCCGCTCTG-GAAGCTCGCGCCGT--GG---CCGGCC-AT----AACG-C----------CC-AC---T-TTTC--AATGATT-GACCTCG-----------------------------------------------------------------------------------------------------------------------------------------------------------------------------------------------------------------------------------------------------------------------------------------------------------------------------------------------------------------------------------------------------------------------------------------------------------------------------------------------------------------------------------------------------------------------------------
>138_20_67153
------------------TTACC--GAG---AG-GGG-T-CTCC-GGACTCCGGGGGCTTC---GGCCTCC-------TATTCTT-CACCCTA--TGTTT----A-CACACCT-T---TGTTGCTTTGGCGGACCT-CG-----GGTTCG-------------------ACC-CG-----TACCGGC----------CGT-GGGCCTC--------AATAT-CCCGA-CCG---TCCGTGCCCGTC--AGAGGCCC-AT-----GAACCTTC-G-T-T-T---AT--C----AGTG-TCGT-CCGAG---------T-----A-AA-A---C------CAC-AA-T-----A-G---T-A--AAAACTTTCAACAACGGATC----TCTTGGTTCTGGCATCGATGAAGAACGCAGCGAAATGC-GATAAGTAATGTGAATTGCAGAATTCAGT-GAATCATCGA-AT-CTTTGAACGCACATTGCGCCCCTCGGTATTCC-GGGGGGCATGCCTGTTCGAGCGTCATTGCACCC-CTCAAGCGTAGCTCGCTTGG--TATTGG------GCC-TTCG-----------------CC-CCC-GCGGCGGGCCCAAAAGTCAGTGGC-GGTCCGGTGCGACTTT--AAGCGTAG-T---AAAA-T---------------ATCTCCCGCTCTG-GAAGCTCGCGCCGT--GG---CCGGCC-AT----AACG-C----------CC-AC---T-TTTC--AATGATT-GACCTCG-----------------------------------------------------------------------------------------------------------------------------------------------------------------------------------------------------------------------------------------------------------------------------------------------------------------------------------------------------------------------------------------------------------------------------------------------------------------------------------------------------------------------------------------------------------------------------------
>148_20_67165
------------------TTACC--GAG---AG-GGG-T-CTCC-GGACTCCGGGGGCTTC---GGCCTCC-------TATTCTT-CACCCTA--TGTTT----A-CACACCT-T---TGTTGCTTTGGCGGACCT-CG-----GGTTCG-------------------ACC-CG-----TACCGGC----------CGT-GGGCCTC--------AATAT-CCCGA-CCG---TCCGTGCCCGTC--AGAGGCCC-AT-----GAACCTTC-G-T-T-T---AT--C----AGTG-TCGT-CCGAG---------T-----A-AA-A---C------CAC-AA-T-----A-G---T-A--AAAACTTTCAACAACGGATC----TCTTGGTTCTGGCATCGATGAAGAACGCAGCGAAATGC-GATAAGTAATGTGAATTGCAGAATTCAGT-GAATCATCGA-AT-CTTTGAACGCACATTGCGCCCCTCGGTATTCC-GGGGGGCATGCCTGTTCGAGCGTCATTGCACCC-CTCAAGCGTAGCTCGCTTGG--TATTGG------GCC-TTCG-----------------CC-CCC-GCGGCGGGCCCAAAAGTCAGTGGC-GGTCCGGTGCGACTTT--AAGCGTAG-T---AAAA-T---------------ATCTCCCGCTCTG-GAAGCTCGCGCCGT--GG---CCGGCC-AT----AACG-C----------CC-AC---T-TTTC--AATGATT-GACCTCG-----------------------------------------------------------------------------------------------------------------------------------------------------------------------------------------------------------------------------------------------------------------------------------------------------------------------------------------------------------------------------------------------------------------------------------------------------------------------------------------------------------------------------------------------------------------------------------
>149_20_67166
------------------TTACC--GAG---AG-GGG-T-CTCC-GGACTCCGGGGGCTTC---GGCCTCC-------TATTCTT-CACCCTA--TGTTT----A-CACACCT-T---TGTTGCTTTGGCGGACCT-CG-----GGTTCG-------------------ACC-CG-----TACCGGC----------CGT-GGGCCTC--------AATAT-CCCGA-CCG---TCCGTGCCCGTC--AGAGGCCC-AT-----GAACCTTC-G-T-T-T---AT--C----AGTG-TCGT-CCGAG---------T-----A-AA-A---C------CAC-AA-T-----A-G---T-A--AAAACTTTCAACAACGGATC----TCTTGGTTCTGGCATCGATGAAGAACGCAGCGAAATGC-GATAAGTAATGTGAATTGCAGAATTCAGT-GAATCATCGA-AT-CTTTGAACGCACATTGCGCCCCTCGGTATTCC-GGGGGGCATGCCTGTTCGAGCGTCATTGCACCC-CTCAAGCGTAGCTCGCTTGG--TATTGG------GCC-TTCG-----------------CC-CCC-GCGGCGGGCCCAAAAGTCAGTGGC-GGTCCGGTGCGACTTT--AAGCGTAG-T---AAAA-T---------------ATCTCCCGCTCTG-GAAGCTCGCGCCGT--GG---CCGGCC-AT----AACG-C----------CC-AC---T-TTTC--AATGATT-GACCTCG-----------------------------------------------------------------------------------------------------------------------------------------------------------------------------------------------------------------------------------------------------------------------------------------------------------------------------------------------------------------------------------------------------------------------------------------------------------------------------------------------------------------------------------------------------------------------------------
>16_53254
------------------TTACC--GAG---AG-GGG-T-CTCC-GGACTCCGGGGGCTTC---GGCCTCC-------TATTCTT-CACCCTA--TGTTT----A-CACACCT-T---TGTTGCTTTGGCGGACCT-CG-----GGTTCG-------------------ACC-CG-----TACCGGC----------CGT-GGGCCTC--------AATAT-CCCGA-CCG---TCCGTGCCCGTC--AGAGGCCC-AT-----GAACCTTC-G-T-T-T---AT--C----AGTG-TCGT-CCGAG---------T-----A-AA-A---C------CAC-AA-T-----A-G---T-A--AAAACTTTCAACAACGGATC----TCTTGGTTCTGGCATCGATGAAGAACGCAGCGAAATGC-GATAAGTAATGTGAATTGCAGAATTCAGT-GAATCATCGA-AT-CTTTGAACGCACATTGCGCCCCTCGGTATTCC-GGGGGGCATGCCTGTTCGAGCGTCATTGCACCC-CTCAAGCGTAGCTCGCTTGG--TATTGG------GCC-TTCG-----------------CC-CCC-GCGGCGGGCCCAAAAGTCAGTGGC-GGTCCGGTGCGACTTT--AAGCGTAG-T---AAAA-T---------------ATCTCCCGCTCTG-GAAGCTCGCGCCGT--GG---CCGGCC-AT----AACG-C----------CC-AC---T-TTTC--AATGATT-GACCTCG-----------------------------------------------------------------------------------------------------------------------------------------------------------------------------------------------------------------------------------------------------------------------------------------------------------------------------------------------------------------------------------------------------------------------------------------------------------------------------------------------------------------------------------------------------------------------------------
>174_20_68348
------------------TTACC--GAG---AG-GGG-T-CTCC-GGACTCCGGGGGCTTC---GGCCTCC-------TATTCTT-CACCCTA--TGTTT----A-CACACCT-T---TGTTGCTTTGGCGGACCT-CG-----GGTTCG-------------------ACC-CG-----TACCGGC----------CGT-GGGCCTC--------AATAT-CCCGA-CCG---TCCGTGCCCGTC--AGAGGCCC-AT-----GAACCTTC-G-T-T-T---AT--C----AGTG-TCGT-CCGAG---------T-----A-AA-A---C------CAC-AA-T-----A-G---T-A--AAAACTTTCAACAACGGATC----TCTTGGTTCTGGCATCGATGAAGAACGCAGCGAAATGC-GATAAGTAATGTGAATTGCAGAATTCAGT-GAATCATCGA-AT-CTTTGAACGCACATTGCGCCCCTCGGTATTCC-GGGGGGCATGCCTGTTCGAGCGTCATTGCACCC-CTCAAGCGTAGCTCGCTTGG--TATTGG------GCC-TTCG-----------------CC-CCC-GCGGCGGGCCCAAAAGTCAGTGGC-GGTCCGGTGCGACTTT--AAGCGTAG-T---AAAA-T---------------ATCTCCCGCTCTG-GAAGCTCGCGCCGT--GG---CCGGCC-AT----AACG-C----------CC-AC---T-TTTC--AATGATT-GACCTCG-----------------------------------------------------------------------------------------------------------------------------------------------------------------------------------------------------------------------------------------------------------------------------------------------------------------------------------------------------------------------------------------------------------------------------------------------------------------------------------------------------------------------------------------------------------------------------------
>177_20_68364
------------------TTACC--GAG---AG-GGG-T-CTCC-GGACTCCGGGGGCTTC---GGCCTCC-------TATTCTT-CACCCTA--TGTTT----A-CACACCT-T---TGTTGCTTTGGCGGACCT-CG-----GGTTCG-------------------ACC-CG-----TACCGGC----------CGT-GGGCCTC--------AATAT-CCCGA-CCG---TCCGTGCCCGTC--AGAGGCCC-AT-----GAACCTTC-G-T-T-T---AT--C----AGTG-TCGT-CCGAG---------T-----A-AA-A---C------CAC-AA-T-----A-G---T-A--AAAACTTTCAACAACGGATC----TCTTGGTTCTGGCATCGATGAAGAACGCAGCGAAATGC-GATAAGTAATGTGAATTGCAGAATTCAGT-GAATCATCGA-AT-CTTTGAACGCACATTGCGCCCCTCGGTATTCC-GGGGGGCATGCCTGTTCGAGCGTCATTGCACCC-CTCAAGCGTAGCTCGCTTGG--TATTGG------GCC-TTCG-----------------CC-CCC-GCGGCGGGCCCAAAAGTCAGTGGC-GGTCCGGTGCGACTTT--AAGCGTAG-T---AAAA-T---------------ATCTCCCGCTCTG-GAAGCTCGCGCCGT--GG---CCGGCC-AT----AACG-C----------CC-AC---T-TTTC--AATGATT-GACCTCG-----------------------------------------------------------------------------------------------------------------------------------------------------------------------------------------------------------------------------------------------------------------------------------------------------------------------------------------------------------------------------------------------------------------------------------------------------------------------------------------------------------------------------------------------------------------------------------
>186_20_67049
------------------TTACC--GAG---AG-GGG-T-CTCC-GGACTCCGGGGGCTTC---GGCCTCC-------TATTCTT-CACCCTA--TGTTT----A-CACACCT-T---TGTTGCTTTGGCGGACCT-CG-----GGTTCG-------------------ACC-CG-----TACCGGC----------CGT-GGGCCTC--------AATAT-CCCGA-CCG---TCCGTGCCCGTC--AGAGGCCC-AT-----GAACCTTC-G-T-T-T---AT--C----AGTG-TCGT-CCGAG---------T-----A-AA-A---C------CAC-AA-T-----A-G---T-A--AAAACTTTCAACAACGGATC----TCTTGGTTCTGGCATCGATGAAGAACGCAGCGAAATGC-GATAAGTAATGTGAATTGCAGAATTCAGT-GAATCATCGA-AT-CTTTGAACGCACATTGCGCCCCTCGGTATTCC-GGGGGGCATGCCTGTTCGAGCGTCATTGCACCC-CTCAAGCGTAGCTCGCTTGG--TATTGG------GCC-TTCG-----------------CC-CCC-GCGGCGGGCCCAAAAGTCAGTGGC-GGTCCGGTGCGACTTT--AAGCGTAG-T---AAAA-T---------------ATCTCCCGCTCTG-GAAGCTCGCGCCGT--GG---CCGGCC-AT----AACG-C----------CC-AC---T-TTTC--AATGATT-GACCTCG-----------------------------------------------------------------------------------------------------------------------------------------------------------------------------------------------------------------------------------------------------------------------------------------------------------------------------------------------------------------------------------------------------------------------------------------------------------------------------------------------------------------------------------------------------------------------------------
>20_67942_185
------------------TTACC--GAG---AG-GGG-T-CTCC-GGACTCCGGGGGCTTC---GGCCTCC-------TATTCTT-CACCCTA--TGTTT----A-CACACCT-T---TGTTGCTTTGGCGGACCT-CG-----GGTTCG-------------------ACC-CG-----TACCGGC----------CGT-GGGCCTC--------AATAT-CCCGA-CCG---TCCGTGCCCGTC--AGAGGCCC-AT-----GAACCTTC-G-T-T-T---AT--C----AGTG-TCGT-CCGAG---------T-----A-AA-A---C------CAC-AA-T-----A-G---T-A--AAAACTTTCAACAACGGATC----TCTTGGTTCTGGCATCGATGAAGAACGCAGCGAAATGC-GATAAGTAATGTGAATTGCAGAATTCAGT-GAATCATCGA-AT-CTTTGAACGCACATTGCGCCCCTCGGTATTCC-GGGGGGCATGCCTGTTCGAGCGTCATTGCACCC-CTCAAGCGTAGCTCGCTTGG--TATTGG------GCC-TTCG-----------------CC-CCC-GCGGCGGGCCCAAAAGTCAGTGGC-GGTCCGGTGCGACTTT--AAGCGTAG-T---AAAA-T---------------ATCTCCCGCTCTG-GAAGCTCGCGCCGT--GG---CCGGCC-AT----AACG-C----------CC-AC---T-TTTC--AATGATT-GACCTCG-----------------------------------------------------------------------------------------------------------------------------------------------------------------------------------------------------------------------------------------------------------------------------------------------------------------------------------------------------------------------------------------------------------------------------------------------------------------------------------------------------------------------------------------------------------------------------------
>202_20_68015
------------------TTACC--GAG---AG-GGG-T-CTCC-GGACTCCGGGGGCTTC---GGCCTCC-------TATTCTT-CACCCTA--TGTTT----A-CACACCT-T---TGTTGCTTTGGCGGACCT-CG-----GGTTCG-------------------ACC-CG-----TACCGGC----------CGT-GGGCCTC--------AATAT-CCCGA-CCG---TCCGTGCCCGTC--AGAGGCCC-AT-----GAACCTTC-G-T-T-T---AT--C----AGTG-TCGT-CCGAG---------T-----A-AA-A---C------CAC-AA-T-----A-G---T-A--AAAACTTTCAACAACGGATC----TCTTGGTTCTGGCATCGATGAAGAACGCAGCGAAATGC-GATAAGTAATGTGAATTGCAGAATTCAGT-GAATCATCGA-AT-CTTTGAACGCACATTGCGCCCCTCGGTATTCC-GGGGGGCATGCCTGTTCGAGCGTCATTGCACCC-CTCAAGCGTAGCTCGCTTGG--TATTGG------GCC-TTCG-----------------CC-CCC-GCGGCGGGCCCAAAAGTCAGTGGC-GGTCCGGTGCGACTTT--AAGCGTAG-T---AAAA-T---------------ATCTCCCGCTCTG-GAAGCTCGCGCCGT--GG---CCGGCC-AT----AACG-C----------CC-AC---T-TTTC--AATGATT-GACCTCG-----------------------------------------------------------------------------------------------------------------------------------------------------------------------------------------------------------------------------------------------------------------------------------------------------------------------------------------------------------------------------------------------------------------------------------------------------------------------------------------------------------------------------------------------------------------------------------
>232_20_66815
------------------TTACC--GAG---AG-GGG-T-CTCC-GGACTCCGGGGGCTTC---GGCCTCC-------TATTCTT-CACCCTA--TGTTT----A-CACACCT-T---TGTTGCTTTGGCGGACCT-CG-----GGTTCG-------------------ACC-CG-----TACCGGC----------CGT-GGGCCTC--------AATAT-CCCGA-CCG---TCCGTGCCCGTC--AGAGGCCC-AT-----GAACCTTC-G-T-T-T---AT--C----AGTG-TCGT-CCGAG---------T-----A-AA-A---C------CAC-AA-T-----A-G---T-A--AAAACTTTCAACAACGGATC----TCTTGGTTCTGGCATCGATGAAGAACGCAGCGAAATGC-GATAAGTAATGTGAATTGCAGAATTCAGT-GAATCATCGA-AT-CTTTGAACGCACATTGCGCCCCTCGGTATTCC-GGGGGGCATGCCTGTTCGAGCGTCATTGCACCC-CTCAAGCGTAGCTCGCTTGG--TATTGG------GCC-TTCG-----------------CC-CCC-GCGGCGGGCCCAAAAGTCAGTGGC-GGTCCGGTGCGACTTT--AAGCGTAG-T---AAAA-T---------------ATCTCCCGCTCTG-GAAGCTCGCGCCGT--GG---CCGGCC-AT----AACG-C----------CC-AC---T-TTTC--AATGATT-GACCTCG-----------------------------------------------------------------------------------------------------------------------------------------------------------------------------------------------------------------------------------------------------------------------------------------------------------------------------------------------------------------------------------------------------------------------------------------------------------------------------------------------------------------------------------------------------------------------------------
>235_20_66904
------------------TTACC--GAG---AG-GGG-T-CTCC-GGACTCCGGGGGCTTC---GGCCTCC-------TATTCTT-CACCCTA--TGTTT----A-CACACCT-T---TGTTGCTTTGGCGGACCT-CG-----GGTTCG-------------------ACC-CG-----TACCGGC----------CGT-GGGCCTC--------AATAT-CCCGA-CCG---TCCGTGCCCGTC--AGAGGCCC-AT-----GAACCTTC-G-T-T-T---AT--C----AGTG-TCGT-CCGAG---------T-----A-AA-A---C------CAC-AA-T-----A-G---T-A--AAAACTTTCAACAACGGATC----TCTTGGTTCTGGCATCGATGAAGAACGCAGCGAAATGC-GATAAGTAATGTGAATTGCAGAATTCAGT-GAATCATCGA-AT-CTTTGAACGCACATTGCGCCCCTCGGTATTCC-GGGGGGCATGCCTGTTCGAGCGTCATTGCACCC-CTCAAGCGTAGCTCGCTTGG--TATTGG------GCC-TTCG-----------------CC-CCC-GCGGCGGGCCCAAAAGTCAGTGGC-GGTCCGGTGCGACTTT--AAGCGTAG-T---AAAA-T---------------ATCTCCCGCTCTG-GAAGCTCGCGCCGT--GG---CCGGCC-AT----AACG-C----------CC-AC---T-TTTC--AATGATT-GACCTCG-----------------------------------------------------------------------------------------------------------------------------------------------------------------------------------------------------------------------------------------------------------------------------------------------------------------------------------------------------------------------------------------------------------------------------------------------------------------------------------------------------------------------------------------------------------------------------------
>242_20_67765
------------------TTACC--GAG---AG-GGG-T-CTCC-GGACTCCGGGGGCTTC---GGCCTCC-------TATTCTT-CACCCTA--TGTTT----A-CACACCT-T---TGTTGCTTTGGCGGACCT-CG-----GGTTCG-------------------ACC-CG-----TACCGGC----------CGT-GGGCCTC--------AATAT-CCCGA-CCG---TCCGTGCCCGTC--AGAGGCCC-AT-----GAACCTTC-G-T-T-T---AT--C----AGTG-TCGT-CCGAG---------T-----A-AA-A---C------CAC-AA-T-----A-G---T-A--AAAACTTTCAACAACGGATC----TCTTGGTTCTGGCATCGATGAAGAACGCAGCGAAATGC-GATAAGTAATGTGAATTGCAGAATTCAGT-GAATCATCGA-AT-CTTTGAACGCACATTGCGCCCCTCGGTATTCC-GGGGGGCATGCCTGTTCGAGCGTCATTGCACCC-CTCAAGCGTAGCTCGCTTGG--TATTGG------GCC-TTCG-----------------CC-CCC-GCGGCGGGCCCAAAAGTCAGTGGC-GGTCCGGTGCGACTTT--AAGCGTAG-T---AAAA-T---------------ATCTCCCGCTCTG-GAAGCTCGCGCCGT--GG---CCGGCC-AT----AACG-C----------CC-AC---T-TTTC--AATGATT-GACCTCG-----------------------------------------------------------------------------------------------------------------------------------------------------------------------------------------------------------------------------------------------------------------------------------------------------------------------------------------------------------------------------------------------------------------------------------------------------------------------------------------------------------------------------------------------------------------------------------
>293_20_66752
------------------TTACC--GAG---AG-GGG-T-CTCC-GGACTCCGGGGGCTTC---GGCCTCC-------TATTCTT-CACCCTA--TGTTT----A-CACACCT-T---TGTTGCTTTGGCGGACCT-CG-----GGTTCG-------------------ACC-CG-----TACCGGC----------CGT-GGGCCTC--------AATAT-CCCGA-CCG---TCCGTGCCCGTC--AGAGGCCC-AT-----GAACCTTC-G-T-T-T---AT--C----AGTG-TCGT-CCGAG---------T-----A-AA-A---C------CAC-AA-T-----A-G---T-A--AAAACTTTCAACAACGGATC----TCTTGGTTCTGGCATCGATGAAGAACGCAGCGAAATGC-GATAAGTAATGTGAATTGCAGAATTCAGT-GAATCATCGA-AT-CTTTGAACGCACATTGCGCCCCTCGGTATTCC-GGGGGGCATGCCTGTTCGAGCGTCATTGCACCC-CTCAAGCGTAGCTCGCTTGG--TATTGG------GCC-TTCG-----------------CC-CCC-GCGGCGGGCCCAAAAGTCAGTGGC-GGTCCGGTGCGACTTT--AAGCGTAG-T---AAAA-T---------------ATCTCCCGCTCTG-GAAGCTCGCGCCGT--GG---CCGGCC-AT----AACG-C----------CC-AC---T-TTTC--AATGATT-GACCTCG-----------------------------------------------------------------------------------------------------------------------------------------------------------------------------------------------------------------------------------------------------------------------------------------------------------------------------------------------------------------------------------------------------------------------------------------------------------------------------------------------------------------------------------------------------------------------------------
>34_20_67350
------------------TTACC--GAG---AG-GGG-T-CTCC-GGACTCCGGGGGCTTC---GGCCTCC-------TATTCTT-CACCCTA--TGTTT----A-CACACCT-T---TGTTGCTTTGGCGGACCT-CG-----GGTTCG-------------------ACC-CG-----TACCGGC----------CGT-GGGCCTC--------AATAT-CCCGA-CCG---TCCGTGCCCGTC--AGAGGCCC-AT-----GAACCTTC-G-T-T-T---AT--C----AGTG-TCGT-CCGAG---------T-----A-AA-A---C------CAC-AA-T-----A-G---T-A--AAAACTTTCAACAACGGATC----TCTTGGTTCTGGCATCGATGAAGAACGCAGCGAAATGC-GATAAGTAATGTGAATTGCAGAATTCAGT-GAATCATCGA-AT-CTTTGAACGCACATTGCGCCCCTCGGTATTCC-GGGGGGCATGCCTGTTCGAGCGTCATTGCACCC-CTCAAGCGTAGCTCGCTTGG--TATTGG------GCC-TTCG-----------------CC-CCC-GCGGCGGGCCCAAAAGTCAGTGGC-GGTCCGGTGCGACTTT--AAGCGTAG-T---AAAA-T---------------ATCTCCCGCTCTG-GAAGCTCGCGCCGT--GG---CCGGCC-AT----AACG-C----------CC-AC---T-TTTC--AATGATT-GACCTCG-----------------------------------------------------------------------------------------------------------------------------------------------------------------------------------------------------------------------------------------------------------------------------------------------------------------------------------------------------------------------------------------------------------------------------------------------------------------------------------------------------------------------------------------------------------------------------------
>20_67921_179
[truncated: 458,433 more chars]
