# Supplementary material for: Providing Scale to a Known Taxonomic Unknown—At Least a 70-Fold Increase in Species Diversity in a Cosmopolitan Nominal Taxon of Lichen-Forming Fungi
Source: J Fungi (Basel). 2022 May 8;8(5):490. doi: 10.3390/jof8050490 (PMC9146994; doi:10.3390/jof8050490)
Supplement: Supplementary file 1 [file jof-08-00490-s001.zip › S8_five_gene_topology_alignment_v1.fas]

>carboneaSP1__JN873865
-----GAGAGGGGCTTTCGGGCCCCGGGGACTCCGGTTCCC---CTCTTC
A-CCCCA-TGTCT----ACCTACCTTC---GTTGCCTTGACGGGCCG--G
GGATTAC-CCAT--------------------------------------
--------------CCCGCG--CCCG-TC--AGAGGCCCCTTCAACTTC-
G-TCC---ACC-AGTGCCGT-CCGAG---TA-GTAC-CAC-AAT-C-GT-
AAAAACTTTCAACAACGGATCTCTTGGTTCTGGCATCGATGAAGAACGCA
GCGAAATGC-GATAAGTAATGTGAATTGCAGAATTTAGTGAATCATCGAA
TCTTTGAACGCACATTGCGCCCCTCGGTATTCCGGGGGGCATGCCTGTTC
GAGCGTCATTACACCCCTCAAGCGTA----GCTT-GGTAGTGG------G
CCTTCG---CCCCC-GCGGCGGGCCCGAAACGCAGTGGC-GGACCGCCGT
GAC-TTTGAGCGTAGT--AAACAC-TTCTCCCGCTTTGGAAGCCTACGGT
GCGG-CCGAC----C-AG-AACG--GACACC----TCC-AACGAT-----
--------------------------------------------------
--------------------------------------------------
--------------------------------------------------
--------------------------------------------------
--------------------------------------------------
--------------------------------------------------
--------------------------------------------------
--------------------------------------------------
--------------------------------------------------
--------------------------------------------------
--------------------------------------------------
--------------------------------------------------
--------------------------------------------------
--------------------------------------------------
--------------------------------------------------
--------------------------------------------------
--------------------------------------------------
--------------------------------------------------
--------------------------------------------------
--------------------------------------------------
--------------------------------------------------
--------------------------------------------------
--------------------------------------------------
--------------------------------------------------
--------------------------------------------------
--------------------------------------------------
--------------------------------------------------
--------------------------------------------------
--------------------------------------------------
--------------------------------------------------
--------------------------------------------------
--------------------------------------------------
--------------------------------------------------
--------------------------------------------------
--------------------------------------------------
--------------------------------------------------
--------------------------------------------------
--------------------------------------------------
--------------------------------------------------
--------------------------------------------------
--------------------------------------------------
--------------------------------------------------
--------------------------------------------------
--------------------------------------------------
--------------------------------------------------
--------------------------------------------------
--------------------------------------------------
--------------------------------------------------
--------------------------------------------------
--------------------------------------------------
--------------------------------------------------
--------------------------------------------------
--------------------------------------------------
--------------------------------------------------
--------------------------------------------------
--------------------------------------------------
--------------------------------------------------
--------------------------------------------------
--------------------------------------------------
--------------------------------------------------
--------------------------------------------------
--------------------------------------------------
--------------------------------------------------
--------------------------------------------------
--------------------------------------------------
------------------------------------------
>carboneaVITELLINARIA__AY541239
-----------GGC-TTCTGGCCCCGGGGACTTC-GTCTCC-ACCTCTTT
A-CCCCA-TGCTT----ACCTACCTCC---GTTGCCTTGACGGGCTT-AA
GAGATAC-CCTT--------------------------------------
--------------TCCGCG--TCCG-TC--AGAGGCCCCTCCAACTTC-
T-TTG---ATT-AGTGTCGT-CGGAG---TA-GTCA-CAT-AAT-G-GTA
AAAAACTTTCAACAACGGATCTCTTGGTTCTGGCATCGATGAAGAACGCA
GCGAAATGC-GATAAGTAATGTGAATTGCAGAATTCAGTGAATCATCGAA
TCTTTGAACGCACATTGCGCCCCTCGGTATTCCGGGAGGCATGCCTGTTC
GAGCGTCATTGCACCTCTCAAGCGTA----GCTTAGGTCGTGG------G
TCTTCG---CCTTT-CTGGCGGGCCCGAAACCCAGTGGC-GGACCGCCGT
-AC-TTCAAGCGTAGT--AAA-ACATTCTCCCGCTTTGGAAGCCTACGGC
GTAG-CCGAC----C-AG-GACG--GATATC-T--TTT-AACGATTGACC
TCG-----------------------------------------------
--------------------------------------------------
--------------------------------------------------
--------------------------------------------------
--------------------------------------------------
--------------------------------------------------
--------------------------------------------------
--------------------------------------------------
--------------------------------------------------
--------------------------------------------------
--------------------------------------------------
--------------------------------------------------
--------------------------------------------------
--------------------------------------------------
--------------------------------------------------
--------------------------------------------------
--------------------------------------------------
--------------------------------------------------
--------------------------------------------------
--------------------------------------------------
--------------------------------------------------
--------------------------------------------------
--------------------------------------------------
--------------------------------------------------
--------------------------------------------------
--------------------------------------------------
--------------------------------------------------
--------------------------------------------------
--------------------------------------------------
--------------------------------------------------
--------------------------------------------------
--------------------------------------------------
--------------------------------------------------
--------------------------------------------------
--------------------------------------------------
--------------------------------------------------
--------------------------------------------------
--------------------------------------------------
--------------------------------------------------
--------------------------------------------------
--------------------------------------------------
--------------------------------------------------
--------------------------------------------------
--------------------------------------------------
--------------------------------------------------
--------------------------------------------------
--------------------------------------------------
--------------------------------------------------
--------------------------------------------------
--------------------------------------------------
--------------------------------------------------
--------------------------------------------------
--------------------------------------------------
--------------------------------------------------
--------------------------------------------------
--------------------------------------------------
--------------------------------------------------
--------------------------------------------------
--------------------------------------------------
--------------------------------------------------
--------------------------------------------------
--------------------------------------------------
--------------------------------------------------
--------------------------------------------------
--------------------------------------------------
------------------------------------------
>carboneaVORTICOSA1__JN873869
-----GAGAGGGGTTTTCGAACCCCGGGGACTCCGGTCCCC---CTCTTC
A-CCCTA-TGCTT----ACCTACCTTC---GTTGCCTTGACGGGCCG--A
GGATTAC-CCTT--------------------------------------
--------------CTCGCG--CCCG-TC--AGAGGCCCCTTCAACTTC-
G-TCC---ATC-AGTATCGT-CCGAG---TA-GTAC-CAT-AAT-C-GT-
AAAAACTTTCAACAACGGATCTCTTGGTTCTGGCATCGATGAAGAACGCA
GCGAAATGC-GATAAGTAATGTGAATTGCAGAATTCAGTGAATCATCGAA
TCTTTGAACGCACATTGCGCCCCCCGGCATTCCGGGGGGCATGCCTGTTC
GAGCGTCATTACACCCCTCAAGCGTA----GCTT-GGTAGTGG------G
CCTTCGCCCCCCCC-GCGGCGAGCCCGAAACGCAGTGGC-GGACCGCCGT
GAC-TTTGAGCGTAGT--AAGCAC-TTCTCCCGCTTTGGAAGCCTACGGT
GCGG-CCGAC----C-AG-AACG--GACACC----T-C-AACGAT-----
--------------------------------------------------
--------------------------------------------------
--------------------------------------------------
--------------------------------------------------
--------------------------------------------------
--------------------------------------------------
--------------------------------------------------
--------------------------------------------------
--------------------------------------------------
--------------------------------------------------
--------------------------------------------------
--------------------------------------------------
--------------------------------------------------
--------------------------------------------------
--------------------------------------------------
--------------------------------------------------
--------------------------------------------------
--------------------------------------------------
--------------------------------------------------
--------------------------------------------------
--------------------------------------------------
--------------------------------------------------
--------------------------------------------------
--------------------------------------------------
--------------------------------------------------
--------------------------------------------------
--------------------------------------------------
--------------------------------------------------
--------------------------------------------------
--------------------------------------------------
--------------------------------------------------
--------------------------------------------------
--------------------------------------------------
--------------------------------------------------
--------------------------------------------------
--------------------------------------------------
--------------------------------------------------
--------------------------------------------------
--------------------------------------------------
--------------------------------------------------
--------------------------------------------------
--------------------------------------------------
--------------------------------------------------
--------------------------------------------------
--------------------------------------------------
--------------------------------------------------
--------------------------------------------------
--------------------------------------------------
--------------------------------------------------
--------------------------------------------------
--------------------------------------------------
--------------------------------------------------
--------------------------------------------------
--------------------------------------------------
--------------------------------------------------
--------------------------------------------------
--------------------------------------------------
--------------------------------------------------
--------------------------------------------------
--------------------------------------------------
--------------------------------------------------
--------------------------------------------------
--------------------------------------------------
--------------------------------------------------
--------------------------------------------------
------------------------------------------
>carboneaVORTICOSA1__JX036052
TTAATGGGAGGGGTTTTCGAACCCCGGGGACTCCGGTCCCC-C-CTCTTC
A-CCCTA-TGCTT----ACCTACCTTC---GTTGCCTTGACGGGCCG--A
GGATTAC-CCTT--------------------------------------
--------------CTCGCG--CCCG-TC--AGAGGCCCCTTCAACTTC-
G-TCC---ATC-AGTATCGT-CCGAG---TA-GTAC-CAT-AAT-C-GT-
AAAAACTTTCAACAACGGATCTCTTGGTTCTGGCATCGATGAAGAACGCA
GCGAAATGC-GATAAGTAATGTGAATTGCAGAATTCAGTGAATCATCGAA
TCTTTGAACGCACATTGCGCCCCCCGGCATTCCGGGGGGCATGCCTGTTC
GAGCGTCATTACACCCCTCAAGCGTA----GCTT-GGTAGTGG------G
CCTTCGCCCCCCCC-GCGGCGAGCCCGAAACGCAGTGGC-GGACCGCCGT
GAC-TTTGAGCGTAGT--AAGCAC-TTCTCCCGCTTTGGAAGCCTACGGT
GCGG-CCGAC----C-AG-AACG--GACACC----T-C-AACGAT-GACC
TCG-----------------------------------------------
--------------------------------------------------
--------------------------------------------------
--------------------------------------------------
--------------------------------------------------
--------------------------------------------------
--------------------------------------------------
--------------------------------------------------
--------------------------------------------------
--------------------------------------------------
--------------------------------------------------
--------------------------------------------------
--------------------------------------------------
--------------------------------------------------
--------------------------------------------------
--------------------------------------------------
--------------------------------------------------
--------------------------------------------------
--------------------------------------------------
--------------------------------------------------
--------------------------------------------------
--------------------------------------------------
--------------------------------------------------
--------------------------------------------------
--------------------------------------------------
--------------------------------------------------
--------------------------------------------------
--------------------------------------------------
--------------------------------------------------
--------------------------------------------------
--------------------------------------------------
--------------------------------------------------
--------------------------------------------------
--------------------------------------------------
--------------------------------------------------
--------------------------------------------------
--------------------------------------------------
--------------------------------------------------
--------------------------------------------------
--------------------------------------------------
--------------------------------------------------
--------------------------------------------------
--------------------------------------------------
--------------------------------------------------
--------------------------------------------------
--------------------------------------------------
--------------------------------------------------
--------------------------------------------------
--------------------------------------------------
--------------------------------------------------
--------------------------------------------------
--------------------------------------------------
--------------------------------------------------
--------------------------------------------------
--------------------------------------------------
--------------------------------------------------
--------------------------------------------------
--------------------------------------------------
--------------------------------------------------
--------------------------------------------------
--------------------------------------------------
--------------------------------------------------
--------------------------------------------------
--------------------------------------------------
--------------------------------------------------
------------------------------------------
>carboneaVORTICOSA1__JX036053
TTAATGGGAGGGGTTTTCGAACCCCGGGGACTCCGGTCCCC-C-CTCTTC
A-CCCTA-TGCTT----ACCTACCTTC---GTTGCCTTGACGGGCCG--A
GGATTAC-CCTT--------------------------------------
--------------CTCGCG--CCCG-TC--AGAGGCCCCTTCAACTTC-
G-TCC---ATC-AGTATCGT-CCGAG---TA-GTAC-CAT-AAT-C-GT-
AAAAACTTTCAACAACGGATCTCTTGGTTCTGGCATCGATGAAGAACGCA
GCGAAATGC-GATAAGTAATGTGAATTGCAGAATTCAGTGAATCATCGAA
TCTTTGAACGCACATTGCGCCCCCCGGCATTCCGGGGGGCATGCCTGTTC
GAGCGTCATTACACCCCTCAAGCGTA----GCTT-GGTAGTGG------G
CCTTCGCCCCCCCC-GCGGCGAGCCCGAAACGCAGTGGC-GGACCGCCGT
GAC-TTTGAGCGTAGT--AAGCAC-TTCTCCCGCTTTGGAAGCCTACGGT
GCGG-CCGAC----C-AG-AACG--GACACC----T-C-AACGATTGACC
TCG-----------------------------------------------
--------------------------------------------------
--------------------------------------------------
--------------------------------------------------
--------------------------------------------------
--------------------------------------------------
--------------------------------------------------
--------------------------------------------------
--------------------------------------------------
--------------------------------------------------
--------------------------------------------------
--------------------------------------------------
--------------------------------------------------
--------------------------------------------------
--------------------------------------------------
--------------------------------------------------
--------------------------------------------------
--------------------------------------------------
--------------------------------------------------
--------------------------------------------------
--------------------------------------------------
--------------------------------------------------
--------------------------------------------------
--------------------------------------------------
--------------------------------------------------
--------------------------------------------------
--------------------------------------------------
--------------------------------------------------
--------------------------------------------------
--------------------------------------------------
--------------------------------------------------
--------------------------------------------------
--------------------------------------------------
--------------------------------------------------
--------------------------------------------------
--------------------------------------------------
--------------------------------------------------
--------------------------------------------------
--------------------------------------------------
--------------------------------------------------
--------------------------------------------------
--------------------------------------------------
--------------------------------------------------
--------------------------------------------------
--------------------------------------------------
--------------------------------------------------
--------------------------------------------------
--------------------------------------------------
--------------------------------------------------
--------------------------------------------------
--------------------------------------------------
--------------------------------------------------
--------------------------------------------------
--------------------------------------------------
--------------------------------------------------
--------------------------------------------------
--------------------------------------------------
--------------------------------------------------
--------------------------------------------------
--------------------------------------------------
--------------------------------------------------
--------------------------------------------------
--------------------------------------------------
--------------------------------------------------
--------------------------------------------------
------------------------------------------
>carboneaVORTICOSA1__JX036054
TTAATGGGAGGGGTTTTCGAACCCCGGGGACTCCGGTCCCC-C-CTCTTC
A-CCCTA-TGCTT----ACCTACCTTC---GTTGCCTTGACGGGCCG--A
GGATTAC-CCTT--------------------------------------
--------------CTCGCG--CCCG-TC--AGAGGCCCCTTCAACTTC-
G-TCC---ATC-AGTATCGT-CCGAG---TA-GTAC-CAT-AAT-C-GT-
AAAAACTTTCAACAACGGATCTCTTGGTTCTGGCATCGATGAAGAACGCA
GCGAAATGC-GATAAGTAATGTGAATTGCAGAATTCAGTGAATCATCGAA
TCTTTGAACGCACATTGCGCCCCCCGGCATTCCGGGGGGCATGCCTGTTC
GAGCGTCATTACACCCCTCAAGCGTA----GCTT-GGTAGTGG------G
CCTTCGCCCCCCCC-GCGGCGAGCCCGAAACGCAGTGGC-GGACCGCCGT
GAC-TTTGAGCGTAGT--AAGCAC-TTCTCCCGCTTTGGAAGCCTACGGT
GCGG-CCGAC----C-AG-AACG--GACACC----T-C-AACGATTGACC
TCG-----------------------------------------------
--------------------------------------------------
--------------------------------------------------
--------------------------------------------------
--------------------------------------------------
--------------------------------------------------
--------------------------------------------------
--------------------------------------------------
--------------------------------------------------
--------------------------------------------------
--------------------------------------------------
--------------------------------------------------
--------------------------------------------------
--------------------------------------------------
--------------------------------------------------
--------------------------------------------------
--------------------------------------------------
--------------------------------------------------
--------------------------------------------------
--------------------------------------------------
--------------------------------------------------
--------------------------------------------------
--------------------------------------------------
--------------------------------------------------
--------------------------------------------------
--------------------------------------------------
--------------------------------------------------
--------------------------------------------------
--------------------------------------------------
--------------------------------------------------
--------------------------------------------------
--------------------------------------------------
--------------------------------------------------
--------------------------------------------------
--------------------------------------------------
--------------------------------------------------
--------------------------------------------------
--------------------------------------------------
--------------------------------------------------
--------------------------------------------------
--------------------------------------------------
--------------------------------------------------
--------------------------------------------------
--------------------------------------------------
--------------------------------------------------
--------------------------------------------------
--------------------------------------------------
--------------------------------------------------
--------------------------------------------------
--------------------------------------------------
--------------------------------------------------
--------------------------------------------------
--------------------------------------------------
--------------------------------------------------
--------------------------------------------------
--------------------------------------------------
--------------------------------------------------
--------------------------------------------------
--------------------------------------------------
--------------------------------------------------
--------------------------------------------------
--------------------------------------------------
--------------------------------------------------
--------------------------------------------------
--------------------------------------------------
------------------------------------------
>carboneaVORTICOSA1__MK970656
TTAATGGGAGGGGTTTTCGAACCCCGGGGACTCCGGTCCCC-C-CTCTTC
A-CCCTA-TGCTT----ACCTACCTTC---GTTGCCTTGACGGGCCG--A
GGATTAC-CCTT--------------------------------------
--------------CTCGCG--CCCG-TC--AGAGGCCCCTTCAACTTC-
G-TCC---ATC-AGTATCGT-CCGAG---TA-GTAC-CAT-AAT-C-GT-
AAAAACTTTCAACAACGGATCTCTTGGTTCTGGCATCGATGAAGAACGCA
GCGAAATGC-GATAAGTAATGTGAATTGCAGAATTCAGTGAATCATCGAA
TCTTTGAACGCACATTGCGCCCCCCGGCATTCCGGGGGGCATGCCTGTTC
GAGCGTCATTACACCCCTCAAGCGTA----GCTT-GGTAGTGG------G
CCTTCGCCCCCCCC-GCGGCGAGCCCGAAACGCAGTGGC-GGACCGCCGT
GAC-TTTGAGCGTAGT--AAGCAC-TTCTCCCGCTTTGGAAGCCTACGGT
GCGG-CCGAC----C-AG-AACG--GACACC----T-C-AACGAT-----
--------------------------------------------------
--------------------------------------------------
--------------------------------------------------
--------------------------------------------------
--------------------------------------------------
--------------------------------------------------
--------------------------------------------------
--------------------------------------------------
--------------------------------------------------
--------------------------------------------------
--------------------------------------------------
--------------------------------------------------
--------------------------------------------------
--------------------------------------------------
--------------------------------------------------
--------------------------------------------------
--------------------------------------------------
--------------------------------------------------
--------------------------------------------------
--------------------------------------------------
--------------------------------------------------
--------------------------------------------------
--------------------------------------------------
--------------------------------------------------
--------------------------------------------------
--------------------------------------------------
--------------------------------------------------
--------------------------------------------------
--------------------------------------------------
--------------------------------------------------
--------------------------------------------------
--------------------------------------------------
--------------------------------------------------
--------------------------------------------------
--------------------------------------------------
--------------------------------------------------
--------------------------------------------------
--------------------------------------------------
--------------------------------------------------
--------------------------------------------------
--------------------------------------------------
--------------------------------------------------
--------------------------------------------------
--------------------------------------------------
--------------------------------------------------
--------------------------------------------------
--------------------------------------------------
--------------------------------------------------
--------------------------------------------------
--------------------------------------------------
--------------------------------------------------
--------------------------------------------------
--------------------------------------------------
--------------------------------------------------
--------------------------------------------------
--------------------------------------------------
--------------------------------------------------
--------------------------------------------------
--------------------------------------------------
--------------------------------------------------
--------------------------------------------------
--------------------------------------------------
--------------------------------------------------
--------------------------------------------------
--------------------------------------------------
------------------------------------------
>carboneaVORTICOSA2__JN873870
-----GAGAGGGGTTTTCGGACCCCGGGGACTCCGGTCCCC---CTCTTC
A-CCCTA-TGCTT----ACCTACCTTC---GTTGCCTTGACGGGCCG--A
GGAATAC-CCTT--------------------------------------
--------------CTTGCA--CCCG-TC--AGAGGCCCCTTCAACTTC-
G-TCC---ATC-AGCGTCGT-CCGAG---TA-GTAC-TAT-AAT-C-GC-
AAAAACTTTCAACAACGGATCTCTTGGTTCTGGCATCGATGAAGAACGCA
GCGAAATGC-GATAAGTAATGTGAATTGCAGAATTCAGTGAATCATCGAA
TCTTTGAACGCACATTGCGCCCCCCGGCATTCCGGGGGGCATGCCTGTTC
GAGCGTCATTACACCCCTCAAGCGTA----GCTT-GGTAGTGG------G
CCTTCGCCCCCCCC-GCGGCGAGCCCGAAACGTAGTGGC-GGACCGCCGT
GAC-TTCGAGCGTAGT--AAGCAC-TTCTCCCGCTTCGGAAGCCTACGGT
GCGG-CCGAC----C-AG-CACA--GACACC----T-C-AACGAT-----
--------------------------------------------------
--------------------------------------------------
--------------------------------------------------
--------------------------------------------------
--------------------------------------------------
--------------------------------------------------
--------------------------------------------------
--------------------------------------------------
--------------------------------------------------
--------------------------------------------------
--------------------------------------------------
--------------------------------------------------
--------------------------------------------------
--------------------------------------------------
--------------------------------------------------
--------------------------------------------------
--------------------------------------------------
--------------------------------------------------
--------------------------------------------------
--------------------------------------------------
--------------------------------------------------
--------------------------------------------------
--------------------------------------------------
--------------------------------------------------
--------------------------------------------------
--------------------------------------------------
--------------------------------------------------
--------------------------------------------------
--------------------------------------------------
--------------------------------------------------
--------------------------------------------------
--------------------------------------------------
--------------------------------------------------
--------------------------------------------------
--------------------------------------------------
--------------------------------------------------
--------------------------------------------------
--------------------------------------------------
--------------------------------------------------
--------------------------------------------------
--------------------------------------------------
--------------------------------------------------
--------------------------------------------------
--------------------------------------------------
--------------------------------------------------
--------------------------------------------------
--------------------------------------------------
--------------------------------------------------
--------------------------------------------------
--------------------------------------------------
--------------------------------------------------
--------------------------------------------------
--------------------------------------------------
--------------------------------------------------
--------------------------------------------------
--------------------------------------------------
--------------------------------------------------
--------------------------------------------------
--------------------------------------------------
--------------------------------------------------
--------------------------------------------------
--------------------------------------------------
--------------------------------------------------
--------------------------------------------------
--------------------------------------------------
------------------------------------------
>carboneaVORTICOSA3__JN873866
-----GAGAGGGGTTTTCGGACCCCGGGGACTCCGGT-CCC-C-CCCCTT
A-CCCTA-TGCCT----ACCTACCTTC---GTTGCCTTGACGGGCCC-GA
GGAATAC-CCTT--------------------------------------
--------------CTTGCACCCCCG-TC--AGTGGCCCCTCCAACTTC-
G-TCC---ATC-AGCGTCGT-CCGAG---TA-GTAC-TAT-AAT-C-GT-
AAAAACTTTCAACAACGGATCTCTTGGTTCTGGCATCGATGAAGAACGCA
GCGAAATGC-GATAAGTAATGTGAATTGCAGAATTCAGTGAATCATCGAA
TCTTTGAACGCACATTGCGCCTCTCGGTATTCCGGGAGGCATGCCTGTTC
GAGCGTCATTACACCCCTCAAGCGTA----GCTT-AGTAGTGG------G
CCTTCG---CCCCC-GCGGCGAGCCCGAAACGCAGTGGC-GGACCGCCGT
GAC-TTTGAGCGTAGT--AAGCAC-TTCTCCCGCTTTGAAAGCCTACGGT
GCGG-CCGAC----C-AG-AACA--GACACC-T----C-AACGAT-----
--------------------------------------------------
--------------------------------------------------
--------------------------------------------------
--------------------------------------------------
--------------------------------------------------
--------------------------------------------------
--------------------------------------------------
--------------------------------------------------
--------------------------------------------------
--------------------------------------------------
--------------------------------------------------
--------------------------------------------------
--------------------------------------------------
--------------------------------------------------
--------------------------------------------------
--------------------------------------------------
--------------------------------------------------
--------------------------------------------------
--------------------------------------------------
--------------------------------------------------
--------------------------------------------------
--------------------------------------------------
--------------------------------------------------
--------------------------------------------------
--------------------------------------------------
--------------------------------------------------
--------------------------------------------------
--------------------------------------------------
--------------------------------------------------
--------------------------------------------------
--------------------------------------------------
--------------------------------------------------
--------------------------------------------------
--------------------------------------------------
--------------------------------------------------
--------------------------------------------------
--------------------------------------------------
--------------------------------------------------
--------------------------------------------------
--------------------------------------------------
--------------------------------------------------
--------------------------------------------------
--------------------------------------------------
--------------------------------------------------
--------------------------------------------------
--------------------------------------------------
--------------------------------------------------
--------------------------------------------------
--------------------------------------------------
--------------------------------------------------
--------------------------------------------------
--------------------------------------------------
--------------------------------------------------
--------------------------------------------------
--------------------------------------------------
--------------------------------------------------
--------------------------------------------------
--------------------------------------------------
--------------------------------------------------
--------------------------------------------------
--------------------------------------------------
--------------------------------------------------
--------------------------------------------------
--------------------------------------------------
--------------------------------------------------
------------------------------------------
>carboneaVORTICOSA3__JN873867
-----GAGAGGGGTTTTCGGACCCCGGGGACTCCGGT-CCC-C-CCCCTT
A-CCCTA-TGCCT----ACCTACCTTC---GTTGCCTTGACGGGCCC-GA
GGAATAC-CCTT--------------------------------------
--------------CTTGCACCCCCG-TC--AGTGGCCCCTCCAACTTC-
G-TCC---ATC-AGCGTCGT-CCGAG---TA-GTAC-TAT-AAT-C-GT-
AAAAACTTTCAACAACGGATCTCTTGGTTCTGGCATCGATGAAGAACGCA
GCGAAATGC-GATAAGTAATGTGAATTGCAGAATTCAGTGAATCATCGAA
TCTTTGAACGCACATTGCGCCTCTCGGTATTCCGGGAGGCATGCCTGTTC
GAGCGTCATTACACCCCTCAAGCGTA----GCTT-AGTAGTGG------G
CCTTCG---CCCCC-GCGGCGAGCCCGAAACGCAGTGGC-GGACCGCCGT
GAC-TTTGAGCGTAGT--AAGCAC-TTCTCCCGCTTTGAAAGCCTACGGT
GCGG-CCGAC----C-AG-AACA--GACACC-T----C-AACGAT-----
--------------------------------------------------
--------------------------------------------------
--------------------------------------------------
--------------------------------------------------
--------------------------------------------------
--------------------------------------------------
--------------------------------------------------
--------------------------------------------------
--------------------------------------------------
--------------------------------------------------
--------------------------------------------------
--------------------------------------------------
--------------------------------------------------
--------------------------------------------------
--------------------------------------------------
--------------------------------------------------
--------------------------------------------------
--------------------------------------------------
--------------------------------------------------
--------------------------------------------------
--------------------------------------------------
--------------------------------------------------
--------------------------------------------------
--------------------------------------------------
--------------------------------------------------
--------------------------------------------------
--------------------------------------------------
--------------------------------------------------
--------------------------------------------------
--------------------------------------------------
--------------------------------------------------
--------------------------------------------------
--------------------------------------------------
--------------------------------------------------
--------------------------------------------------
--------------------------------------------------
--------------------------------------------------
--------------------------------------------------
--------------------------------------------------
--------------------------------------------------
--------------------------------------------------
--------------------------------------------------
--------------------------------------------------
--------------------------------------------------
--------------------------------------------------
--------------------------------------------------
--------------------------------------------------
--------------------------------------------------
--------------------------------------------------
--------------------------------------------------
--------------------------------------------------
--------------------------------------------------
--------------------------------------------------
--------------------------------------------------
--------------------------------------------------
--------------------------------------------------
--------------------------------------------------
--------------------------------------------------
--------------------------------------------------
--------------------------------------------------
--------------------------------------------------
--------------------------------------------------
--------------------------------------------------
--------------------------------------------------
--------------------------------------------------
------------------------------------------
>carboneaVORTICOSA3__JN873868
-----GAGAGGGGTTTTCGGACCCCGGGGACTCCGGT-CCC-C-CCCCTT
A-CCCTA-TGCCT----ACCTACCTTC---GTTGCCTTGACGGGCCC-GA
GGAATAC-CCTT--------------------------------------
--------------CTTGCACCCCCG-TC--AGTGGCCCCTCCAACTTC-
G-TCC---ATC-AGCGTCGT-CCGAG---TA-GTAC-TAT-AAT-C-GT-
AAAAACTTTCAACAACGGATCTCTTGGTTCTGGCATCGATGAAGAACGCA
GCGAAATGC-GATAAGTAATGTGAATTGCAGAATTCAGTGAATCATCGAA
TCTTTGAACGCACATTGCGCCTCTCGGTATTCCGGGAGGCATGCCTGTTC
GAGCGTCATTACACCCCTCAAGCGTA----GCTT-AGTAGTGG------G
CCTTCG---CCCCC-GCGGCGAGCCCGAAACGCAGTGGC-GGACCGCCGT
GAC-TTTGAGCGTAGT--AAGCAC-TTCTCCCGCTTTGAAAGCCTACGGT
GCGG-CCGAC----C-AG-AACA--GACACC-T----C-AACGAT-----
--------------------------------------------------
--------------------------------------------------
--------------------------------------------------
--------------------------------------------------
--------------------------------------------------
--------------------------------------------------
--------------------------------------------------
--------------------------------------------------
--------------------------------------------------
--------------------------------------------------
--------------------------------------------------
--------------------------------------------------
--------------------------------------------------
--------------------------------------------------
--------------------------------------------------
--------------------------------------------------
--------------------------------------------------
--------------------------------------------------
--------------------------------------------------
--------------------------------------------------
--------------------------------------------------
--------------------------------------------------
--------------------------------------------------
--------------------------------------------------
--------------------------------------------------
--------------------------------------------------
--------------------------------------------------
--------------------------------------------------
--------------------------------------------------
--------------------------------------------------
--------------------------------------------------
--------------------------------------------------
--------------------------------------------------
--------------------------------------------------
--------------------------------------------------
--------------------------------------------------
--------------------------------------------------
--------------------------------------------------
--------------------------------------------------
--------------------------------------------------
--------------------------------------------------
--------------------------------------------------
--------------------------------------------------
--------------------------------------------------
--------------------------------------------------
--------------------------------------------------
--------------------------------------------------
--------------------------------------------------
--------------------------------------------------
--------------------------------------------------
--------------------------------------------------
--------------------------------------------------
--------------------------------------------------
--------------------------------------------------
--------------------------------------------------
--------------------------------------------------
--------------------------------------------------
--------------------------------------------------
--------------------------------------------------
--------------------------------------------------
--------------------------------------------------
--------------------------------------------------
--------------------------------------------------
--------------------------------------------------
--------------------------------------------------
------------------------------------------
>carboneaVORTICOSA3__JN873871
-----GAGAGGGGTTTTCGGACCCCGGGGACTCCGGT-CCC-C-CCCCTT
A-CCCTA-TGCCT----ACCTACCTTC---GTTGCCTTGACGGGCCC-GA
GGAATAC-CCTT--------------------------------------
--------------CTTGCACCCCCG-TC--AGTGGCCCCTCCAACTTC-
G-TCC---ATC-AGCGTCGT-CCGAG---TA-GTAC-TAT-AAT-C-GT-
AAAAACTTTCAACAACGGATCTCTTGGTTCTGGCATCGATGAAGAACGCA
GCGAAATGC-GATAAGTAATGTGAATTGCAGAATTCAGTGAATCATCGAA
TCTTTGAACGCACATTGCGCCTCTCGGTATTCCGGGAGGCATGCCTGTTC
GAGCGTCATTACACCCCTCAAGCGTA----GCTT-AGTAGTGG------G
CCTTCG---CCCCC-GCGGCGAGCCCGAAACGCAGTGGC-GGACCGCCGT
GAC-TTTGAGCGTAGT--AAGCAC-TTCTCCCGCTTTGAAAGCCTACGGT
GCGG-CCGAC----C-AG-AACA--GACACC-T----C-AACGAT-----
--------------------------------------------------
--------------------------------------------------
--------------------------------------------------
--------------------------------------------------
--------------------------------------------------
--------------------------------------------------
--------------------------------------------------
--------------------------------------------------
--------------------------------------------------
--------------------------------------------------
--------------------------------------------------
--------------------------------------------------
--------------------------------------------------
--------------------------------------------------
--------------------------------------------------
--------------------------------------------------
--------------------------------------------------
--------------------------------------------------
--------------------------------------------------
--------------------------------------------------
--------------------------------------------------
--------------------------------------------------
--------------------------------------------------
--------------------------------------------------
--------------------------------------------------
--------------------------------------------------
--------------------------------------------------
--------------------------------------------------
--------------------------------------------------
--------------------------------------------------
--------------------------------------------------
--------------------------------------------------
--------------------------------------------------
--------------------------------------------------
--------------------------------------------------
--------------------------------------------------
--------------------------------------------------
--------------------------------------------------
--------------------------------------------------
--------------------------------------------------
--------------------------------------------------
--------------------------------------------------
--------------------------------------------------
--------------------------------------------------
--------------------------------------------------
--------------------------------------------------
--------------------------------------------------
--------------------------------------------------
--------------------------------------------------
--------------------------------------------------
--------------------------------------------------
--------------------------------------------------
--------------------------------------------------
--------------------------------------------------
--------------------------------------------------
--------------------------------------------------
--------------------------------------------------
--------------------------------------------------
--------------------------------------------------
--------------------------------------------------
--------------------------------------------------
--------------------------------------------------
--------------------------------------------------
--------------------------------------------------
--------------------------------------------------
------------------------------------------
>carboneaVORTICOSA3__JX036120
TTAATGGGAGGGGTTTTCGGACCCCGGGGACTCCGGTCCCC-C-CCCCTT
A-CCCTA-TGCCT----ACCTACCTTC---GTTGCCTTGACGGGCCC-GA
GGAATAC-CCTT--------------------------------------
--------------CTTGCACCCCCG-TC--AGTGGCCCCTCCAACTTC-
G-TCC---ATC-AGCGTCGT-CCGAG---TA-GTAC-TAT-AAT-C-GT-
AAAAAGTTTCAACAACGGATCTCTTGGTTCTGGCATCGATGAAGAACGCA
GCGAAATGC-GATAAGTAATGTGAATTGCAGAATTCAGTGAATCATCGAA
TCTTTGAACGCACATTGCGCCTCTCGGTATTCCGGGAGGCATGCCTGTTC
GAGCGTCATTACACCCCTCAAGCGTA----GCTT-AGTAGTGG------G
CCTTCG---CCCCC-GCGGCGAGCCCGAAACGCAGTGGC-GGACCGCCGT
GAC-TTTGAGCGTAGT--AAGCAT-TTCTCCCGCTTTGAAAGCCTACGGT
GCGG-CCGAC----C-AG-AACA--GACACC-T----C-AACGAT-----
--------------------------------------------------
--------------------------------------------------
--------------------------------------------------
--------------------------------------------------
--------------------------------------------------
--------------------------------------------------
--------------------------------------------------
--------------------------------------------------
--------------------------------------------------
--------------------------------------------------
--------------------------------------------------
--------------------------------------------------
--------------------------------------------------
--------------------------------------------------
--------------------------------------------------
--------------------------------------------------
--------------------------------------------------
--------------------------------------------------
--------------------------------------------------
--------------------------------------------------
--------------------------------------------------
--------------------------------------------------
--------------------------------------------------
--------------------------------------------------
--------------------------------------------------
--------------------------------------------------
--------------------------------------------------
--------------------------------------------------
--------------------------------------------------
--------------------------------------------------
--------------------------------------------------
--------------------------------------------------
--------------------------------------------------
--------------------------------------------------
--------------------------------------------------
--------------------------------------------------
--------------------------------------------------
--------------------------------------------------
--------------------------------------------------
--------------------------------------------------
--------------------------------------------------
--------------------------------------------------
--------------------------------------------------
--------------------------------------------------
--------------------------------------------------
--------------------------------------------------
--------------------------------------------------
--------------------------------------------------
--------------------------------------------------
--------------------------------------------------
--------------------------------------------------
--------------------------------------------------
--------------------------------------------------
--------------------------------------------------
--------------------------------------------------
--------------------------------------------------
--------------------------------------------------
--------------------------------------------------
--------------------------------------------------
--------------------------------------------------
--------------------------------------------------
--------------------------------------------------
--------------------------------------------------
--------------------------------------------------
--------------------------------------------------
------------------------------------------
>carboneaVORTICOSA3__MK208735
-----GGGAGGGGTTTTCGGACCCCGGGGACTCCGGTCCCC-C-CCCCTT
A-CCCTA-TGCCT----ACCTACCTTC---GTTGCCTTGACGGGCCC-GA
GGAATAC-CCTT--------------------------------------
--------------CTTGCACCCCCG-TC--AGTGGCCCCTCCAACTTC-
G-TCC---ATC-AGCGTCGT-CCGAG---TA-GTAC-TAT-AAT-C-GT-
AAAAACTTTCAACAACGGATCTCTTGGTTCTGGCATCGATGAAGAACGCA
GCGAAATGC-GATAAGTAATGTGAATTGCAGAATTCAGTGAATCATCGAA
TCTTTGAACGCACATTGCGCCTCTCGGTATTCCGGGAGGCATGCCTGTTC
GAGCGTCATTACACCCCTCAAGCGTA----GCTT-AGTAGTGG------G
CCTTCG---CCCCC-GCGGCGAGCCCGAAACGCAGTGGC-GGACCGCCGT
GAC-TTTGAGCGTAGT--AAGCAC-TTCTCCCGCTTTGAAAGCCTACGGT
GCGG-CCGAC----C-AG-AACA--GACACC-T----C-AACGA------
--------------------------------------------------
--------------------------------------------------
--------------------------------------------------
--------------------------------------------------
--------------------------------------------------
--------------------------------------------------
--------------------------------------------------
--------------------------------------------------
--------------------------------------------------
--------------------------------------------------
--------------------------------------------------
--------------------------------------------------
--------------------------------------------------
--------------------------------------------------
--------------------------------------------------
--------------------------------------------------
--------------------------------------------------
--------------------------------------------------
--------------------------------------------------
--------------------------------------------------
--------------------------------------------------
--------------------------------------------------
--------------------------------------------------
--------------------------------------------------
--------------------------------------------------
--------------------------------------------------
--------------------------------------------------
--------------------------------------------------
--------------------------------------------------
--------------------------------------------------
--------------------------------------------------
--------------------------------------------------
--------------------------------------------------
--------------------------------------------------
--------------------------------------------------
--------------------------------------------------
--------------------------------------------------
--------------------------------------------------
--------------------------------------------------
--------------------------------------------------
--------------------------------------------------
--------------------------------------------------
--------------------------------------------------
--------------------------------------------------
--------------------------------------------------
--------------------------------------------------
--------------------------------------------------
--------------------------------------------------
--------------------------------------------------
--------------------------------------------------
--------------------------------------------------
--------------------------------------------------
--------------------------------------------------
--------------------------------------------------
--------------------------------------------------
--------------------------------------------------
--------------------------------------------------
--------------------------------------------------
--------------------------------------------------
--------------------------------------------------
--------------------------------------------------
--------------------------------------------------
--------------------------------------------------
--------------------------------------------------
--------------------------------------------------
------------------------------------------
>carboneaVORTICOSA3__MK208767
-----GGGAGGGGTTTTCGGACCCCGGGGACTCCGGTCCCC-C-CCCCTT
A-CCCTA-TGCCT----ACCTACCTTC---GTTGCCTTGACGGGCCC-GA
GGAATAC-CCTT--------------------------------------
--------------CTTGCACCCCCG-TC--AGTGGCCCCTCCAACTTC-
G-TCC---ATC-AGCGTCGT-CCGAG---TA-GTAC-TAT-AAT-C-GT-
AAAAACTTTCAACAACGGATCTCTTGGTTCTGGCATCGATGAAGAACGCA
GCGAAATGC-GATAAGTAATGTGAATTGCAGAATTCAGTGAATCATCGAA
TCTTTGAACGCACATTGCGCCTCTCGGTATTCCGGGAGGCATGCCTGTTC
GAGCGTCATTACACCCCTCAAGCGTA----GCTT-AGTAGTGG------G
CCTTCG---CCCCC-GCGGCGAGCCCGAAACGCAGTGGC-GGACCGCCGT
GAC-TTTGAGCGTAGT--AAGCAC-TTCTCCCGCTTTGAAAGCCTACGGT
GCGG-CCGAC----C-AG-AACA--GACACC-T----C-AACGAT-----
--------------------------------------------------
--------------------------------------------------
--------------------------------------------------
--------------------------------------------------
--------------------------------------------------
--------------------------------------------------
--------------------------------------------------
--------------------------------------------------
--------------------------------------------------
--------------------------------------------------
--------------------------------------------------
--------------------------------------------------
--------------------------------------------------
--------------------------------------------------
--------------------------------------------------
--------------------------------------------------
--------------------------------------------------
--------------------------------------------------
--------------------------------------------------
--------------------------------------------------
--------------------------------------------------
--------------------------------------------------
--------------------------------------------------
--------------------------------------------------
--------------------------------------------------
--------------------------------------------------
--------------------------------------------------
--------------------------------------------------
--------------------------------------------------
--------------------------------------------------
--------------------------------------------------
--------------------------------------------------
--------------------------------------------------
--------------------------------------------------
--------------------------------------------------
--------------------------------------------------
--------------------------------------------------
--------------------------------------------------
--------------------------------------------------
--------------------------------------------------
--------------------------------------------------
--------------------------------------------------
--------------------------------------------------
--------------------------------------------------
--------------------------------------------------
--------------------------------------------------
--------------------------------------------------
--------------------------------------------------
--------------------------------------------------
--------------------------------------------------
--------------------------------------------------
--------------------------------------------------
--------------------------------------------------
--------------------------------------------------
--------------------------------------------------
--------------------------------------------------
--------------------------------------------------
--------------------------------------------------
--------------------------------------------------
--------------------------------------------------
--------------------------------------------------
--------------------------------------------------
--------------------------------------------------
--------------------------------------------------
--------------------------------------------------
------------------------------------------
>carboneaVORTICOSA3__MK208787
-----GGGAGGGGTTTTCGGACCCCGGGGACTCCGGTCCCC-C-CCCCTT
A-CCCTA-TGCCT----ACCTACCTTC---GTTGCCTTGACGGGCCC-GA
GGAATAC-CCTT--------------------------------------
--------------CTTGCACCCCCG-TC--AGTGGCCCCTCCAACTTC-
G-TCC---ATC-AGCGTCGT-CCGAG---TA-GTAC-TAT-AAT-C-GT-
AAAAACTTTCAACAACGGATCTCTTGGTTCTGGCATCGATGAAGAACGCA
GCGAAATGC-GATAAGTAATGTGAATTGCAGAATTCAGTGAATCATCGAA
TCTTTGAACGCACATTGCGCCTCTCGGTATTCCGGGAGGCATGCCTGTTC
GAGCGTCATTACACCCCTCAAGCGTA----GCTT-AGTAGTGG------G
CCTTCG---CCCCC-GCGGCGAGCCCGAAACGCAGTGGC-GGACCGCCGT
GAC-TTTGAGCGTAGT--AAGCAC-TTCTCCCGCTTTGAAAGCCTACGGT
GCGG-CCGAC----C-AG-AACA--GACACC-T----C-AACGAT-----
--------------------------------------------------
--------------------------------------------------
--------------------------------------------------
--------------------------------------------------
--------------------------------------------------
--------------------------------------------------
--------------------------------------------------
--------------------------------------------------
--------------------------------------------------
--------------------------------------------------
--------------------------------------------------
--------------------------------------------------
--------------------------------------------------
--------------------------------------------------
--------------------------------------------------
--------------------------------------------------
--------------------------------------------------
--------------------------------------------------
--------------------------------------------------
--------------------------------------------------
--------------------------------------------------
--------------------------------------------------
--------------------------------------------------
--------------------------------------------------
--------------------------------------------------
--------------------------------------------------
--------------------------------------------------
--------------------------------------------------
--------------------------------------------------
--------------------------------------------------
--------------------------------------------------
--------------------------------------------------
--------------------------------------------------
--------------------------------------------------
--------------------------------------------------
--------------------------------------------------
--------------------------------------------------
--------------------------------------------------
--------------------------------------------------
--------------------------------------------------
--------------------------------------------------
--------------------------------------------------
--------------------------------------------------
--------------------------------------------------
--------------------------------------------------
--------------------------------------------------
--------------------------------------------------
--------------------------------------------------
--------------------------------------------------
--------------------------------------------------
--------------------------------------------------
--------------------------------------------------
--------------------------------------------------
--------------------------------------------------
--------------------------------------------------
--------------------------------------------------
--------------------------------------------------
--------------------------------------------------
--------------------------------------------------
--------------------------------------------------
--------------------------------------------------
--------------------------------------------------
--------------------------------------------------
--------------------------------------------------
--------------------------------------------------
------------------------------------------
>carboneaVORTICOSA3__MK970654
TTAATGGGAGGGGTTTTCGGACCCCGGGGACTCCGGTCCCC-C-CCCCTT
A-CCCTA-TGCCT----ACCTACCTTC---GTTGCCTTGACGGGCCC-GA
GGAATAC-CCTT--------------------------------------
--------------CTTGCACCCCCG-TC--AGTGGCCCCTCCAACTTC-
G-TCC---ATC-AGCGTCGT-CCGAG---TA-GTAC-TAT-AAT-C-GT-
AAAAACTTTCAACAACGGATCTCTTGGTTCTGGCATCGATGAAGAACGCA
GCGAAATGC-GATAAGTAATGTGAATTGCAGAATTCAGTGAATCATCGAA
TCTTTGAACGCACATTGCGCCTCTCGGTATTCCGGGAGGCATGCCTGTTC
GAGCGTCATTACACCCCTCAAGCGTA----GCTT-AGTAGTGG------G
CCTTCG---CCCCC-GCGGCGAGCCCGAAACGCAGTGGC-GGACCGCCGT
GAC-TTTGAGCGTAGT--AAGCAC-TTCTCCCGCTTTGAAAGCCTACGGT
GCGG-CCGAC----C-AG-AACA--GACACC-T----C-AACGAT-----
--------------------------------------------------
--------------------------------------------------
--------------------------------------------------
--------------------------------------------------
--------------------------------------------------
--------------------------------------------------
--------------------------------------------------
--------------------------------------------------
--------------------------------------------------
--------------------------------------------------
--------------------------------------------------
--------------------------------------------------
--------------------------------------------------
--------------------------------------------------
--------------------------------------------------
--------------------------------------------------
--------------------------------------------------
--------------------------------------------------
--------------------------------------------------
--------------------------------------------------
--------------------------------------------------
--------------------------------------------------
--------------------------------------------------
--------------------------------------------------
--------------------------------------------------
--------------------------------------------------
--------------------------------------------------
--------------------------------------------------
--------------------------------------------------
--------------------------------------------------
--------------------------------------------------
--------------------------------------------------
--------------------------------------------------
--------------------------------------------------
--------------------------------------------------
--------------------------------------------------
--------------------------------------------------
--------------------------------------------------
--------------------------------------------------
--------------------------------------------------
--------------------------------------------------
--------------------------------------------------
--------------------------------------------------
--------------------------------------------------
--------------------------------------------------
--------------------------------------------------
--------------------------------------------------
--------------------------------------------------
--------------------------------------------------
--------------------------------------------------
--------------------------------------------------
--------------------------------------------------
--------------------------------------------------
--------------------------------------------------
--------------------------------------------------
--------------------------------------------------
--------------------------------------------------
--------------------------------------------------
--------------------------------------------------
--------------------------------------------------
--------------------------------------------------
--------------------------------------------------
--------------------------------------------------
--------------------------------------------------
--------------------------------------------------
------------------------------------------
>carboneaVORTICOSA3__MK970655
TTAATGGGAGGGGTTTTCGGACCCCGGGGACTCCGGTCCCC-C-CCCCTT
A-CCCTA-TGCCT----ACCTACCTTC---GTTGCCTTGACGGGCCC-GA
GGAATAC-CCTT--------------------------------------
--------------CTTGCACCCCCG-TC--AGTGGCCCCTCCAACTTC-
G-TCC---ATC-AGCGTCGT-CCGAG---TA-GTAC-TAT-AAT-C-GT-
AAAAACTTTCAACAACGGATCTCTTGGTTCTGGCATCGATGAAGAACGCA
GCGAAATGC-GATAAGTAATGTGAATTGCAGAATTCAGTGAATCATCGAA
TCTTTGAACGCACATTGCGCCTCTCGGTATTCCGGGAGGCATGCCTGTTC
GAGCGTCATTACACCCCTCAAGCGTA----GCTT-AGTAGTGG------G
CCTTCG---CCCCC-GCGGCGAGCCCGAAACGCAGTGGC-GGACCGCCGT
GAC-TTTGAGCGTAGT--AAGCAT-TTCTCCCGCTTTGAAAGCCTACGGT
GCGG-CCGAC----C-AG-AACA--GACACC-T----C-AACGAT-----
--------------------------------------------------
--------------------------------------------------
--------------------------------------------------
--------------------------------------------------
--------------------------------------------------
--------------------------------------------------
--------------------------------------------------
--------------------------------------------------
--------------------------------------------------
--------------------------------------------------
--------------------------------------------------
--------------------------------------------------
--------------------------------------------------
--------------------------------------------------
--------------------------------------------------
--------------------------------------------------
--------------------------------------------------
--------------------------------------------------
--------------------------------------------------
--------------------------------------------------
--------------------------------------------------
--------------------------------------------------
--------------------------------------------------
--------------------------------------------------
--------------------------------------------------
--------------------------------------------------
--------------------------------------------------
--------------------------------------------------
--------------------------------------------------
--------------------------------------------------
--------------------------------------------------
--------------------------------------------------
--------------------------------------------------
--------------------------------------------------
--------------------------------------------------
--------------------------------------------------
--------------------------------------------------
--------------------------------------------------
--------------------------------------------------
--------------------------------------------------
--------------------------------------------------
--------------------------------------------------
--------------------------------------------------
--------------------------------------------------
--------------------------------------------------
--------------------------------------------------
--------------------------------------------------
--------------------------------------------------
--------------------------------------------------
--------------------------------------------------
--------------------------------------------------
--------------------------------------------------
--------------------------------------------------
--------------------------------------------------
--------------------------------------------------
--------------------------------------------------
--------------------------------------------------
--------------------------------------------------
--------------------------------------------------
--------------------------------------------------
--------------------------------------------------
--------------------------------------------------
--------------------------------------------------
--------------------------------------------------
--------------------------------------------------
------------------------------------------
>carboneaVORTICOSA4__MK208734
-----GAGAGGGGTTTTCAGGCCCCGGGGACTCCGGTCCCC-C-CTCTTC
ACCCCCA-TGTTT----ACCCACCCTC---GTTGCCTTGACGGGCGG--G
GGATTAC-CCAT--------------------------------------
--------------CCCGCG--CCCG-TC--AGAGGCCCCTTCAACTTC-
G-TCC---ATC-AGTGCCGT-CCGAG---TA-GTAC-CAC-AAT-C-GT-
AAAAACTTTCAACAACGGATCTCTTGGTTCTGGCATCGATGAAGAACGCA
GCGAAATGC-GATAAGTAATGTGAATTGCAGAATTCAGTGAATCATCGAA
TCTTTGAACGCACATTGCGCCCCTCGGTATTCCGGGGGGCATGCCTGTTC
GAGCGTCATTACACCCCTCAAGCGTA----GCTT-GGTAGTGG------G
CCTTCG---CCCCC-GCGGCGGGCCCGAAACGCAGTGGC-GGACCGCCGT
GACTTTTGAGCGTAGT--AAACAC-TTCTCCCGCTTTGGAAGCCTACGGT
GCAG-CCGAC----C-AG-AACG--GACACC----TCC-AACGAT-----
--------------------------------------------------
--------------------------------------------------
--------------------------------------------------
--------------------------------------------------
--------------------------------------------------
--------------------------------------------------
--------------------------------------------------
--------------------------------------------------
--------------------------------------------------
--------------------------------------------------
--------------------------------------------------
--------------------------------------------------
--------------------------------------------------
--------------------------------------------------
--------------------------------------------------
--------------------------------------------------
--------------------------------------------------
--------------------------------------------------
--------------------------------------------------
--------------------------------------------------
--------------------------------------------------
--------------------------------------------------
--------------------------------------------------
--------------------------------------------------
--------------------------------------------------
--------------------------------------------------
--------------------------------------------------
--------------------------------------------------
--------------------------------------------------
--------------------------------------------------
--------------------------------------------------
--------------------------------------------------
--------------------------------------------------
--------------------------------------------------
--------------------------------------------------
--------------------------------------------------
--------------------------------------------------
--------------------------------------------------
--------------------------------------------------
--------------------------------------------------
--------------------------------------------------
--------------------------------------------------
--------------------------------------------------
--------------------------------------------------
--------------------------------------------------
--------------------------------------------------
--------------------------------------------------
--------------------------------------------------
--------------------------------------------------
--------------------------------------------------
--------------------------------------------------
--------------------------------------------------
--------------------------------------------------
--------------------------------------------------
--------------------------------------------------
--------------------------------------------------
--------------------------------------------------
--------------------------------------------------
--------------------------------------------------
--------------------------------------------------
--------------------------------------------------
--------------------------------------------------
--------------------------------------------------
--------------------------------------------------
--------------------------------------------------
------------------------------------------
>carboneaVORTICOSA4__MK970657
TTAATGAGAGGGGTTTTCAGGCCCCGGGGACTCCGGTCCCC-C-CTCTTC
ACCCCCA-TGTTT----ACCCACCCTC---GTTGCCTTGACGGGCGG--G
GGATTAC-CCAT--------------------------------------
--------------CCCGCG--CCCG-TC--AGAGGCCCCTTCAACTTC-
G-TCC---ATC-AGTGCCGT-CCGAG---TA-GTAC-CAC-AAT-C-GT-
AAAAACTTTCAACAACGGATCTCTTGGTTCTGGCATCGATGAAGAACGCA
GCGAAATGC-GATAAGTAATGTGAATTGCAGAATTCAGTGAATCATCGAA
TCTTTGAACGCACATTGCGCCCCTCGGTATTCCGGGGGGCATGCCTGTTC
GAGCGTCATTACACCCCTCAAGCGTA----GCTT-GGTAGTGG------G
CCTTCG---CCCCC-GCGGCGGGCCCGAAACGCAGTGGC-GGACCGCCGT
GACTTTTGAGCGTAGT--AAACAC-TTCTCCCGCTTTGGAAGCCTACGGT
GCAG-CCGAC----C-AG-AACG--GACACC----TCC-AACGAT-----
--------------------------------------------------
--------------------------------------------------
--------------------------------------------------
--------------------------------------------------
--------------------------------------------------
--------------------------------------------------
--------------------------------------------------
--------------------------------------------------
--------------------------------------------------
--------------------------------------------------
--------------------------------------------------
--------------------------------------------------
--------------------------------------------------
--------------------------------------------------
--------------------------------------------------
--------------------------------------------------
--------------------------------------------------
--------------------------------------------------
--------------------------------------------------
--------------------------------------------------
--------------------------------------------------
--------------------------------------------------
--------------------------------------------------
--------------------------------------------------
--------------------------------------------------
--------------------------------------------------
--------------------------------------------------
--------------------------------------------------
--------------------------------------------------
--------------------------------------------------
--------------------------------------------------
--------------------------------------------------
--------------------------------------------------
--------------------------------------------------
--------------------------------------------------
--------------------------------------------------
--------------------------------------------------
--------------------------------------------------
--------------------------------------------------
--------------------------------------------------
--------------------------------------------------
--------------------------------------------------
--------------------------------------------------
--------------------------------------------------
--------------------------------------------------
--------------------------------------------------
--------------------------------------------------
--------------------------------------------------
--------------------------------------------------
--------------------------------------------------
--------------------------------------------------
--------------------------------------------------
--------------------------------------------------
--------------------------------------------------
--------------------------------------------------
--------------------------------------------------
--------------------------------------------------
--------------------------------------------------
--------------------------------------------------
--------------------------------------------------
--------------------------------------------------
--------------------------------------------------
--------------------------------------------------
--------------------------------------------------
--------------------------------------------------
------------------------------------------
>chlorophaeodes1__AF070029
---TTGAGAGGGGTCTCCGGACTCCGGGGGCTTCGGCCCCC-TACTCTTC
A-CCTTG-TGTTT----ACACACCTTT---ATTGCTTTGGCGGGCCT--C
GGGTTCG-TCCCG-----TGCCG-----------GC-CGTGGGCTTCCGT
G-CCCCGGCGG---TCTGTG--CCCG-TC--AGAGGCCCAAGAACCTTC-
G-TTT---ATC-AGTGTCGT-CCGAG---TACAAAC-CAC-AAT-A-GT-
AAAAACTTTCAACAACGGATCTCTTGGTTCTGGCATCGATGAAGAACGCA
GCGAAATGC-GATAAGTAATGTGAATTGCAGAATTCAGTGAATCATCGAA
TCTTTGAACGCACATTGCGCCCCTCGGTATTCCGGGGGGCATGCCTGTTC
GAGCGTCATTGCACCCCTCAAGCGTA----GCTT-GGTATTGG------G
CCTTCG---CCCCC-GCGGCGGGCCCGAAAGTCAGTGGC-GGTCCGGTGT
GAC-TTCAAGCGTAGT-AAAA-AT-ACCTCCCGCTTTGGAAGCTCGCGCC
GTGG-CCGGC----C-AT-AAAG--CCCAAA-TC-TCC-AATGATTGA--
--------------------------------------------------
--------------------------------------------------
--------------------------------------------------
--------------------------------------------------
--------------------------------------------------
--------------------------------------------------
--------------------------------------------------
--------------------------------------------------
--------------------------------------------------
--------------------------------------------------
--------------------------------------------------
--------------------------------------------------
--------------------------------------------------
--------------------------------------------------
--------------------------------------------------
--------------------------------------------------
--------------------------------------------------
--------------------------------------------------
--------------------------------------------------
--------------------------------------------------
--------------------------------------------------
--------------------------------------------------
--------------------------------------------------
--------------------------------------------------
--------------------------------------------------
--------------------------------------------------
--------------------------------------------------
--------------------------------------------------
--------------------------------------------------
--------------------------------------------------
--------------------------------------------------
--------------------------------------------------
--------------------------------------------------
--------------------------------------------------
--------------------------------------------------
--------------------------------------------------
--------------------------------------------------
--------------------------------------------------
--------------------------------------------------
--------------------------------------------------
--------------------------------------------------
--------------------------------------------------
--------------------------------------------------
--------------------------------------------------
--------------------------------------------------
--------------------------------------------------
--------------------------------------------------
--------------------------------------------------
--------------------------------------------------
--------------------------------------------------
--------------------------------------------------
--------------------------------------------------
--------------------------------------------------
--------------------------------------------------
--------------------------------------------------
--------------------------------------------------
--------------------------------------------------
--------------------------------------------------
--------------------------------------------------
--------------------------------------------------
--------------------------------------------------
--------------------------------------------------
--------------------------------------------------
--------------------------------------------------
--------------------------------------------------
------------------------------------------
>chlorophaeodes1__AY398704
---TTGAGAGGGGTCTCCGGACTCCGGGGGCTTCGGCCCCC-TACTCTTC
A-CCTTG-TGTTT----ACACACCTTT---ATTGCTTTGGCGGGCCT--C
GGGTTCG-TCCCG-----TGCCG-----------GC-CGTGGGCTTCCGT
G-CCCCGGCGG---TCTGTG--CCCG-TC--AGAGGCCCAAGAACCTTC-
G-TTT---ATC-AGTGTCGT-CCGAG---TACAAAC-CAC-AAT-A-GT-
AAAAACTTTCAACAACGGATCTCTTGGTTCTGGCATCGATGAAGAACGCA
GCGAAATGC-GATAAGTAATGTGAATTGCAGAATTCAGTGAATCATCGAA
TCTTTGAACGCACATTGCGCCCCTCGGTATTCCGGGGGGCATGCCTGTTC
GAGCGTCATTGCACCCCTCAAGCGTA----GCTT-GGTATTGG------G
CCTTCG---CCCCC-GCGGCGGGCCCGAAAGTCAGTGGC-GGTCCGGTGT
GAC-TTCAAGCGTAGT-AAAA-AT-ACCTCCCGCTTTGGAAGCTCGCGCC
GTGG-CCGGC----C-AT-AAAG--CCCAAA-TC-TCC-AATGATTGACC
TCG-----------------------------------------------
--------------------------------------------------
--------------------------------------------------
--------------------------------------------------
--------------------------------------------------
--------------------------------------------------
--------------------------------------------------
--------------------------------------------------
--------------------------------------------------
--------------------------------------------------
--------------------------------------------------
--------------------------------------------------
--------------------------------------------------
--------------------------------------------------
--------------------------------------------------
--------------------------------------------------
--------------------------------------------------
--------------------------------------------------
--------------------------------------------------
--------------------------------------------------
--------------------------------------------------
--------------------------------------------------
--------------------------------------------------
--------------------------------------------------
--------------------------------------------------
--------------------------------------------------
--------------------------------------------------
--------------------------------------------------
--------------------------------------------------
--------------------------------------------------
--------------------------------------------------
--------------------------------------------------
--------------------------------------------------
--------------------------------------------------
--------------------------------------------------
--------------------------------------------------
--------------------------------------------------
--------------------------------------------------
--------------------------------------------------
--------------------------------------------------
--------------------------------------------------
--------------------------------------------------
--------------------------------------------------
--------------------------------------------------
--------------------------------------------------
--------------------------------------------------
--------------------------------------------------
--------------------------------------------------
--------------------------------------------------
--------------------------------------------------
--------------------------------------------------
--------------------------------------------------
--------------------------------------------------
--------------------------------------------------
--------------------------------------------------
--------------------------------------------------
--------------------------------------------------
--------------------------------------------------
--------------------------------------------------
--------------------------------------------------
--------------------------------------------------
--------------------------------------------------
--------------------------------------------------
--------------------------------------------------
--------------------------------------------------
------------------------------------------
>chlorophaeodes2__AF159927
---TCGAGAGGGGTTTCCGGACTCCGGGGGCTTCGGCCCCC-TCCTCTTC
A-CCCTA-TGTGT----ACACACCTTT---GTTGCTTTGGCGGGCCT--C
GGGTTCG-TCCCG-----TTCCG-----------GC-CGTGGGCTTCCAC
G-TCCCGGTCGA--TCCGTG--CCCG-TC--AGAAGCCCACGAACCCTC-
G-TTT---ATC-AGTGTTGT-CCGAG---TT-AAAC-CAC-AAT-A-GT-
AAAAACTTTCAACAACGGATCTCTTGGTTCTGGCATCGATGAAGAACGCA
GCGAAATGC-GATAAGTAATGTGAATTGCAGAATTCAGTGAATCATCGAA
TCTTTGAACGCACATTGCGCCCCTTGGTATTCCGGGGGGCATGCCTGTTC
GAGCGTCATTGCACCCCTCAAGCGTA----GCTT-GGTATTGG------G
CCTTCG---CCTCC-GCGGCGAACCTGAAAGTCAGTGGC-GGTCCGGTGT
GAC-TTCGAGCGTAGT--AAA-AT-TTCTCCCGCTTTGAAAGCTCACGCC
GTGG-CCGGC----C-AT-AACG--CCCAAC-TT-TTC-AATGA------
--------------------------------------------------
--------------------------------------------------
--------------------------------------------------
--------------------------------------------------
--------------------------------------------------
--------------------------------------------------
--------------------------------------------------
--------------------------------------------------
--------------------------------------------------
--------------------------------------------------
--------------------------------------------------
--------------------------------------------------
--------------------------------------------------
--------------------------------------------------
--------------------------------------------------
--------------------------------------------------
--------------------------------------------------
--------------------------------------------------
--------------------------------------------------
--------------------------------------------------
--------------------------------------------------
--------------------------------------------------
--------------------------------------------------
--------------------------------------------------
--------------------------------------------------
--------------------------------------------------
--------------------------------------------------
--------------------------------------------------
--------------------------------------------------
--------------------------------------------------
--------------------------------------------------
--------------------------------------------------
--------------------------------------------------
--------------------------------------------------
--------------------------------------------------
--------------------------------------------------
--------------------------------------------------
--------------------------------------------------
--------------------------------------------------
--------------------------------------------------
--------------------------------------------------
--------------------------------------------------
--------------------------------------------------
--------------------------------------------------
--------------------------------------------------
--------------------------------------------------
--------------------------------------------------
--------------------------------------------------
--------------------------------------------------
--------------------------------------------------
--------------------------------------------------
--------------------------------------------------
--------------------------------------------------
--------------------------------------------------
--------------------------------------------------
--------------------------------------------------
--------------------------------------------------
--------------------------------------------------
--------------------------------------------------
--------------------------------------------------
--------------------------------------------------
--------------------------------------------------
--------------------------------------------------
--------------------------------------------------
--------------------------------------------------
------------------------------------------
>concolor01__AF070037
-----GAGAGGGGTTTTCGGACCCCGGGGGCTTCGGCCCCC-TCCTCCTC
A-CCCCG-TGTGT----ACATGCCTTT---GTTGCTTTGGCGGGCCT--C
GGGGTTC-------------------------------------------
G-CCCCGGCCGC--TCCGTG--CCCG-CC--GGTGGCCCATCAACCTTC-
G-TTC---ATC-CGTGTCGT-CCGAG---CC-AAAT-CAC-AAT-G-GTA
AAAAACTTTCAACAACGGATCTCTTGGTTCTGGCATCGATGAAGAACGCA
GCGAAATGC-GATAAGTAATGTGAATTGCAGAATTCAGTGAATCATCGAA
TCTTTGAACGCACATTGCGCCCCTCGGTATTCCGGGGGGCATGCCTGTTC
GAGCGTCATTGCACCCCTCAAGCGTA----GCTT-GGTCTTGG------G
CCTGCG---CCCCC-GCGGCGAGCCCGAAAGTCAGTGGC-GGTCCGACGT
GAC-TTCGAGCGTAGT--AAA-AC-TTCTCCCGCTTTGGAAGCTCACGCC
GGGT-CCGGC----C-AT-AACGC-CCCCAC-TC-TCC-AATGAT-----
--------------------------------------------------
--------------------------------------------------
--------------------------------------------------
--------------------------------------------------
--------------------------------------------------
--------------------------------------------------
--------------------------------------------------
--------------------------------------------------
--------------------------------------------------
--------------------------------------------------
--------------------------------------------------
--------------------------------------------------
--------------------------------------------------
--------------------------------------------------
--------------------------------------------------
--------------------------------------------------
--------------------------------------------------
--------------------------------------------------
--------------------------------------------------
--------------------------------------------------
--------------------------------------------------
--------------------------------------------------
--------------------------------------------------
--------------------------------------------------
--------------------------------------------------
--------------------------------------------------
--------------------------------------------------
--------------------------------------------------
--------------------------------------------------
--------------------------------------------------
--------------------------------------------------
--------------------------------------------------
--------------------------------------------------
--------------------------------------------------
--------------------------------------------------
--------------------------------------------------
--------------------------------------------------
--------------------------------------------------
--------------------------------------------------
--------------------------------------------------
--------------------------------------------------
--------------------------------------------------
--------------------------------------------------
--------------------------------------------------
--------------------------------------------------
--------------------------------------------------
--------------------------------------------------
--------------------------------------------------
--------------------------------------------------
--------------------------------------------------
--------------------------------------------------
--------------------------------------------------
--------------------------------------------------
--------------------------------------------------
--------------------------------------------------
--------------------------------------------------
--------------------------------------------------
--------------------------------------------------
--------------------------------------------------
--------------------------------------------------
--------------------------------------------------
--------------------------------------------------
--------------------------------------------------
--------------------------------------------------
--------------------------------------------------
------------------------------------------
>concolor02__HQ650678
TTAACGAGAGGGGTTTTCGGACCCCGGGGGCTTCGGCCCCC-TCCTCTTC
A-CCCCG-TGTAT----ACATGCCTTT---GTTGCTTTGGCGGGCCT--C
GGGGTTC-------------------------------------------
G-CCCCGGCCGC--TCCGTG--CCCG-CC--GGTGGCCCATCAACCTTC-
G-TTT---ATC-CGTGTCGT-CCGAG---CC-AAAT-CAC-AAT-A-GTA
AAAAACTTTCAACAACGGATCTCTTGGTTCTGGCATCGATGAAGAACGCA
GCGAAATGC-GATAAGTAATGTGAATTGCAGAATTCAGTGAATCATCGAA
TCTTTGAACGCACATTGCGCCCCTCGGTATTCCGGGGGGCATGCCTGTTC
GAGCGTCATTGCACCCCTCAAGCGTA----GCTT-GGTCTTGG------G
CCTGCG---CCCCC-GCGGCGAGCCCGAAAGTCAGTGGC-GGTCCGACGT
GGC-TTCGAGCGTAGT--AAA-AC-TTCTCCCGCTTTGGAAGCCCACGCC
GGGT-CCGGC----C-AT-AACGC-CCCCAC-TC-TCC-AATGATTGACC
TCG-----------------------------------------------
--------------------------------------------------
--------------------------------------------------
--------------------------------------------------
--------------------------------------------------
--------------------------------------------------
--------------------------------------------------
--------------------------------------------------
--------------------------------------------------
--------------------------------------------------
--------------------------------------------------
--------------------------------------------------
--------------------------------------------------
--------------------------------------------------
--------------------------------------------------
--------------------------------------------------
--------------------------------------------------
--------------------------------------------------
--------------------------------------------------
--------------------------------------------------
--------------------------------------------------
--------------------------------------------------
--------------------------------------------------
--------------------------------------------------
--------------------------------------------------
--------------------------------------------------
--------------------------------------------------
--------------------------------------------------
--------------------------------------------------
--------------------------------------------------
--------------------------------------------------
--------------------------------------------------
--------------------------------------------------
--------------------------------------------------
--------------------------------------------------
--------------------------------------------------
--------------------------------------------------
--------------------------------------------------
--------------------------------------------------
--------------------------------------------------
--------------------------------------------------
--------------------------------------------------
--------------------------------------------------
--------------------------------------------------
--------------------------------------------------
--------------------------------------------------
--------------------------------------------------
--------------------------------------------------
--------------------------------------------------
--------------------------------------------------
--------------------------------------------------
--------------------------------------------------
--------------------------------------------------
--------------------------------------------------
--------------------------------------------------
--------------------------------------------------
--------------------------------------------------
--------------------------------------------------
--------------------------------------------------
--------------------------------------------------
--------------------------------------------------
--------------------------------------------------
--------------------------------------------------
--------------------------------------------------
--------------------------------------------------
------------------------------------------
>dispersoareolata__92_LLJ20_1
TTAATGAGAGGGGTCTCCGGACTCCGGGGGCTTCGGCCCCC-TACTCTTC
A-CCCTA-TGTTT----ACATACCTTT---GTTGCTTTGGCGGACTGTTC
GGG-----------------------------------------------
------GCTCGC--TCCGTG--CCCG-CC--AGAGGCCCATCAAACTTC-
G-TCT---ATC-AGTGTCGT-CCGAGCA-CA-AAAA-CAC-AAT-A-GT-
AAAAACTTTCAACAACGGATCTCTTGGTTCTGGCATCGATGAAGAACGCA
GCGAAATGC-GATAAGTAATGTGAATTGCAGAATTCAGTGAATCATCGAA
TCTTTGAACGCACATTGCGCCCCTCGGTATTCCGGGGGGCATGCCTGTTC
GAGCGTCATTGCACCCCTCAAGCGTA----GCTT-GGTCTTGG------G
CCTTCG---CCCCC-GTGGCGGTCCCGAAAGTTAGTGGC-GGTTCGGTGC
GAC-TTCGAGCGTAGT--AAA-AT-ATCTCCCGCTTTGGAAGCTCACGCC
GTGG-CCGGC----C-AT-AACG--TCCCAC-TT-TCC-AATGATTGACC
TCGTCACCCCTATACCCAAATTTGACGATCGATTTGCACGTCAGAACCGC
TGCGAGCCTCCACCAGAGTTTCCTCTGGCTTCACCCTATTCAGGCATAGT
TCACCATCTTTCGGGTCCCAACATTTATGCTCGTACTCAAATCCATCCGA
AGACATCTGGATCGGTCGATGATGCGCCCT-AAAGGGTTCTCACCT-CCG
TTCACTTTCATTGCGCGCATGGGCTTAACA-CCCAAACACTCGCATAGAT
GTTAGACTCCTTGGTCCGTGTTTCAAGACGGGTCGCTTACGACCATTACG
CCAGCATCCTAGCCGAAGCGCGGTCCTCGGTCCGGGCGGGCCGCATTGCA
CCGAGGGCTATAACACTCCCCGAAGGGAGCCACATTCCCAAGGCCTTTAT
CCGGCCGCCCGAACCGATGCTGGCCTGATCGCGGACGAGTGCACCCCCGA
GAACGGAGGTTGATCGCCCGCGGACAGGTCTGGTCGCAAGCGCTTCCCTT
TCAACAATTTCACGTACTGTTTGACTCTCTTTCCAAAGTGCTTTTCATCT
TTCGATCACTCTACTTGTGCGCTATCGGTCTCTGGCCGGTATTTAGCTTT
AGATGAAATTTACCACCCATTTTGAGCTGCATTCCCAAACAACTCGACTC
GTCGAAGGGGTTTCACAT-GGGGTTGGTCGCCGGTCACGTACGGGATTCT
CACCCTCTGCGACGCCCTGTTCCAAGGGACTTAGACCGGGGCCGCACCCG
AAACACCCTCTGCAAATTACAACTCGGACCCCG-AA-GGAGCCAGATTTC
AAATTTGAGCTTTTGCCGCTTCACTCGCCGTTACTGAGGCAA--------
--------------------------------------------------
--------------------------------------------------
--------------------------------------------------
--------------------------------------------------
--------------------------------------------------
--------------------------------------------------
--------------------------------------------------
--------------------------------------------------
--------------------------------------------------
--------------------------------------------------
--------------------------------------------------
--------------------------------------------------
--------------------------------------------------
--------------------------------------------------
--------------------------------------------------
--------------------------------------------------
---------------AAACGCCAGAAGGCCAAGCTTGTGGTCTTGTCAAG
AACCTAGCGCTCATGTGCTACATCACCGTTGGTTCACCCAGCGATCCCAT
CATCGATTTCATGGTACAAAGGAACATGGACGTGTTGGAAGAGTATGAGC
CGCTCACGTTTCCGAACGC-AACGAAGATCTTCGTCAACGGCGTATGGGT
GGGTGTCCATCGTGAGCCGGCTCATCTTGTCAGCAATGTCCAAGCACTGC
GGAGAAATGGCTTGATCTCTCACGAGGTCAGCTTGGTCCGTGATGTACGG
GACCGAGAGTTCAAAATATTCACAGATGCTGGCAGAGTGTGTCGGCCACT
GTTTGTGATTGACAACGATCCCAAGAGTAGCAATTGTGGAAATCTTGTCT
TGACGAAAGAAATAGTGCAACAGGTGGAAGAGGATAGAGATACGCTGATA
GGGATGGATCCTGAAGAGCGGGAGAGGCTTGACTTAGGCTGGAAGCGATT
GATTAAGCAGGGTGTAGTCGAGTATGTTGACGCCGAAGAAGAGGAGACAA
TCATGATTACCATGACCCCACAACAATTGGAAGAGTCGCGGCAGGTATTG
CAAGGTTATACATTGCCAGAACCTGGAGACGACGAACTCAACAAGCGTGT
CACTGCTAAAGTCAACACCTCTGCAAGGAATTGGACACATTGTGAAATTC
ATCCGAGCATGATTCTAGGGATATGCGCTAGCATCATCCCATTCCCAGAC
CACAATCAGGTATA-TCTTGAC--ACCATGAGTCTCGAACAATGCTAACA
TGCTATCAGTCTCCAGA-----------------------AGTCCCTGTT
ATCTTATCCAATCTAGTGGGGAACAACTCTATAT-AAAAATAAAGTAAGG
GTTTACGTTAATTAATGGAACTAACCAGAATCTCACGACATTAACTGAAG
ACAGCCGTGCAACGCTTGTAGATAGATTTCTCTTCCCTTCTTGTTAATTT
TGCTCTACA------------AAAAGAAAATAATAATCTAAATATTCAAA
TTGTGGTAAGGTTTTTTGC-GGATTATCAAATTAAACAACATACTTCACT
ACTGGTTTCAGAAACGGTCTAATGATTTCAGTTCCAATGTTGCCAAATTA
CTCTTGAGGTGGAATGCTTACACTTTCATTTATAGAATAAACTATTATAT
GTCTAATCTATGACATTCATCATTTTCTGCTTTGACTATTGGGGTATCTA
ATCCTGTTCGCTATAAAAAGCCTTCGTCCTTCAACGTCAGTTATCACATA
AGGGGATGCTTTCGCCTATACCTGTGCCATAGTATTTTCTCCAAAATAAG
GTATGAAAGAATTTCATCTCTACACCAGCAGTACTTTAAAACCCCCTCGT
AAGTAACTCTAGTACATTAGTCCCATATTGCAGGCTTGATCTACCGTCTA
GGTACCCTTTAAACCTATTAAAGATGAATAACACTAGTCTTCTACGTATT
ACCGCGACT-GCTGGCACGTAATTTGGTCAAGACACATAGGCAGACAATG
TCATTATCATAATTCTACCTAGAATTTTATTCGACAGAGTCGATATTGCA
TCAATTATTTAAACATTGATGCAA-TTAGCTATTGCTATAC-
>dispersoareolata__AF070016
---ATGAGAGGGGTCTCCGGACTCCGGGGGCTTCGGCCCCC-TACTCTTC
A-CCCTA-TGTTT----ACATACCTTT---GTTGCTTTGGCGGACTG-TC
GGG-----------------------------------------------
------GCTCGC--TCCGTG--CCCG-CC--AGAGGCCCATCAAACTTC-
G-TCT---ATC-AGTGTCGT-CCGAGCA-CA-AAAA-CAC-AAT-A-GT-
AAAAACTTTTAACAACGGATCTCTTGGTTCTGGCATCGATGAAGAACGCA
GCGAAATGC-GACAAGTAATGTGAATTGCAGAATTCAGTGAATCATCGAA
TCTTTGAACGCACATTGCGCCCCTCGGTATTCCGGGGGGCATGCCTGTTC
GAGCGTCATTGCACCCCTCAAGCGTA----GCTT-GGTCTTGG------G
CCTTCG---CCCCC-GTGGCGGGCCCGAAAGTCAGTGGC-GGTTCGGTGC
GAC-TTCGAGCGTAGT--AAA-AT-ATCTCCCGCTTTGGAAGCTCACGCC
GTGG-CCGGC----C-AT-AACG--TCCCAC-TT-TCC-AATGATTGA--
--------------------------------------------------
--------------------------------------------------
--------------------------------------------------
--------------------------------------------------
--------------------------------------------------
--------------------------------------------------
--------------------------------------------------
--------------------------------------------------
--------------------------------------------------
--------------------------------------------------
--------------------------------------------------
--------------------------------------------------
--------------------------------------------------
--------------------------------------------------
--------------------------------------------------
--------------------------------------------------
--------------------------------------------------
--------------------------------------------------
--------------------------------------------------
--------------------------------------------------
--------------------------------------------------
--------------------------------------------------
--------------------------------------------------
--------------------------------------------------
--------------------------------------------------
--------------------------------------------------
--------------------------------------------------
--------------------------------------------------
--------------------------------------------------
--------------------------------------------------
--------------------------------------------------
--------------------------------------------------
--------------------------------------------------
--------------------------------------------------
--------------------------------------------------
--------------------------------------------------
--------------------------------------------------
--------------------------------------------------
--------------------------------------------------
--------------------------------------------------
--------------------------------------------------
--------------------------------------------------
--------------------------------------------------
--------------------------------------------------
--------------------------------------------------
--------------------------------------------------
--------------------------------------------------
--------------------------------------------------
--------------------------------------------------
--------------------------------------------------
--------------------------------------------------
--------------------------------------------------
--------------------------------------------------
--------------------------------------------------
--------------------------------------------------
--------------------------------------------------
--------------------------------------------------
--------------------------------------------------
--------------------------------------------------
--------------------------------------------------
--------------------------------------------------
--------------------------------------------------
--------------------------------------------------
--------------------------------------------------
--------------------------------------------------
------------------------------------------
>fuscobrunnea__DQ534484
TTATCGAGAGGGGTCCCCGGACTCCGGGGGCTTCGGCCCCC-TACTCTTC
A-CCCTA-TGTCT----ACACACCTTT---GTTGCTTTGGCGGGCCT--C
GGGTTCG-CCCCG-----TACCG-----------GC-CGTGGGCCTCCAT
A-CCCCGGCCG---TCCGTG--CCCG-TC--AGAGGCCCATGAACCCTC-
G-TTT---ATC-AGTGTCGT-CCGAG---TC-CAAC-CAT-AAT-A-GT-
AAAAACTTTCAACAACGGATCTCTTGGTTCTGGCATCGATGAAGAACGCA
GCGAAATGC-GATAAGTAATGTGAATTGCAGAATTCAGTGAATCATCGAA
TCTTTGAACGCACATTGCGCCCCTCGGTATTCCGGGGGGCATGCCTGTTC
GAGCGTCATTACACCCCTCAAGCGTA----GCTT-GGTATTGG------G
CCTTCG---CTCCC-GCGGCGGGCCCGAAAGTCAGTGGC-GGTCCGGGGC
GAC-TTCAAGCGTAGT--AAA-AC-ACCTCCCGCTTTGGAAGCTCGCGCC
GTGG-TCGGC----C-AG-AACG--CCCAAC-TT-TTC-AATGATTGACC
TCG-----------------------------------------------
--------------------------------------------------
--------------------------------------------------
--------------------------------------------------
--------------------------------------------------
--------------------------------------------------
--------------------------------------------------
--------------------------------------------------
--------------------------------------------------
--------------------------------------------------
--------------------------------------------------
--------------------------------------------------
--------------------------------------------------
--------------------------------------------------
--------------------------------------------------
--------------------------------------------------
--------------------------------------------------
--------------------------------------------------
--------------------------------------------------
--------------------------------------------------
--------------------------------------------------
--------------------------------------------------
--------------------------------------------------
--------------------------------------------------
--------------------------------------------------
--------------------------------------------------
--------------------------------------------------
--------------------------------------------------
--------------------------------------------------
--------------------------------------------------
--------------------------------------------------
--------------------------------------------------
--------------------------------------------------
--------------------------------------------------
--------------------------------------------------
--------------------------------------------------
--------------------------------------------------
--------------------------------------------------
--------------------------------------------------
--------------------------------------------------
--------------------------------------------------
--------------------------------------------------
--------------------------------------------------
--------------------------------------------------
--------------------------------------------------
--------------------------------------------------
--------------------------------------------------
--------------------------------------------------
--------------------------------------------------
--------------------------------------------------
--------------------------------------------------
--------------------------------------------------
--------------------------------------------------
--------------------------------------------------
--------------------------------------------------
--------------------------------------------------
--------------------------------------------------
--------------------------------------------------
--------------------------------------------------
--------------------------------------------------
--------------------------------------------------
--------------------------------------------------
--------------------------------------------------
--------------------------------------------------
--------------------------------------------------
------------------------------------------
>fuscobrunnea__GU170839
TTATCGAGAGGGGTCCCCGGACTCCGGGGGCTTCGGCCCCC-TACTCTTC
A-CCCTA-TGTCT----ACACACCTTT---GTTGCTTTGGCGGGCCT--C
GGGTTCG-CCCCG-----TACCG-----------GC-CGTGGGCTTCCAT
A-CCCCGGCTG---TCCGTG--CCCG-TC--AGAGGCCCATGAACCCTC-
G-TTT---ATC-AGTGTCGT-CCGAG---TC-CAAC-CAT-AAT-A-GT-
AAAAACTTTCAACAACGGATCTCTTGGTTCTGGCATCGATGAAGAACGCA
GCGAAATGC-GATAAGTAATGTGAATTGCAGAATTCAGTGAATCATCGAA
TCTTTGAACGCACATTGCGCCCCTCGGTATTCCGGGGGGCATGCCTGTTC
GAGCGTCATTGCACCCCTCAAGCGTA----GCTT-GGTATTGG------G
CCTTCG---CCCCC-GCGGCGGGCCCGAAAGTCAGTGGC-GGTCCGGCGC
GAC-TTCAAGCGTAGT--AAA-AT-ACCTCCCGCTTTGGAAGCTCGCGCC
GTGG-TCGGC----C-AG-AACG--CCCAAC-TT-TTC-AATGATTGACC
TCG-----------------------------------------------
--------------------------------------------------
--------------------------------------------------
--------------------------------------------------
--------------------------------------------------
--------------------------------------------------
--------------------------------------------------
--------------------------------------------------
--------------------------------------------------
--------------------------------------------------
--------------------------------------------------
--------------------------------------------------
--------------------------------------------------
--------------------------------------------------
--------------------------------------------------
--------------------------------------------------
--------------------------------------------------
--------------------------------------------------
--------------------------------------------------
--------------------------------------------------
--------------------------------------------------
--------------------------------------------------
--------------------------------------------------
--------------------------------------------------
--------------------------------------------------
--------------------------------------------------
--------------------------------------------------
--------------------------------------------------
--------------------------------------------------
--------------------------------------------------
--------------------------------------------------
--------------------------------------------------
--------------------------------------------------
--------------------------------------------------
--------------------------------------------------
--------------------------------------------------
--------------------------------------------------
--------------------------------------------------
--------------------------------------------------
--------------------------------------------------
--------------------------------------------------
--------------------------------------------------
--------------------------------------------------
--------------------------------------------------
--------------------------------------------------
--------------------------------------------------
--------------------------------------------------
--------------------------------------------------
--------------------------------------------------
--------------------------------------------------
--------------------------------------------------
--------------------------------------------------
--------------------------------------------------
--------------------------------------------------
--------------------------------------------------
--------------------------------------------------
--------------------------------------------------
--------------------------------------------------
--------------------------------------------------
--------------------------------------------------
--------------------------------------------------
--------------------------------------------------
--------------------------------------------------
--------------------------------------------------
--------------------------------------------------
------------------------------------------
>fuscobrunnea__GU170840
TTATCGAGAGGGGTCCCCGGACTCCGGGGGCTTCGGCCCCC-TACTCTTC
A-CCCTA-TGTCT----ACACACCTTT---GTTGCTTTGGCGGGCCT--C
GGGTTCG-CCCCG-----TACCG-----------GC-CGTGGGCTTCCAT
A-CCCCGGCTG---TCCGTG--CCCG-TC--AGAGGCCCATGAACCCTC-
G-TTT---ATC-AGTGTCGT-CCGAG---TC-CAAC-CAT-AAT-A-GT-
AAAAACTTTCAACAACGGATCTCTTGGTTCTGGCATCGATGAAGAACGCA
GCGAAATGC-GATAAGTAATGTGAATTGCAGAATTCAGTGAATCATCGAA
TCTTTGAACGCACATTGCGCCCCTCGGTATTCCGGGGGGCATGCCTGTTC
GAGCGTCATTGCACCCCTCAAGCGTA----GCTT-GGTATTGG------G
CCTTCG---CCCCC-GCGGCGGGCCCGAAAGTCAGTGGC-GGTCCGGCGC
GAC-TTCAAGCGTAGT--AAA-AT-ACCTCCCGCTTTGGAAGCTCGCGCC
GTGG-TCGGC----C-AG-AACG--CCCAAC-TT-TTC-AATGATTGACC
TCG-----------------------------------------------
--------------------------------------------------
--------------------------------------------------
--------------------------------------------------
--------------------------------------------------
--------------------------------------------------
--------------------------------------------------
--------------------------------------------------
--------------------------------------------------
--------------------------------------------------
--------------------------------------------------
--------------------------------------------------
--------------------------------------------------
--------------------------------------------------
--------------------------------------------------
--------------------------------------------------
--------------------------------------------------
--------------------------------------------------
--------------------------------------------------
--------------------------------------------------
--------------------------------------------------
--------------------------------------------------
--------------------------------------------------
--------------------------------------------------
--------------------------------------------------
--------------------------------------------------
--------------------------------------------------
--------------------------------------------------
--------------------------------------------------
--------------------------------------------------
--------------------------------------------------
--------------------------------------------------
--------------------------------------------------
--------------------------------------------------
--------------------------------------------------
--------------------------------------------------
--------------------------------------------------
--------------------------------------------------
--------------------------------------------------
--------------------------------------------------
--------------------------------------------------
--------------------------------------------------
--------------------------------------------------
--------------------------------------------------
--------------------------------------------------
--------------------------------------------------
--------------------------------------------------
--------------------------------------------------
--------------------------------------------------
--------------------------------------------------
--------------------------------------------------
--------------------------------------------------
--------------------------------------------------
--------------------------------------------------
--------------------------------------------------
--------------------------------------------------
--------------------------------------------------
--------------------------------------------------
--------------------------------------------------
--------------------------------------------------
--------------------------------------------------
--------------------------------------------------
--------------------------------------------------
--------------------------------------------------
--------------------------------------------------
------------------------------------------
>fuscobrunnea__JN873872
-----GAGAGGGGTCCCCGGACTCCGGGGGCTTCGGCCCCC-TACTCTTC
A-CCCTA-TGTCT----ACACACCTTT---GTTGCTTTGGCGGGCCT--C
GGGTTCG-CCCCG-----TACCG-----------GC-CGTGGGCTTCCAT
A-CCCCGGCCG---TCCGTG--CCCG-TC--AGAGGCCCATGAACCCTC-
G-TTT---ATC-AGTGTCGT-CCGAG---TC-CAAC-CAT-AAT-A-GT-
AAAAACTTTCAACAACGGATCTCTTGGTTCTGGCATCGATGAAGAACGCA
GCGAAATGC-GATAAGTAATGTGAATTGCAGAATTCAGTGAATCATCGAA
TCTTTGAACGCACATTGCGCCCCTCGGTATTCCGGGGGGCATGCCTGTTC
GAGCGTCATTGCACCCCTCAAGCGTA----GCTT-GGTATTGG------G
CCTTCG---CCCCC-GCGGCGGGCCCGAAAGTCAGTGGC-GGTCCGGCGC
GAC-TTCAAGCGTAGT--AAA-AT-ACCTCCCGCTTTGGAAGCTCGCGCC
GTGG-TCGGC----C-AA-AACG--CCCAAC-TT-TTC-AATGATT----
--------------------------------------------------
--------------------------------------------------
--------------------------------------------------
--------------------------------------------------
--------------------------------------------------
--------------------------------------------------
--------------------------------------------------
--------------------------------------------------
--------------------------------------------------
--------------------------------------------------
--------------------------------------------------
--------------------------------------------------
--------------------------------------------------
--------------------------------------------------
--------------------------------------------------
--------------------------------------------------
--------------------------------------------------
--------------------------------------------------
--------------------------------------------------
--------------------------------------------------
--------------------------------------------------
--------------------------------------------------
--------------------------------------------------
--------------------------------------------------
--------------------------------------------------
--------------------------------------------------
--------------------------------------------------
--------------------------------------------------
--------------------------------------------------
--------------------------------------------------
--------------------------------------------------
--------------------------------------------------
--------------------------------------------------
--------------------------------------------------
--------------------------------------------------
--------------------------------------------------
--------------------------------------------------
--------------------------------------------------
--------------------------------------------------
--------------------------------------------------
--------------------------------------------------
--------------------------------------------------
--------------------------------------------------
--------------------------------------------------
--------------------------------------------------
--------------------------------------------------
--------------------------------------------------
--------------------------------------------------
--------------------------------------------------
--------------------------------------------------
--------------------------------------------------
--------------------------------------------------
--------------------------------------------------
--------------------------------------------------
--------------------------------------------------
--------------------------------------------------
--------------------------------------------------
--------------------------------------------------
--------------------------------------------------
--------------------------------------------------
--------------------------------------------------
--------------------------------------------------
--------------------------------------------------
--------------------------------------------------
--------------------------------------------------
------------------------------------------
>fuscobrunnea__JN873873
-----GAGAGGGGTCCCCGGACTCCGGGGGCTTCGGCCCCC-TACTCTTC
A-CCCTA-TGTCT----ACACACCTTT---GTTGCTTTGGCGGGCCT--C
GGGTTCG-CCCCG-----TACCG-----------GC-CGTGGGCTTCCAT
A-CCCCGGCTG---TCCGTG--CCCG-TC--AGAGGCCCATGAACCCTC-
G-TTT---ATC-AGTGTCGT-CCGAG---TC-CAAC-CAT-AAT-A-GT-
AAAAACTTTCAACAACGGATCTCTTGGTTCTGGCATCGATGAAGAACGCA
GCGAAATGC-GATAAGTAATGTGAATTGCAGAATTCAGTGAATCATCGAA
TCTTTGAACGCACATTGCGCCCCTCGGTATTCCGGGGGGCATGCCTGTTC
GAGCGTCATTGCACCCCTCAAGCGTA----GCTT-GGTATTGG------G
CCTTCG---CCCCC-GCGGCGGGCCCGAAAGTCAGTGGC-GGTCCGGCGC
GAC-TTCAAGCGTAGT--AAA-AT-ACCTCCCGCTTTGGAAGCTCGCGCC
GT-G-TCGGC----C-AG-AACG--CCCAAC-TT-TTC-AATGATT----
--------------------------------------------------
--------------------------------------------------
--------------------------------------------------
--------------------------------------------------
--------------------------------------------------
--------------------------------------------------
--------------------------------------------------
--------------------------------------------------
--------------------------------------------------
--------------------------------------------------
--------------------------------------------------
--------------------------------------------------
--------------------------------------------------
--------------------------------------------------
--------------------------------------------------
--------------------------------------------------
--------------------------------------------------
--------------------------------------------------
--------------------------------------------------
--------------------------------------------------
--------------------------------------------------
--------------------------------------------------
--------------------------------------------------
--------------------------------------------------
--------------------------------------------------
--------------------------------------------------
--------------------------------------------------
--------------------------------------------------
--------------------------------------------------
--------------------------------------------------
--------------------------------------------------
--------------------------------------------------
--------------------------------------------------
--------------------------------------------------
--------------------------------------------------
--------------------------------------------------
--------------------------------------------------
--------------------------------------------------
--------------------------------------------------
--------------------------------------------------
--------------------------------------------------
--------------------------------------------------
--------------------------------------------------
--------------------------------------------------
--------------------------------------------------
--------------------------------------------------
--------------------------------------------------
--------------------------------------------------
--------------------------------------------------
--------------------------------------------------
--------------------------------------------------
--------------------------------------------------
--------------------------------------------------
--------------------------------------------------
--------------------------------------------------
--------------------------------------------------
--------------------------------------------------
--------------------------------------------------
--------------------------------------------------
--------------------------------------------------
--------------------------------------------------
--------------------------------------------------
--------------------------------------------------
--------------------------------------------------
--------------------------------------------------
------------------------------------------
>fuscobrunnea__JN873874
-----GAGAGGGGTCCCCGGACTCCGGGGGCTTCGGCCCCC-TACTCTTC
A-CCCTA-TGTCT----ACACACCTTT---GTTGCTTTGGCGGGCCT--C
GGGTTCG-CCCCG-----TACCG-----------GC-CGTGGGCTTCCAT
A-CCCCGGCTG---TCCGTG--CCCG-TC--AGAGGCCCATGAACCCTC-
G-TTT---ATC-AGTGTCGT-CCGAG---TC-CAAC-CAT-AAT-A-GT-
AAAAACTTTCAACAACGGATCTCTTGGTTCTGGCATCGATGAAGAACGCA
GCGAAATGC-GATAAGTAATGTGAATTGCAGAATTCAGTGAATCATCGAA
TCTTTGAACGCACATTGCGCCCCTCGGTATTCCGGGGGGCATGCCTGTTC
GAGCGTCATTGCACCCCTCAAGCGTA----GCTT-GGTATTGG------G
CCTTCG---CCCCC-GCGGCGGGCCCGAAAGTCAGTGGC-GGTCCGGCGC
GAC-TTCAAGCGTAGT--AAA-AT-ACCTCCCGCTTTGGAAGCTCGCGCC
GT-G-TCGGC----C-AG-AACG--CCCAAC-TT-TTC-AATGATT----
--------------------------------------------------
--------------------------------------------------
--------------------------------------------------
--------------------------------------------------
--------------------------------------------------
--------------------------------------------------
--------------------------------------------------
--------------------------------------------------
--------------------------------------------------
--------------------------------------------------
--------------------------------------------------
--------------------------------------------------
--------------------------------------------------
--------------------------------------------------
--------------------------------------------------
--------------------------------------------------
--------------------------------------------------
--------------------------------------------------
--------------------------------------------------
--------------------------------------------------
--------------------------------------------------
--------------------------------------------------
--------------------------------------------------
--------------------------------------------------
--------------------------------------------------
--------------------------------------------------
--------------------------------------------------
--------------------------------------------------
--------------------------------------------------
--------------------------------------------------
--------------------------------------------------
--------------------------------------------------
--------------------------------------------------
--------------------------------------------------
--------------------------------------------------
--------------------------------------------------
--------------------------------------------------
--------------------------------------------------
--------------------------------------------------
--------------------------------------------------
--------------------------------------------------
--------------------------------------------------
--------------------------------------------------
--------------------------------------------------
--------------------------------------------------
--------------------------------------------------
--------------------------------------------------
--------------------------------------------------
--------------------------------------------------
--------------------------------------------------
--------------------------------------------------
--------------------------------------------------
--------------------------------------------------
--------------------------------------------------
--------------------------------------------------
--------------------------------------------------
--------------------------------------------------
--------------------------------------------------
--------------------------------------------------
--------------------------------------------------
--------------------------------------------------
--------------------------------------------------
--------------------------------------------------
--------------------------------------------------
--------------------------------------------------
------------------------------------------
>fuscobrunnea__JN873875
-----GAGAGGGGTCCCCGGACTCCGGGGGCTTCGGCCCCC-TACTCTTC
A-CCCTA-TGTCT----ACACACCTTT---GTTGCTTTGGCGGGCCT--C
GGGTTCG-CCCCG-----TACCG-----------GC-CGTGGGCTTCCAT
A-CCCCGGCTG---TCCGTG--CCCG-TC--AGAGGCCCATGAACCCTC-
G-TTT---ATC-AGTGTCGT-CCGAG---TC-CAAC-CAT-AAT-A-GT-
AAAAACTTTCAACAACGGATCTCTTGGTTCTGGCATCGATGAAGAACGCA
GCGAAATGC-GATAAGTAATGTGAATTGCAGAATTCAGTGAATCATCGAA
TCTTTGAACGCACATTGCGCCCCTCGGTATTCCGGGGGGCATGCCTGTTC
GAGCGTCATTGCACCCCTCAAGCGTA----GCTT-GGTATTGG------G
CCTTCG---CCCCC-GCGGCGGGCCCGAAAGTCAGTGGC-GGTCCGGCGC
GAC-TTCAAGCGTAGT--AAA-AT-ACCTCCCGCTTTGGAAGCTCGCGCC
GTGG-TCGGC----C-AG-AACG--CCCAAC-TT-TTC-AATGATT----
--------------------------------------------------
--------------------------------------------------
--------------------------------------------------
--------------------------------------------------
--------------------------------------------------
--------------------------------------------------
--------------------------------------------------
--------------------------------------------------
--------------------------------------------------
--------------------------------------------------
--------------------------------------------------
--------------------------------------------------
--------------------------------------------------
--------------------------------------------------
--------------------------------------------------
--------------------------------------------------
--------------------------------------------------
--------------------------------------------------
--------------------------------------------------
--------------------------------------------------
--------------------------------------------------
--------------------------------------------------
--------------------------------------------------
--------------------------------------------------
--------------------------------------------------
--------------------------------------------------
--------------------------------------------------
--------------------------------------------------
--------------------------------------------------
--------------------------------------------------
--------------------------------------------------
--------------------------------------------------
--------------------------------------------------
--------------------------------------------------
--------------------------------------------------
--------------------------------------------------
--------------------------------------------------
--------------------------------------------------
--------------------------------------------------
--------------------------------------------------
--------------------------------------------------
--------------------------------------------------
--------------------------------------------------
--------------------------------------------------
--------------------------------------------------
--------------------------------------------------
--------------------------------------------------
--------------------------------------------------
--------------------------------------------------
--------------------------------------------------
--------------------------------------------------
--------------------------------------------------
--------------------------------------------------
--------------------------------------------------
--------------------------------------------------
--------------------------------------------------
--------------------------------------------------
--------------------------------------------------
--------------------------------------------------
--------------------------------------------------
--------------------------------------------------
--------------------------------------------------
--------------------------------------------------
--------------------------------------------------
--------------------------------------------------
------------------------------------------
>fuscobrunnea__JN873876
-----GAGAGGGGTCCCCGGACTCCGGGGGCTTCGGCCCCC-TACTCTTC
A-CCCTA-TGTCT----ACACACCTTT---GTTGCTTTGGCGGGCCT--C
GGGTTCG-CCCCG-----TACCG-----------GC-CGTGGGCTTCCAT
A-CCCCGGCTG---TCCGTG--CCCG-TC--AGAGGCCCATGAACCCTC-
G-TTT---ATC-AGTGTCGT-CCGAG---TC-CAAC-CAT-AAT-A-GT-
AAAAACTTTCAACAACGGATCTCTTGGTTCTGGCATCGATGAAGAACGCA
GCGAAATGC-GATAAGTAATGTGAATTGCAGAATTCAGTGAATCATCGAA
TCTTTGAACGCACATTGCGCCCCTCGGTATTCCGGGGGGCATGCCTGTTC
GAGCGTCATTGCACCCCTCAAGCGTA----GCTT-GGTATTGG------G
CCTTCG---CCCCC-GCGGCGGGCCCGAAAGTCAGTGGC-GGTCCGGCGC
GAC-TTCAAGCGTAGT--AAA-AT-ACCTCCCGCTTTGGAAGCTCGCGCC
GTGG-TCGGC----C-AG-AACG--CCCAAC-TT-TTC-AATGATT----
--------------------------------------------------
--------------------------------------------------
--------------------------------------------------
--------------------------------------------------
--------------------------------------------------
--------------------------------------------------
--------------------------------------------------
--------------------------------------------------
--------------------------------------------------
--------------------------------------------------
--------------------------------------------------
--------------------------------------------------
--------------------------------------------------
--------------------------------------------------
--------------------------------------------------
--------------------------------------------------
--------------------------------------------------
--------------------------------------------------
--------------------------------------------------
--------------------------------------------------
--------------------------------------------------
--------------------------------------------------
--------------------------------------------------
--------------------------------------------------
--------------------------------------------------
--------------------------------------------------
--------------------------------------------------
--------------------------------------------------
--------------------------------------------------
--------------------------------------------------
--------------------------------------------------
--------------------------------------------------
--------------------------------------------------
--------------------------------------------------
--------------------------------------------------
--------------------------------------------------
--------------------------------------------------
--------------------------------------------------
--------------------------------------------------
--------------------------------------------------
--------------------------------------------------
--------------------------------------------------
--------------------------------------------------
--------------------------------------------------
--------------------------------------------------
--------------------------------------------------
--------------------------------------------------
--------------------------------------------------
--------------------------------------------------
--------------------------------------------------
--------------------------------------------------
--------------------------------------------------
--------------------------------------------------
--------------------------------------------------
--------------------------------------------------
--------------------------------------------------
--------------------------------------------------
--------------------------------------------------
--------------------------------------------------
--------------------------------------------------
--------------------------------------------------
--------------------------------------------------
--------------------------------------------------
--------------------------------------------------
--------------------------------------------------
------------------------------------------
>fuscobrunnea__JN873877
-----GAGAGGGGTCCCCGGACTCCGGGGGCTTCGGCCCCC-TACTCTTC
A-CCCTA-TGTCT----ACACACCTTT---GTTGCTTTGGCGGGCCT--C
GGGTTCG-CCCCG-----TACCG-----------GC-CGTGGGCTTCCAT
A-CCCCGGCTG---TCCGTG--CCCG-TC--AGAGGCCCATGAACCCTC-
G-TTT---ATC-AGTGTCGT-CCGAG---TC-CAAC-CAT-AAT-A-GT-
AAAAACTTTCAACAACGGATCTCTTGGTTCTGGCATCGATGAAGAACGCA
GCGAAATGC-GATAAGTAATGTGAATTGCAGAATTCAGTGAATCATCGAA
TCTTTGAACGCACATTGCGCCCCTCGGTATTCCGGGGGGCATGCCTGTTC
GAGCGTCATTGCACCCCTCAAGCGTA----GCTT-GGTATTGG------G
CCTTCG---CCCCC-GCGGCGGGCCCGAAAGTCAGTGGC-GGTCCGGCGC
GAC-TTCAAGCGTAGT--AAA-AT-ACCTCCCGCTTTGGAAGCTCGCGCC
GTGG-TCGGC----C-AG-AACG--CCCAAC-TT-TTC-AATGATT----
--------------------------------------------------
--------------------------------------------------
--------------------------------------------------
--------------------------------------------------
--------------------------------------------------
--------------------------------------------------
--------------------------------------------------
--------------------------------------------------
--------------------------------------------------
--------------------------------------------------
--------------------------------------------------
--------------------------------------------------
--------------------------------------------------
--------------------------------------------------
--------------------------------------------------
--------------------------------------------------
--------------------------------------------------
--------------------------------------------------
--------------------------------------------------
--------------------------------------------------
--------------------------------------------------
--------------------------------------------------
--------------------------------------------------
--------------------------------------------------
--------------------------------------------------
--------------------------------------------------
--------------------------------------------------
--------------------------------------------------
--------------------------------------------------
--------------------------------------------------
--------------------------------------------------
--------------------------------------------------
--------------------------------------------------
--------------------------------------------------
--------------------------------------------------
--------------------------------------------------
--------------------------------------------------
--------------------------------------------------
--------------------------------------------------
--------------------------------------------------
--------------------------------------------------
--------------------------------------------------
--------------------------------------------------
--------------------------------------------------
--------------------------------------------------
--------------------------------------------------
--------------------------------------------------
--------------------------------------------------
--------------------------------------------------
--------------------------------------------------
--------------------------------------------------
--------------------------------------------------
--------------------------------------------------
--------------------------------------------------
--------------------------------------------------
--------------------------------------------------
--------------------------------------------------
--------------------------------------------------
--------------------------------------------------
--------------------------------------------------
--------------------------------------------------
--------------------------------------------------
--------------------------------------------------
--------------------------------------------------
--------------------------------------------------
------------------------------------------
>fuscobrunnea__JX036118
TTATCGAGAGGGGTCCCCGGACTCCGGGGGCTTCGGCCCCC-TACTCTTC
A-CCCTA-TGTCT----ACACACCTTT---GTTGCTTTGGCGGGCCT--C
GGGTTCG-CCCCG-----TACCG-----------GC-CGTGGGCTTCCAT
A-CCCCGGCCG---TCCGTG--CCCG-TC--AGAGGCCCATGAACCCTC-
G-TTT---ATC-AGTGTCGT-CCGAG---TC-CAAC-CAT-AAT-A-GT-
AAAAACTTTCAACAACGGATCTCTTGGTTCTGGCATCGATGAAGAACGCA
GCGAAATGC-GATAAGTAATGTGAATTGCAGAATTCAGTGAATCATCGAA
TCTTTGAACGCACATTGCGCCCCTCGGTATTCCGGGGGGCATGCCTGTTC
GAGCGTCATTGCACCCCTCAAGCGTA----GCTT-GGTATTGG------G
CCTTCG---CCCCC-GCGGCGGGCCCGAAAGTCAGTGGC-GGTCCGGCGC
GAC-TTCAAGCGTAGT--AAA-AT-ACCTCCCGCTTTGGAAGCTCGCGCC
GTGG-TCGGC----C-AG-AACG--CCCAAC-TT-TTC-AATGATTGACC
TCG-----------------------------------------------
--------------------------------------------------
--------------------------------------------------
--------------------------------------------------
--------------------------------------------------
--------------------------------------------------
--------------------------------------------------
--------------------------------------------------
--------------------------------------------------
--------------------------------------------------
--------------------------------------------------
--------------------------------------------------
--------------------------------------------------
--------------------------------------------------
--------------------------------------------------
--------------------------------------------------
--------------------------------------------------
--------------------------------------------------
--------------------------------------------------
--------------------------------------------------
--------------------------------------------------
--------------------------------------------------
--------------------------------------------------
--------------------------------------------------
--------------------------------------------------
--------------------------------------------------
--------------------------------------------------
--------------------------------------------------
--------------------------------------------------
--------------------------------------------------
--------------------------------------------------
--------------------------------------------------
--------------------------------------------------
--------------------------------------------------
--------------------------------------------------
--------------------------------------------------
--------------------------------------------------
--------------------------------------------------
--------------------------------------------------
--------------------------------------------------
--------------------------------------------------
--------------------------------------------------
--------------------------------------------------
--------------------------------------------------
--------------------------------------------------
--------------------------------------------------
--------------------------------------------------
--------------------------------------------------
--------------------------------------------------
--------------------------------------------------
--------------------------------------------------
--------------------------------------------------
--------------------------------------------------
--------------------------------------------------
--------------------------------------------------
--------------------------------------------------
--------------------------------------------------
--------------------------------------------------
--------------------------------------------------
--------------------------------------------------
--------------------------------------------------
--------------------------------------------------
--------------------------------------------------
--------------------------------------------------
--------------------------------------------------
------------------------------------------
>fuscobrunnea__MK208710
-----GAGAGGGGTCCCCGGACTCCGGGGGCTTCGGCCCCC-TACTCTTC
A-CCCTA-TGTCT----ACACACCTTT---GTTGCTTTGGCGGGCCT--C
GGGTTCG-CCCCG-----TACCG-----------GC-CGTGGGCTTCCAT
A-CCCCGGCCG---TCCGTG--CCCG-TC--AGAGGCCCATGAACCCTC-
G-TTT---ATC-AGTGTCGT-CCGAG---TC-CAAC-CAT-AAT-A-GT-
AAAAACTTTCAACAACGGATCTCTTGGTTCTGGCATCGATGAAGAACGCA
GCGAAATGC-GATAAGTAATGTGAATTGCAGAATTCAGTGAATCATCGAA
TCTTTGAACGCACATTGCGCCCCTCGGTATTCCGGGGGGCATGCCTGTTC
GAGCGTCATTGCACCCCTCAAGCGTA----GCTT-GGTATTGG------G
CCTTCG---CCCCC-GCGGCGGGCCCGAAAGTCAGTGGC-GGTCCGGCGC
GAC-TTCAAGCGTAGT--AAA-AT-ACCTCCCGCTTTGGAAGCTCGCGCC
GTGG-TCGGC----C-AG-AACG--CCCAAC-TT-TTC-AATGATT----
--------------------------------------------------
--------------------------------------------------
--------------------------------------------------
--------------------------------------------------
--------------------------------------------------
--------------------------------------------------
--------------------------------------------------
--------------------------------------------------
--------------------------------------------------
--------------------------------------------------
--------------------------------------------------
--------------------------------------------------
--------------------------------------------------
--------------------------------------------------
--------------------------------------------------
--------------------------------------------------
--------------------------------------------------
--------------------------------------------------
--------------------------------------------------
--------------------------------------------------
--------------------------------------------------
--------------------------------------------------
--------------------------------------------------
--------------------------------------------------
--------------------------------------------------
--------------------------------------------------
--------------------------------------------------
--------------------------------------------------
--------------------------------------------------
--------------------------------------------------
--------------------------------------------------
--------------------------------------------------
--------------------------------------------------
--------------------------------------------------
--------------------------------------------------
--------------------------------------------------
--------------------------------------------------
--------------------------------------------------
--------------------------------------------------
--------------------------------------------------
--------------------------------------------------
--------------------------------------------------
--------------------------------------------------
--------------------------------------------------
--------------------------------------------------
--------------------------------------------------
--------------------------------------------------
--------------------------------------------------
--------------------------------------------------
--------------------------------------------------
--------------------------------------------------
--------------------------------------------------
--------------------------------------------------
--------------------------------------------------
--------------------------------------------------
--------------------------------------------------
--------------------------------------------------
--------------------------------------------------
--------------------------------------------------
--------------------------------------------------
--------------------------------------------------
--------------------------------------------------
--------------------------------------------------
--------------------------------------------------
--------------------------------------------------
------------------------------------------
>fuscobrunnea__MK208714
-----GAGAGGGGTCCCCGGACTCCGGGGGCTTCGGCCCCC-TACTCTTC
A-CCCTA-TGTCT----ACACACCTTT---GTTGCTTTGGCGGGCCT--C
GGGTTCG-CCCCG-----TACCG-----------GC-CGTGGGCTTCCAT
A-CCCCGGCCG---TCCGTG--CCCG-TC--AGAGGCCCATGAACCCTC-
G-TTT---ATC-AGTGTCGT-CCGAG---TC-CAAC-CAT-AAT-A-GT-
AAAAACTTTCAACAACGGATCTCTTGGTTCTGGCATCGATGAAGAACGCA
GCGAAATGC-GATAAGTAATGTGAATTGCAGAATTCAGTGAATCATCGAA
TCTTTGAACGCACATTGCGCCCCTCGGTATTCCGGGGGGCATGCCTGTTC
GAGCGTCATTGCACCCCTCAAGCGTA----GCTT-GGTATTGG------G
CCTTCG---CCCCC-GCGGCGGGCCCGAAAGTCAGTGGC-GGTCCGGCGC
GAC-TTCAAGCGTAGT--AAA-AT-ACCTCCCGCTTTGGAAGCTCGCGCC
GTGG-TCGGC----C-AG-AACG--CCCAAC-TT-TTC-AATGATT----
--------------------------------------------------
--------------------------------------------------
--------------------------------------------------
--------------------------------------------------
--------------------------------------------------
--------------------------------------------------
--------------------------------------------------
--------------------------------------------------
--------------------------------------------------
--------------------------------------------------
--------------------------------------------------
--------------------------------------------------
--------------------------------------------------
--------------------------------------------------
--------------------------------------------------
--------------------------------------------------
--------------------------------------------------
--------------------------------------------------
--------------------------------------------------
--------------------------------------------------
--------------------------------------------------
--------------------------------------------------
--------------------------------------------------
--------------------------------------------------
--------------------------------------------------
--------------------------------------------------
--------------------------------------------------
--------------------------------------------------
--------------------------------------------------
--------------------------------------------------
--------------------------------------------------
--------------------------------------------------
--------------------------------------------------
--------------------------------------------------
--------------------------------------------------
--------------------------------------------------
--------------------------------------------------
--------------------------------------------------
--------------------------------------------------
--------------------------------------------------
--------------------------------------------------
--------------------------------------------------
--------------------------------------------------
--------------------------------------------------
--------------------------------------------------
--------------------------------------------------
--------------------------------------------------
--------------------------------------------------
--------------------------------------------------
--------------------------------------------------
--------------------------------------------------
--------------------------------------------------
--------------------------------------------------
--------------------------------------------------
--------------------------------------------------
--------------------------------------------------
--------------------------------------------------
--------------------------------------------------
--------------------------------------------------
--------------------------------------------------
--------------------------------------------------
--------------------------------------------------
--------------------------------------------------
--------------------------------------------------
--------------------------------------------------
------------------------------------------
>fuscobrunnea__MK208720
-----GAGAGGGGTCCCCGGACTCCGGGGGCTTCGGCCCCC-TACTCTTC
A-CCCTA-TGTCT----ACACACCTTT---GTTGCTTTGGCGGGCCT--C
GGGTTCG-CCCCG-----TACCG-----------GC-CGTGGGCTTCCAT
A-CCCCGGCTG---TCCGTG--CCCG-TC--AGAGGCCCATGAACCCTC-
G-TTT---ATC-AGTGTCGT-CCGAG---TC-CAAC-CAT-AAT-A-GT-
AAAAACTTTCAACAACGGATCTCTTGGTTCTGGCATCGATGAAGAACGCA
GCGAAATGC-GATAAGTAATGTGAATTGCAGAATTCAGTGAATCATCGAA
TCTTTGAACGCACATTGCGCCCCTCGGTATTCCGGGGGGCATGCCTGTTC
GAGCGTCATTGCACCCCTCAAGCGTA----GCTT-GGTATTGG------G
CCTTCG---CCCCC-GCGGCGGGCCCGAAAGTCAGTGGC-GGTCCGGCGC
GAC-TTCAAGCGTAGT--AAA-AT-ACCTCCCGCTTTGGAAGCTCGCGCC
GTGG-TCGGC----C-AG-AACG--CCCAAC-TT-TTC-AATGATT----
--------------------------------------------------
--------------------------------------------------
--------------------------------------------------
--------------------------------------------------
--------------------------------------------------
--------------------------------------------------
--------------------------------------------------
--------------------------------------------------
--------------------------------------------------
--------------------------------------------------
--------------------------------------------------
--------------------------------------------------
--------------------------------------------------
--------------------------------------------------
--------------------------------------------------
--------------------------------------------------
--------------------------------------------------
--------------------------------------------------
--------------------------------------------------
--------------------------------------------------
--------------------------------------------------
--------------------------------------------------
--------------------------------------------------
--------------------------------------------------
--------------------------------------------------
--------------------------------------------------
--------------------------------------------------
--------------------------------------------------
--------------------------------------------------
--------------------------------------------------
--------------------------------------------------
--------------------------------------------------
--------------------------------------------------
--------------------------------------------------
--------------------------------------------------
--------------------------------------------------
--------------------------------------------------
--------------------------------------------------
--------------------------------------------------
--------------------------------------------------
--------------------------------------------------
--------------------------------------------------
--------------------------------------------------
--------------------------------------------------
--------------------------------------------------
--------------------------------------------------
--------------------------------------------------
--------------------------------------------------
--------------------------------------------------
--------------------------------------------------
--------------------------------------------------
--------------------------------------------------
--------------------------------------------------
--------------------------------------------------
--------------------------------------------------
--------------------------------------------------
--------------------------------------------------
--------------------------------------------------
--------------------------------------------------
--------------------------------------------------
--------------------------------------------------
--------------------------------------------------
--------------------------------------------------
--------------------------------------------------
--------------------------------------------------
------------------------------------------
>fuscobrunnea__MK208724
-----GAGAGGGGTCCCCGGACTCCGGGGGCTTCGGCCCCC-TACTCTTC
A-CCCTA-TGTCT----ACACACCTTT---GTTGCTTTGGCGGGCCT--C
GGGTTCG-CCCCG-----TACCG-----------GC-CGTGGGCTTCCAT
A-CCCCGGCCG---TTCGTG--CCCG-TC--AGAGGCCCATGAACCCTC-
G-TTT---AT--AGTGTCGT-CCGAG---TC-CAAC-CAT-AAT-A-GT-
AAAAACTTTCAACAACGGATCTCTTGGTTCTGGCATCGATGAAGAACGCA
GCGAAATGC-GATAAGTAATGTGAATTGCAGAATTCAGTGAATCATCGAA
TCTTTGAACGCACATTGCGCCCCTCGGTATTCCGGGGGGCATGCCTGTTC
GAGCGTCATTGCACCCCTCAAGCGTA----GCTT-GGTATTGG------G
CCTTCG---CCCCC-GCGGCGGGCCCGAAAGTCAGTGGC-GGTCCGGCGC
GAC-TTCAAGCGTAGT--AAA-AT-ACCTCCCGCTTTGGAAGCTCGCGCC
GTGG-TCGGC----C-AG-AACG--CCCAAC--T-TTC-AATGATT----
--------------------------------------------------
--------------------------------------------------
--------------------------------------------------
--------------------------------------------------
--------------------------------------------------
--------------------------------------------------
--------------------------------------------------
--------------------------------------------------
--------------------------------------------------
--------------------------------------------------
--------------------------------------------------
--------------------------------------------------
--------------------------------------------------
--------------------------------------------------
--------------------------------------------------
--------------------------------------------------
--------------------------------------------------
--------------------------------------------------
--------------------------------------------------
--------------------------------------------------
--------------------------------------------------
--------------------------------------------------
--------------------------------------------------
--------------------------------------------------
--------------------------------------------------
--------------------------------------------------
--------------------------------------------------
--------------------------------------------------
--------------------------------------------------
--------------------------------------------------
--------------------------------------------------
--------------------------------------------------
--------------------------------------------------
--------------------------------------------------
--------------------------------------------------
--------------------------------------------------
--------------------------------------------------
--------------------------------------------------
--------------------------------------------------
--------------------------------------------------
--------------------------------------------------
--------------------------------------------------
--------------------------------------------------
--------------------------------------------------
--------------------------------------------------
--------------------------------------------------
--------------------------------------------------
--------------------------------------------------
--------------------------------------------------
--------------------------------------------------
--------------------------------------------------
--------------------------------------------------
--------------------------------------------------
--------------------------------------------------
--------------------------------------------------
--------------------------------------------------
--------------------------------------------------
--------------------------------------------------
--------------------------------------------------
--------------------------------------------------
--------------------------------------------------
--------------------------------------------------
--------------------------------------------------
--------------------------------------------------
--------------------------------------------------
------------------------------------------
>fuscobrunnea__MK208726
-----GAGAGGGGTCCCCGGACTCCGGGGGCTTCGGCCCCC-TACTCTTC
A-CCCTA-TGTCT----ACACACCTTT---GTTGCTTTGGCGGGCCT--C
GGGTTCG-CCCCG-----TACCG-----------GC-CGTGGGCTTCCAT
A-CCCCGGCCG---TCCGTG--CCCG-TC--AGAGGCCCATGAACCCTC-
G-TTT---ATC-AGTGTCGT-CCGAG---TC-CAAC-CAT-AAT-A-GT-
AAAAACTTTCAACAACGGATCTCTTGGTTCTGGCATCGATGAAGAACGCA
GCGAAATGC-GATAAGTAATGTGAATTGCAGAATTCAGTGAATCATCGAA
TCTTTGAACGCACATTGCGCCCCTCGGTATTCCGGGGGGCATGCCTGTTC
GAGCGTCATTGCACCCCTCAAGCGTA----GCTT-GGTATTGG------G
CCTTCG---CCCCC-GCGGCGGGCCCGAAAGTCAGTGGC-GGTCCGGCGC
GAC-TTCAAGCGTAGT--AAA-AT-ACCTCCCGCTTTGGAAGCTCGCGCC
GTGG-TCGGC----C-AG-AACG--CCCAAC-TT-TTC-AATGATT----
--------------------------------------------------
--------------------------------------------------
--------------------------------------------------
--------------------------------------------------
--------------------------------------------------
--------------------------------------------------
--------------------------------------------------
--------------------------------------------------
--------------------------------------------------
--------------------------------------------------
--------------------------------------------------
--------------------------------------------------
--------------------------------------------------
--------------------------------------------------
--------------------------------------------------
--------------------------------------------------
--------------------------------------------------
--------------------------------------------------
--------------------------------------------------
--------------------------------------------------
--------------------------------------------------
--------------------------------------------------
--------------------------------------------------
--------------------------------------------------
--------------------------------------------------
--------------------------------------------------
--------------------------------------------------
--------------------------------------------------
--------------------------------------------------
--------------------------------------------------
--------------------------------------------------
--------------------------------------------------
--------------------------------------------------
--------------------------------------------------
--------------------------------------------------
--------------------------------------------------
--------------------------------------------------
--------------------------------------------------
--------------------------------------------------
--------------------------------------------------
--------------------------------------------------
--------------------------------------------------
--------------------------------------------------
--------------------------------------------------
--------------------------------------------------
--------------------------------------------------
--------------------------------------------------
--------------------------------------------------
--------------------------------------------------
--------------------------------------------------
--------------------------------------------------
--------------------------------------------------
--------------------------------------------------
--------------------------------------------------
--------------------------------------------------
--------------------------------------------------
--------------------------------------------------
--------------------------------------------------
--------------------------------------------------
--------------------------------------------------
--------------------------------------------------
--------------------------------------------------
--------------------------------------------------
--------------------------------------------------
--------------------------------------------------
------------------------------------------
>fuscobrunnea__MK208732
------------GTCCCCGGACTCCGGGGGCTTCGGCCCCC-TACTCTTC
A-CCCTA-TGTCT----ACACACCTTT---GTTGCTTTGGCGGGCCT--C
GGGTTCG-CCCCG-----TACCG-----------GC-CGTGGGCTTCCAT
A-CCCCGGCTG---TCCGTG--CCCG-TC--AGAGGCCCATGAACCCTC-
G-NTT---ATC-AGTGTCGT-CCGAG---TC-CAAC-CAT-AAT-A-GT-
AAAAACTTTCAACAACGGATCTCTTGGTTCTGGCATCGATGAAGAACGCA
GCGAAATGC-GATAAGTAATGTGAATTGCAGAATTCAGTGAATCATCGAA
TCTTTGAACGCACATTGCGCCCCTCGGTATTCCGGGGGGCATGCCTGTTC
GAGCGTCATTGCACCCCTCAAGCGTA----GCTT-GGTATTGG------G
CCTTCG---CCCCC-GCGGCGGGCCCGAAAGTCAGTGGC-GGTCCGGCGC
GAC-TTCAAGCGTAGT--AAA-AT-ACCTCCCGCTTTGGAAGCTCGCGCC
G-------------------------------------------------
--------------------------------------------------
--------------------------------------------------
--------------------------------------------------
--------------------------------------------------
--------------------------------------------------
--------------------------------------------------
--------------------------------------------------
--------------------------------------------------
--------------------------------------------------
--------------------------------------------------
--------------------------------------------------
--------------------------------------------------
--------------------------------------------------
--------------------------------------------------
--------------------------------------------------
--------------------------------------------------
--------------------------------------------------
--------------------------------------------------
--------------------------------------------------
--------------------------------------------------
--------------------------------------------------
--------------------------------------------------
--------------------------------------------------
--------------------------------------------------
--------------------------------------------------
--------------------------------------------------
--------------------------------------------------
--------------------------------------------------
--------------------------------------------------
--------------------------------------------------
--------------------------------------------------
--------------------------------------------------
--------------------------------------------------
--------------------------------------------------
--------------------------------------------------
--------------------------------------------------
--------------------------------------------------
--------------------------------------------------
--------------------------------------------------
--------------------------------------------------
--------------------------------------------------
--------------------------------------------------
--------------------------------------------------
--------------------------------------------------
--------------------------------------------------
--------------------------------------------------
--------------------------------------------------
--------------------------------------------------
--------------------------------------------------
--------------------------------------------------
--------------------------------------------------
--------------------------------------------------
--------------------------------------------------
--------------------------------------------------
--------------------------------------------------
--------------------------------------------------
--------------------------------------------------
--------------------------------------------------
--------------------------------------------------
--------------------------------------------------
--------------------------------------------------
--------------------------------------------------
--------------------------------------------------
--------------------------------------------------
--------------------------------------------------
------------------------------------------
>fuscobrunnea__MK208752
-----GAGAGGGGTCCCCGGACTCCGGGGGCTTCGGCCCCC-TACTCTTC
A-CCCTA-TGTCT----ACACACCTTT---GTTGCTTTGGCGGGCCT--C
GGGTTCG-CCCCG-----TACCG-----------GC-CGTGGGCTTCCAT
A-CCCCGGCTG---TCCGTG--CCCG-TC--AGAGGCCCATGAACCCTC-
G-TTT---ATC-AGTGTCGT-CCGAG---TC-CAAC-CAT-AAT-A-GT-
AAAAACTTTCAACAACGGATCTCTTGGTTCTGGCATCGATGAAGAACGCA
GCGAAATGC-GATAAGTAATGTGAATTGCAGAATTCAGTGAATCATCGAA
TCTTTGAACGCACATTGCGCCCCTCGGTATTCCGGGGGGCATGCCTGTTC
GAGCGTCATTGCACCCCTCAAGCGTA----GCTT-GGTATTGG------G
CCTTCG---CCCCC-GCGGCGGGCCCGAAAGTCAGTGGC-GGTCCGGCGC
GAC-TTCAAGCGTAGT--AAA-AT-ACCTCCCGCTTTGGAAGCTCGCGCC
GTGG-TCGGC----C-AG-AACG--CCCAAC-TT-TTC-AATGATT----
--------------------------------------------------
--------------------------------------------------
--------------------------------------------------
--------------------------------------------------
--------------------------------------------------
--------------------------------------------------
--------------------------------------------------
--------------------------------------------------
--------------------------------------------------
--------------------------------------------------
--------------------------------------------------
--------------------------------------------------
--------------------------------------------------
--------------------------------------------------
--------------------------------------------------
--------------------------------------------------
--------------------------------------------------
--------------------------------------------------
--------------------------------------------------
--------------------------------------------------
--------------------------------------------------
--------------------------------------------------
--------------------------------------------------
--------------------------------------------------
--------------------------------------------------
--------------------------------------------------
--------------------------------------------------
--------------------------------------------------
--------------------------------------------------
--------------------------------------------------
--------------------------------------------------
--------------------------------------------------
--------------------------------------------------
--------------------------------------------------
--------------------------------------------------
--------------------------------------------------
--------------------------------------------------
--------------------------------------------------
--------------------------------------------------
--------------------------------------------------
--------------------------------------------------
--------------------------------------------------
--------------------------------------------------
--------------------------------------------------
--------------------------------------------------
--------------------------------------------------
--------------------------------------------------
--------------------------------------------------
--------------------------------------------------
--------------------------------------------------
--------------------------------------------------
--------------------------------------------------
--------------------------------------------------
--------------------------------------------------
--------------------------------------------------
--------------------------------------------------
--------------------------------------------------
--------------------------------------------------
--------------------------------------------------
--------------------------------------------------
--------------------------------------------------
--------------------------------------------------
--------------------------------------------------
--------------------------------------------------
--------------------------------------------------
------------------------------------------
>fuscobrunnea__MK208760
-----GAGAGGGGTCCCCGGACTCCGGGGGCTTCGGCCCCC-TACTCTTC
A-CCCTA-TGTCT----ACACACCTTT---GTTGCTTTGGCGGGCCT--C
GGGTTCG-CCCCG-----TACCG-----------GC-CGTGGGCTTCCAT
A-CCCCGGCTG---TCCGTG--CCCG-TC--AGAGGCCCATGAACCCTC-
G-TTT---ATC-AGTGTCGT-CCGAG---TC-CAAC-CAT-AAT-A-GT-
AAAAACTTTCAACAACGGATCTCTTGGTTCTGGCATCGATGAAGAACGCA
GCGAAATGC-GATAAGTAATGTGAATTGCAGAATTCAGTGAATCATCGAA
TCTTTGAACGCACATTGCGCCCCTCGGTATTCCGGGGGGCATGCCTGTTC
GAGCGTCATTGCACCCCTCAAGCGTA----GCTT-GGTATTGG------G
CCTTCG---CCCCC-GCGGCGGGCCCGAAAGTCAGTGGC-GGTCCGGCGC
GAC-TTCAAGCGTAGT--AAA-AT-ACCTCCCGCTTTGGAAGCTCGCGCC
GTGG-TCGGC----C-AG-AACG--CCCAAC-TT-TTC-AATGATT----
--------------------------------------------------
--------------------------------------------------
--------------------------------------------------
--------------------------------------------------
--------------------------------------------------
--------------------------------------------------
--------------------------------------------------
--------------------------------------------------
--------------------------------------------------
--------------------------------------------------
--------------------------------------------------
--------------------------------------------------
--------------------------------------------------
--------------------------------------------------
--------------------------------------------------
--------------------------------------------------
--------------------------------------------------
--------------------------------------------------
--------------------------------------------------
--------------------------------------------------
--------------------------------------------------
--------------------------------------------------
--------------------------------------------------
--------------------------------------------------
--------------------------------------------------
--------------------------------------------------
--------------------------------------------------
--------------------------------------------------
--------------------------------------------------
--------------------------------------------------
--------------------------------------------------
--------------------------------------------------
--------------------------------------------------
--------------------------------------------------
--------------------------------------------------
--------------------------------------------------
--------------------------------------------------
--------------------------------------------------
--------------------------------------------------
--------------------------------------------------
--------------------------------------------------
--------------------------------------------------
--------------------------------------------------
--------------------------------------------------
--------------------------------------------------
--------------------------------------------------
--------------------------------------------------
--------------------------------------------------
--------------------------------------------------
--------------------------------------------------
--------------------------------------------------
--------------------------------------------------
--------------------------------------------------
--------------------------------------------------
--------------------------------------------------
--------------------------------------------------
--------------------------------------------------
--------------------------------------------------
--------------------------------------------------
--------------------------------------------------
--------------------------------------------------
--------------------------------------------------
--------------------------------------------------
--------------------------------------------------
--------------------------------------------------
------------------------------------------
>fuscobrunnea__MK208765
----------GGGTCCCCGGACTCCGGGGGCTTCGGCCCCC-TACTCTTC
A-CCCTA-TGTCT----ACACACCTTT---GTTGCTTTGGCGGGCCT--C
GGGTTCG-CCCCG-----TACCG-----------GC-CGTGGGCTTCCAT
A-CCCCGGCCG---TCCGTG--CCCG-TC--AGAGGCCCATGAACCCTC-
G-TTT---ATC-AGTGTCGT-CCGAG---TC-CAAC-CAT-AAT-A-GT-
AAAAACTTTCAACAACGGATCTCTTGGTTCTGGCATCGATGAAGAACGCA
GCGAAATGC-GATAAGTAATGTGAATTGCAGAATTCAGTGAATCATCGAA
TCTTTGAACGCACATTGCGCCCCTCGGTATTCCGGGGGGCATGCCTGTTC
GAGCGTCATTGCACCCCTCAAGCGTA----GCTT-GGTATTGG------G
CCTTCG---CCCCC-GCGGCGGGCCCGAAAGTCAGTGGC-GGTCCGGCGC
GAC-TTCAAGCGTAGT--AAA-AT-ACCTCCCGCTTTGGAAGCTCGCGCC
G-------------------------------------------------
--------------------------------------------------
--------------------------------------------------
--------------------------------------------------
--------------------------------------------------
--------------------------------------------------
--------------------------------------------------
--------------------------------------------------
--------------------------------------------------
--------------------------------------------------
--------------------------------------------------
--------------------------------------------------
--------------------------------------------------
--------------------------------------------------
--------------------------------------------------
--------------------------------------------------
--------------------------------------------------
--------------------------------------------------
--------------------------------------------------
--------------------------------------------------
--------------------------------------------------
--------------------------------------------------
--------------------------------------------------
--------------------------------------------------
--------------------------------------------------
--------------------------------------------------
--------------------------------------------------
--------------------------------------------------
--------------------------------------------------
--------------------------------------------------
--------------------------------------------------
--------------------------------------------------
--------------------------------------------------
--------------------------------------------------
--------------------------------------------------
--------------------------------------------------
--------------------------------------------------
--------------------------------------------------
--------------------------------------------------
--------------------------------------------------
--------------------------------------------------
--------------------------------------------------
--------------------------------------------------
--------------------------------------------------
--------------------------------------------------
--------------------------------------------------
--------------------------------------------------
--------------------------------------------------
--------------------------------------------------
--------------------------------------------------
--------------------------------------------------
--------------------------------------------------
--------------------------------------------------
--------------------------------------------------
--------------------------------------------------
--------------------------------------------------
--------------------------------------------------
--------------------------------------------------
--------------------------------------------------
--------------------------------------------------
--------------------------------------------------
--------------------------------------------------
--------------------------------------------------
--------------------------------------------------
--------------------------------------------------
--------------------------------------------------
------------------------------------------
>fuscobrunnea__MK208773
-----GAGAGGGGTCCCCGGACTCCGGGGGCTTCGGCCCCC-TACTCTTC
A-CCCTA-TGTCT----ACACACCTTT---GTTGCTTTGGCGGGCCT--C
GGGTTCG-CCCCG-----TACCG-----------GC-CGTGGGCTTCCAT
A-CCCCGGCTG---TCCGTG--CCCG-TC--AGAGGCCCATGAACCCTC-
G-TTT---ATC-AGTGTCGT-CCGAG---TC-CAAC-CAT-AAT-A-GT-
AAAAACTTTCAACAACGGATCTCTTGGTTCTGGCATCGATGAAGAACGCA
GCGAAATGC-GATAAGTAATGTGAATTGCAGAATTCAGTGAATCATCGAA
TCTTTGAACGCACATTGCGCCCCTCGGTATTCCGGGGGGCATGCCTGTTC
GAGCGTCATTGCACCCCTCAAGCGTA----GCTT-GGTATTGG------G
CCTTCG---CCCCC-GCGGCGGGCCCGAAAGTCAGTGGC-GGTCCGGCGC
GAC-TTCAAGCGTAGT--AAA-AT-ACCTCCCGCTTTGGAAGCTCGCGCC
GTGG-TCGGC----C-AG-AACG--CCCAAC-TT-TTC-AATGATT----
--------------------------------------------------
--------------------------------------------------
--------------------------------------------------
--------------------------------------------------
--------------------------------------------------
--------------------------------------------------
--------------------------------------------------
--------------------------------------------------
--------------------------------------------------
--------------------------------------------------
--------------------------------------------------
--------------------------------------------------
--------------------------------------------------
--------------------------------------------------
--------------------------------------------------
--------------------------------------------------
--------------------------------------------------
--------------------------------------------------
--------------------------------------------------
--------------------------------------------------
--------------------------------------------------
--------------------------------------------------
--------------------------------------------------
--------------------------------------------------
--------------------------------------------------
--------------------------------------------------
--------------------------------------------------
--------------------------------------------------
--------------------------------------------------
--------------------------------------------------
--------------------------------------------------
--------------------------------------------------
--------------------------------------------------
--------------------------------------------------
--------------------------------------------------
--------------------------------------------------
--------------------------------------------------
--------------------------------------------------
--------------------------------------------------
--------------------------------------------------
--------------------------------------------------
--------------------------------------------------
--------------------------------------------------
--------------------------------------------------
--------------------------------------------------
--------------------------------------------------
--------------------------------------------------
--------------------------------------------------
--------------------------------------------------
--------------------------------------------------
--------------------------------------------------
--------------------------------------------------
--------------------------------------------------
--------------------------------------------------
--------------------------------------------------
--------------------------------------------------
--------------------------------------------------
--------------------------------------------------
--------------------------------------------------
--------------------------------------------------
--------------------------------------------------
--------------------------------------------------
--------------------------------------------------
--------------------------------------------------
--------------------------------------------------
------------------------------------------
>fuscobrunnea__MK208774
-----GAGAGGGGTCCCCGGACTCCGGGGGCTTCGGCCCCC-TACTCTTC
A-CCCTA-TGTCT----ACACACCTTT---GTTGCTTTGGCGGGCCT--C
GGGTTCG-CCCCG-----TACCG-----------GC-CGTGGGCTTCCAT
A-CCCCGGCTG---TCCGTG--CCCG-TC--AGAGGCCCATGAACCCTC-
G-TTT---ATC-AGTGTCGT-CCGAG---TC-CAAC-CAT-AAT-A-GT-
AAAAACTTTCAACAACGGATCTCTTGGTTCTGGCATCGATGAAGAACGCA
GCGAAATGC-GATAAGTAATGTGAATTGCAGAATTCAGTGAATCATCGAA
TCTTTGAACGCACATTGCGCCCCTCGGTATTCCGGGGGGCATGCCTGTTC
GAGCGTCATTGCACCCCTCAAGCGTA----GCTT-GGTATTGG------G
CCTTCG---CCCCC-GCGGCGGGCCCGAAAGTCAGTGGC-GGTCCGGCGC
GAC-TTCAAGCGTAGT--AAA-AT-ACCTCCCGCTTTGGAAGCTCGCGCC
GTGG-TCGGC----C-AG-AACG--CCCAAC-TT-TTC-AATGATT----
--------------------------------------------------
--------------------------------------------------
--------------------------------------------------
--------------------------------------------------
--------------------------------------------------
--------------------------------------------------
--------------------------------------------------
--------------------------------------------------
--------------------------------------------------
--------------------------------------------------
--------------------------------------------------
--------------------------------------------------
--------------------------------------------------
--------------------------------------------------
--------------------------------------------------
--------------------------------------------------
--------------------------------------------------
--------------------------------------------------
--------------------------------------------------
--------------------------------------------------
--------------------------------------------------
--------------------------------------------------
--------------------------------------------------
--------------------------------------------------
--------------------------------------------------
--------------------------------------------------
--------------------------------------------------
--------------------------------------------------
--------------------------------------------------
--------------------------------------------------
--------------------------------------------------
--------------------------------------------------
--------------------------------------------------
--------------------------------------------------
--------------------------------------------------
--------------------------------------------------
--------------------------------------------------
--------------------------------------------------
--------------------------------------------------
--------------------------------------------------
--------------------------------------------------
--------------------------------------------------
--------------------------------------------------
--------------------------------------------------
--------------------------------------------------
--------------------------------------------------
--------------------------------------------------
--------------------------------------------------
--------------------------------------------------
--------------------------------------------------
--------------------------------------------------
--------------------------------------------------
--------------------------------------------------
--------------------------------------------------
--------------------------------------------------
--------------------------------------------------
--------------------------------------------------
--------------------------------------------------
--------------------------------------------------
--------------------------------------------------
--------------------------------------------------
--------------------------------------------------
--------------------------------------------------
--------------------------------------------------
--------------------------------------------------
------------------------------------------
>fuscobrunnea__MK208784
-----GAGAGGGGTCCCCGGACTCCGGGGGCTTCGGCCCCC-TACTCTTC
A-CCCTA-TGTCT----ACACACCTTT---GTTGCTTTGGCGGGCCT--C
GGGTTCG-CCCCG-----TACCG-----------GC-CGTGGGCTTCCAT
A-CCCCGGCTG---TCCGTG--CCCG-TC--AGAGGCCCATGAACCCTC-
G-TTT---ATC-AGTGTCGT-CCGAG---TC-CAAC-CAT-AAT-A-GT-
AAAAACTTTCAACAACGGATCTCTTGGTTCTGGCATCGATGAAGAACGCA
GCGAAATGC-GATAAGTAATGTGAATTGCAGAATTCAGTGAATCATCGAA
TCTTTGAACGCACATTGCGCCCCTCGGTATTCCGGGGGGCATGCCTGTTC
GAGCGTCATTGCACCCCTCAAGCGTA----GCTT-GGTATTGG------G
CCTTCG---CCCCC-GCGGCGGGCCCGAAAGTCAGTGGC-GGTCCGGCGC
GAC-TTCAAGCGTAGT--AAA-AT-ACCTCCCGCTTTGGAAGCTCGCGCC
GTGG-TCGGC----C-AG-AACG--CCCAAC-TT-TTC-AATGATT----
--------------------------------------------------
--------------------------------------------------
--------------------------------------------------
--------------------------------------------------
--------------------------------------------------
--------------------------------------------------
--------------------------------------------------
--------------------------------------------------
--------------------------------------------------
--------------------------------------------------
--------------------------------------------------
--------------------------------------------------
--------------------------------------------------
--------------------------------------------------
--------------------------------------------------
--------------------------------------------------
--------------------------------------------------
--------------------------------------------------
--------------------------------------------------
--------------------------------------------------
--------------------------------------------------
--------------------------------------------------
--------------------------------------------------
--------------------------------------------------
--------------------------------------------------
--------------------------------------------------
--------------------------------------------------
--------------------------------------------------
--------------------------------------------------
--------------------------------------------------
--------------------------------------------------
--------------------------------------------------
--------------------------------------------------
--------------------------------------------------
--------------------------------------------------
--------------------------------------------------
--------------------------------------------------
--------------------------------------------------
--------------------------------------------------
--------------------------------------------------
--------------------------------------------------
--------------------------------------------------
--------------------------------------------------
--------------------------------------------------
--------------------------------------------------
--------------------------------------------------
--------------------------------------------------
--------------------------------------------------
--------------------------------------------------
--------------------------------------------------
--------------------------------------------------
--------------------------------------------------
--------------------------------------------------
--------------------------------------------------
--------------------------------------------------
--------------------------------------------------
--------------------------------------------------
--------------------------------------------------
--------------------------------------------------
--------------------------------------------------
--------------------------------------------------
--------------------------------------------------
--------------------------------------------------
--------------------------------------------------
--------------------------------------------------
------------------------------------------
>fuscobrunnea__MK208799
-----GAGAGGGGTCCCCGGACTCCGGGGGCTTCGGCCCCC-TACTCTTC
A-CCCTA-TGTCT----ACACACCTTT---GTTGCTTTGGCGGGCCT--C
GGGTTCG-CCCCG-----TACCG-----------GC-CGTGGGCTTCCAT
A-CCCCGGCTG---TCCGTG--CCCG-TC--AGAGGCCCATGAACCCTC-
G-TTT---ATC-AGTGTCGT-CCGAG---TC-CAAC-CAT-AAT-A-GT-
AAAAACTTTCAACAACGGATCTCTTGGTTCTGGCATCGATGAAGAACGCA
GCGAAATGC-GATAAGTAATGTGAATTGCAGAATTCAGTGAATCATCGAA
TCTTTGAACGCACATTGCGCCCCTCGGTATTCCGGGGGGCATGCCTGTTC
GAGCGTCATTGCACCCCTCAAGCGTA----GCTT-GGTATTGG------G
CCTTCG---CCCCC-GCGGCGGGCCCGAAAGTCAGTGGC-GGTCCGGCGC
GAC-TTCAAGCGTAGT--AAA-AT-ACCTCCCGCTTTGGAAGCTCGCGCC
GTGG-TCGGC----C-AG-AACG--CCCAAC-TT-TTC-AATGATT----
--------------------------------------------------
--------------------------------------------------
--------------------------------------------------
--------------------------------------------------
--------------------------------------------------
--------------------------------------------------
--------------------------------------------------
--------------------------------------------------
--------------------------------------------------
--------------------------------------------------
--------------------------------------------------
--------------------------------------------------
--------------------------------------------------
--------------------------------------------------
--------------------------------------------------
--------------------------------------------------
--------------------------------------------------
--------------------------------------------------
--------------------------------------------------
--------------------------------------------------
--------------------------------------------------
--------------------------------------------------
--------------------------------------------------
--------------------------------------------------
--------------------------------------------------
--------------------------------------------------
--------------------------------------------------
--------------------------------------------------
--------------------------------------------------
--------------------------------------------------
--------------------------------------------------
--------------------------------------------------
--------------------------------------------------
--------------------------------------------------
--------------------------------------------------
--------------------------------------------------
--------------------------------------------------
--------------------------------------------------
--------------------------------------------------
--------------------------------------------------
--------------------------------------------------
--------------------------------------------------
--------------------------------------------------
--------------------------------------------------
--------------------------------------------------
--------------------------------------------------
--------------------------------------------------
--------------------------------------------------
--------------------------------------------------
--------------------------------------------------
--------------------------------------------------
--------------------------------------------------
--------------------------------------------------
--------------------------------------------------
--------------------------------------------------
--------------------------------------------------
--------------------------------------------------
--------------------------------------------------
--------------------------------------------------
--------------------------------------------------
--------------------------------------------------
--------------------------------------------------
--------------------------------------------------
--------------------------------------------------
--------------------------------------------------
------------------------------------------
>fuscobrunnea__MK208803
-----GAGAGGGGTCCCCGGACTCCGGGGGCTTCGGCCCCC-TACTCTTC
A-CCCTA-TGTCT----ACACACCTTT---GTTGCTTTGGCGGGCCT--C
GGGTTCG-CCCCG-----TACCG-----------GC-CGTGGGCTTCCAT
A-CCCCGGCTG---TCCGTG--CCCG-TC--AGAGGCCCATGAACCCTC-
G-TTT---ATC-AGTGTCGT-CCGAG---TC-CAAC-CAT-AAT-A-GT-
AAAAACTTTCAACAACGGATCTCTTGGTTCTGGCATCGATGAAGAACGCA
GCGAAATGC-GATAAGTAATGTGAATTGCAGAATTCAGTGAATCATCGAA
TCTTTGAACGCACATTGCGCCCCTCGGTATTCCGGGGGGCATGCCTGTTC
GAGCGTCATTGCACCCCTCAAGCGTA----GCTT-GGTATTGG------G
CCTTCG---CCCCC-GCGGCGGGCCCGAAAGTCAGTGGC-GGTCCGGCGC
GAC-TTCAAGCGTAGT--AAA-AT-ACCTCCCGCTTTGGAAGCTCGCGCC
GTGG-TCGGC----C-AG-AACG--CCCAAC-TT-TTC-AATGATT----
--------------------------------------------------
--------------------------------------------------
--------------------------------------------------
--------------------------------------------------
--------------------------------------------------
--------------------------------------------------
--------------------------------------------------
--------------------------------------------------
--------------------------------------------------
--------------------------------------------------
--------------------------------------------------
--------------------------------------------------
--------------------------------------------------
--------------------------------------------------
--------------------------------------------------
--------------------------------------------------
--------------------------------------------------
--------------------------------------------------
--------------------------------------------------
--------------------------------------------------
--------------------------------------------------
--------------------------------------------------
--------------------------------------------------
--------------------------------------------------
--------------------------------------------------
--------------------------------------------------
--------------------------------------------------
--------------------------------------------------
--------------------------------------------------
--------------------------------------------------
--------------------------------------------------
--------------------------------------------------
--------------------------------------------------
--------------------------------------------------
--------------------------------------------------
--------------------------------------------------
--------------------------------------------------
--------------------------------------------------
--------------------------------------------------
--------------------------------------------------
--------------------------------------------------
--------------------------------------------------
--------------------------------------------------
--------------------------------------------------
--------------------------------------------------
--------------------------------------------------
--------------------------------------------------
--------------------------------------------------
--------------------------------------------------
--------------------------------------------------
--------------------------------------------------
--------------------------------------------------
--------------------------------------------------
--------------------------------------------------
--------------------------------------------------
--------------------------------------------------
--------------------------------------------------
--------------------------------------------------
--------------------------------------------------
--------------------------------------------------
--------------------------------------------------
--------------------------------------------------
--------------------------------------------------
--------------------------------------------------
--------------------------------------------------
------------------------------------------
>fuscobrunnea__MK208804
-----GAGAGGGGTCCCCGGACTCCGGGGGCTTCGGCCCCC-TACTCTTC
A-CCCTA-TGTCT----ACACACCTTT---GTTGCTTTGGCGGGCCT--C
GGGTTCG-CCCCG-----TACCG-----------GC-CGTGGGCTTCCAT
A-CCCCGGCTG---TCCGTG--CCCG-TC--AGAGGCCCATGAACCCTC-
G-TTT---ATC-AGTGTCGT-CCGAG---TC-CAAC-CAT-AAT-A-GT-
AAAAACTTTCAACAACGGATCTCTTGGTTCTGGCATCGATGAAGAACGCA
GCGAAATGC-GATAAGTAATGTGAATTGCAGAATTCAGTGAATCATCGAA
TCTTTGAACGCACATTGCGCCCCTCGGTATTCCGGGGGGCATGCCTGTTC
GAGCGTCATTGCACCCCTCAAGCGTA----GCTT-GGTATTGG------G
CCTTCG---CCCCC-GCGGCGGGCCCGAAAGTCAGTGGC-GGTCCGGCGC
GAC-TTCAAGCGTAGT--AAA-AT-ACCTCCCGCTTTGGAAGCTCGCGCC
G-------------------------------------------------
--------------------------------------------------
--------------------------------------------------
--------------------------------------------------
--------------------------------------------------
--------------------------------------------------
--------------------------------------------------
--------------------------------------------------
--------------------------------------------------
--------------------------------------------------
--------------------------------------------------
--------------------------------------------------
--------------------------------------------------
--------------------------------------------------
--------------------------------------------------
--------------------------------------------------
--------------------------------------------------
--------------------------------------------------
--------------------------------------------------
--------------------------------------------------
--------------------------------------------------
--------------------------------------------------
--------------------------------------------------
--------------------------------------------------
--------------------------------------------------
--------------------------------------------------
--------------------------------------------------
--------------------------------------------------
--------------------------------------------------
--------------------------------------------------
--------------------------------------------------
--------------------------------------------------
--------------------------------------------------
--------------------------------------------------
--------------------------------------------------
--------------------------------------------------
--------------------------------------------------
--------------------------------------------------
--------------------------------------------------
--------------------------------------------------
--------------------------------------------------
--------------------------------------------------
--------------------------------------------------
--------------------------------------------------
--------------------------------------------------
--------------------------------------------------
--------------------------------------------------
--------------------------------------------------
--------------------------------------------------
--------------------------------------------------
--------------------------------------------------
--------------------------------------------------
--------------------------------------------------
--------------------------------------------------
--------------------------------------------------
--------------------------------------------------
--------------------------------------------------
--------------------------------------------------
--------------------------------------------------
--------------------------------------------------
--------------------------------------------------
--------------------------------------------------
--------------------------------------------------
--------------------------------------------------
--------------------------------------------------
--------------------------------------------------
------------------------------------------
>fuscobrunnea__MK208806
-----GAGAGGGGTCCCCGGACTCCGGGGGCTTCGGCCCCC-TACTCTTC
A-CCCTA-TGTCT----ACACACCTTT---GTTGCTTTGGCGGGCCT--C
GGGTTCG-CCCCG-----TACCG-----------GC-CGTGGGCTTCCAT
A-CCCCGGCTG---TCCGTG--CCCG-TC--AGAGGCCCATGAACCCTC-
G-TTT---ATC-AGTGTCGT-CCGAG---TC-CAAC-CAT-AAT-A-GT-
AAAAACTTTCAACAACGGATCTCTTGGTTCTGGCATCGATGAAGAACGCA
GCGAAATGC-GATAAGTAATGTGAATTGCAGAATTCAGTGAATCATCGAA
TCTTTGAACGCACATTGCGCCCCTCGGTATTCCGGGGGGCATGCCTGTTC
GAGCGTCATTTCACCCCTCAAGCGTA----GCTT-GGTATTGG------G
CCTTCG---CCCCC-GCGGCGGGCCCGAAAGTCAGTGGC-GGTCCGGCGC
GAC-TTCAAGCGTAGT--AAA-AT-ACCTCCCGCTTTGGAAGCTCGCGCC
GTGG-TCGGC----C-AG-AACG--CCCAAC-TT-TTC-AATGATT----
--------------------------------------------------
--------------------------------------------------
--------------------------------------------------
--------------------------------------------------
--------------------------------------------------
--------------------------------------------------
--------------------------------------------------
--------------------------------------------------
--------------------------------------------------
--------------------------------------------------
--------------------------------------------------
--------------------------------------------------
--------------------------------------------------
--------------------------------------------------
--------------------------------------------------
--------------------------------------------------
--------------------------------------------------
--------------------------------------------------
--------------------------------------------------
--------------------------------------------------
--------------------------------------------------
--------------------------------------------------
--------------------------------------------------
--------------------------------------------------
--------------------------------------------------
--------------------------------------------------
--------------------------------------------------
--------------------------------------------------
--------------------------------------------------
--------------------------------------------------
--------------------------------------------------
--------------------------------------------------
--------------------------------------------------
--------------------------------------------------
--------------------------------------------------
--------------------------------------------------
--------------------------------------------------
--------------------------------------------------
--------------------------------------------------
--------------------------------------------------
--------------------------------------------------
--------------------------------------------------
--------------------------------------------------
--------------------------------------------------
--------------------------------------------------
--------------------------------------------------
--------------------------------------------------
--------------------------------------------------
--------------------------------------------------
--------------------------------------------------
--------------------------------------------------
--------------------------------------------------
--------------------------------------------------
--------------------------------------------------
--------------------------------------------------
--------------------------------------------------
--------------------------------------------------
--------------------------------------------------
--------------------------------------------------
--------------------------------------------------
--------------------------------------------------
--------------------------------------------------
--------------------------------------------------
--------------------------------------------------
--------------------------------------------------
------------------------------------------
>fuscobrunnea__MK208807
-----GAGAGGGGTCCCCGGACTCCGGGGGCTTCGGCCCCC-TACTCTTC
A-CCCTA-TGTCT----ACACACCTTT---GTTGCTTTGGCGGGCCT--C
GGGTTCG-CCCCG-----TACCG-----------GC-CGTGGGCTTCCAT
A-CCCCGGCTG---TCCGTG--CCCG-TC--AGAGGCCCATGAACCCTC-
G-TTT---ATC-AGTGTCGT-CCGAG---TC-CAAC-CAT-AAT-A-GT-
AAAAACTTTCAACAACGGATCTCTTGGTTCTGGCATCGATGAAGAACGCA
GCGAAATGC-GATAAGTAATGTGAATTGCAGAATTCAGTGAATCATCGAA
TCTTTGAACGCACATTGCGCCCCTCGGTATTCCGGGGGGCATGCCTGTTC
GAGCGTCATTGCACCCCTCAAGCGTA----GCTT-GGTATTGG------G
CCTTCG---CCCCC-GCGGCGGGCCCGAAAGTCAGTGGC-GGTCCGGCGC
GAC-TTCAAGCGTAGT--AAA-AT-ACCTCCCGCTTTGGAAGCTCGCGCC
GTGG-TCGGC----C-AG-AACG--CCCAAC-TT-TTC-AATGATT----
--------------------------------------------------
--------------------------------------------------
--------------------------------------------------
--------------------------------------------------
--------------------------------------------------
--------------------------------------------------
--------------------------------------------------
--------------------------------------------------
--------------------------------------------------
--------------------------------------------------
--------------------------------------------------
--------------------------------------------------
--------------------------------------------------
--------------------------------------------------
--------------------------------------------------
--------------------------------------------------
--------------------------------------------------
--------------------------------------------------
--------------------------------------------------
--------------------------------------------------
--------------------------------------------------
--------------------------------------------------
--------------------------------------------------
--------------------------------------------------
--------------------------------------------------
--------------------------------------------------
--------------------------------------------------
--------------------------------------------------
--------------------------------------------------
--------------------------------------------------
--------------------------------------------------
--------------------------------------------------
--------------------------------------------------
--------------------------------------------------
--------------------------------------------------
--------------------------------------------------
--------------------------------------------------
--------------------------------------------------
--------------------------------------------------
--------------------------------------------------
--------------------------------------------------
--------------------------------------------------
--------------------------------------------------
--------------------------------------------------
--------------------------------------------------
--------------------------------------------------
--------------------------------------------------
--------------------------------------------------
--------------------------------------------------
--------------------------------------------------
--------------------------------------------------
--------------------------------------------------
--------------------------------------------------
--------------------------------------------------
--------------------------------------------------
--------------------------------------------------
--------------------------------------------------
--------------------------------------------------
--------------------------------------------------
--------------------------------------------------
--------------------------------------------------
--------------------------------------------------
--------------------------------------------------
--------------------------------------------------
--------------------------------------------------
------------------------------------------
>fuscobrunnea__MK208809
-----GAGAGGGGTCCCCGGACTCCGGGGGCTTCGGCCCCC-TACTCTTC
A-CCCTA-TGTCT----ACACACCTTT---GTTGCTTTGGCGGGCCT--C
GGGTTCG-CCCCG-----TACCG-----------GC-CGTGGGCTTCCAT
A-CCCCGGCTG---TCCGTG--CCCG-TC--AGAGGCCCATGAACCCTC-
G-TTT---ATC-AGTGTCGT-CCGAG---TC-CAAC-CAT-AAT-A-GT-
AAAAACTTTCAACAACGGATCTCTTGGTTCTGGCATCGATGAAGAACGCA
GCGAAATGC-GATAAGTAATGTGAATTGCAGAATTCAGTGAATCATCGAA
TCTTTGAACGCACATTGCGCCCCTCGGTATTCCGGGGGGCATGCCTGTTC
GAGCGTCATTGCACCCCTCAAGCGTA----GCTT-GGTATTGG------G
CCTTCG---CCCCC-GCGGCGGGCCCGAAAGTCAGTGGC-GGTCCGGCGC
GAC-TTCAAGCGTAGT--AAA-AT-ACCTCCCGCTTTGGAAGCTCGCGCC
GTGG-TCGGC----C-AG-AACG--CCCAAC-TT-TTC-AATGATT----
--------------------------------------------------
--------------------------------------------------
--------------------------------------------------
--------------------------------------------------
--------------------------------------------------
--------------------------------------------------
--------------------------------------------------
--------------------------------------------------
--------------------------------------------------
--------------------------------------------------
--------------------------------------------------
--------------------------------------------------
--------------------------------------------------
--------------------------------------------------
--------------------------------------------------
--------------------------------------------------
--------------------------------------------------
--------------------------------------------------
--------------------------------------------------
--------------------------------------------------
--------------------------------------------------
--------------------------------------------------
--------------------------------------------------
--------------------------------------------------
--------------------------------------------------
--------------------------------------------------
--------------------------------------------------
--------------------------------------------------
--------------------------------------------------
--------------------------------------------------
--------------------------------------------------
--------------------------------------------------
--------------------------------------------------
--------------------------------------------------
--------------------------------------------------
--------------------------------------------------
--------------------------------------------------
--------------------------------------------------
--------------------------------------------------
--------------------------------------------------
--------------------------------------------------
--------------------------------------------------
--------------------------------------------------
--------------------------------------------------
--------------------------------------------------
--------------------------------------------------
--------------------------------------------------
--------------------------------------------------
--------------------------------------------------
--------------------------------------------------
--------------------------------------------------
--------------------------------------------------
--------------------------------------------------
--------------------------------------------------
--------------------------------------------------
--------------------------------------------------
--------------------------------------------------
--------------------------------------------------
--------------------------------------------------
--------------------------------------------------
--------------------------------------------------
--------------------------------------------------
--------------------------------------------------
--------------------------------------------------
--------------------------------------------------
------------------------------------------
>fuscobrunnea__MK208810
--------------------------------------------CTCTTC
A-CCCTA-TGTCT----ACACACCTTT---GTTGCTTTGGCGGGCCT--C
GGGTTCG-CCCCG-----TACCG-----------GC-CGTGGGCTTCCAT
A-CCCCGGCTG---TCCGTG--CCCG-TC--AGAGGCCCATGAACCCTC-
G-TTT---ATC-AGTGTCGT-CCGAG---TC-CAAC-CAT-AAT-A-GT-
AAAAACTTTCAACAACGGATCTCTTGGTTCTGGCATCGATGAAGAACGCA
GCGAAATGC-GATAAGTAATGTGAATTGCAGAATTCAGTGAATCATCGAA
TCTTTGAACGCACATTGCGCCCCTCGGTATTCCGGGGGGCATGCCTGTTC
GAGCGTCATTGCACCCCTCAAGCGTA----GCTT-GGTATTGG------G
CCTTCG---CCCCC-GCGGCGGGCCCGAAAGTCAGTGGC-GGTCCGGCGC
GAC-TTCAAGCGTAGT--AAA-AT-ACCTCCCGCTTTGGAAGCTCGCGCC
G-------------------------------------------------
--------------------------------------------------
--------------------------------------------------
--------------------------------------------------
--------------------------------------------------
--------------------------------------------------
--------------------------------------------------
--------------------------------------------------
--------------------------------------------------
--------------------------------------------------
--------------------------------------------------
--------------------------------------------------
--------------------------------------------------
--------------------------------------------------
--------------------------------------------------
--------------------------------------------------
--------------------------------------------------
--------------------------------------------------
--------------------------------------------------
--------------------------------------------------
--------------------------------------------------
--------------------------------------------------
--------------------------------------------------
--------------------------------------------------
--------------------------------------------------
--------------------------------------------------
--------------------------------------------------
--------------------------------------------------
--------------------------------------------------
--------------------------------------------------
--------------------------------------------------
--------------------------------------------------
--------------------------------------------------
--------------------------------------------------
--------------------------------------------------
--------------------------------------------------
--------------------------------------------------
--------------------------------------------------
--------------------------------------------------
--------------------------------------------------
--------------------------------------------------
--------------------------------------------------
--------------------------------------------------
--------------------------------------------------
--------------------------------------------------
--------------------------------------------------
--------------------------------------------------
--------------------------------------------------
--------------------------------------------------
--------------------------------------------------
--------------------------------------------------
--------------------------------------------------
--------------------------------------------------
--------------------------------------------------
--------------------------------------------------
--------------------------------------------------
--------------------------------------------------
--------------------------------------------------
--------------------------------------------------
--------------------------------------------------
--------------------------------------------------
--------------------------------------------------
--------------------------------------------------
--------------------------------------------------
--------------------------------------------------
--------------------------------------------------
------------------------------------------
>fuscobrunnea__MK208816
-----GAGAGGGGTCCCCGGACTCCGGGGGCTTCGGCCCCC-TACTCTTC
A-CCCTA-TGTCT----ACACACCTTT---GTTGCTTTGGCGGGCCT--C
GGGTTCG-CCCCG-----TACCG-----------GC-CGTGGGCTTCCAT
A-CCCCGGCCG---TCCGTG--CCCG-TC--AGAGGCCCATGAACCCTC-
G-TTT---ATC-AGTGTCGT-CCGAG---TC-CAAC-CAT-AAT-A-GT-
AAAAACTTTCAACAACGGATCTCTTGGTTCTGGCATCGATGAAGAACGCA
GCGAAATGC-GATAAGTAATGTGAATTGCAGAATTCAGTGAATCATCGAA
TCTTTGAACGCACATTGCGCCCCTCGGTATTCCGGGGGGCATGCCTGTTC
GAGCGTCATTGCACCCCTCAAGCGTA----GCTT-GGTATTGG------G
CCTTCG---CCCCC-GCGGCGGGCCCGAAAGTCAGTGGC-GGTCCGGCGC
GAC-TTCAAGCGTAGT--AAA-AT-ACCTCCCGCTTTGGAAGCTCGCGCC
GTGG-TCGGC----C-AG-AACG--CCCAAC-TT-TTC-AATGATT----
--------------------------------------------------
--------------------------------------------------
--------------------------------------------------
--------------------------------------------------
--------------------------------------------------
--------------------------------------------------
--------------------------------------------------
--------------------------------------------------
--------------------------------------------------
--------------------------------------------------
--------------------------------------------------
--------------------------------------------------
--------------------------------------------------
--------------------------------------------------
--------------------------------------------------
--------------------------------------------------
--------------------------------------------------
--------------------------------------------------
--------------------------------------------------
--------------------------------------------------
--------------------------------------------------
--------------------------------------------------
--------------------------------------------------
--------------------------------------------------
--------------------------------------------------
--------------------------------------------------
--------------------------------------------------
--------------------------------------------------
--------------------------------------------------
--------------------------------------------------
--------------------------------------------------
--------------------------------------------------
--------------------------------------------------
--------------------------------------------------
--------------------------------------------------
--------------------------------------------------
--------------------------------------------------
--------------------------------------------------
--------------------------------------------------
--------------------------------------------------
--------------------------------------------------
--------------------------------------------------
--------------------------------------------------
--------------------------------------------------
--------------------------------------------------
--------------------------------------------------
--------------------------------------------------
--------------------------------------------------
--------------------------------------------------
--------------------------------------------------
--------------------------------------------------
--------------------------------------------------
--------------------------------------------------
--------------------------------------------------
--------------------------------------------------
--------------------------------------------------
--------------------------------------------------
--------------------------------------------------
--------------------------------------------------
--------------------------------------------------
--------------------------------------------------
--------------------------------------------------
--------------------------------------------------
--------------------------------------------------
--------------------------------------------------
------------------------------------------
>fuscobrunnea__MK208817
-----GAGAGGGGTCCCCGGACTCCGGGGGCTTCGGCCCCC-TACTCTTC
A-CCCTA-TGTCT----ACACACCTTT---GTTGCTTTGGCGGGCCT--C
GGGTTCG-CCCCG-----TACCG-----------GC-CGTGGGCTTCCAT
A-CCCCGGCTG---TCCGTG--CCCG-TC--AGAGGCCCATGAACCCTC-
G-TTT---ATC-AGTGTCGT-CCGAG---TC-CAAC-CAT-AAT-A-GT-
AAAAACTTTCAACAACGGATCTCTTGGTTCTGGCATCGATGAAGAACGCA
GCGAAATGC-GATAAGTAATGTGAATTGCAGAATTCAGTGAATCATCGAA
TCTTTGAACGCACATTGCGCCCCTCGGTATTCCGGGGGGCATGCCTGTTC
GAGCGTCATTGCACCCCTCAAGCGTA----GCTT-GGTATTGG------G
CCTTCG---CCCCC-GCGGCGGGCCCGAAAGTCAGTGGC-GGTCCGGCGC
GAC-TTCAAGCGTAGT--AAA-AT-ACCTCCCGCTTTGGAAGCTCGCGCC
GTGG-TCGGC----C-AG-AACG--CCCAAC-TT-TTC-AATGATT----
--------------------------------------------------
--------------------------------------------------
--------------------------------------------------
--------------------------------------------------
--------------------------------------------------
--------------------------------------------------
--------------------------------------------------
--------------------------------------------------
--------------------------------------------------
--------------------------------------------------
--------------------------------------------------
--------------------------------------------------
--------------------------------------------------
--------------------------------------------------
--------------------------------------------------
--------------------------------------------------
--------------------------------------------------
--------------------------------------------------
--------------------------------------------------
--------------------------------------------------
--------------------------------------------------
--------------------------------------------------
--------------------------------------------------
--------------------------------------------------
--------------------------------------------------
--------------------------------------------------
--------------------------------------------------
--------------------------------------------------
--------------------------------------------------
--------------------------------------------------
--------------------------------------------------
--------------------------------------------------
--------------------------------------------------
--------------------------------------------------
--------------------------------------------------
--------------------------------------------------
--------------------------------------------------
--------------------------------------------------
--------------------------------------------------
--------------------------------------------------
--------------------------------------------------
--------------------------------------------------
--------------------------------------------------
--------------------------------------------------
--------------------------------------------------
--------------------------------------------------
--------------------------------------------------
--------------------------------------------------
--------------------------------------------------
--------------------------------------------------
--------------------------------------------------
--------------------------------------------------
--------------------------------------------------
--------------------------------------------------
--------------------------------------------------
--------------------------------------------------
--------------------------------------------------
--------------------------------------------------
--------------------------------------------------
--------------------------------------------------
--------------------------------------------------
--------------------------------------------------
--------------------------------------------------
--------------------------------------------------
--------------------------------------------------
------------------------------------------
>fuscobrunnea__MK970660
TTATCGAGAGGGGTCCCCGGACTCCGGGGGCTTCGGCCCCC-TACTCTTC
A-CCCTA-TGTCT----ACACACCTTT---GTTGCTTTGGCGGGCCT--C
GGGTTCG-CCCCG-----TACCG-----------GT-CGTGGGCTTCCAT
A-CCCCGGCCG---TCCGTG--CCCG-TC--AGAGGCCCATGAACCCTC-
G-TTT---ATC-AGTGTCGT-CCGAG---TC-CAAC-CAT-AAT-A-GT-
AAAAACTTTCAACAACGGATCTCTTGGTTCTGGCATCGATGAAGAACGCA
GCGAAATGC-GATAAGTAATGTGAATTGCAGAATTCAGTGAATCATCGAA
TCTTTGAACGCACATTGCGCCCCTCGGTATTCCGGGGGGCATGCCTGTTC
GAGCGTCATTGCACCCCTCAAGCGTA----GCTT-GGTATTGG------G
CCTTCG---CCCCC-GCGGCGGGCCCGAAAGTCAGTGGC-GGTCCGGCGC
GAC-TTCAAGCGTAGT--AAA-AT-ACCTCCCGCTTTGGAAGCTCGCGCC
GTGG-TCGGC----C-AG-AACG--CCCAAC-TT-TTC-AATGATTGA--
--------------------------------------------------
--------------------------------------------------
--------------------------------------------------
--------------------------------------------------
--------------------------------------------------
--------------------------------------------------
--------------------------------------------------
--------------------------------------------------
--------------------------------------------------
--------------------------------------------------
--------------------------------------------------
--------------------------------------------------
--------------------------------------------------
--------------------------------------------------
--------------------------------------------------
--------------------------------------------------
--------------------------------------------------
--------------------------------------------------
--------------------------------------------------
--------------------------------------------------
--------------------------------------------------
--------------------------------------------------
--------------------------------------------------
--------------------------------------------------
--------------------------------------------------
--------------------------------------------------
--------------------------------------------------
--------------------------------------------------
--------------------------------------------------
--------------------------------------------------
--------------------------------------------------
--------------------------------------------------
--------------------------------------------------
--------------------------------------------------
--------------------------------------------------
--------------------------------------------------
--------------------------------------------------
--------------------------------------------------
--------------------------------------------------
--------------------------------------------------
--------------------------------------------------
--------------------------------------------------
--------------------------------------------------
--------------------------------------------------
--------------------------------------------------
--------------------------------------------------
--------------------------------------------------
--------------------------------------------------
--------------------------------------------------
--------------------------------------------------
--------------------------------------------------
--------------------------------------------------
--------------------------------------------------
--------------------------------------------------
--------------------------------------------------
--------------------------------------------------
--------------------------------------------------
--------------------------------------------------
--------------------------------------------------
--------------------------------------------------
--------------------------------------------------
--------------------------------------------------
--------------------------------------------------
--------------------------------------------------
--------------------------------------------------
------------------------------------------
>fuscobrunnea__MK970661
TTATCGAGAGGGGTCCCCGGACTCCGGGGGCTTCGGCCCCC-TACTCTTC
A-CCCTA-TGTCT----ACACACCTTT---GTTGCTTTGGCGGGCCT--C
GGGTTCG-CCCCG-----TACCG-----------GC-CGTGGGCTTCCAT
A-CCCCGGCCG---TCCGTG--CCCG-TC--AGAGGCCCATGAACCCTC-
G-TTT---ATC-AGTGTCGT-CCGAG---TC-CAAC-CAT-AAT-A-GT-
AAAAACTTTCAACAACGGATCTCTTGGTTCTGGCATCGATGAAGAACGCA
GCGAAATGC-GATAAGTAATGTGAATTGCAGAATTCAGTGAATCATCGAA
TCTTTGAACGCACATTGCGCCCCTCGGTATTCCGGGGGGCATGCCTGTTC
GAGCGTCATTGCACCCCTCAAGCGTA----GCTT-GGTATTGG------G
CCTTCG---CCCCC-GCGGCGGGCCCGAAAGTCAGTGGC-GGTCCGGCGC
GAC-TTCAAGCGTAGT--AAA-AT-ACCTCCCGCTTTGGAAGCTCGCGCC
GTGG-TCGGC----C-AG-AACG--CCCAAC-TT-TTC-AATGATTGA--
--------------------------------------------------
--------------------------------------------------
--------------------------------------------------
--------------------------------------------------
--------------------------------------------------
--------------------------------------------------
--------------------------------------------------
--------------------------------------------------
--------------------------------------------------
--------------------------------------------------
--------------------------------------------------
--------------------------------------------------
--------------------------------------------------
--------------------------------------------------
--------------------------------------------------
--------------------------------------------------
--------------------------------------------------
--------------------------------------------------
--------------------------------------------------
--------------------------------------------------
--------------------------------------------------
--------------------------------------------------
--------------------------------------------------
--------------------------------------------------
--------------------------------------------------
--------------------------------------------------
--------------------------------------------------
--------------------------------------------------
--------------------------------------------------
--------------------------------------------------
--------------------------------------------------
--------------------------------------------------
--------------------------------------------------
--------------------------------------------------
--------------------------------------------------
--------------------------------------------------
--------------------------------------------------
--------------------------------------------------
--------------------------------------------------
--------------------------------------------------
--------------------------------------------------
--------------------------------------------------
--------------------------------------------------
--------------------------------------------------
--------------------------------------------------
--------------------------------------------------
--------------------------------------------------
--------------------------------------------------
--------------------------------------------------
--------------------------------------------------
--------------------------------------------------
--------------------------------------------------
--------------------------------------------------
--------------------------------------------------
--------------------------------------------------
--------------------------------------------------
--------------------------------------------------
--------------------------------------------------
--------------------------------------------------
--------------------------------------------------
--------------------------------------------------
--------------------------------------------------
--------------------------------------------------
--------------------------------------------------
--------------------------------------------------
------------------------------------------
>intricata_RodriguezFlakus_3751
TTATCGAGAGGGGTCTCCGGACTCCGGGGGCTTCGGCCCCC-TACTCTTC
A-CCCTA-TGCTT----ACACACCTTT---GTTGCTTTGGCGGGCCT--C
GGGTTCG-TCCCG-----TGCCG-----------GC-CGTGGGCTTCCAT
ACCCCCGGCCG---GCCGTG--CCCGTTC--AGAGGCCCATGAACCCTC-
G-TTT---ATC-AGCGTCGT-CCGAG---TC-AAAC-CAC-AAT-A-GC-
AAAAACTTTCAACAACGGATCTCTTGGTTCTGGCATCGATGAAGAACGCA
GCGAAATGC-GATAAGTAATGTGAATTGCAGAATTCAGTGAATCATCGAA
TCTTTGAACGCACATTGCGCCCCTCGGTATTCCGGGGGGCATGCCTGTTC
GAGCGTCATTGCACCCCTCAAGCGTA----GCTT-GGTATTGG------G
CCTTCG---CCCCC-GCGGCGGGCCCGAAAGTCAGTGGC-GGTCCGGCGC
GAC-TTCAAGCGTAGT--AAA-AT-ACCTCCCGCTCTGGAAGCTCGCGCC
GTGG-CCGGC----T-AG-AACG--CCCAAC-TT-TTC-AAT--------
--------------------------------------------------
--------------------------------------------------
--------------------------------------------------
--------------------------------------------------
--------------------------------------------------
--------------------------------------------------
--------------------------------------------------
------------------------GGGAGCCACATTCCCAAGGCCTTTAT
CCGGCCGCCCGAACCGATGCTGGCCTGATCGCGGACGAGTGCACCCCTGA
GAACAGAGGTTGATCGCCCGCGGACAGGTCTGGTCGCAAGCGCTTCCCTT
TCAACAATTTCACGTACTGTTTGACTCTCTTTCCAAAGTGCTTTTCATCT
TTCGATCACTCTACTTGTGCGCTATCGGTCTCTGGCCGGTATTTAGCTTT
AGATGAAATTTACCACCCATTTTGAGCTGCATTCCCAAACAACTCGACTC
GTCGAAGGGGTTTCACAT-GGGGTTGGCCGCCGGTCGCATACGGGATTCT
CACCCTCTATGACGCCCTGTTCCAAGGGACTTAGACCGTGACCGCACCCG
AAACATCCTCTACAAATTACAACTCGGACCCCG-AA-GGGGCCAGATTTC
AAATTTGAGCTTTTGCCGCTTCACTCGCCGTTACTGAGGCAATCCC----
--------------------------------------------------
--------------------------------------------------
--------------------------------------------------
--------------------------------------------------
--------------------------------------------------
--------------------------------------------------
--------------------------------------------------
--------------------------------------------------
--------------------------------------------------
--------------------------------------------------
--------------------------------------------------
--------------------------------------------------
--------------------------------------------------
--------------------------------------------------
--------------------------------------------------
--------------------------------------------------
--------------GAAACGCCAGAAGGCCAAGCTTGTGGTCTCGTCAAG
AATCTGGCGCTCATGTGCTACATCACTGTCGGTTCACCCAGCGATCCTAT
CATCGATTTCATGGTACAAAGGAATATGGATGTTCTGGAAGAGTATGAAC
CGCTCACTTTCCCGAACGC-AACCAAAATCTTCGTCAATGGCGTATGGGT
GGGCGTCCATCGTGAGCCGGCTCATCTCGTTAGCAATGTCCAAGCACTAC
GGAGAAATGGCTTGATCTCTCACGAGGTCAGCTTGGTCCGTGATGTACGA
GACCGAGAATTCAAAATCTTCACAGATGCTGGCAGAGTGTGTCGGCCTTT
GTTTGTGATAGACAACGATCCCAAGAGTAGCAATTGTGGAAACCTTGTCT
TAACCAAAGAAATAGTGCAACAGGTGGAAGAGGATAGAGATACGCTGATT
GGATTGGATCCTGAAGAGCGGGAGAGGCTTGACTTAGGCTGGAAACGATT
GATCAAGCAGGGTGTAGTCGAGTACGTTGACGCCGAAGAAGAGGAGACCA
TCATGATTACCATGACCCCTCAACAATTGGAGGAGTCGCGGCAGGTATTG
CAAGGTTATACATTGCCAGAACCTGGAGACGACGAACTTAACAAGCGTGT
CACCGCGAAAGTCAACACCTCTGCAAGGAATTGGACACATTGTGAAATTC
ATCCGAGCATGATTTTAGGTATATGTGCTAGCATCATCCCTTTTCCGGAT
CACAATCAGGTATA-TCTTGATAGACCTCGAGTTTCGATCAATGCTAACA
TGCTATCAGTCTCCAAGAAACACGTACCAGTCTGCTATGGAGTCCCTGTT
ATCTTATCCAATCTAGCGGGGAACAACTCTATAT-AAAAATAAAGTAAGG
GTTTACGTTAATTAATGGAACTAACCAGAATCTCACGACATTAACTGAAG
ACAGCCGTGCAACGCTTGTAAAAAGATTTCTCTTCCCTTCTTGTTAATTT
TACTTTTAATGCTGCTCAAAAAAAAGAAAATTAAAATCTAAATATTCAAA
TTGTGGTAAGGTTTTTTGC-GGATTATCAAATTAAACAACATACTTCACT
ACTGGTTTCAGAAACGGTCTAATGATTTCAGTTCCAATGTTGCCAAATTA
CTCTTGAGGTGGAATGCTTACACTTTCATTTATAGAATAAAC---TATAT
GTCTAATCTATGACATTCATCATTTTCTGCTTTGACTATTGGGGTATCTA
ATCCTGTTCGCTACACAAAGCCTTCGTCCTTCAACGTCAGTTATCACATA
AGGGGATGCTTTCGCCTATACCTGTGCCGTAGTATTTCTTACGAAATGAG
GTATGACAGAATTTCATCTCTACACCAGCAGTACTTTAATACCCCCTCGT
AAGTAACTCTAGTACATTAGTCCCGTATTGCAGGCTTGATATACCGTCTA
GGTACCCTTTAAACCTATTAAAGATGAATAACACTAGTCTTCTACGTATT
ACCGCGACT-GCTGGCACGTAATTTGGTCAAGACACATAGGCAGACAATG
TCATTATCATAACTCTACCTAGAATTTTATTCGACATAGTCGATATCGCA
TCAATTATTTAAACATCGATGCAACCTAGCTATTGCTAAAC-
>intricata01__AF070022
---CTGAGAGGGGTCTCCGGACTCCGAGGGCTTCGGCCCTC-TACTCTTC
A-CCCTA-TGTCT----ACACACCTTC---GTTGCTTTGGCGGGCCT--C
GGGTTCG-CCCCG-----TGCCG-----------GC-CGTGGGCCTTCGC
G-CCCCGGCCGA--TCCGTG--CCCG-TC--AGAGGCCCTTGAACCTTC-
T-GTT---ATC-AGTGTCGT-CTGAG---TA-AAAC-CAC-AAT-A-GT-
AAAAACTTTCAACAACGGATCTCTTGGTTCTGGCATCGATGAAGAACGCA
GCGAAATGC-GATAAGTAATGTGAATTGCAGAATTCAGTGAATCATCGAA
TCTTTGAACGCACATTGCGCCCCTCGGTATTCCGGGGGGCATGCCTGTTC
GAGCGTCATTGCACCCCTCAAGCGTA----GCTT-GGTATTGG------G
CCTTCG---CCCCC-GCGGCGGACCCGAAAGTCAGTGGC-GGTTCGGTGC
GAC-TTCAAGCGTAGT--AAA-AC-ATCTCCCGCTTTGGAAGCTCGCGCT
GTGG-CCGGC----C-AT-AACG--CCCAAA-TC-TTC-AATGATTGA--
--------------------------------------------------
--------------------------------------------------
--------------------------------------------------
--------------------------------------------------
--------------------------------------------------
--------------------------------------------------
--------------------------------------------------
--------------------------------------------------
--------------------------------------------------
--------------------------------------------------
--------------------------------------------------
--------------------------------------------------
--------------------------------------------------
--------------------------------------------------
--------------------------------------------------
--------------------------------------------------
--------------------------------------------------
--------------------------------------------------
--------------------------------------------------
--------------------------------------------------
--------------------------------------------------
--------------------------------------------------
--------------------------------------------------
--------------------------------------------------
--------------------------------------------------
--------------------------------------------------
--------------------------------------------------
--------------------------------------------------
--------------------------------------------------
--------------------------------------------------
--------------------------------------------------
--------------------------------------------------
--------------------------------------------------
--------------------------------------------------
--------------------------------------------------
--------------------------------------------------
--------------------------------------------------
--------------------------------------------------
--------------------------------------------------
--------------------------------------------------
--------------------------------------------------
--------------------------------------------------
--------------------------------------------------
--------------------------------------------------
--------------------------------------------------
--------------------------------------------------
--------------------------------------------------
--------------------------------------------------
--------------------------------------------------
--------------------------------------------------
--------------------------------------------------
--------------------------------------------------
--------------------------------------------------
--------------------------------------------------
--------------------------------------------------
--------------------------------------------------
--------------------------------------------------
--------------------------------------------------
--------------------------------------------------
--------------------------------------------------
--------------------------------------------------
--------------------------------------------------
--------------------------------------------------
--------------------------------------------------
--------------------------------------------------
------------------------------------------
>intricata01__AY398703
---CTGAGAGGGGTCTCCGGACTCCGAGGGCTTCGGCCCTC-TACTCTTC
A-CCCTA-TGTCT----ACACACCTTC---GTTGCTTTGGCGGGCCT--C
GGGTTCG-CCCCG-----TGCCG-----------GC-CGTGGGCCTTCGC
G-CCCCGGCCGA--TCCGTG--CCCG-TC--AGAGGCCCTTGAACCTTC-
T-GTT---ATC-AGTGTCGT-CTGAG---TA-AAAC-CAC-AAT-A-GT-
AAAAACTTTCAACAACGGATCTCTTGGTTCTGGCATCGATGAAGAACGCA
GCGAAATGC-GATAAGTAATGTGAATTGCAGAATTCAGTGAATCATCGAA
TCTTTGAACGCACATTGCGCCCCTCGGTATTCCGGGGGGCATGCCTGTTC
GAGCGTCATTGCACCCCTCAAGCGTA----GCTT-GGTATTGG------G
CCTTCG---CCCCC-GCGGCGGACCCGAAAGTCAGTGGC-GGTTCGGTGC
GAC-TTCAAGCGTAGT--AAA-AC-ATCTCCCGCTTTGGAAGCTCGCGCT
GTGG-CCGGC----C-AT-AACG--CCCAAA-TC-TTC-AATGATTGACC
TCG-----------------------------------------------
--------------------------------------------------
--------------------------------------------------
--------------------------------------------------
--------------------------------------------------
--------------------------------------------------
--------------------------------------------------
--------------------------------------------------
--------------------------------------------------
--------------------------------------------------
--------------------------------------------------
--------------------------------------------------
--------------------------------------------------
--------------------------------------------------
--------------------------------------------------
--------------------------------------------------
--------------------------------------------------
--------------------------------------------------
--------------------------------------------------
--------------------------------------------------
--------------------------------------------------
--------------------------------------------------
--------------------------------------------------
--------------------------------------------------
--------------------------------------------------
--------------------------------------------------
--------------------------------------------------
--------------------------------------------------
--------------------------------------------------
--------------------------------------------------
--------------------------------------------------
--------------------------------------------------
--------------------------------------------------
--------------------------------------------------
--------------------------------------------------
--------------------------------------------------
--------------------------------------------------
--------------------------------------------------
--------------------------------------------------
--------------------------------------------------
--------------------------------------------------
--------------------------------------------------
--------------------------------------------------
--------------------------------------------------
--------------------------------------------------
--------------------------------------------------
--------------------------------------------------
--------------------------------------------------
--------------------------------------------------
--------------------------------------------------
--------------------------------------------------
--------------------------------------------------
--------------------------------------------------
--------------------------------------------------
--------------------------------------------------
--------------------------------------------------
--------------------------------------------------
--------------------------------------------------
--------------------------------------------------
--------------------------------------------------
--------------------------------------------------
--------------------------------------------------
--------------------------------------------------
--------------------------------------------------
--------------------------------------------------
------------------------------------------
>intricata01__KY266975
TTACTGAGAGGGGTCTCCGGACTCCGAGGGCTTCGGCCCTC-TACTCTTC
A-CCCTA-TGTCT----ACACACCTTC---GTTGCTTTGGCGGGCCT--C
GGGTTCG-CCCCG-----TGCCG-----------GC-CGTGGGCCTTCGC
G-CCCCGGCCGA--TCCGTG--CCCG-TC--AGAGGCCCTTGAACCTTC-
T-GTT---ATC-AGTGTCGT-CTGAG---TA-AAAC-CAC-AAT-A-GT-
AAAAACTTTCAACAACGGATCTCTTGGTTCTGGCATCGATGAAGAACGCA
GCGAAATGC-GATAAGTAATGTGAATTGCAGAATTCAGTGAATCATCGAA
TCTTTGAACGCACATTGCGCCCCTCGGTATTCCGGGGGGCATGCCTGTTC
GAGCGTCATTGCACCCCTCAAGCGTA----GCTT-GGTATTGG------G
CCTTCG---CCCCC-GCGGCGGACCCGAAAGTCAGTGGC-GGTTCGGTGC
GAC-TTTAAGCGTAGT--AAA-AC-ATCTCCCGCTTTGGAAGCTCGCGCT
GTGG-CCGGC----C-AT-AACG--CCC-AA-TC-TTC-AATGATTGACC
TCG-----------------------------------------------
--------------------------------------------------
--------------------------------------------------
--------------------------------------------------
--------------------------------------------------
--------------------------------------------------
--------------------------------------------------
--------------------------------------------------
--------------------------------------------------
--------------------------------------------------
--------------------------------------------------
--------------------------------------------------
--------------------------------------------------
--------------------------------------------------
--------------------------------------------------
--------------------------------------------------
--------------------------------------------------
--------------------------------------------------
--------------------------------------------------
--------------------------------------------------
--------------------------------------------------
--------------------------------------------------
--------------------------------------------------
--------------------------------------------------
--------------------------------------------------
--------------------------------------------------
--------------------------------------------------
--------------------------------------------------
--------------------------------------------------
--------------------------------------------------
--------------------------------------------------
--------------------------------------------------
--------------------------------------------------
--------------------------------------------------
--------------------------------------------------
--------------------------------------------------
--------------------------------------------------
--------------------------------------------------
--------------------------------------------------
--------------------------------------------------
--------------------------------------------------
--------------------------------------------------
--------------------------------------------------
--------------------------------------------------
--------------------------------------------------
--------------------------------------------------
--------------------------------------------------
--------------------------------------------------
--------------------------------------------------
--------------------------------------------------
--------------------------------------------------
--------------------------------------------------
--------------------------------------------------
--------------------------------------------------
--------------------------------------------------
--------------------------------------------------
--------------------------------------------------
--------------------------------------------------
--------------------------------------------------
--------------------------------------------------
--------------------------------------------------
--------------------------------------------------
--------------------------------------------------
--------------------------------------------------
--------------------------------------------------
------------------------------------------
>intricata01__P222_ZYY_135
TTACTGAGAGGGGTCTCCGGACTCCGAGGGCTTCGGCCCTC-TACTCTTC
A-CCCTA-TGTCT----ACACACCTTC---GTTGCTTTGGCGGGCCT--C
GGGTTCG-CCCCG-----TGCCG-----------GC-CGTGGGCCTTCGC
G-CCCCGGCCGA--TCCGTG--CCCG-TC--AGAGGCCCTTAAACCTTC-
T-GTT---ATC-AGTGTCGT-CTGAG---TA-AAAC-CAC-AAT-A-GT-
AAAAACTTTCAACAACGGATCTCTTGGTTCTGGCATCGATGAAGAACGCA
GCGAAATGC-GATAAGTAATGTGAATTGCAGAATTCAGTGAATCATCGAA
TCTTTGAACGCACATTGCGCCCCTCGGTATTCCGGGGGGCATGCCTGTTC
GAGCGTCATTGCACCCCTCAAGCGTA----GCTT-GGTATTGG------G
CCTTCG---CCCCC-GCGGCGGACCCGAAAGTCAGTGGC-GGTTCGGTGC
GAC-TTCAAGCGTAGT--AAA-AC-ATCTCCCGCTTTGGAAGCTCGCGCT
GTGG-CCGGC----C-AT-AACG--CCCAAA-TC-TTC-AATGATTGACC
TCG-----------------------------------------------
--------------------------------------------------
--------------------------------------------------
--------------------------------------------------
--------------------------------------------------
--------------------------------------------------
--------------------------------------------------
--------------------------------------------------
--------------------------------------------------
--------------------------------------------------
--------------------------------------------------
--------------------------------------------------
--------------------------------------------------
--------------------------------------------------
--------------------------------------------------
--------------------------------------------------
--------------------------------------------------
--------------------------------------------------
--------------------------------------------------
--------------------------------------------------
--------------------------------------------------
--------------------------------------------------
--------------------------------------------------
--------------------------------------------------
--------------------------------------------------
--------------------------------------------------
--------------------------------------------------
--------------------------------------------------
--------------------------------------------------
--------------------------------------------------
--------------------------------------------------
--------------------------------------------------
--------------------------------------------------
--------------------------------------------------
--------------------------------------------------
--------------------------------------------------
--------------------------------------------------
--------------------------------------------------
--------------------------------------------------
--------------------------------------------------
--------------------------------------------------
--------------------------------------------------
--------------------------------------------------
--------------------------------------------------
--------------------------------------------------
--------------------------------------------------
--------------------------------------------------
--------------------------------------------------
--------------------------------------------------
--------------------------------------------------
--------------------------------------------------
--------------------------------------------------
--------------------------------------------------
--------------------------------------------------
--------------------------------------------------
--------------------------------------------------
--------------------------------------------------
--------------------------------------------------
--------------------------------------------------
--------------------------------------------------
--------------------------------------------------
--------------------------------------------------
--------------------------------------------------
--------------------------------------------------
--------------------------------------------------
------------------------------------------
>intricata01__tm13834a
TTACTGAGAGGGGTCTCCGGACTCCGAGGGCTTCGGCCCTC-TACTCTTC
A-CCCTA-TGTCT----ACACACCTTC---GTTGCTTTGGCGGGCCT--C
GGGTTCG-CCCCG-----TGCCG-----------GC-CGTGGGCCTTCGC
G-CCCCGGCCGA--TCCGTG--CCCG-TC--AGAGGCCCTTAAACCTTC-
T-GTT---ATC-AGTGTCGT-YTGAG---TA-AAAC-CAC-AAT-A-GT-
AAAAACTTTCAACAACGGATCTCTTGGTTCTGGCATCGATGAAGAACGCA
GCGAAATGC-GATAAGTAATGTGAATTGCAGAATTCAGTGAATCATCGAA
TCTTTGAACGCACATTGCGCCCCTCGGTATTCCGGGGGGCATGCCTGTTC
GAGCGTCATTGCACCCCTCAAGCGTA----GCTT-GGTATTGG------G
CCTTCG---CCCCC-GCGGCGGACCCGAAAGTCAGTGGC-GGTTCGGTGC
GAC-TTCAAGCGTAGT--AAA-AC-ATCTCCCGCTTTGGAAGCTCGCGCT
GTGG-CCGGC----C-AT-AACG--CCCAAA-TC-TTC-AATGATTGACC
TCG-----------------------------------------------
--------------------------------------------------
--------------------------------------------------
--------------------------------------------------
--------------------------------------------------
--------------------------------------------------
--------------------------------------------------
--------------------------------------------------
--------------------------------------------------
--------------------------------------------------
--------------------------------------------------
--------------------------------------------------
--------------------------------------------------
--------------------------------------------------
--------------------------------------------------
--------------------------------------------------
--------------------------------------------------
--------------------------------------------------
--------------------------------------------------
--------------------------------------------------
--------------------------------------------------
--------------------------------------------------
--------------------------------------------------
--------------------------------------------------
--------------------------------------------------
--------------------------------------------------
--------------------------------------------------
--------------------------------------------------
--------------------------------------------------
--------------------------------------------------
--------------------------------------------------
--------------------------------------------------
--------------------------------------------------
--------------------------------------------------
--------------------------------------------------
--------------------------------------------------
--------------------------------------------------
--------------------------------------------------
--------------------------------------------------
--------------------------------------------------
--------------------------------------------------
--------------------------------------------------
--------------------------------------------------
--------------------------------------------------
--------------------------------------------------
--------------------------------------------------
--------------------------------------------------
--------------------------------------------------
--------------------------------------------------
--------------------------------------------------
--------------------------------------------------
--------------------------------------------------
--------------------------------------------------
--------------------------------------------------
--------------------------------------------------
--------------------------------------------------
--------------------------------------------------
--------------------------------------------------
--------------------------------------------------
--------------------------------------------------
--------------------------------------------------
--------------------------------------------------
--------------------------------------------------
--------------------------------------------------
--------------------------------------------------
------------------------------------------
>intricata01__tm17204b
TTACTGAGAGGGGTCTCCGGACTCCGAGGGCTTCGGCCCTC-TACTCTTC
A-CCCTA-TGTCT----ACACACCTTC---GTTGCTTTGGCGGGCCT--C
GGGTTCG-CCCCG-----TGCCG-----------GC-CGTGGGCCTTCGC
G-CCCCGGCCGA--TCCGTG--CCCG-TC--AGAGGCCCTTGAACCTTC-
C-GTT---ATC-AGTGTCGT-TTGAG---TA-AATC-CAC-AAT-A-GT-
AAAAACTTTCAACAACGGATCTCTTGGTTCTGGCATCGATGAAGAACGCA
GCGAAATGC-GATAAGTAATGTGAATTGCAGAATTCAGTGAATCATCGAA
TCTTTGAACGCACATTGCGCCCCTCGGTATTCCGGGGGGCATGCCTGTCC
GAGCGTCATTGCACCCCTCAAGCGTA----GCTT-GGTATTGG------G
CCTTCG---CCCCC-GCGGCGGACCCGAAAGTCAGTGGC-GGTTCGGTGC
GAC-TTCAAGCGTAGT--AAA-AC-ATCTCCCGCTTTGGAAGCTCGCGCT
GTGG-CCGGC----C-AT-AACG--CCC-AA-TC-TTC-AATGATTGACC
TC------------------------------------------------
--------------------------------------------------
--------------------------------------------------
--------------------------------------------------
--------------------------------------------------
--------------------------------------------------
--------------------------------------------------
--------------------------------------------------
--------------------------------------------------
--------------------------------------------------
--------------------------------------------------
--------------------------------------------------
--------------------------------------------------
--------------------------------------------------
--------------------------------------------------
--------------------------------------------------
--------------------------------------------------
--------------------------------------------------
--------------------------------------------------
--------------------------------------------------
--------------------------------------------------
--------------------------------------------------
--------------------------------------------------
--------------------------------------------------
--------------------------------------------------
--------------------------------------------------
--------------------------------------------------
--------------------------------------------------
--------------------------------------------------
--------------------------------------------------
--------------------------------------------------
--------------------------------------------------
--------------------------------------------------
--------------------------------------------------
--------------------------------------------------
--------------------------------------------------
--------------------------------------------------
--------------------------------------------------
--------------------------------------------------
--------------------------------------------------
--------------------------------------------------
--------------------------------------------------
--------------------------------------------------
--------------------------------------------------
--------------------------------------------------
--------------------------------------------------
--------------------------------------------------
--------------------------------------------------
--------------------------------------------------
--------------------------------------------------
--------------------------------------------------
--------------------------------------------------
--------------------------------------------------
--------------------------------------------------
--------------------------------------------------
--------------------------------------------------
--------------------------------------------------
--------------------------------------------------
--------------------------------------------------
--------------------------------------------------
--------------------------------------------------
--------------------------------------------------
--------------------------------------------------
--------------------------------------------------
--------------------------------------------------
------------------------------------------
>intricata02__KY266891
TTACTGAGAGGGGTCTCCGGACTCCGGGAGCTTCAGCCCCC-TACTCTTC
A-CCCTA-TGTCT----ACACACCTTC---GTTGCTTTGGCGGGCCT--C
GGGTTCG-------------------------------------------
--CCCCGGCCGA--TCCGTG--CCCG-TC--AGAGGCCCTTGAACCTTC-
T-GTT---ATC-AGTGTCGT-CCGAG---TA-AAAC-CAT-AAT-A-GTA
AAAAACTTTCAACAACGGATCTCTTGGTTCTGGCATCGATGAAGAACGCA
GCGAAATGC-GATAAGTAATGTGAATTGCAGAATTCAGTGAATCATCGAA
TCTTTGAACGCACATTGCGCCCCTCGGTATTCCGGGGGGCATGCCTGTTC
GAGCGTCATTGCACCCCTCAAGCGTA----GCTT-GGTATTGG------G
CCTTCG---CCCCC-GCGGCGGACCCGAAAGTCAGTGGC-GGTTCGGTGC
GAT-TTCAAGCGTAGT--AAA-AC-ATCTCCCGCTTTGGAAGCTCGCGCT
GTGG-CCGGC----C-AT-AACG--CCCAAA-TC-TTC-AATGA------
--------------------------------------------------
--------------------------------------------------
--------------------------------------------------
--------------------------------------------------
--------------------------------------------------
--------------------------------------------------
--------------------------------------------------
--------------------------------------------------
--------------------------------------------------
--------------------------------------------------
--------------------------------------------------
--------------------------------------------------
--------------------------------------------------
--------------------------------------------------
--------------------------------------------------
--------------------------------------------------
--------------------------------------------------
--------------------------------------------------
--------------------------------------------------
--------------------------------------------------
--------------------------------------------------
--------------------------------------------------
--------------------------------------------------
--------------------------------------------------
--------------------------------------------------
--------------------------------------------------
--------------------------------------------------
--------------------------------------------------
--------------------------------------------------
--------------------------------------------------
--------------------------------------------------
--------------------------------------------------
--------------------------------------------------
--------------------------------------------------
--------------------------------------------------
--------------------------------------------------
--------------------------------------------------
--------------------------------------------------
--------------------------------------------------
--------------------------------------------------
--------------------------------------------------
--------------------------------------------------
--------------------------------------------------
--------------------------------------------------
--------------------------------------------------
--------------------------------------------------
--------------------------------------------------
--------------------------------------------------
--------------------------------------------------
--------------------------------------------------
--------------------------------------------------
--------------------------------------------------
--------------------------------------------------
--------------------------------------------------
--------------------------------------------------
--------------------------------------------------
--------------------------------------------------
--------------------------------------------------
--------------------------------------------------
--------------------------------------------------
--------------------------------------------------
--------------------------------------------------
--------------------------------------------------
--------------------------------------------------
--------------------------------------------------
------------------------------------------
>intricata02__S272_15_49218
TTACTGAGAGGGGTCTCCGGACTCCGGGAGCTTCAGCCCCC-TACTCTTC
A-CCCTA-TGTCT----ACACACCTTC---GTTGCTTTGGCGGGCCT--C
GGGTTCG-------------------------------------------
--CCCCGGCCGA--TCCGTG--CCCG-TC--AGAGGCCCTTGAATCTTC-
T-GTT---ATC-AGTGTCGT-CCGAG---TA-AAAC-CAC-AAT-A-GTA
AAAAACTTTCAACAACGGATCTCTTGGTTCTGGCATCGATGAAGAACGCA
GCGAAATGC-GATAAGTAATGTGAATTGCAGAATTCAGTGAATCATCGAA
TCTTTGAACGCACATTGCGCCCCTCGGTATTCCGGGGGGCATGCCTGTTC
GAGCGTCATTGCACCCCTCAAGCGTA----GCTT-GGTATTGG------G
CCTTCG---CCCCC-GCGGCGGACCCGAAAGTCAGTGGC-GGTTCGGTGC
GAT-TTCAAGCGTAGT--AAA-AC-ATCTCCCGCTTTGGAAGCTCGCGCT
GTGG-CCGGC----C-AT-AACG--CCCAAA-TC-TTC-AATGATTGACC
TCGTTACCCCTATACCCAAATTTGACGATCGATTTGCACGTCAGAACCGC
TGCGAGCCTCCACCAGAGTTTCCTCTGGCTTCACCCTATTCAGGCATAGT
TCACCATCTTTCGGGTCCCAACAGCTATGCTCGTACTCAAATCCATCCGA
AGACATCTGGATCGGTCGATGATGCGCCCT-TCAGGGTTCTCACCT-CCG
TTCACTTTCATTACGCGTATGGGCTTGACA-CCCAAACACTCGCATAGAT
GTTAGACTCCTTGGTCCGTGTTTCAAGACGGGTCGCTTACGACCATTACG
CCAGCATCCTAGCCGAAGCGCGGTCCTCGGTCCGGGCTGGCCGCATTGCA
CCGAGGGCTATAACACTCCCCGAGGGGAGCTACATTCCCAAGGCCTTTAT
CCGGCCGCCCGAACCGATGCTGGCCTGATCGCGGACGAGTGCACCTCTGA
GAACAGAGGTTGATCGCCCGCGGACAGGTCTGGTCGCAAGCGCTTCCCTT
TCAACAATTTCACGTACTGTTTGACTCTCTTTCCAAAGTGCTTTTCATCT
TTCGATCACTCTACTTGTGCGCTATCGGTCTCTGGCCGGTATTTAGCTTT
AGATGAAATTTACCACCCATTTTGAGCTGCATTCCCAAACAACTCGACTC
GTCGAAGGGGTTTCACAT-GGGGTTGGCCGCCGGTCGCATACGGGATTCT
CACCCTCTATGACGCCCTGTTCCAAGGGACTTAGACCGGGACCGCGCCCG
AAACATCCTCTGCAAATTACAACTCGGGCCCCG-AA-GGGGCCAGATTTC
AAATTTGAGCCTTTGCCGCTTCACTCGCCGTTACTGAGGCAATCCCATCG
AGCTTGCTGTGCCTGTTTTCCATGTTGGTATGTGATGCCAACAGCTCTAG
TCTCTCT-CAGCTTGCTTATACTAACGTTATTCCAGGCTTCATGACGAAA
ATCAAGAAGATACTGGAGACCGTTTGTCATAATTGTGGCAAGATCTTGGT
CGATGAAGTTAGTCATCCCCAATGGGATGGCCGCTGTTGAAATGTATGCT
TGGCTGACAACGACGCC-TTCTAGAGCAACCCAGCATTCATGGAAGCTCT
GCGTTATCGGGATCCTAAGAGACGTTTCGATGCGGTCTGGCGGCTTTGCA
AACCTAAGATGATTTGCGAACAGACGCTTATACCCGATGATGAGGATCCT
GCAGGGGGTAAGGGCAAAGAGCCAAAACACGATCATGGTGGCTGTGGAAA
CATTCAACCGGAGATTCGTCGGGAAGGGCTTAAATTGAACGGCACGTATA
AGCCCCAGAAGGGCGACGAGGAAACCGAAGGCCAACAGCCTGAGAAGAAG
CCTATATCTGCCCAAATGGCACTTAACATCTTCCGTCACATTTCCACAGA
CGATATAAGACGCATGGGCTTGAGCAATGATTATGCTCGTCCAGAGTGGA
TGATAATAACTGTGCTTCCTGTGCCACCTCCACCGGTCCGCCCCAGCATC
TCTGTGGACGGAGGGAATGGCCCTCGCGGCGAGGACGACCTGACGTACAA
GCTTGGAGATATCATCCGCGCGAATGGAAACGTTCGACGTTGCGAAACAG
AAGGGTCGCCTGCGCATGTGGTCAATGAGTTCGAACAGT-TACTGCAATT
CCACGTTGCTAC--------------------------------------
--------------------------------------------------
--------------------------------------------------
--------------------------------------------------
--------------------------------------------------
--------------------------------------------------
--------------------------------------------------
--------------------------------------------------
--------------------------------------------------
--------------------------------------------------
--------------------------------------------------
--------------------------------------------------
--------------------------------------------------
--------------------------------------------------
--------------------------------------------------
--------------------------------------------------
----------------------------------------------TGTT
ATCTTATCCAATCTAGCGGGGAACAACTCTATAT-AAAAATAAAGTAAGG
GTTTACGTTAATTAATGGAACTAACCAGAATCTCACGACATTAACTGAAG
ACAGCCGTGCAACGCTTGTAAATAGATTTCTCTTCCCTTCTTGTTAATTT
TACTTTTAATGCTGCTCAAAAAAAAGAAAATGAAAATCTAAATATTCAAA
TTGTGGTAAGGTTTTTTGC-GGATTATCAAATTAAACAACATACTTCACT
ACTGGTTTCAGAAACGGTCTAATGATTTCAGTTCCAATGTTGCCAAATTA
CTCTTGAGGTGGAATGCTTACACTTTCATTTATAGAATAAACTATTAAGT
GTCTAATCTATGACATTCATCATTTTCTGCTTTGACTATTGGGGTATCTA
ATCCTGTTCGCTACACAAAGCCTTCGTCCTTCAACGTCAGTTATCACATA
AGGGGATGCTTTCGCCTATACCTGTGCCGTAGTATTTCTTACGAAATGAG
GTATGACAGAATTTCATCTCTACACCAGCAGTACTTTAATACCCCCTCGT
AAGTAACTCTAGTACATTAGTCCCGTGTTGCAGGCTTGATATACCGTCTA
GGTACCCTTTAAACCTATTAAAGATGAATAACACTAGTCTTCTACGTATT
ACCGCGATA-GCTGGCACGTAATTTGGTCAAGACACATAGGCAGACAATG
TCATTATCATAATTCTACCTAGAATTTTATTCGACATAGTCGATATCGCA
TCAATTATTTAAACATTGATGCAA-CTAGCTATTGCTAT---
>intricata02__tm3614b
TTACTGAGAGGGGTCTCCGGACTCCGGGAGCTTCAGCCCCC-TACTCTTC
A-CCCTA-TGTCT----ACACACCTTC---GTTGCTTTGGCGGGCCT--C
GGGTTCG-------------------------------------------
--CCCCGGCCGA--TCCGTG--CCCG-TC--AGAGGCCCTTGAATCTTC-
T-GTT---ATC-AGTGTCGT-CCGAG---TA-AAAC-CAC-AAT-A-GT-
AAAAACTTTCAACAACGGATCTCTTGGTTCTGGCATCGATGAAGAACGCA
GCGAAATGC-GATAAGTAATGTGAATTGCAGAATTCAGTGAATCATCGAA
TCTTTGAACGCACATTGCGTCCCTCGGTATTCCGGGGGGCATGCCTGTTC
GAGCGTCATTGCACCCCTCAAGCGTA----GCTT-GGTATTGG------G
CCTTCG---CCCCC-GCGGCGGACCCGAAAGTCAGTGGC-GGTTCGGTGC
GAT-TTCAAGCGTAGT--AAA-AC-ATCTCCCGCTTTGGAAGCTCGCGCT
GTGG-CCGGC----C-AT-AACG--CCCAAA-TC-TTC-AATGATTGACC
TCG-----------------------------------------------
--------------------------------------------------
--------------------------------------------------
--------------------------------------------------
--------------------------------------------------
--------------------------------------------------
--------------------------------------------------
--------------------------------------------------
--------------------------------------------------
--------------------------------------------------
--------------------------------------------------
--------------------------------------------------
--------------------------------------------------
--------------------------------------------------
--------------------------------------------------
--------------------------------------------------
--------------------------------------------------
--------------------------------------------------
--------------------------------------------------
--------------------------------------------------
--------------------------------------------------
--------------------------------------------------
--------------------------------------------------
--------------------------------------------------
--------------------------------------------------
--------------------------------------------------
--------------------------------------------------
--------------------------------------------------
--------------------------------------------------
--------------------------------------------------
--------------------------------------------------
--------------------------------------------------
--------------------------------------------------
--------------------------------------------------
--------------------------------------------------
--------------------------------------------------
--------------------------------------------------
--------------------------------------------------
--------------------------------------------------
--------------------------------------------------
--------------------------------------------------
--------------------------------------------------
--------------------------------------------------
--------------------------------------------------
--------------------------------------------------
--------------------------------------------------
--------------------------------------------------
--------------------------------------------------
--------------------------------------------------
--------------------------------------------------
--------------------------------------------------
--------------------------------------------------
--------------------------------------------------
--------------------------------------------------
--------------------------------------------------
--------------------------------------------------
--------------------------------------------------
--------------------------------------------------
--------------------------------------------------
--------------------------------------------------
--------------------------------------------------
--------------------------------------------------
--------------------------------------------------
--------------------------------------------------
--------------------------------------------------
------------------------------------------
>intricata03__Flakus_29565b
-------------------GACTCCGGGGGCTTCGGCCCCC-TACTCTTC
A-CCCTA-TGTCT----ACACACCTTT---GTTGCTTTGGCGGGCCT--C
GGGTTCG-CCCCG-----TGCCG-----------GC-CGCGGGCCTTCGC
G-CCCCGGGCGA--TCCGTG--CCCG-TC--AGAGGCCCACGAACCTTC-
T-GTT---ATC-AGTGTCGT-CCGAG---TA-AAAC-TAT-AAT-A-GT-
AAAAACTTTCAACAACGGATCTCTTGGTTCTGGCATCGATGAAGAACGCA
GCGAAATGC-GATAAGTAATGTGAATTGCAGAATTCAGTGAATCATCGAA
TCTTTGAACGCACATTGCGCCCCTCGGTATTCCGGGGGGCATGCCTGTTC
GAGCGTCATTGCACCCCTCAAGCGTA----GCTT-GGTATTGG------A
CCTTCG---CCCTC-ACGGCGGGCCCGAAAGTCAGTGGC-GGTCCGGGGC
GAC-TTCGAGCGTAGT--AAA-AT-ATCTCCCGCTTTGGAAGTTCGCGCC
GTGG-CCGGC----C-AT-AACA--CCCAAA-TC-TTC-AAT--------
---TTACCCCTATACCCAAATTTGACGATCGATTTGCACGTCAGAACCGC
TGCGAGCCTCCACCAGAGTTTCCTCTGGCTTCACCCTATTCAGGCATAGT
TCACCATCTTTCGGGTCCCAACAGCTATGCTCGTACTCAAATCCATCCGA
AGACATCTGGATCGGTCGATGATGCGCCCT-TCAGGGTTCTCACCT-CCG
TTCACTTTCATTACGCGCATGGGCTTGACA-CCCAAACACTCGCATAGAT
GTTAGACTCCTTGGTCCGTGTTTCAAGACGGGTCGCTTACGACCATTACG
CCAGCATCCTAGCCGAAGCGCGGTCCTCGGTCCGGGCTGGCCGCATTGCA
CCGAAGGCTATAACACTCCCCGAGGGGAGCTACATTCCCAAGGCCTTTAT
CCGGCCGCCCGAACCGATGCTGGCCTGATCGCGGACGAGTGCACCCCTGA
GAACAGAGGTTGATCGCCCGCGGACAGGTCTGGTCGCAAGCGCTTCCCTT
TCAACAATTTCACGTAC---------------------------------
--------------------------------------------------
--------------------------------------------------
--------------------------------------------------
--------------------------------------------------
--------------------------------------------------
--------------------------------------------------
--------------------------------------------------
--------------------------------------------------
------------------------------------------ATCTTGGT
CGATGAAGTTAGTCATCCCCAATGGGATGGCCGCTGTTGAAATGTATGCT
TGGCTGACAACGACGCC-TTCTAGAGCAACCCAGCATTCATGGAAGCTCT
GCGTTATCGGGATCCTAAGAGACGTTTCGATGCGGTCTGGCGGCTTTGCA
AACCTAAGATGATTTGCGAACAGACGCTTATACCCGATGATGAGGATCCT
GCAGGGGGTAAGGGCAAAGAGCCAAAACACGATCATGGTGGCTGTGGAAA
CATTCAACCGGAGATTCGTCGGGAAGGGCTTAAATTGAACGGCACGTATA
AGCCCCAGAAGGGCGACGAGGAAACCGAAGGCCAACAGCCTGAGAAGAAG
CCTATATCTGCCCAAATGGCACTCAACATCTTCCGTCACATTTCCACAGA
CGATATAAGACGCATGGGCTTGAGCAATGATTATGCTCGTCCAGAGTGGA
TGATAATAACTGTGCTTCCTGTGCCACCTCCACCGGTCCGCCCCAGCATC
TCTGTGGACGGAGGGAATGGCCCTCGCGGCGAGGACGACCTGACGTACAA
GCTTGGAGATATCATCCGCGCGAATGGAAACGTTCGACGTTGCGAAACAG
AAGGGTCG------------------------------------------
--------------------------------------------------
--------------------------------------------------
-------TTCATGGTACAAAGGAATATGGACGTTCTGGAAGAGTACGAGC
CGCTCACTTTTCCGAACGC-AACAAAGATCTTCGTCAACGGCGTATGGGT
GGGCGTCCATCGCGAGCCGGCTCATCTGGTTAGCAATGTCCAAGCACTAC
GGAGAAATGGCTTGATCTCTCACGAGGTCAGCTTGGTCCGTGATGTACGG
GACCGAGAATTCAAAATCTTTACAGATGCTGGCAGAGTGTGTCGGCCTTT
GTTTGTGATAGACAATGATCCCAAAAGTAGCAATTGTGGAAACCTTGTCT
TGACGAAAGAAATAGTGCAACAGGTGGAAGAGGATAGAGATACGCTGATT
GGCATGGATCCTGAAGAGCGGGAGAGGCTTGACTTAGGCTGGAAACGATT
AATCAAGCAAGGTGTAGTCGAGTACGTTGACGCCGAGGAAGAGGAGACCA
TTATGATTACCATGACCCCTCAACAATTGGAAGAGTCGCGGCAGGTATTG
CAAGGTTATACACTGCCAGAACCTGGAGACGACGAACTAAACAAGCGTGT
CACCGCGAAAGTCAACACCTCTGCAAGGAATTGGACACATTGTGAAATTC
ATCCGAGCATGATTCTAGGGATATGTGCTAGCATCATCCCTTTCCCAGAT
CACAATCAGGTATATTTTTGACAGACCTTGGGTCTCGAACAATGCTAACA
TGCTATCAGTCTCCAAGAAACACGTACCAGTCTGCTATGGAGT-CCTGTT
ATCTTATCCAATCTAGCGGGGAACAACTCTATAT-AAAAATAAAGTAAGG
GTTTACGTTAATTAATGGAACTAACCAGAATCTCACGACATTAACTGAAG
ACAGCCGTGCAACGCTTGTAAATAGATTTCTCTTCCCTTCTTGTTAATTT
TACTTTTAATGCTGCTCAAAAAAAAAAAAATGAAAATCTAAATATTCAAA
TTGTGGTAAGGTTTTTTGC-GGATTATCAAATTAAACAACATACTTCACT
ACTGGTTTCAGAAACGGTCTAATGATTTCAGTTCCAATGTTGCCAAATTA
CTCTTGAGGTGGAATGCTTACACTTTCATTTATAGAATAAACTATTAAGT
GTCTATTCTATGACATTCATCATTTTCTGCTTTGACTATTGGGGTATCTA
ATCCTGTTCGCTACACAAAGCCTTCGTCCTTCAACGTCAGTTATCACATA
AGGGGATGCTTTCGCCTATACCTGTGCCGTAGTATTTCTTACGAAATGAG
GTATGACAGAATTTCATCTCTACACCAGCAGTACTTTAATACCCCCTCGT
AAGTAACTCTAGTACATTAGTCCCGTGTTGCAGGCTTGATATACCGTCTA
GGTACCCTTTAAACCTATTAAAGATGAATAACACTAGTCTTCTACGTATT
ACCGCGACT-GCTGGCACGTAATTTGGTCAAGACACATAGGCAGACAATG
TCATTATCATAATTCTACCTAGAATTTTATTCGACATAGTCGATATCGCA
TCAATTATTTAAACATTGATGCAA-CTAGCTATTGCTATAC-
>intricata04__267_20_66584
TTACTGAGAGGGGTCTCCGGACTCCGGGGGCTTCGGCCCCC-TACTCTTC
G-CCCTA-TGTTG----ACACAACTTT---GTTGCTTTGGCGGGCCT--C
GGGTTCG-CCCCG-----TGCCG-----------GC-CGTGGGCCTTACC
--CCTCGGCCGA--TCCGTG--CTCG-TC--AGAGGCCCACGAACCTTC-
T-GTC---ATT-AGTATCGT-CCGAG---TT-AAAT-CAC-AAT-A-GC-
AAAAACTTTCAACAACGGATCTCTTGGTTCTGGCATCGATGAAGAACGCA
GCGAAATGC-GATAAGTAATGTGAATTGCAGAATTCAGTGAATCATCGAA
TCTTTGAACGCACATTGCGCCCCTCGGTGTTCCGGGGGGCATGCCTGTTC
GAGCGTCATTGCACCCCTCAAGCGTA----GCTT-GGTATTGG------G
CCTTCG---CCTCC-ACGGCGGGTCCGAAAGTCAGTGGC-GGTCCGGTGC
GAC-TTCAAGCGTAGT--AAA-AC-ATCTCCCGCTCTGAAAGCTTACGCC
GTGG-CCGGC----C-AT-AACG--TTCAAA-TC-TTC-AATGATTGACC
TCGTCGCCCCTATACCCAAATTTGACGATCGATTTGCACGTCAGAACCGC
TGCGAGCCTCCACCAGAGTTTCCTCTGGCTTCACCCTATTCAGGCATAGT
TCACCATCTTTCGGGTCCCAACAGCTATGCTCGTACTCAAATCCATCCGA
AGACATCTGGATCGGTCGATGATGCGCCCT-TCAGGGTTCTCACCT-CCG
TTCACTTTCATTGCGCGGATGGGCTTGACA-CCCAAACACTCGCATAGAT
GTTAGACTCCTTGGTCCGTGTTTCAAGACGGGTCGCTTACGACCATTACG
CCAGCATCCTAGCCGAAGCGCGGTCCTCGGTCCGGGCTGGCCGCATTGCA
CCGAGGGCTATAACACTCCCCGAGGGGAGCTACATTCCCAAGGCCTTTAT
CCGGCCGCCCGAACCGATGCTGGCCTGATCGCGGACGAGTGCACCCCTGA
GAACAGAGGTTGATCGCCCGCGGACAGGTCTGGTCGCAAGCGCTTCCCTT
TCAACAATTTCACGTACTGTTTGACTCTCTTTCCAAAGTGCTTTTCATCT
TTCGATCACTCTACTTGTGCGCTATCGGTCTCTGGCCGGTATTTAGCTTT
AGATGAAATTTACCACCCATTTAGAGCTGCATTCCCAAACAACTCGACTC
GTCGAAGGGGTTTCACGT-GGGGTTGGCCGCCGGTCGCATACGGGATTCT
CACCCTCCATGACGCCCTGTTCCAAGGGACTTAGACCGGGATCGCGCCCG
AAACACCCTCTACAAATTACAACTCGGACCCCG-AA-GGGGCCAGATTTC
AAATTTGAGCTGTTGCCGCTTCACTCGCCGTTACTGAGGC------ATCG
AGCTTGCTGTGCCTGTTTTCCATGTTGGTATGTGATGCCAATAGCTCTTG
TCTCTCT-CAGCTTGCTTATACTAATGTTATTCCAGGCTTCATGACGAAA
ATCAAGAAGATACTGGAGACAGTTTGTCATAATTGTGGCAAGATCTTGGT
CGATGAAGTTAGTCATCCCCAATGGGATGGCCGCTGTTGAAATGTATGCT
TGGCTGACAACGACGCT-TTCTAGAGCAACCCAGCATTCATGGAAGCTCT
GCGTTATCGGGATCCTAAGAGACGTTTCGATGCGGTCTGGCGGCTTTGCA
AACCTAAAATGATTTGCGAACAGACGCTTATACCTGATGATGAGGATCCT
GCAGGGGGTAAGGGCAAAGAGCCAAAACACGATCATGGTGGCTGTGGAAA
TATTCAACCGGAGATTCGTCGGGAAGGGCTTAAATTGAACGGCACGTATA
AGCCCCAGAAGGGCGACGAGGAAACCGAAGGCCAACAGCCTGAGAAGAAG
CCTATATCTGCCCAAATGGCTCTCAACATCTTCCGTCACATTTCCACAGA
CGATATAAGACGCATGGGCTTGAGCAATGATTATGCTCGTCCAGAGTGGA
TGATAATAACTGTGCTTCCTGTGCCACCTCCACCGGTTCGCCCCAGCATC
TCTGTGGACGGAGGGAATGGCCCTCGCGGCGAGGACGACCTAACGTACAA
GCTTGGAGATATCATCCGCGCGAATGGAAACGTTCGACGTTGCGAAACAG
AAGGGTCGCCTGCGCATGTGGTCAATGAGTTCGAACAAT-TACTGCAATT
CCACGTTG------------------------------------------
--------------------------------------------------
--------------------------------------------------
--------------------------------------------------
--------------------------------------------------
--------------------------------------------------
--------------------------------------------------
--------------------------------------------------
--------------------------------------------------
--------------------------------------------------
--------------------------------------------------
--------------------------------------------------
--------------------------------------------------
--------------------------------------------------
--------------------------------------------------
--------------------------------------------------
--------------------------------------------------
--CTTATCCAATCTAGCGGGGAACAACTCTATAT-AAAAATAAAGTAAGG
GTTTACGTTAATTAATGGAACTAACCAGAATCTCACGACATTAACTGAAG
ACAGCCGTGCAACGCTTGTAAATAGATTTCTCTTCCCTTCATGTTAATTT
TACTTTTAATGCTGCTCAAAAAAAAGAAAATGAAAATCTAAATATTCAAA
TTGTGGTAAGGTTTTTTGC-GGATTATCAAATTAAACAACATACTTCACT
ACTGGTTTCAGAAACGGTCTAATGATTTCAGTTCCAATGTTGCCAAATTA
CTCTTGAGGTGGAATGCTTACACTTTCATTTATAGAATAAACTATTATAT
GTCTAATCTATGACATTCATCATTTTCTGCTTTGACTATTGGGGTATCTA
ATCCTGTTCGCTACACAAAGCCTTCGTCCTTCAACGTCAGTTATCACATA
AGGGGATGCTTTCGCCTATACCTGTGCCGTAGTATTTCTTACGAAATGAG
GTATGACAGAATTTCATCTCTACACCAGCAGTACTTTAATACCCCCTCGT
AAGTAACTCTAGTACATTAGTCCCGTATTGCAGGCTTGATATACCGTCTA
GGTACCCTTTAAACCTATTAAAGATGAATAACACTAGTCTTCTACGTATT
ACCGCGACT-GCTGGCACGTAATTTGGTCAAGACACATAGGCAGACAATG
TCATTATCATAATTCTACCTAGAATTTTATTCGACATAGTCGATATCGCA
TCAATTATTTAAACATTGATGCAA-CTAG-------------
>intricata05__268_20_66611
TTATCGAGAGGGGTCTCCGGACTCCGGGGGCTTCGGCCCCC-TACTCTTC
A-CCCTA-TGTTT----ACACACCTTT---GTTGCCTTGGCGGGCCT---
----------------------------------------------TCGC
G-CCCCGGCCGA--CCCGTG--CCCG-TC--AGAGGCCCACGAACCTTC-
T-GTC---ATT-AGTGTCGT-CCGAG---TT-AAAT-CAC-AAC-A-GC-
AAAAACTTTCAACAACGGATCTCTTGGTTCTGGCATCGATGAAGAACGCA
GCGAAATGC-GATAAGTAATGTGAATTGCAGAATTCAGTGAATCATCGAA
TCTTTGAACGCACATTGCGCCCCTCGGTATTCCGGGGGGCATGCCTGTTC
GAGCGTCATTGCACCCCTCAAGCGTA----GCTT-GGTATTGG------G
CCTTCG--CCCCCC-ACGGCGGGTCCGAAAGTCAGTGGC-GGTCCGGTGC
GAC-TTCAAGCGTAGT--AAA-AC-ATCTCCCGCTCTGAAAGCTTGCGCC
GTGG-CCGGC----C-AT-AACG--TTCAAA-TC-TTC-AATGATTGACC
TCGTTACCCCTATACCCAAATTTGACGATCGATTTGCACGTCAGAACCGC
TGCGAGCCTCCACCAGAGTTTCCTCTGGCTTCACCCTATTCAGGCATAGT
TCACCATCTTTCGGGTCCCAACAGCTATGCTCGTACTCAAATCCATCCGA
AGACATCTGGATCGGTCGATGATGCGCCCT-TCAGGGTTCTCACCT-CCG
TTCACTTTCATTGCGCGTATGGGCTTGACA-CCCAAACACTCGCATAGAT
GTTAGACTCCTTGGTCCGTGTTTCAAGACGGGTCGCTTACGACCATTACG
CCAGCATCCTAGCCGAAGCGCGGTCCTCGGTCCAGGCTGGCCGCATTGCA
CCAAGGGCTATAACACTCCCCGAGGGGAGCTACATTCCCAAGGCCTTTAT
CCGGCCGCCCGAACCGATGCTGGCCTGATCGCGGACGAGTGCACCCCTGA
GAACAGAGGTTGATCGCCCGCGGACAGGTCTGGTCGCAAGCGCTTCCCTT
TCAACAATTTCACGTACTGTTTGACTCTCTTTCCAAAGTGCTTTTCATCT
TTCGATCACTCTACTTGTGCGCTATCGGTCTCTGGCCGGTATTTAGCTTT
AGATGAAATTTACCACCCATTTAGAGCTGCATTCCCAAACAACTCGACTC
GTCGAAGGGGTTTCACAT-GGGGTTGGCCGCCGGTCGCATACGGGATTCT
CACCCTCTATGACGCCCTGTTCCAAGGGACTTAGACCGGGACCGCACCCG
AAACACCCTCTACAAATTACAACTCGGACCCCG-GA-GGGGCCAGATTTC
AAATTTGAGCTGTTGCCGCTTCACTCGCCGTTACTAAGGC------CTT-
-GCCAACTGCGCCTG-AGCTGATGTTGGTATGTGATGCCAATAGCTCTTG
TCTCTCT-GAGCTTGCTTATACTAATGTTATGCCAGGCTTCATGACGAAG
ATCAAGAAGATACTGGAGACAGTTTGTCATAATTGTGGCAAGATCTTGGT
CGATGAAGTTAGTCATCCCCAATGGGATGGCCGCTGTTGAAATGTATGCT
TGGCTGACAACGACGCC-TTCTAGAGCAACCCAGCATTCATGGAAGCTCT
GCGTTATCGGGATCCTAAGAGACGTTTCGATGCGGTCTGGCGGCTTTGCA
AACCTAAAATGATTTGCGAACAGACGCTTATACCTGATGATGAGGATCCT
GCAGGGGGTAAGGGCAAAGAGCCAAAACACGATCATGGTGGCTGTGGAAA
TATTCAACCGGAGATTCGTCGGGAAGGGCTTAAATTGAACGGCACGTATA
AGCCCCAGAAGGGCGACGAGGAAACCGAAGGCCAACAGCCTGAGAAGAAG
CCTATATCTGCCCAAATGGCTCTCAACATCTTCCGTCACATTTCCACAGA
CGATATAAGACGCATGGGCTTGAGCAATGATTATGCTCGTCCAGAGTGGA
TGATAATAACTGTGCTTCCTGTGCCACCTCCACCGGTTCGCCCCAGCATC
TCTGTGGACGGAGGGAATGGCCCTCGCGGCGAGGACGACCTAACGTACAA
GCTTGGAGATATCATCCGCGCGAATGGAAACGTTCGACGTTGCGAAACAG
AAGGGTCGCCTGCGCATGTGGTCAATGAGTTCGAACAGT-TACTGCAATT
CCACGTTGCTAC------CGCCAGAAGGCCAAGCTTGTGGTCTCGTCAAG
AACCTGGCGCTCATGTGCTACATCACTGTCGGTTCACCCAGCGATCCTAT
CATCGATTTCATGGTACAACGGAATATGGACGTTCTGGAAGAGTACGAGC
CGCTCACTTTTCCGAACGC-AACAAAGATCTTTGTCAACGGCGTATGGGT
TGGCGTTCATCGTGAGCCGGCTCATCTCGTTAGCAATGTCCAAGCACTAC
GGAGAAATGGCTTGATCTCTCACGAGGTCAGCTTGGTCCGTGATGTACGG
GACCGAGAATTCAAGATCTTCACAGATGCTGGCAGAGTGTGTCGGCCATT
GTTTGTGATAGACAATGATCCCAAGAGTAGCAATTGTGGAAACCTTGTCT
TGACCAAAGAAATAGTGCAACAGGTGGAAGAGGATCGGGATACGCTGATT
GGCATGGATCCCGAAGAGCGGGAGAGGCTTGACTTAGGCTGGAAACGATT
GATCAAGCAGGGTGTAGTGGAGTACGTTGACGCTGAAGAAGAGGAGACCA
TCATGATTACCATGACGCCTCAACAATTGGAAGAGTCGCGGCAGGTATTG
CAAGGTTATACATTGCCAGAACCTGGAGACGACGAACTTAACAAGCGTGT
CACCGCGAAAGTCAACACCTCTGCGAGGAATTGGACACATTGTGAAATTC
ATCCGAGCATGATTTTAGGGATATGTGCTAGCATCATCCCTTTCCCAGAT
CACAATCAGGTATA-TTTTGACAGACCTTGAGTCTTGAACAATGCTAACA
TACTCTCAG-----------------------------------------
-------CCAATCTAGCGGGGAACAACTCTATAT-AAAAATAAAGTAAGG
GTTTACGTTAATTAATGGAACTAACCAGAATCTCACGACATTAACTGAAG
ACAGCCGTGCAACGCTTGTAAATAGATTTCTCTTCCCTTCATGTTAATTT
TACTTTTAATGCTGCTCAAAAAAAAGAAAATGAAAATCTAAATATTCAAA
TTGTGGTAAGGTTTTTTGC-GGATTATCAAATTAAACAACATACTTCACT
ACTGGTTTCAGAAACGGTCTAATGATTTCAGTTCCAATGTTGCCAAATTA
CTCTTGAGGTGGAATGCTTACACTTTCATTTATAGAATAAACTATTATAT
GTCTAATCTATGACATTCATCATTTTCTGCTTTGACTATTGGGGTATCTA
ATCCTGTTCGCTACACAAAGCCTTCGTCCTTCAACGTCAGTTATCACATA
AGGGGATGCTTTCGCCTATACCTGTGCCGTAGTATTTCTTACGAAATGAG
GTATGACAGAATTTCATCTCTACACCAGCAGTACTTTAATACCCCCTCGT
AAGTAACTCTAGTACATTAGTCCCGTATTGCAGGCTTGATATACCGTCTA
GGTACCCTTTAAACCTATTAAAGATGAATAACACTAGTCTTCTACGTATT
ACCGCGACT-GCTGGCACGTAATTTGGTCAAGACACATAGGCAGACAATG
TCATTATCATAATTCTACCTAGAATTTTATTCGACATAGTCGATATCGCA
TCAATTATTTAAACATTGATGCAC-T----------------
>intricata06__117_LLJ20_37
TTATTGAGAGGGGTCTCTGGACTCCGGGGGCTTCGGCCCCC-TACTCTTC
A-CCCTA-TGTCT----ACACACCTTT---GTTGCTTTGGCGGGCCT--C
GGGTTCG-CCCCG-----TACCG-----------GC-CGCGGGCCTTCAC
G-CCCCGGCCGA--TCCGTG--CCCG-TC--AGAGGCCCACGAACCTTC-
T-GTT---ATC-AATGTCGT-CCGAG---TA-AAAC-CAC-AAT-A-GTA
AAAAACTTTCAACAACGGATCTCTTGGTTCTGGCATCGATGAAGAACGCA
GCGAAATGC-GATAAGTAATGTGAATTGCAGAATTCAGTGAATCATCGAA
TCTTTGAACGCACATTGCGCCCCTCGGTATTCCGGGGGGCATGCCTGTTC
GAGCGTCATTGCACCCCTCAAGCGTA----GCTT-GGTATTGG------G
CCTTCG---CCCTC-GCGGCGGGTCCGAAAGTCAGTGGC-GGTCCGGTGC
GAC-TTCAAGCGTAGT--AAA-AC-ATCTCCCGCTTTGGAAGCTCGCGCC
GTGA-CCGGC----C-AT-AACG--CCCACA-TC-TTC-AATGATTGACC
TC-TTACCCCTATACCCAAATTTGACGATCGATTTGCACGTCAGAACCGC
TGCGAGCCTCCACCAGAGTTTCCTCTGGCTTCACCCTATTCAGGCATAGT
TCACCATCTTTCGGGTCCCAACAGCTATGCTCGTACTCAAATCCATCCGA
AGACATCTGGATCGGTCGATGATGCGCCCT-TTAGGGTTCTCACCT-CCG
TTCACTTTCATTACGCGCATGGGCTTGACA-CCCAAACACTCGCATAGAT
GTTAGACTCCTTGGTCCGTGTTTCAAGACGGGTCGCTTACGACCATTACG
CCAGCATCCTAGCCGAAGCGCGGTCCTCGGTCCGGGCTGGCCGCATTGCA
CCAAGGGCTATAACACTCCCCGAGGGGAGCTACATTCCCAAGGCCTTTAT
CCGGCCGCCCGAACCGATGCTGGCCTGATCGCCGACGAGTGCACCCCTGA
GAACAGAGGTTGATCGCCCGCGGACAGGTCTGGTCGCAAGCGCTTCCCTT
TCAACAATTTCACGTACTGTTTGACTCTCTTTCCAAAGTGCTTTTCATCT
TTCGATCACTCTACTTGTGCGCTATCGGTCTCTGGCCGGTATTTAGCTTT
AGATGAAATTTACCACCCATTTTGAGCTGCATTCCCAAACAACTCGACTC
GTCGAAGGGGTTTCACAT-GGGGTTGGCCGCCGGTCGCATACGGGATTCT
CACCCTCTATGACGCCCTGTTCCAAGGGACTTAGACCGGGACCGCGCCCG
AAACATCCTCTACAAATTACAACTCGGACCCCG-AA-GGGGCCAGATTTC
AAATTTGAGCTCTTGCCGCTTCACTCGCCGTTACTGAGGC------ATCG
AGCTTGCTGTGCCTGTTTTTCATGTTGGTATGTGATGCCAATAGCTCTTG
TCTCTCT-CAGCTTGCTTATACTAA--TTATCCCAGGCTTCATGACGAAA
ATCAAGAAGATATTGGAGACAGTTTGTCATAATTGTGGCAAGATCTTGGT
CGATGAAGTTAGTCATCCCCAATGGGATGGCCGCTGTTGAATTTTATGCT
TGGCTGACAACGACGGC-TTCTAGAGCAACCCAGCATTCATGGAAGCTCT
ACGTTATCGGGATCCTAAGAGACGTTTCGATGCGGTCTGGCGGCTTTGCA
AACCTAAGATGATTTGCGAACAGACGCTTACACCCGATGATGAGGATCCT
GCGGGGGGCAAGGGCAAAGAGCCAAAACACGATCATGGTGGCTGTGGAAA
CATTCAACCGGAGATTCGTCGGGAAGGGCTTAAACTGAACGGCACATATA
AGCCCCAGAAGGGCGACGAGGAAACCGAAGGCCAACAGCCTGAGAAGAAG
CCTATATCTGCCCAGATGGCTCTCAACATCTTCCGTCACATTTCCACAGA
CGATATAAGACGCATGGGCTTGAGCAATGATTATGCTCGTCCAGAGTGGA
TGATAATAACTGTGCTTCCTGTGCCACCTCCACCGGTCCGCCCCAGCATC
TCTGTGGACGGAGGGAATGGCCCTCGCGGCGAGGACGACCTGACGTATAA
GCTTGGAGATATCATCCGCGCGAATGGAAACGTTCGACGTTGCGAAACGG
AAGGGTCGCCTGCGCATGTGGTCAATGAGTTCGAACAGT-TACTGCAATT
CCACGTCGCTAC--------------------------------------
--------------------------------------------------
--------------------------------------------------
--------------------------------------------------
--------------------------------------------------
--------------------------------------------------
--------------------------------------------------
--------------------------------------------------
--------------------------------------------------
--------------------------------------------------
--------------------------------------------------
--------------------------------------------------
--------------------------------------------------
--------------------------------------------------
--------------------------------------------------
--------------------------------------------------
--------------------------------------------------
---------------------------TCTATAT-AAAAATAAAGTAAGG
GTTTACGTTAATTAATGGAACTAACCAGAATCTCACGACATTAACTGAAG
ACAGCCGTGCAACGCTTGTAAATAAATTTCTCTTCCCTTCTTGTTAATTT
TACTTTTAATGCTGCTCAAAAAAAAGAAAATGAAAATCTAAATATTCAAA
TTGTGGTAAGGTTTTTTGC-GGATTATCAAATTAAACAACATACTTCACT
ACTGGTTTCAGAAACGGTCTAATGATTTCAGTTCCAATGTTGCCAAATTA
CTCTTGAGGTGGAATGCTTACACTTTCATTTATAGAATAAACTATTAAAT
GTCTAATCTATGACATTCATCATTTTCTGCTTTGACTATTGGGGTATCTA
ATCCTGTTCGCTACACAAAGCCTTCGTCCTTCAACGTCAGTTATCACATA
AGGGGATGCTTTCGCCTATACCTGTGCCGTAGTATTTCTTACGAAATGAG
GTATGACAGAATTTCATCTCTACACCAGCAGTACTTTAATACCCCCTCGT
AAGTAACTCTAGTACATTAGTCCCGTATTGCAGGCTTGATATACCGTCTA
GGTACCCTTTAAACCTATTAAAGATGAATAACACTAGTCTTCTACGTATT
ACCGCGACT-GCTGGCACGTAATTTGGTCAAGACACATAGGCAGACAATG
TCATTATCATAATTCTACCTAGAATTTTATTCGACATAGTCGATATCGCA
TCAATTA-----------------------------------
>intricata06__P229_ZYY_115
TTATTGAGAGGGGTCTCCGGACTCCGGGGGCTTCGGCCCCC-TACTCTTC
A-CCCTA-TGTCT----ACACACCTTT---GTTGCTTTGGCGGGCCT--C
GGGTTCG-CCCCG-----TACCG-----------GC-CGCGGGCCTTCAC
G-CCCCGGCCGA--TCCGTG--CCCG-TC--AGAGGCCCACGAACCTTC-
T-GTT---ATC-AATGTCGT-CCGAG---TA-AAAC-CAC-AAT-A-GTA
AAAAACTTTCAACAACGGATCTCTTGGTTCTGGCATCGATGAAGAACGCA
GCGAAATGC-GATAAGTAATGTGAATTGCAGAATTCAGTGAATCATCGAA
TCTTTGAACGCACATTGCGCCCCTCGGTATTCCGGGGGGCATGCCTGTTC
GAGCGTCATTGCACCCCTCAAGCGTA----GCTT-GGTATTGG------G
CCTTCG---CCCTC-GCGGCGGGTCCGAAAGTCAGTGGC-GGTCCGGTGC
GAC-TTCAAGCGTAGT--AAA-AC-ATCTCCCGCTTTGGAAGCTCGCGCC
GTGA-CCGGC----C-AT-AACG--CCCACA-TC-TTC-AATGATTGACC
TC-TTACCCCTATACCCAAATTTGACGATCGATTTGCACGTCAGAACCGC
TGCGAGCCTCCACCAGAGTTTCCTCTGGCTTCACCCTATTCAGGCATAGT
TCACCATCTTTCGGGTCCCAACAGCTATGCTCGTACTCAAATCCATCCGA
AGACATCTGGATCGGTCGATGATGCGCCCT-TCAGGGTTCTCACCT-CCG
TTCACTTTCATTACGCGCATGGGCTTGACA-CCCAAACACTCGCATAGAT
GTTAGACTCCTTGGTCCGTGTTTCAAGACGGGTCGCTTACGACCATTACG
CCAGCATCCTAGCCGAAGCGCGGTCCTCGGTCCGGGCTGGCCGCATTGCA
CCGAGGGCTATAACACTCCCCGAGGGGAGCTACATTCCCAAGGCCTTTAT
CCGGCCGCCCGAACCGATGCTGGCCTGATCGCGGACGAGTGCACCCCTGA
GAACAGAGGTTGATCGCCCGCGGACAGGTCTGGTCGCAAGCGCTTCCCTT
TCAACAATTTCACGTACTGTTTGACTCTCTTTCCAAAGTGCTTTTCATCT
TTCGATCACTCTACTTGTGCGCTATCGGTCTCTGGCCGGTATTTAGCTTT
AGATGAAATTTACCACCCATTTTGAGCTGCATTCCCAAACAACTCGACTC
GTCGAAGGGGTTTCACAT-GGGGTTGGCCGCCGGTCGCATACGGGATTCT
CACCCTCTATGACGCCCTGTTCCAAGGGACTTAGACCGGGACCGCGCCCG
AAACATCCTCTACAAATTACAACTCGGACCCCG-AA-GGGGCCAGATTTC
AAATTTGAGCTCTTGCCGCTTCACTCGCCGTTACTGAGGCAATCCC----
-------------------------------GTGATGCCAATAGCTCTTG
TCTCTCT-CAGCTTGCTTATACTAA--TTATCCCAGGCTTCATGACGAAA
ATCAAGAAGATATTGGAGACAGTTTGTCATAATTGTGGCAAGATCTTGGT
CGATGAAGTTAGTCATCCCCAATGGGATGGCCGCTGTTGAATTGTATGCT
TAGCTGACAACGACGGC-TTCTAGAGCAACCCAGCATTCATGGAAGCTCT
ACGTTATCGGGATCCTAAGAGACGTTTCGATGCGGTCTGGCGGCTTTGCA
AACCTAAGATGATTTGCGAACAGACGCTTACACCCGATGATGAGGATCCT
GCGGGGGGCAAGGGCAAAGAGCCAAAACACGATCATGGTGGCTGTGGAAA
CATTCAACCGGAGATTCGTCGGGAAGGGCTTAAACTGAACGGCACATATA
AGCCCCAGAAGGGCGACGAGGAAACCGAAGGCCAACAGCCTGAGAAGAAG
CCTATATCTGCCCAGATGGCTCTCAACATCTTCCGTCACATTTCCACAGA
CGATATAAGACGCATGGGCTTGAGCAATGATTATGCTCGTCCAGAGTGGA
TGATAATAACTGTGCTTCCTGTGCCACCTCCACCGGTCCGCCCCAGCATC
TCTGTGGACGGAGGGAATGGCCCTCGCGGCGAGGACGACCTGACGTATAA
GCTTGGAGATATCATCCGCGCGAATGGAAACGTTCGACGTTGCGAAACGG
AAGGGTCGCCTGCGCATGTGGTCAATGAGTTCGAACAGT-TACTGCAATT
--------------------------------------------------
--------------------------------------------------
--------------------------------------------------
--------------------------------------------------
--------------------------------------------------
--------------------------------------------------
--------------------------------------------------
--------------------------------------------------
--------------------------------------------------
--------------------------------------------------
--------------------------------------------------
--------------------------------------------------
--------------------------------------------------
--------------------------------------------------
--------------------------------------------------
--------------------------------------------------
--------------------------------------------------
--------------------------------------------------
--------------------------------------------------
--------------------------------------------------
--------------------------------------------------
--------------------------------------------------
--------------------------------------------------
--------------------------------------------------
--------------------------------------------------
--------------------------------------------------
--------------------------------------------------
--------------------------------------------------
--------------------------------------------------
--------------------------------------------------
--------------------------------------------------
--------------------------------------------------
------------------------------------------
>intricata07__P223_ZYY_134
TTATCGAGAGGGGTCTCCGGACTCCGGGGGCTTCGGCCCCC-TACTCTTC
A-CCCTA-TGCCT----ACACACCTTT---GTTGCTTTGGCGGGCCT--C
GGGTTCG-CCCCG-----TGCTG-----------GC-CGCGGCCCT-CAC
G-CCCCGGCCGA--TCCGTG--CCCG-TC--AGAGGCCCACGAACCTTC-
T-GTC---ATC-AGTGTCGTCCCGAG---TA-AAAC-CAC-AAT-A-GT-
AAAAACTTTCAACAACGGATCTCTTGGTTCTGGCATCGATGAAGAACGCA
GCGAAATGC-GATAAGTAATGTGAATTGCAGAATTCAGTGAATCATCGAA
TCTTTGAACGCACATTGCGCCCCTCGGTATTCCGGGGGGCATGCCTGTTC
GAGCGTCATTGCACCCCTCAAGCCTA----GCTT-GGTATTGA------G
CCTTCG---CCTCC-GCGGCGGGCTCGAAAGTTAGTGGC-GGTCCGGTGC
GAC-TTGAAGCGTAGT--AAA-AC-ATCTCCCGC-TTGGAAGCTCGCGCC
TTGG-CCGGC----C-AT-AACG--CCCAAC--T-TTC-AATGATTGACC
TCG-----------------------------------------------
--------------------------------------------------
--------------------------------------------------
--------------------------------------------------
--------------------------------------------------
--------------------------------------------------
--------------------------------------------------
--------------------------------------------------
--------------------------------------------------
--------------------------------------------------
--------------------------------------------------
--------------------------------------------------
--------------------------------------------------
--------------------------------------------------
--------------------------------------------------
--------------------------------------------------
--------------------------------------------------
--------------------------------------------------
--------------------------------------------------
--------------------------------------------------
--------------------------------------------------
--------------------------------------------------
--------------------------------------------------
--------------------------------------------------
--------------------------------------------------
--------------------------------------------------
--------------------------------------------------
--------------------------------------------------
--------------------------------------------------
--------------------------------------------------
--------------------------------------------------
--------------------------------------------------
--------------------------------------------------
--------------------------------------------------
--------------------------------------------------
--------------------------------------------------
--------------------------------------------------
--------------------------------------------------
--------------------------------------------------
--------------------------------------------------
--------------------------------------------------
--------------------------------------------------
--------------------------------------------------
--------------------------------------------------
--------------------------------------------------
--------------------------------------------------
--------------------------------------------------
--------------------------------------------------
--------------------------------------------------
--------------------------------------------------
--------------------------------------------------
--------------------------------------------------
--------------------------------------------------
--------------------------------------------------
--------------------------------------------------
--------------------------------------------------
--------------------------------------------------
--------------------------------------------------
--------------------------------------------------
--------------------------------------------------
--------------------------------------------------
--------------------------------------------------
--------------------------------------------------
--------------------------------------------------
--------------------------------------------------
------------------------------------------
>intricata08_RodriguezFlakus_3757
--------------------------------------------------
-----TA-TGTTT----ACACACCTTT---GTTGCTTTGGCGGGCCT--C
GGGTTTG-ACCCG-----TACCG-----------GC-CGCGGGCTTCCAT
A-CCCCGGCCG---TTCGTG--CCCG-TC--AGAGGTCCATGAACCCTC-
G-TTT---ATC-AGTGTCGT-CCGAG---TC-AAAC-CAC-AAT-A-GT-
AAAAACTTTCAACAACGGATCTCTTGGTTCTGGCATCGATGAAGAACGCA
GCGAAATGC-GATAAGTAATGTGAATTGCAGAATTCAGTGAATCATCGAA
TCTTTGAACGCACATTGCGCCCCTCGGTATTCCGGGGGGCATGCCTGTTC
GAGCGTCATTGCACCCCTCAAGCGTA----GCTT-GGTATTGG------G
CCTTCG---CCCCC-GCGGCGGGCCCGAAAGTCAGTGGC-GGTCCGGGGC
GAC-TTCAAGCGTAGT--AAA-AT-ACCTCCCGCTTTGGAAGCTCGCGCC
GTGG-CCGGC----C-AG-AACG--CCCAAC-TT-TTC-AAC--------
---TCGCCCCTATACCCAAATTTGACGATCGATTTGCACGTCAGAACCGC
TGCGAGCCTCCACCAGAGTTTCCTCTGGCTTCACCCTATTCAGGCATAGT
TCACCATCTTTCGGGTCCCAACAGCTATGCTCGTACTCAAATCCATCCGA
AGACATCTGGATCGGTCGATGATGCGCCCT-TCAGGGTTCTCACCT-CCG
TTCACTTTCATTCCGCGCATGGGCTTGACA-CCCAAACACTCGCATAGAT
GTTAGACTCCTTGGTCCGTGTTTCAAGACGGGTCGCTTACGACCATTACG
CCAGCATCCTAGCCGAAGCGCGGTCCTCGGTCCGGGCTGGCCGCATTGCA
CCGAGGGCTATAACACTCCCCGAGGGGAGCCACATTCCCAAGGCCTTTAT
CCGGCCGCCCGAACCGATGCTGGCCTGATCGCGGACGAGTGCACCCCTGA
GAACAGAGGTTGATCGCCCGCGGACAGGTCTGGTCGCAAGCGCTTCCCTT
TCAACAATTTCACGTACTGTTTGACTCTCTTTCCAAAGTGCTTTTCATCT
TTCGATCACTCTACTTGTGCGCTATCGGTCTCTGGCCGGTATTTAGCTTT
AGATGAAATTTACCACCCATTTTGAGCTGCATTCCCAAACAACTCGACTC
GTCGAAGGGGTTTCGCAT-GGGGTTGGCCGCCGGTCGCATACGGGATTCT
CACCCTCTATGACGCCCTGTTCCAAGGGACTTAGACCGGGACCGCACCCG
AAACATCCTCTACAAATTACAACTCGGACCCCG-AAGGGGGCCAGATTTC
AAATTTGAGCTGTTGCCGCTTCACTCGCCGTTACTGAGGCAATCCC----
--------------------------------------------------
--------------------------------------------------
------------------------------------------ATCTTGGT
CGATGAAGTTAGTCATCCCCAATGGGATGGCCGCTGTTGGGTTGTATGCT
TGGCTGACAACGACGCC-TTCTAGAGCAACCCAGCATTCATGGAAGCTCT
ACGTTACCGGGATCCTAAGAGACGTTTCGATGCGGTCTGGCGGCTTTGCA
AACCTAAGATGATTTGCGAACAGACGGTTACACCCGATGATGAGGATTCT
ACAGGGGGCAAGGGCAAAGAGCCAAAACACGATCATGGTGGCTGTGGAAA
CATTCAACCCGAGATTCGTCGGGAAGGGCTTAAATTGAACGGCACATACA
AGCCCCAAAAGGGCGACGAGGAAACCGAAGGCCAACAACCTGAGAAGAAG
CCTATTTCTGCCCAAATGGCTCTCAACATCTTCCGTCACATTTCCACTGA
CGACATAAGACGCATGGGCTTGAGCAATGATTATGCTCGTCCAGAGTGGA
TGATAATTACTGTGCTTCCTGTGCCACCTCCACCAGTCCGCCCCAGCATC
TCTGTGGACGGAGGGAATGGCCCTCGCGGCGAGGACGACTTGACGTACAA
GCTTGGAGATATCATCCGCGCGAATGGAAATGTTCGACGTTGTGAAACCG
AAGGGTCT------------------------------------------
--------------------------------------------------
--------------------------------------------------
----GATTTCATGGTACAAAGGAATATGGATGTTCTGGAAGAGTACGAAC
CGCTCACTTTCCCGAACGC-AACAAAAATCTTCGTCAACGGCGTATGGGT
GGGCGTCCATCGTGAGCCGGCTCATCTCGTTAGCAATGTCCAAGCACTAC
GGAGAAATGGCTTGATCTCTCACGAGGTCAGCTTGGTCCGTGATGTACGG
GACCGAGAATTCAAAATCTTCACAGATGCTGGCAGAGTGTGTCGGCCTTT
GTTTGTGATAGACAACGATCCCAAGAGTAGCAATTGTGGAAACCTTGTCT
TAACCAAGGAAATAGTGCAACAGGTGGAAGAAGATAGAGATACGCTAATT
GGATTGGATCCTGAAGAGCGGGAGAGGCTCGACTTAGGCTGGAAACGATT
GATCAAGCAGGGTGTAGTCGAGTACGTTGACGCCGAAGAAGAGGAGACCA
TCATGATTACCATGACCCCTCAACAATTGGAAGAGTCGCGGCAGGTATTG
CAAGGCTATACATTGCCAGAACCTGGAGACGACGAACTTAACAAGCGTGT
CACCGCGAAAGTCAACACCTCTGCAAGGAATTGGACACATTGTGAAATTC
ATCCGAGCATGATTTTAGGGATATGTGCTAGCATCATCCCTTTCCCAGAT
CACAATCAGGTATA-TCTTGACAGACCTTGAGTCTCGAACAATGCTAACA
TGCTATCAGTCTCCAAGAAATACGTACCAGTCTGCGATGGAGTCCCTGTT
ATCTTATCCAATCTAGCGGGGAACAACTCTATAT-AAAAATAAAGTAAGG
GTTTACGTTAATTAATGGAACTAACCAGAATCTCACGACATTAACTGAAG
ACAGCCGTGCAACGCTTGTAAAAAGATTTCTCTTCCCTTCTTGTTAATTT
TACTTTTAATGCTGCTCAAAAAAAAGAAAATGAAAATCTAAATATTCAAA
TTGTGGTAAGGTTTTTTGC-GGATTATCAAATTAAACAACATACTTCACT
ACTGGTTTCAGAAACGGTCTAATGATTTCAGTTCCAATGTTGCCAAATTA
CTCTTGAGGTGGAATGCTTACACTTTCATTTATAGAATAAAC---TATAT
GTCTAATCTATGACATTCATCATTTTCTGCTTTGACTACTGGGGTATCTA
ATCCTGTTCGCTACAAAAAGCCTTCGTCCTTCAACGTCAGTTATCACATA
AGGGGATGCTTTCGCCTATACCTGTGCCGTAGTATTTCTTACGAAATGAG
GTATGACAGAATTTCATCTCTACACCAGCAGTACTTTAAAACCCCCTCGT
AAGTAACTCTAGTACATTAGTCCCGTATTGCAGGCTTGATATACCGTCTA
GGTACCCTTTAAACCTATTAAAGATGAATAACACTAGTCTTCTACGTATT
ACCGCGACT-GCTGGCACGTAATTTGGTCAAGACACATAGGCAGACAATG
TCATTATCATAATTCTACCTAGAATTTTATTCGACATAGTCGATATCGCA
TCAATTATTTAAACATTGATGCAA-CTAGCTATTGCTATAC-
>polytropa01__Flakus_29519
TTATCGAGAGGGGTCTCCGGACTCCGGGGGCTTCGGCCCCC-TACTCTTC
A-CCCTA-TGTTT----ACACACCTTT---GTTGCTTTGGCGGGCCT--C
GGGTTCG-TCCCG-----TGCCG-----------GC-CGTGGGCTTCCAT
A-CCCCGGCCG---GCCGTG--CCCG-TC--AGAGGCCCATGAACCCTC-
G-CTT---ATC-AGTGTCGT-CCGAG---TC-AAAC-CAC-AAT-A-GT-
AAAAACTTTCAACAACGGATCTCTTGGTTCTGGCATCGATGAAGAACGCA
GCGAAATGC-GATAAGTAATGTGAATTGCAGAATTCAGTGAATCATCGAA
TCTTTGAACGCACATTGCGCCCCTCGGTATTCCGGGGGGCATGCCTGTTC
GAGCGTCATTGCACCCCTCAAGCGTA----GCTT-GGTATTGG------G
CCTTCG---CCCCC-GCGGCGGGCCCGAAAGTCAGTGGC-GGTCCGGCGC
GAC-TTCAAGCGTAGT--AAA-AT-ACCTCCCGCTTTGGAAGCTCGCGCC
GTGG-CCGGC----T-AG-AACG--CCCAAC-TT-TTC-AAT--------
--------------------------------------------------
--------------------------------------------------
--------------------------------------------------
--------------------------------------------------
--------------------------------------------------
--------------------------------------------------
--------------------------------------------------
----------------------AAGGGAGCCACATTCCCAAGGCCATTAT
CCGGCCGCCCGAACCGATGCTGGCCTGATCGCGGAGGAGTGCACCCCTGA
GAACAGAGGTTGATCGCCCGCGGACAGGTCTGGTCGCAAGCGCTTCCCTT
TCAACAATTTCACGTACTGTTTGACTCTCTTTCCAAAGTGCTTTTCATCT
TTCGATCACTCTACTTGTGCGCTATCGGTCTCTGGCCGGTATTTAGCTTT
AGATGAAATTTACCACCCATTTTGAGCTGCATTCCCAAACAACTCGACTC
GTCGAAGGGGTTTCACAT-GGGGTTGGCCGCCGGTCGCATACGGGATTCT
CACCCTCTATGACGCCCTGTTCCAAGGGACTTAGACCGGGACCGCACCCG
AAACATCCTCTACAAATTACAACTCGGACCCCG-AA-GGGGCCAGATTTC
AAATTTGAGCTTTTGCCGCTTCACTCGCCGTTACTGAGGCAATCCC----
--------------------------------------------------
--------------------------------------------------
------------------------------------------ATTCTTGT
CGATGAAGTTAGTCATCCCCAATGGGATGGCCGCTGTTGGGTTGTATGCT
TGGCTGACAACGACGCC-TTCTAGAGCAACCCAGCATTCATGGAAGCTCT
ACGTTACCGGGATCCCAAGAGACGTTTCGATGCGGTCTGGCGGCTTTGCA
AACCTAAGATGATTTGCGAACAGACGGTTACACCCGATGATGAGGATCCT
ACAGGGGGCAAGGGCAAAGAGCCAAAACACGATCATGGTGGCTGTGGAAA
CATTCAACCCGAGATTCGTCGGGAAGGGCTTAAATTGAACGGCACATATA
AGCCCCAGAAGGGCGACGAGGAAACCGAAGGCCAACAGCCTGAGAAGAAG
CCTATATCTGCTCAAATGGCTCTCAACATCTTCCGTCACATTTCCACTGA
CGATATAAGACGCATGGGCTTGAGCAACGATTATGCTCGTCCAGAGTGGA
TGATAATTACTGTGCTTCCTGTACCACCTCCACCAGTCCGCCCCAGCATC
TCTGTGGACGGAGGGAATGGCCCTCGTGGCGAGGACGACTTGACGTACAA
GCTTGGAGATATCATCCGCGCGAATGGAAATGTTCGTCGTTGTGAAACCG
AAGGGTCT------------------------------------------
--------------------------------GCTTGTGGTCTCGTCAAG
AATCTGGCGCTCATGTGCTACATCACTGTCGGTTCACCCAGCGATCCTAT
CATCGATTTCATGGTACAAAGGAATATGGATGTTCTGGAAGAGTATGAGC
CGCTCACTTTCCCGAACGC-AACCAAAATCTTCGTCAATGGCGTATGGGT
GGGCGTCCATCGTGAGCCGGCTCATCTCGTTAGCAATGTCCAAGCACTAC
GGAGAAATGGCTTGATCTCTCACGAGGTCAGCTTGGTCCGTGATGTACGA
GACCGAGAATTCAAAATCTTCACAGATGCTGGCAGAGTGTGTCGGCCTTT
GTTTGTGATAGACAACGATCCCAAGAGTAGCAATTGTGGAAACCTTGTCT
TAACCAAAGAAATAGTGCAACAGGTGGAAGAGGATAGAGATACGCTGATT
GGATTGGATCCTGAAGAGCGGGAGAGGCTTGACTTAGGCTGGAAACGATT
GATCAAGCAGGGTGTAGTCGAGTACGTTGACGCCGAAGAAGAGGAGACCA
TCATGATTACCATGACCCCTCAACAATTGGAGGAGTCGCGGCAGGTATTG
CAAGGTTATACATTGCCAGAACCTGGAGACGACGAACTTAACAAGCGTGT
CACCGCGAAAGTCAACACCTCTGCAAGGAATTGGACACATTGTGAAATTC
ATCCGAGCATGATTTTAGGTATATGTGCTAGCATCATCCCTTTTCCGGAT
CACAATCAGGTATA-TCTTGATAGACCTCGAGTTTCGATCAATGCTAACA
TGCTATCAGTCTCCAAGAAACACGTACCAGTCTGCTATGGAGTCCCTGTT
CTCTCATCCAATCTAGCGGGGAACAACTCTATAT-AAAAATAAAGTAAGG
GTTTACGTTAATTAATGGAACTAACCAGAATCTCCCGACATTAACTGAAG
ACAGCCGTGCAACGCTTGTAAAAAGATTTCTCTTCCCTTCTTGTTAATTT
---TTTTAATGCTGCTCAAAAAAAAAAAAAATTAAAATTAAATATTCAAA
TTG-GG--AGGTTTTTTG--GGATTATCAAATTAAACAACATACTTCACT
AC-GGTTTC-AAAACGGTCTAA-GATTTCAGTTCCAA-GTTGCCAAATTA
CTCT-GAGG-GGAA-GCTTAC-CTTTC-TTT-----ATAAAAAACTATAT
GTCTAATCTATGACATTCATCATTTTCTGCTTTGACTATTGGGGTATCTA
ATCCTGTTCGCTACACAAAGCCTTCGTCCTTCAACGTCAGTTATCACATA
AGGGGATGCTTTCGCCTATACCTGTGCCGTAGTATTTCTTACGAAATGAG
GTATGACAGAATTTCATCTCTACACCAGCAGTACTTTAATACCCCCTCGT
ACGTAACTCTAGTACATTAGTCCCGTAT--CAGGCTTGATATACCGTCTA
GGTACCCTTTAAACCTATTAAAGATGAATAACACTAGTCTTCTACGTATT
ACCGCGACT-GCTGGCACGTAATTTGGTCAAGACACATAGGCAGACAATG
TCATTATCATAACTCTACCTAGAATTTTATTCGACATAGTCGATATCGCA
TCAATTATTTAAACATCGATGCAA-CTAGCTATTGCTAAAC-
>polytropa01__sl21283
--------------------------------------------------
--------------------------------------------------
--------------------------------------------------
--------------------------------------------------
--------------------------------------------------
--------------------------------------------------
------------------------------------------------AA
TCTTTGAACGCACATTGCGCCCCTCGGTATTCCGGGGGGCATGCCTGTTC
GAGCGTCATTGCACCCCTCAAGCGTA----GCTT-GGTATTGG------G
CCTTCG---CCCCC-GCGGCGGGCCCGAAAGTCAGTGGC-GGTCCGGCGC
GAC-TTCAAGCGTAGT--AAA-AT-ACCTCCCGCTTTGGAAGCTCGCGCC
GTGG-CCGGC----T-AG-AACG--CCCAAC-TT-TTC-AATGATTGACC
TCG-----------------------------------------------
--------------------------------------------------
--------------------------------------------------
--------------------------------------------------
--------------------------------------------------
--------------------------------------------------
--------------------------------------------------
--------------------------------------------------
--------------------------------------------------
--------------------------------------------------
--------------------------------------------------
--------------------------------------------------
--------------------------------------------------
--------------------------------------------------
--------------------------------------------------
--------------------------------------------------
--------------------------------------------------
--------------------------------------------------
--------------------------------------------------
--------------------------------------------------
--------------------------------------------------
--------------------------------------------------
--------------------------------------------------
--------------------------------------------------
--------------------------------------------------
--------------------------------------------------
--------------------------------------------------
--------------------------------------------------
--------------------------------------------------
--------------------------------------------------
--------------------------------------------------
--------------------------------------------------
--------------------------------------------------
--------------------------------------------------
--------------------------------------------------
--------------------------------------------------
--------------------------------------------------
--------------------------------------------------
--------------------------------------------------
--------------------------------------------------
--------------------------------------------------
--------------------------------------------------
--------------------------------------------------
--------------------------------------------------
--------------------------------------------------
--------------------------------------------------
--------------------------------------------------
--------------------------------------------------
--------------------------------------------------
--------------------------------------------------
--------------------------------------------------
--------------------------------------------------
--------------------------------------------------
--------------------------------------------------
--------------------------------------------------
--------------------------------------------------
--------------------------------------------------
--------------------------------------------------
--------------------------------------------------
--------------------------------------------------
--------------------------------------------------
--------------------------------------------------
--------------------------------------------------
--------------------------------------------------
--------------------------------------------------
------------------------------------------
>polytropa01__sl21286
--------------------------------------------------
--------------------------------------------------
--------------------------------------------------
--------------------------------------------------
--------------------------------------------------
--------------------------------------------------
------------------------------------------------AA
TCTTTGAACGCACATTGCGCCCCTCGGTATTCCGGGGGGCATGCCTGTTC
GAGCGTCATTGCACCCCTCAAGCGTA----GCTT-GGTATTGG------G
CCTTCG---CCCCC-GCGGCGGGCCCGAAAGTCAGTGGC-GGTCCGGCGC
GAC-TTCAAGCGTAGT--AAA-AT-ACCTCCCGCTTTGGAAGCTCGCGCC
GTGG-CCGGC----T-AG-AACG--CCCAAC-TT-TTC-AATGATTGACC
TCG-----------------------------------------------
--------------------------------------------------
--------------------------------------------------
--------------------------------------------------
--------------------------------------------------
--------------------------------------------------
--------------------------------------------------
--------------------------------------------------
--------------------------------------------------
--------------------------------------------------
--------------------------------------------------
--------------------------------------------------
--------------------------------------------------
--------------------------------------------------
--------------------------------------------------
--------------------------------------------------
--------------------------------------------------
--------------------------------------------------
--------------------------------------------------
--------------------------------------------------
--------------------------------------------------
--------------------------------------------------
--------------------------------------------------
--------------------------------------------------
--------------------------------------------------
--------------------------------------------------
--------------------------------------------------
--------------------------------------------------
--------------------------------------------------
--------------------------------------------------
--------------------------------------------------
--------------------------------------------------
--------------------------------------------------
--------------------------------------------------
--------------------------------------------------
--------------------------------------------------
--------------------------------------------------
--------------------------------------------------
--------------------------------------------------
--------------------------------------------------
--------------------------------------------------
--------------------------------------------------
--------------------------------------------------
--------------------------------------------------
--------------------------------------------------
--------------------------------------------------
--------------------------------------------------
--------------------------------------------------
--------------------------------------------------
--------------------------------------------------
--------------------------------------------------
--------------------------------------------------
--------------------------------------------------
--------------------------------------------------
--------------------------------------------------
--------------------------------------------------
--------------------------------------------------
--------------------------------------------------
--------------------------------------------------
--------------------------------------------------
--------------------------------------------------
--------------------------------------------------
--------------------------------------------------
--------------------------------------------------
--------------------------------------------------
------------------------------------------
>polytropa02__KP314321
TTATCGAGAGGGGTCTCCGGACTCCGGGGGCTTCGGCCCCC-TACTCTTC
A-CCCTA-TGTTT----ACACACCTTT---GTTGCTTTGGCGGGCCT--C
GGGTTCG-TCCCG-----TGCCG-----------GC-CGTGGGCCTCCAT
A-CCCCGGCCG---GCCGTG--CCCG-TC--AGAGGCCCATGAACCTTC-
G-TTT---ATC-AGTGTCGT-CCGAG---TC-AAAC-CAC-AAT-C-GTT
AAAAACTTTCAACAACGGATCTCTTGGTTCTGGCATCGATGAAGAACGCA
GCGAAATGC-GATAAGTAATGTGAATTGCAGAATTCAGTGAATCATCGAA
TCTTTGAACGCACATTGCGCCCCTCGGTATTCCGGGGGGCATGCCTGTTC
GAGCGTCATTGCACCCCTCAAGCGTA----GCTT-GGTCTTGG------G
CCTTCG---CCCCC-GCGGCGGGCCCGAAAGTCAGTGGC-GGTCCGGCGC
GAC-TTCAAGCGTAGT--AAA-AT-ACCTCCCGCTTTGGAAGCTCGCGCC
GTGG-CCGGC----C-AG-AACG--CCCAAC-TCTTTC-AATGATTGACC
TCG-----------------------------------------------
--------------------------------------------------
--------------------------------------------------
--------------------------------------------------
--------------------------------------------------
--------------------------------------------------
--------------------------------------------------
--------------------------------------------------
--------------------------------------------------
--------------------------------------------------
--------------------------------------------------
--------------------------------------------------
--------------------------------------------------
--------------------------------------------------
--------------------------------------------------
--------------------------------------------------
--------------------------------------------------
--------------------------------------------------
--------------------------------------------------
--------------------------------------------------
--------------------------------------------------
--------------------------------------------------
--------------------------------------------------
--------------------------------------------------
--------------------------------------------------
--------------------------------------------------
--------------------------------------------------
--------------------------------------------------
--------------------------------------------------
--------------------------------------------------
--------------------------------------------------
--------------------------------------------------
--------------------------------------------------
--------------------------------------------------
--------------------------------------------------
--------------------------------------------------
--------------------------------------------------
--------------------------------------------------
--------------------------------------------------
--------------------------------------------------
--------------------------------------------------
--------------------------------------------------
--------------------------------------------------
--------------------------------------------------
--------------------------------------------------
--------------------------------------------------
--------------------------------------------------
--------------------------------------------------
--------------------------------------------------
--------------------------------------------------
--------------------------------------------------
--------------------------------------------------
--------------------------------------------------
--------------------------------------------------
--------------------------------------------------
--------------------------------------------------
--------------------------------------------------
--------------------------------------------------
--------------------------------------------------
--------------------------------------------------
--------------------------------------------------
--------------------------------------------------
--------------------------------------------------
--------------------------------------------------
--------------------------------------------------
------------------------------------------
>polytropa02__KP314322
TTATCGAGAGGGGTCTCCGGACTCCGGGGGCTTCGGCCCCC-TACTCTTC
A-CCCTA-TGTTT----ACACACCTTT---GTTGCTTTGGCGGGCCT--C
GGGTTCG-TCCCG-----TGCCG-----------GC-CGTGGGCCTCCAT
A-CCCCGGCCG---GCCGTG--CCCG-TC--AGAGGCCCATGAACCTTC-
G-TTT---ATC-AGTGTCGT-CCGAG---TC-AAAC-CAC-AAT-C-GTT
AAAAACTTTCAACAACGGATCTCTTGGTTCTGGCATCGATGAAGAACGCA
GCGAAATGC-GATAAGTAATGTGAATTGCAGAATTCAGTGAATCATCGAA
TCTTTGAACGCACATTGCGCCCCTCGGTATTCCGGGGGGCATGCCTGTTC
GAGCGTCATTGCACCCCTCAAGCGTA----GCTT-GGTCTTGG------G
CCTTCG---CCCCC-GCGGCGGGCCCGAAAGTCAGTGGC-GGTCCGGCGC
GAC-TTCAAGCGTAGT--AAA-AT-ACCTCCCGCTTTGGAAGCTCGCGCC
GTGG-CCGGC----C-AG-AACG--CCCAAC-TCTTTC-AATGATTGACC
TCG-----------------------------------------------
--------------------------------------------------
--------------------------------------------------
--------------------------------------------------
--------------------------------------------------
--------------------------------------------------
--------------------------------------------------
--------------------------------------------------
--------------------------------------------------
--------------------------------------------------
--------------------------------------------------
--------------------------------------------------
--------------------------------------------------
--------------------------------------------------
--------------------------------------------------
--------------------------------------------------
--------------------------------------------------
--------------------------------------------------
--------------------------------------------------
--------------------------------------------------
--------------------------------------------------
--------------------------------------------------
--------------------------------------------------
--------------------------------------------------
--------------------------------------------------
--------------------------------------------------
--------------------------------------------------
--------------------------------------------------
--------------------------------------------------
--------------------------------------------------
--------------------------------------------------
--------------------------------------------------
--------------------------------------------------
--------------------------------------------------
--------------------------------------------------
--------------------------------------------------
--------------------------------------------------
--------------------------------------------------
--------------------------------------------------
--------------------------------------------------
--------------------------------------------------
--------------------------------------------------
--------------------------------------------------
--------------------------------------------------
--------------------------------------------------
--------------------------------------------------
--------------------------------------------------
--------------------------------------------------
--------------------------------------------------
--------------------------------------------------
--------------------------------------------------
--------------------------------------------------
--------------------------------------------------
--------------------------------------------------
--------------------------------------------------
--------------------------------------------------
--------------------------------------------------
--------------------------------------------------
--------------------------------------------------
--------------------------------------------------
--------------------------------------------------
--------------------------------------------------
--------------------------------------------------
--------------------------------------------------
--------------------------------------------------
------------------------------------------
>polytropa02__KP314323
TTATCGAGAGGGGTCTCCGGACTCCGGGGGCTTCGGCCCCC-TACTCTTC
A-CCCTA-TGTTT----ACACACCTTT---GTTGCTTTGGCGGGCCT--C
GGGTTCG-TCCCG-----TGCCG-----------GC-CGTGGGCCTCCAT
A-CCCCGGCCG---GCCGTG--CCCG-TC--AGAGGCCCATGAACCTTC-
G-TTT---ATC-AGTGTCGT-CCGAG---TC-AAAC-CAC-AAT-C-GTT
AAAAACTTTCAACAACGGATCTCTTGGTTCTGGCATCGATGAAGAACGCA
GCGAAATGC-GATAAGTAATGTGAATTGCAGAATTCAGTGAATCATCGAA
TCTTTGAACGCACATTGCGCCCCTCGGTATTCCGGGGGGCATGCCTGTTC
GAGCGTCATTGCACCCCTCAAGCGTA----GCTT-GGTCTTGG------G
CCTTCG---CCCCC-GCGGCGGGCCCGAAAGTCAGTGGC-GGTCCGGCGC
GAC-TTCAAGCGTAGT--AAA-AT-ACCTCCCGCTTTGGAAGCTCGCGCC
GTGG-CCGGC----C-AG-AACG--CCCAAC-TCTTTC-AATGATTGACC
TCG-----------------------------------------------
--------------------------------------------------
--------------------------------------------------
--------------------------------------------------
--------------------------------------------------
--------------------------------------------------
--------------------------------------------------
--------------------------------------------------
--------------------------------------------------
--------------------------------------------------
--------------------------------------------------
--------------------------------------------------
--------------------------------------------------
--------------------------------------------------
--------------------------------------------------
--------------------------------------------------
--------------------------------------------------
--------------------------------------------------
--------------------------------------------------
--------------------------------------------------
--------------------------------------------------
--------------------------------------------------
--------------------------------------------------
--------------------------------------------------
--------------------------------------------------
--------------------------------------------------
--------------------------------------------------
--------------------------------------------------
--------------------------------------------------
--------------------------------------------------
--------------------------------------------------
--------------------------------------------------
--------------------------------------------------
--------------------------------------------------
--------------------------------------------------
--------------------------------------------------
--------------------------------------------------
--------------------------------------------------
--------------------------------------------------
--------------------------------------------------
--------------------------------------------------
--------------------------------------------------
--------------------------------------------------
--------------------------------------------------
--------------------------------------------------
--------------------------------------------------
--------------------------------------------------
--------------------------------------------------
--------------------------------------------------
--------------------------------------------------
--------------------------------------------------
--------------------------------------------------
--------------------------------------------------
--------------------------------------------------
--------------------------------------------------
--------------------------------------------------
--------------------------------------------------
--------------------------------------------------
--------------------------------------------------
--------------------------------------------------
--------------------------------------------------
--------------------------------------------------
--------------------------------------------------
--------------------------------------------------
--------------------------------------------------
------------------------------------------
>polytropa02__KP314338
TTATCGAGAGGGGTCTCCGGACTCCGGGGGCTTCGGCCCCC-TACTCTTC
A-CCCTA-TGTTT----ACACACCTTT---GTTGCTTTGGCGGGCCT--C
GGGTTCG-TCCCG-----TGCCG-----------GC-CGTGGGCCTCCAT
A-CCCCGGCCG---GCCGTG--CCCG-TC--AGAGGCCCATGAACCTTC-
G-TTT---ATC-AGTGTCGT-CCGAG---TC-AAAC-CAC-AAT-C-GTT
AAAAACTTTCAACAACGGATCTCTTGGTTCTGGCATCGATGAAGAACGCA
GCGAAATGC-GATAAGTAATGTGAATTGCAGAATTCAGTGAATCATCGAA
TCTTTGAACGCACATTGCGCCCCTCGGTATTCCGGGGGGCATGCCTGTTC
GAGCGTCATTGCACCCCTCAAGCGTA----GCTT-GGTCTTGG------G
CCTTCG---CCCCC-GCGGCGGGCCCGAAAGTCAGTGGC-GGTCCGGCGC
GAC-TTCAAGCGTAGT--AAA-AT-ACCTCCCGCTTTGGAAGCTCGCGCC
GTGG-CCGGC----C-AG-AACG--CCCAAC-TCTTTC-AATGATTGACC
TCG-----------------------------------------------
--------------------------------------------------
--------------------------------------------------
--------------------------------------------------
--------------------------------------------------
--------------------------------------------------
--------------------------------------------------
--------------------------------------------------
--------------------------------------------------
--------------------------------------------------
--------------------------------------------------
--------------------------------------------------
--------------------------------------------------
--------------------------------------------------
--------------------------------------------------
--------------------------------------------------
--------------------------------------------------
--------------------------------------------------
--------------------------------------------------
--------------------------------------------------
--------------------------------------------------
--------------------------------------------------
--------------------------------------------------
--------------------------------------------------
--------------------------------------------------
--------------------------------------------------
--------------------------------------------------
--------------------------------------------------
--------------------------------------------------
--------------------------------------------------
--------------------------------------------------
--------------------------------------------------
--------------------------------------------------
--------------------------------------------------
--------------------------------------------------
--------------------------------------------------
--------------------------------------------------
--------------------------------------------------
--------------------------------------------------
--------------------------------------------------
--------------------------------------------------
--------------------------------------------------
--------------------------------------------------
--------------------------------------------------
--------------------------------------------------
--------------------------------------------------
--------------------------------------------------
--------------------------------------------------
--------------------------------------------------
--------------------------------------------------
--------------------------------------------------
--------------------------------------------------
--------------------------------------------------
--------------------------------------------------
--------------------------------------------------
--------------------------------------------------
--------------------------------------------------
--------------------------------------------------
--------------------------------------------------
--------------------------------------------------
--------------------------------------------------
--------------------------------------------------
--------------------------------------------------
--------------------------------------------------
--------------------------------------------------
------------------------------------------
>polytropa02__KP314376
TTATCGAGAGGGGTCTCCGGACTCCGGGGGCTTCGGCCCCC-TACTCTTC
A-CCCTA-TGTTT----ACACACCTTT---GTTGCTTTGGCGGGCCT--C
GGGTTCG-TCCCG-----TGCCG-----------GC-CGTGGGCCTCCAT
A-CCCCGGCCG---GCCGTG--CCCG-TC--AGAGGCCCATGAACCTTC-
G-TTT---ATC-AGTGTCGT-CCGAG---TC-AAAC-CAC-AAT-C-GTT
AAAAACTTTCAACAACGGATCTCTTGGTTCTGGCATCGATGAAGAACGCA
GCGAAATGC-GATAAGTAATGTGAATTGCAGAATTCAGTGAATCATCGAA
TCTTTGAACGCACATTGCGCCCCTCGGTATTCCGGGGGGCATGCCTGTTC
GAGCGTCATTGCACCCCTCAAGCGTA----GCTT-GGTCTTGG------G
CCTTCG---CCCCC-GCGGCGGGCCCGAAAGTCAGTGGC-GGTCCGGCGC
GAC-TTCAAGCGTAGT--AAA-AT-ACCTCCCGCTTTGGAAGCTCGCGCC
GTGG-CCGGC----C-AG-AACG--CCCAAC-TCTTTC-AATGATTGACC
TCG-----------------------------------------------
--------------------------------------------------
--------------------------------------------------
--------------------------------------------------
--------------------------------------------------
--------------------------------------------------
--------------------------------------------------
--------------------------------------------------
--------------------------------------------------
--------------------------------------------------
--------------------------------------------------
--------------------------------------------------
--------------------------------------------------
--------------------------------------------------
--------------------------------------------------
--------------------------------------------------
--------------------------------------------------
--------------------------------------------------
--------------------------------------------------
--------------------------------------------------
--------------------------------------------------
--------------------------------------------------
--------------------------------------------------
--------------------------------------------------
--------------------------------------------------
--------------------------------------------------
--------------------------------------------------
--------------------------------------------------
--------------------------------------------------
--------------------------------------------------
--------------------------------------------------
--------------------------------------------------
--------------------------------------------------
--------------------------------------------------
--------------------------------------------------
--------------------------------------------------
--------------------------------------------------
--------------------------------------------------
--------------------------------------------------
--------------------------------------------------
--------------------------------------------------
--------------------------------------------------
--------------------------------------------------
--------------------------------------------------
--------------------------------------------------
--------------------------------------------------
--------------------------------------------------
--------------------------------------------------
--------------------------------------------------
--------------------------------------------------
--------------------------------------------------
--------------------------------------------------
--------------------------------------------------
--------------------------------------------------
--------------------------------------------------
--------------------------------------------------
--------------------------------------------------
--------------------------------------------------
--------------------------------------------------
--------------------------------------------------
--------------------------------------------------
--------------------------------------------------
--------------------------------------------------
--------------------------------------------------
--------------------------------------------------
------------------------------------------
>polytropa02__KP314461
TTATCGAGAGGGGTCTCCGGACTCCGGGGGCTTCGGCCCCC-TACTCTTC
A-CCCTA-TGTTT----ACACACCTTT---GTTGCTTTGGCGGGCCT--C
GGGTTCG-TCCCG-----TGCCG-----------GC-CGTGGGCCTCCAT
A-CCCCGGCCG---GCCGTG--CCCG-TC--AGAGGCCCATGAACCTTC-
G-TTT---ATC-AGTGTCGT-CCGAG---TC-AAAC-CAC-AAT-C-GTT
AAAAACTTTCAACAACGGATCTCTTGGTTCTGGCATCGATGAAGAACGCA
GCGAAATGC-GATAAGTAATGTGAATTGCAGAATTCAGTGAATCATCGAA
TCTTTGAACGCACATTGCGCCCCTCGGTATTCCGGGGGGCATGCCTGTTC
GAGCGTCATTGCACCCCTCAAGCGTA----GCTT-GGTCTTGG------G
CCTTCG---CCCCC-GCGGCGGGCCCGAAAGTCAGTGGC-GGTCCGGCGC
GAC-TTCAAGCGTAGT--AAA-AT-ACCTCCCGCTTTGGAAGCTCGCGCC
GTGG-CCGGC----C-AG-AACG--CCCAAC-TCTTTC-AATGATTGACC
TCG-----------------------------------------------
--------------------------------------------------
--------------------------------------------------
--------------------------------------------------
--------------------------------------------------
--------------------------------------------------
--------------------------------------------------
--------------------------------------------------
--------------------------------------------------
--------------------------------------------------
--------------------------------------------------
--------------------------------------------------
--------------------------------------------------
--------------------------------------------------
--------------------------------------------------
--------------------------------------------------
--------------------------------------------------
--------------------------------------------------
--------------------------------------------------
--------------------------------------------------
--------------------------------------------------
--------------------------------------------------
--------------------------------------------------
--------------------------------------------------
--------------------------------------------------
--------------------------------------------------
--------------------------------------------------
--------------------------------------------------
--------------------------------------------------
--------------------------------------------------
--------------------------------------------------
--------------------------------------------------
--------------------------------------------------
--------------------------------------------------
--------------------------------------------------
--------------------------------------------------
--------------------------------------------------
--------------------------------------------------
--------------------------------------------------
--------------------------------------------------
--------------------------------------------------
--------------------------------------------------
--------------------------------------------------
--------------------------------------------------
--------------------------------------------------
--------------------------------------------------
--------------------------------------------------
--------------------------------------------------
--------------------------------------------------
--------------------------------------------------
--------------------------------------------------
--------------------------------------------------
--------------------------------------------------
--------------------------------------------------
--------------------------------------------------
--------------------------------------------------
--------------------------------------------------
--------------------------------------------------
--------------------------------------------------
--------------------------------------------------
--------------------------------------------------
--------------------------------------------------
--------------------------------------------------
--------------------------------------------------
--------------------------------------------------
------------------------------------------
>polytropa02__LICHN603_20
TTATCGAGAGGGGTCTCCGGACTCCGGGGGCTTCGGCCCCC-TACTCTTC
A-CCCTA-TGTTT----ACACACCTTT---GTTGCTTTGGCGGGCCT--C
GGGTTCG-TCCCG-----TGCCG-----------GC-CGTGGGCCTCCAT
A-CCCCGGCCG---GCCGTG--CCCG-TC--AGAGGCCCATGAACCTTC-
G-TTT---ATC-AGTGTCGT-CCGAG---TC-AAAC-CAC-AAT-C-GTT
AAAAACTTTCAACAACGGATCTCTTGGTTCTGGCATCGATGAAGAACGCA
GCGAAATGC-GATAAGTAATGTGAATTGCAGAATTCAGTGAATCATCGAA
TCTTTGAACGCACATTGCGCCCCTCGGTATTCCGGGGGGCATGCCTGTTC
GAGCGTCATTGCACCCCTCAAGCGTA----GCTT-GGTCTTGG------G
CCTTCG---CCCCC-GCGGCGGGCCCGAAAGTCAGTGGC-GGTCCGGCGC
GAC-TTCAAGCGTAGT--AAA-AT-ACCTCCCGCTTTGGAAGCTCGCGCC
GTGG-CCGGC----C-AG-AACG--CCCAAC-TC-TTC-AATGATTGAC-
--------------------------------------------------
--------------------------------------------------
--------------------------------------------------
--------------------------------------------------
--------------------------------------------------
--------------------------------------------------
--------------------------------------------------
--------------------------------------------------
--------------------------------------------------
--------------------------------------------------
--------------------------------------------------
--------------------------------------------------
--------------------------------------------------
--------------------------------------------------
--------------------------------------------------
--------------------------------------------------
--------------------------------------------------
--------------------------------------------------
--------------------------------------------------
--------------------------------------------------
--------------------------------------------------
--------------------------------------------------
--------------------------------------------------
--------------------------------------------------
--------------------------------------------------
--------------------------------------------------
--------------------------------------------------
--------------------------------------------------
--------------------------------------------------
--------------------------------------------------
--------------------------------------------------
--------------------------------------------------
--------------------------------------------------
--------------------------------------------------
--------------------------------------------------
--------------------------------------------------
--------------------------------------------------
--------------------------------------------------
--------------------------------------------------
--------------------------------------------------
--------------------------------------------------
--------------------------------------------------
--------------------------------------------------
--------------------------------------------------
--------------------------------------------------
--------------------------------------------------
--------------------------------------------------
--------------------------------------------------
--------------------------------------------------
--------------------------------------------------
--------------------------------------------------
--------------------------------------------------
--------------------------------------------------
--------------------------------------------------
--------------------------------------------------
--------------------------------------------------
--------------------------------------------------
--------------------------------------------------
--------------------------------------------------
--------------------------------------------------
--------------------------------------------------
--------------------------------------------------
--------------------------------------------------
--------------------------------------------------
--------------------------------------------------
------------------------------------------
>polytropa02__tm10003202
TTATCGAGAGGGGTCTCCGGACTCCGGGGGCTTCGGCCCCC-TACTCTTC
A-CCCTA-TGTTT----ACACACCTTT---GTTGCTTTGGCGGGCCT--C
GGGTTCG-TCCCG-----TGCCG-----------GC-CGTGGGCCTCCAT
A-CCCCGGCCG---GCCGTG--CCCG-TC--AGAGGCCCATGAACCTTC-
G-TTT---ATC-AGTGTCGT-CCGAG---TC-AAAC-CAC-AAT-C-GTT
AAAAACTTTCAACAACGGATCTCTTGGTTCTGGCATCGATGAAGAACGCA
GCGAAATGC-GATAAGTAATGTGAATTGCAGAATTCAGTGAATCATCGAA
TCTTTGAACGCACATTGCGCCCCTCGGTATTCCGGGGGGCATGCCTGTTC
GAGCGTCATTGCACCCCTCAAGCGTA----GCTT-GGTCTTGG------G
CCTTCG---CCCCC-GCGGCGGGCCCGAAAGTCAGTGGC-GGTCCGGCGC
GAC-TTCAAGCGTAGT--AAA-AT-ACCTCCCGCTTTGGAAGCTCGCGCC
GTGGCCCGGC----C-AG-AACG--CCCAAC-TC-TTC-AATGATTGACC
TCG-----------------------------------------------
--------------------------------------------------
--------------------------------------------------
--------------------------------------------------
--------------------------------------------------
--------------------------------------------------
--------------------------------------------------
--------------------------------------------------
--------------------------------------------------
--------------------------------------------------
--------------------------------------------------
--------------------------------------------------
--------------------------------------------------
--------------------------------------------------
--------------------------------------------------
--------------------------------------------------
--------------------------------------------------
--------------------------------------------------
--------------------------------------------------
--------------------------------------------------
--------------------------------------------------
--------------------------------------------------
--------------------------------------------------
--------------------------------------------------
--------------------------------------------------
--------------------------------------------------
--------------------------------------------------
--------------------------------------------------
--------------------------------------------------
--------------------------------------------------
--------------------------------------------------
--------------------------------------------------
--------------------------------------------------
--------------------------------------------------
--------------------------------------------------
--------------------------------------------------
--------------------------------------------------
--------------------------------------------------
--------------------------------------------------
--------------------------------------------------
--------------------------------------------------
--------------------------------------------------
--------------------------------------------------
--------------------------------------------------
--------------------------------------------------
--------------------------------------------------
--------------------------------------------------
--------------------------------------------------
--------------------------------------------------
--------------------------------------------------
--------------------------------------------------
--------------------------------------------------
--------------------------------------------------
--------------------------------------------------
--------------------------------------------------
--------------------------------------------------
--------------------------------------------------
--------------------------------------------------
--------------------------------------------------
--------------------------------------------------
--------------------------------------------------
--------------------------------------------------
--------------------------------------------------
--------------------------------------------------
--------------------------------------------------
------------------------------------------
>polytropa02__tm17629
TTATCGAGAGGGGTCTCCGGACTCCGGGGGCTTCGGCCCCC-TACTCTTC
A-CCCTA-TGTTT----ACACACCTTT---GTTGCTTTGGCGGGCCT--C
GGGTTCG-TCCCG-----TGCCG-----------GC-CGTGGGCCTCCAT
A-CCCCGGCCG---GCCGTG--CCCG-TC--AGAGGCCCATGAACCTTC-
G-TTT---ATC-AGTGTCGT-CCGAG---TC-AAAC-CAC-AAT-C-GTT
AAAAACTTTCAACAACGGATCTCTTGGTTCTGGCATCGATGAAGAACGCA
GCGAAATGC-GATAAGTAATGTGAATTGCAGAATTCAGTGAATCATCGAA
TCTTTGAACGCACATTGCGCCCCTCGGTATTCCGGGGGGCATGCCTGTTC
GAGCGTCATTGCACCCCTCAAGCGTA----GCTT-GGTCTTGG------G
CCTTCG---CCCCC-GCGGCGGGCCCGAAAGTCAGTGGC-GGTCCGGCGC
GAC-TTCAAGCGTAGT--AAA-AT-ACCTCCCGCTTTGGAAGCTCGCGCC
GTGG-CCGGC----C-AG-AACG--CCCAAC-TC-TTC-AATGATTGACC
TCG-----------------------------------------------
--------------------------------------------------
--------------------------------------------------
--------------------------------------------------
--------------------------------------------------
--------------------------------------------------
--------------------------------------------------
--------------------------------------------------
--------------------------------------------------
--------------------------------------------------
--------------------------------------------------
--------------------------------------------------
--------------------------------------------------
--------------------------------------------------
--------------------------------------------------
--------------------------------------------------
--------------------------------------------------
--------------------------------------------------
--------------------------------------------------
--------------------------------------------------
--------------------------------------------------
--------------------------------------------------
--------------------------------------------------
--------------------------------------------------
--------------------------------------------------
--------------------------------------------------
--------------------------------------------------
--------------------------------------------------
--------------------------------------------------
--------------------------------------------------
--------------------------------------------------
--------------------------------------------------
--------------------------------------------------
--------------------------------------------------
--------------------------------------------------
--------------------------------------------------
--------------------------------------------------
--------------------------------------------------
--------------------------------------------------
--------------------------------------------------
--------------------------------------------------
--------------------------------------------------
--------------------------------------------------
--------------------------------------------------
--------------------------------------------------
--------------------------------------------------
--------------------------------------------------
--------------------------------------------------
--------------------------------------------------
--------------------------------------------------
--------------------------------------------------
--------------------------------------------------
--------------------------------------------------
--------------------------------------------------
--------------------------------------------------
--------------------------------------------------
--------------------------------------------------
--------------------------------------------------
--------------------------------------------------
--------------------------------------------------
--------------------------------------------------
--------------------------------------------------
--------------------------------------------------
--------------------------------------------------
--------------------------------------------------
------------------------------------------
>polytropa02__tm17811
TTATCGAGAGGGGTCTCCGGACTCCGGGGGCTTCGGCCCCC-TACTCTTC
A-CCCTA-TGTTT----ACACACCTTT---GTTGCTTTGGCGGGCCT--C
GGGTTCG-TCCCG-----TGCCG-----------GC-CGTGGGCCTCCAT
A-CCCCGGCCG---GCCGTG--CCCG-TC--AGAGGCCCATGAACCTTC-
G-TTT---ATC-AGTGTCGT-CCGAG---TC-AAAC-CAC-AAT-C-GTT
AAAAACTTTCAACAACGGATCTCTTGGTTCTGGCATCGATGAAGAACGCA
GCGAAATGC-GATAAGTAATGTGAATTGCAGAATTCAGTGAATCATCGAA
TCTTTGAACGCACATTGCGCCCCTCGGTATTCCGGGGGGCATGCCTGTTC
GAGCGTCATTGCACCCCTCAAGCGTA----GCTT-GGTCTTGG------G
CCTTCG---CCCCC-GCGGCGGGCCCGAAAGTCAGTGGC-GGTCCGGCGC
GAC-TTCAAGCGTAGT--AAA-AT-ACCTCCCGCTTTGGAAGCTCGCGCC
GTGG-CCGGC----C-AG-AACG--CCCAAC-TC-TTC-AATGATTGACC
TCG-----------------------------------------------
--------------------------------------------------
--------------------------------------------------
--------------------------------------------------
--------------------------------------------------
--------------------------------------------------
--------------------------------------------------
--------------------------------------------------
--------------------------------------------------
--------------------------------------------------
--------------------------------------------------
--------------------------------------------------
--------------------------------------------------
--------------------------------------------------
--------------------------------------------------
--------------------------------------------------
--------------------------------------------------
--------------------------------------------------
--------------------------------------------------
--------------------------------------------------
--------------------------------------------------
--------------------------------------------------
--------------------------------------------------
--------------------------------------------------
--------------------------------------------------
--------------------------------------------------
--------------------------------------------------
--------------------------------------------------
--------------------------------------------------
--------------------------------------------------
--------------------------------------------------
--------------------------------------------------
--------------------------------------------------
--------------------------------------------------
--------------------------------------------------
--------------------------------------------------
--------------------------------------------------
--------------------------------------------------
--------------------------------------------------
--------------------------------------------------
--------------------------------------------------
--------------------------------------------------
--------------------------------------------------
--------------------------------------------------
--------------------------------------------------
--------------------------------------------------
--------------------------------------------------
--------------------------------------------------
--------------------------------------------------
--------------------------------------------------
--------------------------------------------------
--------------------------------------------------
--------------------------------------------------
--------------------------------------------------
--------------------------------------------------
--------------------------------------------------
--------------------------------------------------
--------------------------------------------------
--------------------------------------------------
--------------------------------------------------
--------------------------------------------------
--------------------------------------------------
--------------------------------------------------
--------------------------------------------------
--------------------------------------------------
------------------------------------------
>polytropa03__JN873881
-----GAGAGGGGTCT-CGGACTCCGGGGGCTTCGGCCCCC---TTCTTC
A-CCCTA-TGTTT----AC-CACCTTT---GTTGCTTTGGCGGGCC---C
GGGTTCG-TCCCG-----TGCCG-----------GC-CGTGGGTTCCAT-
--ACCCGGCCG----CCGTG--CCCG-TC--AGAAGCCCATGAACCCG--
--------ATC-AGTGTCGT-CCG--------ACAC-CAC-AA--A-GT-
AAAAACTTTCAACAACGGATCTCTTGGTTCTGGCATCGATGAAGAACGCA
GCGAAATGC-GATAAGTAATGTGAATTGCAGAATTCAGTGAATCATCGAA
TCTTTGAACGCACATTGCGCCCCTCGGTATTCCGGGGGGCATGCCTGTTC
GAGCGTCATTGCACCCCTCAAGCGTA----GCTT-GGTATTGG------G
CCTTCG----CCCT-GCGGCGGGCCCGAAAGTCAGTGGC-GGTCCGGTGC
GAC-TTCAAGCGTAGT--AAA-----TCTCCCGCTTT-GAAGCTCGCGCC
GTGG-CCGGC----C-AG-AACG--GAC----TT-----AATGATT----
--------------------------------------------------
--------------------------------------------------
--------------------------------------------------
--------------------------------------------------
--------------------------------------------------
--------------------------------------------------
--------------------------------------------------
--------------------------------------------------
--------------------------------------------------
--------------------------------------------------
--------------------------------------------------
--------------------------------------------------
--------------------------------------------------
--------------------------------------------------
--------------------------------------------------
--------------------------------------------------
--------------------------------------------------
--------------------------------------------------
--------------------------------------------------
--------------------------------------------------
--------------------------------------------------
--------------------------------------------------
--------------------------------------------------
--------------------------------------------------
--------------------------------------------------
--------------------------------------------------
--------------------------------------------------
--------------------------------------------------
--------------------------------------------------
--------------------------------------------------
--------------------------------------------------
--------------------------------------------------
--------------------------------------------------
--------------------------------------------------
--------------------------------------------------
--------------------------------------------------
--------------------------------------------------
--------------------------------------------------
--------------------------------------------------
--------------------------------------------------
--------------------------------------------------
--------------------------------------------------
--------------------------------------------------
--------------------------------------------------
--------------------------------------------------
--------------------------------------------------
--------------------------------------------------
--------------------------------------------------
--------------------------------------------------
--------------------------------------------------
--------------------------------------------------
--------------------------------------------------
--------------------------------------------------
--------------------------------------------------
--------------------------------------------------
--------------------------------------------------
--------------------------------------------------
--------------------------------------------------
--------------------------------------------------
--------------------------------------------------
--------------------------------------------------
--------------------------------------------------
--------------------------------------------------
--------------------------------------------------
--------------------------------------------------
------------------------------------------
>polytropa04__sl20098GENOME
TTATCGAGAGGGGTCTTCGGACTCCGGGGGCTTCAGCCCCC-TACTCTTC
A-CCCTA-TGTTT----ACACACCTTT---GTTGCTTTGGCGGGCCT--C
GGGTTCG-CCCCG-----TACCG-----------GC-CGTGGGCTTCCAT
A-CCCCGGCCC---TCCGTG--CCCG-TC--AGAGGCCCATGAACCCTC-
G-TTTATCATC-AGTGTCGT-CCGAG---TC-AAAC-CAC-AAT-A-GT-
AAAAACTTTCAACAACGGATCTCTTGGTTCTGGCATCGATGAAGAACGCA
GCGAAATGC-GATAAGTAATGTGAATTGCAGAATTCAGTGAATCATCGAA
TCTTTGAACGCACATTGCGCCCCTCGGTATTCCGGGGGGCATGCCTGTTC
GAGCGTCATTGCACCCCTCAAGCGTA----GCTT-GGTATTGG------G
CCTTCG---CCCCC-GCGGCGGGCCCGAAAGTCAGTGGC-GGTCCGGTGC
GAC-TTCAAGCGTAGT--AAA-AT-ACCTCCCGCTTTGGAAGCTCGCGCC
TTGG-CCGGC----C-AG-AACG--CCCAAC-TT-TTC-AATGATTGACC
TCGTCGCCCCTATACCCAAATTTGACGATCGATTTGCACGTCAGAACCGC
TGCGAGCCTCCACCAGAGTTTCCTCTGGCTTCACCCTATTCAGGCATAGT
TCACCATCTTTCGGGTCCCAACAGCTATGCTCGTACTCAAATCCATCCGA
AGACATCTGGATCGGTCGATGATGCGCCCT-TCAGGGTTCTCACCT-CCG
TTCACTTTCATTCCGCGCATGGGCTTGACA-CCCAAACACTCGCATAGAT
GTTAGACTCCTTGGTCCGTGTTTCAAGACGGGTCGCTTACGACCATTACG
CCAGCATCCTAGCCGAAGCGCGGTCCTCGGTCCGGGCTGGCCGCATTGCA
CCGAGGGCTATAACACTCCCCGAAGGGAGCCACATTCCCAAGGCCTTTAT
CCGGCCGCCCGAACCGATGCTGGCCTGATCGCGGACGAGTGCACCCCTGA
GAACAGAGGTTGATCGCCCGCGGACAGGTCTGGTCGCAAGCGCTTCCCTT
TCAACAATTTCACGTACTGTTTGACTCTCTTTCCAAAGTGCTTTTCATCT
TTCGATCACTCTACTTGTGCGCTATCGGTCTCTGGCCGGTATTTAGCTTT
AGATGAAATTTACCACCCATTTTGAGCTGCATTCCCAAACAACTCGACTC
GTCGAAGGGGTTTCACAT-GGGGTTGGCCGCCGGTCGCATACGGGATTCT
CACCCTCTATGACGCCCTGTTCCAAGGGACTTAGACCGGGACCGCACCCG
AAACATCCTCTACAAATTACAACTCGGACCCCG-AG-GGGGCCAGATTTC
AAATTTGAGCTTTTGCCGCTTCACTCGCCGTTACTGAGGCAATCCCATCG
AGCTTGCCGTGCCTGTTTTTCATGTTGGTATGTGATGCCAATAGCTCTAG
TGTGTCT-CAGCTTGCTTATACTAATGTTATTTCAGGCTTCATGACGAAA
ATCAAGAAGATACTGGAGACAGTTTGTCATAATTGTGGCAAGATTCTGGT
CGATGAAGTTAGTCATCCCCAATGGGATGGCCGCTGTTGGGTTGTATGCT
TGGCTGACAACGACGCC-TTCTAGAGCAACCCAGCATTCATGGAAGCTCT
ACGTTACCGGGATCCAAAGAGACGTTTCGATGCGGTCTGGCGGCTTTGCA
AACCTAAGATGATTTGCGAACAGACGGTTACACCCGATGATGAGGATCCT
ACAGGGGGCAAGGGAAAAGAGCCAAAACACGATCATGGTGGCTGTGGAAA
CATTCAACCCGAGATTCGTCGGGAAGGGCTTAAATTGAATGGCACATATA
AGCCCCAGAAGGGCGACGAGGAAACCGAAGGCCAACAGCCTGAGAAGAAG
CCTATATCTGCTCAAATGGCTCTCAACATCTTCCGTCACATTTCCACTGA
CGATATCAGACGCATGGGCTTGAGCAACGATTATGCTCGTCCAGAGTGGA
TGATAATTACTGTGCTTCCTGTACCACCTCCACCAGTCCGCCCCAGCATC
TCTGTGGACGGAGGGAATGGCCCTCGTGGCGAGGACGACTTGACGTACAA
GCTTGGAGATATCATCCGCGCGAATGGAAATGTTCGTCGTTGTGAAACCG
AAGGGTCTCCTGCGCATGTGGTCAATGAGTTCGAACAAT-TACTCCAATT
CCACGTCGCTACCAGAAACGCCAGAAGGCCAAGCTTGTGGTCTCGTCAAG
AATCTGGCGCTCATGTGCTACATCACTGTCGGTTCACCCAGCGATCCTAT
CATCGATTTCATGGTACAAAGGAATATGGATGTTCTGGAAGAGTACGAAC
CGCTCACTTTCCCGAACGC-AACCAAAATCTTCGTCAACGGCGTATGGGT
GGGCGTCCATCGTGAGCCGGCTCATCTCGTTAGCAATGTCCAAGCACTAC
GGAGAAATGGCTTGATCTCTCACGAGGTCAGCTTGGTCCGTGATGTACGA
GACCGCGAATTCAAAATCTTCACAGATGCTGGCAGAGTGTGTCGGCCTTT
GTTTGTGATAGACAACGATCCCAAGAGTAGCAATTGTGGAAACCTTGTCT
TAACCAAAGAAATAGTGCAACAGGTGGAAGAGGATAGAGATACGCTAATT
GGATTGGATCCTGAAGAGCGGGAGAGGCTTGACTTAGGCTGGAAACGATT
GATCAAGCAGGGTGTAGTCGAGTACGTTGACGCCGAAGAAGAGGAGACCA
TTATGATTACCATGACCCCTCAACAATTGGAAGAGTCGCGGCAGGTATTG
CAAGGTTATACATTGCCAGAACCTGGAGACGACGAACTTAACAAGCGCGT
CACCGCGAAAGTCAACACCTCTGCAAGGAATTGGACACACTGTGAAATTC
ATCCGAGCATGATTTTAGGGATATGTGCTAGCATCATCCCTTTCCCAGAT
CACAACCAGGTATA-TCTTGACAGACCTTGAGTCTCGAACAATGCTAACA
TGCTATCAGTCTCCAAGAAACACGTACCAGTCTGCTATGGAGTCCCTGTT
ATCTTATCCAATCTAGCGGGGAACAACTCTATAT-AAAAATAAAGTAAGG
GTTTACGTTAATTAATGGAACTAACCAGAATCTCACGACATTAACTGAAG
ACAGCCGTGCAACGCTTGTAAAAAGATTTCTCTTCCCTTCTTGTTAATTT
TACTTTTAATGCTGCTCAAAAAAAAGAAAATTAAAATCTAAATATTCAAA
TTGTGGTAAGGTTTTTTGC-GGATTATCAAATTAAACAACATACTTCACT
ACTGGTTTCAGAAACGGTCTAATGATTTCAGTTCCAATGTTGCCAAATTA
CTCTTGAGGTGGAATGCTTACACTTTCATTTATAGAGTAAAC---TATAT
GTCTAATCTATGACATTCATCATTTTCTGCTTTGACTATTGGGGTATCTA
ATCCTGTTCGCTACACAAAGCCTTCGTCCTTCAACGTCAGTTATCACATA
AGGGGATGCTTTCGCCTATACCTGTGCCGTAGTATTTCTTACGAAATGAG
GTATGACAGAATTTCATCTCTACACCAGCAGTACTTTAATACCCCCTCGT
AAGTAACTCTAGTACATTAGTCCCGTATTGCAGGCTTGATATACCGTCTA
GGTACCCTTTAAACCTATTAAAGATGAATAACACTAGTCTTCTACGTATT
ACCGCGACT-GCTGGCACGTAATTTGGTCAAGACACATAGGCAGACAATG
TCATTATCATAACTCTACCTAGAATTTTATTCGACATAGTCGATATCGCA
TCAATTATTTAAACATCGATGCAA-CTAGCTATTGCTAAAC-
>polytropa04__sl20101GENOME
TTATCGAGAGGGGTCCTCGGACTCCGGGGGCTTCGGCCCCC-TACTCTTC
A-CCCTA-TGTCT----ACACACCTTT---GTTGCTTTGGCGGGCCT--C
GGGTTCG-CCCCG-----TACCG-----------GC-CGTGGGCTTCCAT
A-CCCCGGCCG---TCCGTG--CCCG-TC--AGAGGCCCATGAACCCTC-
G-TTT---ATC-AGTGTCGT-CCGAG---TC-CAAC-CAC-AAT-A-GT-
AAAAACTTTCAACAACGGATCTCTTGGTTCTGGCATCGATGAAGAACGCA
GCGAAATGC-GATAAGTAATGTGAATTGCAGAATTCAGTGAATCATCGAA
TCTTTGAACGCACATTGCGCCCCTCGGTATTCCGGGGGGCATGCCTGTTC
GAGCGTCATTGCACCCCTCAAGCGTA----GCTT-GGTATTGG------G
CCTTCG---CCCCC-GCGGCGGGCCCGAAAGTCAGTGGC-GGTCCGGCGC
GAC-TTCAAGCGTAGT-AAAA-AT-ACCTCCCGCTTCGGAAGCTCGCGCC
GTGG-TCGGC----C-AG-AACG--CCCAAC-TT-TTC-AATGATTGACC
TCGTCGCCCCTATACCCAAATTTGACGATCGATTTGCACGTCAGAACCGC
TGCGAGCCTCCACCAGAGTTTCCTCTGGCTTCACCCTATTCAGGCATAGT
TCACCATCTTTCGGGTCCCAACAGCTATGCTCGTACTCAAATCCATCCGA
AGACATCTGGATCGGTCGATGATGCGCCCT-TCAGGGTTCTCACCT-CCG
TTCACTTTCATTCCGCGCATGGGCTTGACA-CCCAAACACTCGCATAGAT
GTTAGACTCCTTGGTCCGTGTTTCAAGACGGGTCGCTTACGACCATTACG
CCAGCATCCTAGCCGAAGCGCGGTCCTCGGTCCGGGCTGGCCGCATTGCA
CCGAGGGCTATAACACTCCCCGAAGGGAGCCACATTCCCAAGGCCTTTAT
CCGGCCGCCCGAACCGATGCTGGCCTGATCGCGGACGAGTGCACCCCTGA
GAACAGAGGTTGATCGCCCGCGGACAGGTCTGGTCGCAAGCGCTTCCCTT
TCAACAATTTCACGTACTGTTTGACTCTCTTTCCAAAGTGCTTTTCATCT
TTCGATCACTCTACTTGTGCGCTATCGGTCTCTGGCCGGTATTTAGCTTT
AGATGAAATTTACCACCCATTTTGAGCTGCATTCCCAAACAACTCGACTC
GTCGAAGGGGTTTCACAT-GGGGTTGGCCGCCGGTCGCATACGGGATTCT
CACCCTCTATGACGCCCTGTTCCAAGGGACTTAGACCGGGACCGCACCCG
AAACATCCTCTACAAATTACAACTCGGACCCCG-AG-GGGGCCAGATTTC
AAATTTGAGCTTTTGCCGCTTCACTCGCCGTTACTGAGGCAATCCCATCG
AGCTTGCCGTGCCTGTTTTTCATGTTGGTATGTGATGCCAATAGCTCTAG
TGTGTCT-CAGCTTGCTTATACTAATGTTATTTCAGGCTTCATGACGAAA
ATCAAGAAGATACTGGAGACAGTTTGTCATAATTGTGGCAAGATTCTGGT
CGATGAAGTTAGTCATCCCCAATGGGATGGCCGCTGTTGGGTTGTATGCT
TGGCTGACAACGACGCC-TTCTAGAGCAACCCAGCATTCATGGAAGCTCT
ACGTTACCGGGATCCAAAGAGACGTTTCGATGCGGTCTGGCGGCTTTGCA
AACCTAAGATGATTTGCGAACAGACGGTTACACCCGATGATGAGGATCCT
ACAGGGGGCAAGGGAAAAGAGCCAAAACACGATCATGGTGGCTGTGGAAA
CATTCAACCCGAGATTCGTCGGGAAGGGCTTAAATTGAATGGCACATATA
AGCCCCAGAAGGGCGACGAGGAAACCGAAGGCCAACAGCCTGAGAAGAAG
CCTATATCTGCTCAAATGGCTCTCAACATCTTCCGTCACATTTCCACTGA
CGATATCAGACGCATGGGCTTGAGCAACGATTATGCTCGTCCAGAGTGGA
TGATAATTACTGTGCTTCCTGTACCACCTCCACCAGTCCGCCCCAGCATC
TCTGTGGACGGAGGGAATGGCCCTCGTGGCGAGGACGACTTGACGTACAA
GCTTGGAGATATCATCCGCGCGAATGGAAATGTTCGTCGTTGTGAAACCG
AAGGGTCTCCTGCGCATGTGGTCAATGAGTTCGAACAAT-TACTCCAATT
CCACGTCGCTACCAGAAACGCCAGAAGGCCAAGCTTGTGGTCTCGTCAAG
AATCTGGCGCTCATGTGCTACATCACTGTCGGTTCACCCAGCGATCCTAT
CATCGATTTCATGGTACAAAGGAATATGGATGTTCTGGAAGAGTACGAAC
CGCTCACTTTCCCGAACGC-AACCAAAATCTTCGTCAACGGCGTATGGGT
GGGCGTCCATCGTGAGCCGGCTCATCTCGTTAGCAATGTCCAAGCACTAC
GGAGAAATGGCTTGATCTCTCACGAGGTCAGCTTGGTCCGTGATGTACGA
GACCGCGAATTCAAAATCTTCACAGATGCTGGCAGAGTGTGTCGGCCTTT
GTTTGTGATAGACAACGATCCCAAGAGTAGCAATTGTGGAAACCTTGTCT
TAACCAAAGAAATAGTGCAACAGGTGGAAGAGGATAGAGATACGCTAATT
GGATTGGATCCTGAAGAGCGGGAGAGGCTTGACTTAGGCTGGAAACGATT
GATCAAGCAGGGTGTAGTCGAGTACGTTGACGCCGAAGAAGAGGAGACCA
TTATGATTACCATGACCCCTCAACAATTGGAAGAGTCGCGGCAGGTATTG
CAAGGTTATACATTGCCAGAACCTGGAGACGACGAACTTAACAAGCGCGT
CACCGCGAAAGTCAACACCTCTGCAAGGAATTGGACACACTGTGAAATTC
ATCCGAGCATGATTTTAGGGATATGTGCTAGCATCATCCCTTTCCCAGAT
CACAACCAGGTATA-TCTTGACAGACCTTGAGTCTCGAACAATGCTAACA
TGCTATCAGTCTCCAAGAAACACGTACCAGTCTGCTATGGAGTCCCTGTT
ATCTTATCCAATCTAGCGGGGAACAACTCTATAT-AAAAATAAAGTAAGG
GTTTACGTTAATTAATGGAACTAACCAGAATCTCACGACATTAACTGAAG
ACAGCCGTGCAACGCTTGTAAAAAGATTTCTCTTCCCTTCTTGTTAATTT
TACTTTTAATGCTGCTCAAAAAAAAGAAAATTAAAATCTAAATATTCAAA
TTGTGGTAAGGTTTTTTGC-GGATTATCAAATTAAACAACATACTTCACT
ACTGGTTTCAGAAACGGTCTAATGATTTCAGTTCCAATGTTGCCAAATTA
CTCTTGAGGTGGAATGCTTACACTTTCATTTATAGAGTAAAC---TATAT
GTCTAATCTATGACATTCATCATTTTCTGCTTTGACTATTGGGGTATCTA
ATCCTGTTCGCTACACAAAGCCTTCGTCCTTCAACGTCAGTTATCACATA
AGGGGATGCTTTCGCCTATACCTGTGCCGTAGTATTTCTTACGAAATGAG
GTATGACAGAATTTCATCTCTACACCAGCAGTACTTTAATACCCCCTCGT
AAGTAACTCTAGTACATTAGTCCCGTATTGCAGGCTTGATATACCGTCTA
GGTACCCTTTAAACCTATTAAAGATGAATAACACTAGTCTTCTACGTATT
ACCGCGACT-GCTGGCACGTAATTTGGTCAAGACACATAGGCAGACAATG
TCATTATCATAACTCTACCTAGAATTTTATTCGACATAGTCGATATCGCA
TCAATTATTTAAACATCGATGCAA-CTAGCTATTGCTAAAC-
>polytropa05__11_20_67481
TTATTGAGAGGGGTCCCCGGACCCCGGGGGCTTCGGCCCCC-TACTCTTC
A-CCCTA-TGTCT----ACACATCTTT---GTTGCTTTGGCGGGCCT--C
GGGTTCG-TCCCG-----TACCG-----------GC-TGTGGGCTTCCAT
A-CCCCGGCCG---GCCGTG--CCCG-TC--AGAGGCCCATGAACCCTC-
G-TTT---ATC-AGTGCCGT-CCGAG---TC-AAAC-CAC-AAT-A-GT-
AAAAACTTTCAACAACGGATCTCTTGGTTCTGGCATCGATGAAGAACGCA
GCGAAATGC-GATAAGTAATGTGAATTGCAGAATTCAGTGAATCATCGAA
TCTTTGAACGCACATTGCGCCCCTCGGTATTCCGGGGGGCATGCCTGTTC
GAGCGTCATTGCACCCCTCAAGCCTA----GCTT-GGTATTGG------G
CCTTCG---CCCCC-GCGGCGGGTCCGAAAGTCAGTGGC-GGTCCGGTGC
GAC-TTCAAGCGTAGT--AAA-AT-ACCTCCCGCTTTGGAAGCTCGCGCC
GTGG-CCGGC----C-AG-AACG--CCCAAC-TT-TTC-AATGATTGACC
TCGTTACCCCTATACCCAAATTTGACGATCGATTTGCACGTCAGAACCGC
TGCGAGCCTCCACCAGAGTTTCCTCTGGCTTCACCCTATTCAGGCATAGT
TCACCATCTTTCGGGTCCCAACAGCTATGCTCGTACTCAAATCCATCCGA
AGACATCTGGATCGGTCGATGATGCGCCCT-TCAGGGTTCTCACCT-CCG
TTCACTTTCATTCCGCGCATGGGCTTGACA-CCCAAACACTCGCATAGAT
GTTAGACTCCTTGGTCCGTGTTTCAAGACGGGTCGCTTACGACCATTACG
CCAGCATCCTAGCCGAAGCGCGGTCCTCGGTCCGGGCTGACCGCATTGCA
CCGAGGGCTATAACACTCCCCGAAGGGAGCCACATTCCCAAGGCCTTTAT
CCGGCCGCCCGAACCGATGCTGGCCTGATCGCGGACGAGTGCACCCCTGA
GAACAGAGGTTGATCGCCCGCGGACAGGTCTGGTCGCAAGCGCTTCCCTT
TCAACAATTTCACGTACTGTTTGACTCTCTTTCCAAAGTGCTTTTCATCT
TTCGATCACTCTACTTGTGCGCTATCGGTCTCTGGCCGGTATTTAGCTTT
AGATGAAATTTACCACCCATTTTGAGCTGCATTCCCAAACAACTCGACTC
GTCGAAGGGGTTTCACAT-GGGGTTGGCCGCCGGTCGCATACGGGATTCT
CACCCTCTATGACGCCCTGTTCCAAGGGACTTAGACCGGAACCGCACCCG
AAACATCCTCTACAAATTACAACTCGGACCCCG-AA-GGGGCCAGATTTC
AAATTTGAGCTTTTGCCGCTTCACTCGCCGTTACTGAGGCAATCCCATCG
AGCTTGCCGTGCCTGTTTTTCATGTTGGTATGTGATGCCTATAGCTCTAG
TATATCT-CAGCTTGCTTATACTAATGTTATTGCAGGCTTCATGACAAAA
ATCAAGAAGATACTGGAGACAGTTTGTCATAATTGTGGCAAGATTCTGGT
CGATGAAGTTAGTCATCCCCAATGGGATGGCCGCTGTTGGGTTGTATGCT
TGGCTGACAACGACGCC-TTCTAGAGCAACCCAGCATTCATGGAAGCTCT
ACGTTACCGGGATCCCAAGAGACGTTTCGATGCGGTCTGGCGGCTTTGCA
AACCTAAGATGATTTGCGAACAGACGGTTACACCCGATGATGAGGATCCT
GCAGGGGCAAAGGGCAAAGAGCCAAAACACGATCATGGTGGCTGTGGAAA
CATTCAACCCGAGATTCGTCGGGAAGGGCTTAAATTGAACGGCACATATA
AGCCCCAGAAGGGCGACGAGGAAACCGAAGGCCAACAGCCTGAGAAGAAG
CCTATATCTGCTCAAATGGCTCTCAACATCTTCCGTCACATTTCCACTGA
CGATATAAGACGCATGGGCTTGAGCAACGATTATGCTCGTCCAGAGTGGA
TGATAATTACTGTGCTTCCTGTGCCACCTCCACCAGTCCGCCCCAGCATC
TCTGTGGACGGAGGGAATGGCCCTCGTGGCGAGGACGACTTGACGTACAA
GCTTGGAGATATCATCCGCGCGAATGGAAATGTTCGTCGTTGTGAAACCG
AAGGGTCTCCTGCGCATGTCGTGAATGAGTTCGAACAAT-TACTCCAATT
CCACG------------------------CAAGCTTGTGGTCTCGTCAAG
GATCTGGCGCTCATGTGCTACATCACTGTCGGTTCACCCAGCGATCCTAT
CATCGATTTCATGGTACAAAGGAATATGGATGTTCTGGAAGAGTACGAAC
CGCTCACTTTCCCGAACGC-AACCAAAATCTTCGTCAACGGCGTATGGGT
GGGCGTCCATCGTGAGCCGGCTCATCTCGTTAGCAATGTCCAAGCACTAC
GGAGAAATGGCTTGATCTCTCACGAGGTCAGCTTGGTCCGTGATGTACGA
GACCGAGAATTCAAAATCTTCACAGATGCTGGCAGAGTGTGTCGGCCTTT
GTTTGTGATAGACAACGATCCCAAGAGTAGCAATTGTGGAAACCTTGTCT
TAACCAAAGAAATAGTGCAACAGGTGGAAGAGGATAGAGATACGCTAATT
GGATTGGATCCTGAAGAGCGGGAGAGGCTCGACTTAGGCTGGAAACGATT
GATCAAGCAGGGTGTAGTCGAGTACGTTGACGCCGAAGAAGAGGAGACCA
TCATGATTACCATGACCCCTCAACAATTGGAGGAGTCGCGGCAGGTATTG
CAAGGTTATACATTGCCAGAACCTGGAGACGACGAACTTAACAAGCGTGT
CACCGCGAAAGTCAACACCTCTGCAAGGAATTGGACACATTGTGAAATTC
ATCCGAGCATGATTTTAGGGATATGTGCGAGCATCATCCCATTCCCGGAT
CACAATCAGGTATA-TCTGGACAGACCTTGAGTCTCGAACAATGCTAACA
TGCCATCAGTCTCCAAGAAACACGTACCAGT---------AGTCCCTGTT
ATCTTATCCAATCTAGCGGGGAACAACTCTATAT-AAAAATAAAGTAAGG
GTTTACGTTAATTAATGGAACTAACCAGAATCTCACGACATTAACTGAAG
ACAGCCGTGCAACGCTTGTAAAAAGATTTCTCTTCCCTTCTTGTTAATTT
TACTTTTAATGCTGCTCAAAAAAAAGAAAATTAAAATCTAAATATTCAAA
TTGTGGTAAGGTTTTTTGC-GGATTATCAAATTAAACAACATACTTCACT
ACTGGTTTCAGAAACGGTCTAATGATTTCAGTTCCAATGTTGCCAAATTA
CTCTTGAGGTGGAATGCTTACACTTTCATTTATAGAATAAAC---TATAT
GTCTAATCTATGACATTCATCATTTTCTGCTTTGACTATTGGGGTATCTA
ATCCTGTTCGCTACACAAAGCCTTCGTCCTTCAACGTCAGTTATCACATA
AGGGGATGCTTTCGCCTATACCTGTGCCGTAGTATTTCTTACGAAATGAG
GTATGACAGAATTTCATCTCTACACCAGCAGTACTTTAATACCCCCTCGT
AAGTAACTCTAGTACATTAGTCCCGTATTGCAGGCTTGATATACCGTCTA
GGTACCCTTTAAACCTATTAAAGATGAATAACACTAGTCTTCTACGTATT
ACCGCGACT-GCTGGCACGTAATTTGGTCAAGACACATAGGCAGACAATG
TCATTATCATAACTCTACCTAGAATTTTATTCGACATAGTCGATATCGCA
TCAATTATTTAAACATCGATGCAA-CTAGCTATTGCTATAC-
>polytropa06__P230_ZYY_103
TTATCGAGAGGGGTCTCCGGACTCCGGGGGCTTCGGCCCCC-TACTCTTC
A-CCCTA-TGTTT----ACACACCTTT---GTTGCTTTGGCGGGCCT--C
GGGTTCG-ACCCG-----TACCG-----------GT-CGCGGGCTTCCAT
A-GCCCGGCCG---TCCGCG--CCTG-TC--AGAGGCCCATGAACCCTC-
G-CTT---ATC-AGTGTCGT-CCGAG---TC-AAAC-CAC-AAT-A-GT-
AAAAACTTTCAACAACGGATCTCTTGGTTCTGGCATCGATGAAGAACGCA
GCGAAATGC-GATAAGTAATGTGAATTGCAGAATTCAGTGAATCATCGAA
TCTTTGAACGCACATTGCGCCCCTCGGTATTCCGGGGGGCATGCCTGTTC
GAGCGTCATTGCACCCCTCAAGCGTA----GCTT-GGTATTGG------G
CCTTCG---CCTCC-ACGGCGGGCCCGAAAGTCAGTGGC-GGCCCGGTGT
GAC-TTCAAGCGTAGT--AAA-AT-ACCTCCCGCTTTGGAAGCTCGCGTT
GTGG-CCGGC----C-AG-AACG--CCCAAA-TT-TTC-AATGATTGACC
TCGTTACCCCTATACCCAAATTTGACGATCGATTTGCACGTCAGAACCGC
TGCGAGCCTCCACCAGAGTTTCCTCTGGCTTCACCCTATTCAGGCATAGT
TCACCATCTTTCGGGTCCCAACAGCTATGCTCGTACTCAAATCCATCCGA
AGACATCTGGATCGGTCGATGATGCGCCCT-TCAGGGTTCTCACCT-CCG
TTCACTTTCATTCCGCGCATGGGCTTGACA-CCCAAACACTCGCATAGAT
GTTAGACTCCTTGGTCCGTGTTTCAAGACGGGTCGCTTACGACCATTACG
CCAGCATCCTAGCCGAAGCGCGGTCCTCGGTCCGGGCTGACCGCATTGCA
CCGAGGGCTATAACACTCCCCGAAGGGAGCCACATTCCCAAGGCCTTTAT
CCGGCCGCCCGAACCGATGCTGGCCTGATCGCGGACGAGTGCACCCCTGA
GAACAGAGGTTGATCGCCCGCGGACAGGTCTGGTCGCAAGCGCTTCCCTT
TCAACAATTTCACGTACTGTTTGACTCTCTTTCCAAAGTGCTTTTCATCT
TTCGATCACTCTACTTGTGCGCTATCGGTCTCTGGCCGGTATTTAGCTTT
AGATGAAATTTACCACCCATTTTGAGCTGCATTCCCAAACAACTCGACTC
GTCGAAGGGGTTTCACAT-GGGGTTGGCCGCCGGTCGCATACGGGATTCT
CACCCTCTATGACGCCCTGTTCCAAGGGACTTAGACCGGGACCGCACCCG
AAACATCCTCTACAAATTACAACTCGGACCCCG-AA-GGGGCCAGATTTC
AAATTTGAGCTTTTGCCGCTTCACTCGCCGTTACTGAGGC----------
--CTTGCCGTGCCTGTTTTTCATGTTGGTATGGGATGCCAATAGCTCTAG
TGTATCT-CAGCTTGCTTATACTAATGTTATTCCAGGCTTCATGACGAAA
ATCAAGAAGATACTGGAGACAGTTTGTCATAATTGTGGCAAGATTCTGGT
CGATGAAGTTAGTCATCCCCAATGGGATGACCACTGTTGGGTTGTATGCT
TGGCTGACAACGACGCC-TTCTAGAGCAACCCAGCATTCATGGAAGCTCT
ACGTTACCGGGATCCCAAGAGACGTTTCGATGCGGTCTGGCGGCTTTGCA
AACCTAAGATGATTTGCGAACAGACGGTTACACCCGATGATGAGGATCCT
ACAGGGGGCAAGGGCAAGGAGCCAAAACACGATCATGGTGGCTGTGGAAA
CATTCAACCCGAGATTCGTCGGGAAGGGCTTAAGTTGAACGGCACATATA
AGCCCCAGAAGGGCGACGAGGAAACCGAAGGCCAACAGCCTGAGAAGAAG
CCTATATCTGCCCAAATGGCTCTCAACATCTTCCGTCACATTTCCACTGA
CGATATAAGACGCATGGGCTTAAGCAACGATTATGCTCGTCCAGAGTGGA
TGATAATTACTGTGCTTCCTGTGCCACCTCCACCAGTCCGCCCCAGCATC
TCTGTGGACGGAGGGAATGGCCCTCGCGGCGAGGACGACTTGACGTACAA
GCTTGGAGATATCATCCGCGCGAATGGAAATGTTCGACGTTGTGAAACCG
AAGGGTCTCCTGCGCATGTGGTCAATGAGTTCGAACAAT-TACTCCAATT
CCACGTCGCT----------------------------------------
--------------------------------------------------
--------------------------------------------------
--------------------------------------------------
--------------------------------------------------
--------------------------------------------------
--------------------------------------------------
--------------------------------------------------
--------------------------------------------------
--------------------------------------------------
--------------------------------------------------
--------------------------------------------------
--------------------------------------------------
--------------------------------------------------
--------------------------------------------------
--------------------------------------------------
--------------------------------------------------
--------------------------------------------------
--------------------------------------------------
--------------------------------------------------
--------------------------------------------------
--------------------------------------------------
--------------------------------------------------
--------------------------------------------------
--------------------------------------------------
--------------------------------------------------
--------------------------------------------------
--------------------------------------------------
--------------------------------------------------
--------------------------------------------------
--------------------------------------------------
--------------------------------------------------
------------------------------------------
>polytropa07__sl18259bGENOME
TTATCGAGAGGGGTCTCCGGACTCCGGGGGCTTCGGCCCCC-TACTCTTC
A-CCCTA-TGTTTAAACACACACCTTT---GTTGCTTTGGCGGGCCT--C
GGGTTTG-ACCCG-----TACCG-----------GC-CGTGGGCTTCCAT
A-CCCCGGCCG---TCCGTG--CCCG-TC--AGAGGCCCATGAACCCTC-
G-TTT---ATC-AGTGTCGT-CCGAG---TA-AAAC-CAC-AAT-A-GTA
AAAAACTTTCAACAACGGATCTCTTGGTTCTGGCATCGATGAAGAACGCA
GCGAAATGC-GATAAGTAATGTGAATTGCAGAATTCAGTGAATCATCGAA
TCTTTGAACGCACATTGCGCCCCTCGGTATTCCGGGGGGCATGCCTGTTC
GAGCGTCATTGCACCCCTCAAGCGTA----GCTT-GGTATTGG------G
CCTCCG---CCCCC-GCGGCGGGCCTGAAAGTCAGTGGC-GGTCCGGTGC
GAC-TTCAAGCGTAGT--AAA-AT-ACCTCCCGCTTTGGAAGCTCGCGCC
GTGG-CCGGC----C-AG-AACG--CCCAAC-TT-TTC-AATGATTGACC
TCGTTACCCCTATACCCAAATTTGACGATCGATTTGCACGTCAGAACCGC
TGCGAGCCTCCACCAGAGTTTCCTCTGGCTTCACCCTATTCAGGCATAGT
TCACCATCTTTCGGGTCCCAACAGCTATGCTCGTACTCAAATCCATCCGA
AGACATCTGGATCGGTCGATGATGCGCCCT-TCAGGGTTCTCACCT-CCG
TTCACTTTCATTCCGCGCATGGGCTTGACA-CCCAAACACTCGCATAGAT
GTTAGACTCCTTGGTCCGTGTTTCAAGACGGGTCGCTTACGACCATTACG
CCAGCATCCTAGCCGAAGCGCGGTCCTCGGTCCGGGCTGGCCGCATTGCA
CCGAGGGCTATAACACTCCCCGAAGGGAGCCACATTCCCAAGGCCTTTAT
CCGGCCGCCCGAACCGATGCTGGCCTGATCGCGGACGAGTGCACCCCTGA
GAACAGAGGTTGATCGCCCGCGGACAGGTCTGGTCGCAAGCGCTTCCCTT
TCAACAATTTCACGTACTGTTTGACTCTCTTTCCAAAGTGCTTTTCATCT
TTCGATCACTCTACTTGTGCGCTATCGGTCTCTAGCCGGTATTTAGCTTT
AGATGAAATTTACCACCCATTTTGAGCTGCATTCCCAAACAACTCGACTC
GTCGAAGGGGTTTCACAT-GGGGTTGGCCGCCGGTCGCATACGGGATTCT
CACCCTCTATGACGCCCTGTTCCAAGGGACTTAGACCGGGACCGCACCCG
AAACATCCTCTACAAATTACAACTCGGACCCCG-AA-GGGGCCAGATTTC
AAATTTGAGCTTTTGCCGCTTCACTCGCCGTTACTGAGGCAATCCCATCG
AGCTTGCCGTGCCTGTTTTTCATGTTGGTATGTGATGCCAATAGCTCTAG
TGTATCT-CAGCTTGCTTATACTAATGTTATTCCAGGCTTCATGACGAAA
ATCAAGAAGATACTGGAGACAGTTTGTCACAATTGTGGCAAGATTCTGGT
CGATGAAGTTAGTCATCCCCAATGGGATGGCCACTGTTGGGTTGTATGCT
TGGCTGACAACGACGCC-TTCTAGAGCAACCCAGCATTCATGGAAGCTCT
ACGTTACCGGGATCCCAAGAGACGTTTCGATGCGGTCTGGCGGCTTTGCA
AACCTAAGATGATTTGCGAACAGACGGTTACACCCGATGATGAGGATCCT
ACAGGGGGCAAGGGCAAAGAGCTAAAACACGATCATGGTGGCTGTGGAAA
CATTCAACCCGAGATTCGTCGGGAAGGGCTTAAATTGAACGGCACATATA
AGCCCCAGAAGGGCGACGAGGAAACCGAAGGCCAACAGCCTGAGAAGAAG
CCTATATCTGCCCAAATGGCTCTCAACATCTTCCGTCACATTTCCACTGA
CGATATAAGACGCATGGGCTTGAGCAACGATTATGCTCGTCCAGAGTGGA
TGATAATTACTGTGCTTCCTGTGCCACCTCCACCAGTCCGCCCCAGCATC
TCTGTGGACGGAGGRAATGGCCCTCGCGGCGAGGACGACYTGACGTACAA
GCTTGGAGATATCATCCGCGCGAATGGAAATGTTCGACGTTGTGAAACCG
AAGGGTCTCCTGCGCATGTGGTCAATGAGTTCGAACAAC-TACTCCAATT
CCACGTCGCTACCAGAAACGCCAGAAGGCCAAGCTTGTGGTCTCGTCAAG
AACCTGGCGCTCATGTGCTATATTACTGTCGGTTCACCCAGCGATCCTAT
CATCGATTTCATGGTACAAAGGAATATGGACGTTCTGGAAGAGTACGAGC
CGCTCACCTTTCCGAACGC-AACAAAGATCTTCGTCAACGGCGTATGGGT
GGGCGTCCATCGTGAGCCGGCTCATCTCGTTAGCAATGTCCAAGCACTAC
GGAGAAATGGCTTGATCTCTCACGAGGTCAGCTTGGTCCGTGATGTACGG
GACCGAGAATTCAAGATCTTTACAGATGCTGGCAGAGTGTGTCGGCCTTT
GTTTGTGATAGACAACGATCCCAAGAGTAGCAATTGTGGAAACCTTGTCT
TGACCAAAGAAATAGTGCAACAGGTGGAAGAGGATAGAGATACGCTAATT
GGATTGGATCCTGAAGAGCGGGAGAGGCTTGACTTAGGCTGGAAACGATT
GATCAAGCAGGGTGTAGTCGAGTACGTTGACGCCGAAGAAGAGGAGACTA
TTATGATTACTATGACCCCTCAACAATTGGAAGAGTCGCGGCAGGTATTG
CAAGGCTATACGTTGCCAGAACCTGGAGACGACGAACTTAACAAGCGTGT
CACCGCGAAAGTCAACACCTCTGCAAGGAATTGGACACATTGTGAAATTC
ATCCGAGCATGATTTTAGGGATATGTGCTAGCATCATCCCTTTCCCGGAT
CACAATCAGGTATA-TCTTGACAGACCTTGAGTCTCGAATGATGCTAACA
TGCTATCAGTCTCCAAGAAATACGTACCAGTCTGCTATGGAGTCCCTGTT
ATCTTATCCAATCTAGCGGGGAACAACTCTATAT-AAAAATAAAGTAAGG
GTTTACGTTAATTAATGGAACTAACCAGAATCTCACGACATTAACTGAAG
ACAGCCGTGCAACGCTTGTAAAAAGATTTCTCTTCCCTTCTTGTTAATTT
TACTTTTAATGCTGCTCAAAAAAA-G-AAATGAAAATCTAAATATTCAAA
TTGTGGTAAGGTTTTTTGC-GGATTATCAAATTAAACAACATACTTCACT
ACTGGTTTCAGAAACGGTCTAATGATTTCAGTTCCAATGTTGCCAAATTA
CTCTTGAGGTGGAATGCTTACACTTTCATTTATAGAATAAAC---TATAT
GTCTAATCTATGACATTCATCATTTTCTGCTTTGACTACTGGGGTATCTA
ATCCTGTTCGCTACAAAAAGCCTTCGTCCTTCAACGTCAGTTATCACATA
AGGGGATGCTTTCGCCTATACCTGTGCCGTAGTATTTCTTACGAAATGAG
GTATGACAGAATTTCATCTCTACACCAGCAGTACTTTAAAACCCCCTCGT
AAGTAACTCTAGTACATTAGTCCCGTATTGCAGGCTTGATATACCGTCTA
GGTACCCTTTAAACCTATTAAAGATGAATAACACTAGTCTTCTACGTATT
ACCGCGACT-GCTGGCACGTAATTTGGTCAAGACACATAGGCAGACAATG
TCATTATCATAATTCTACCTAGAATTTTATTCGACATAGTCGATATCGCA
TCAATTATTTAAACATTGATGCAA-CTAGCTATTGCTATAC-
>polytropa07__sl18259GENOME
TTATCGAGAGGGGTCTCCGGACTCCGGGGGCTTCGGCCCCC-TACTCTTC
A-CCCTA-TGTTTAAACACACACCTTT---GTTGCTTTGGCGGGCCT--C
GGGTTTG-ACCCG-----TACCG-----------GC-CGTGGGCTTCCAT
A-CCCCGGCCG---TCCGTG--CCCG-CC--AGAGGCCCATGAACCCTC-
G-TTT---ATC-AGTGTCGT-CCGAG---TA-AAAC-CAC-AAT-A-GTA
AAAAACTTTCAACAACGGATCTCTTGGTTCTGGCATCGATGAAGAACGCA
GCGAAATGC-GATAAGTAATGTGAATTGCAGAATTCAGTGAATCATCGAA
TCTTTGAACGCACATTGCGCCCCTCGGTATTCCGGGGGGCATGCCTGTTC
GAGCGTCATTGCACCCCTCAAGCGTA----GCTT-GGTATTGG------G
CCTCCG---CCCCC-GCGGCGGGCCTGAAAGTCAGTGGC-GGTCCGGTGC
GAC-TTCAAGCGTAGT--AAA-AT-ACCTCCCGCTTTGGAAGCTCGCGCC
GTGG-CCGGC----C-AG-AACG--CCCAAC-TT-TTC-AATGATTGACC
TCGTTACCCCTATACCCAAATTTGACGATCGATTTGCACGTCAGAACCGC
TGCGAGCCTCCACCAGAGTTTCCTCTGGCTTCACCCTATTCAGGCATAGT
TCACCATCTTTCGGGTCCCAACAGCTATGCTCGTACTCAAATCCATCCGA
AGACATCTGGATCGGTCGATGATGCGCCCT-TCAGGGTTCTCACCT-CCG
TTCACTTTCATTCCGCGCATGGGCTTGACA-CCCAAACACTCGCATAGAT
GTTAGACTCCTTGGTCCGTGTTTCAAGACGGGTCGCTTACGACCATTACG
CCAGCATCCTAGCCGAAGCGCGGTCCTCGGTCCGGGCTGGCCGCATTGCA
CCGAGGGCTATAACACTCCCCGAAGGGAGCCACATTCCCAAGGCCTTTAT
CCGGCCGCCCGAACCGATGCTGGCCTGATCGCGGACGAGTGCACCCCTGA
GAACAGAGGTTGATCGCCCGCGGACAGGTCTGGTCGCAAGCGCTTCCCTT
TCAACAATTTCACGTACTGTTTGACTCTCTTTCCAAAGTGCTTTTCATCT
TTCGATCACTCTACTTGTGCGCTATCGGTCTCTAGCCGGTATTTAGCTTT
AGATGAAATTTACCACCCATTTTGAGCTGCATTCCCAAACAACTCGACTC
GTCGAAGGGGTTTCACAT-GGGGTTGGCCGCCGGTCGCATACGGGATTCT
CACCCTCTATGACGCCCTGTTCCAAGGGACTTAGACCGGGACCGCACCCG
AAACATCCTCTACAAATTACAACTCGGACCCCG-AA-GGGGCCAGATTTC
AAATTTGAGCTTTTGCCGCTTCACTCGCCGTTACTGAGGCAATCCCATCG
AGCTTGCCGTGCCTGTTTTTCATGTTGGTATGTGATGCCAATAGCTCTAG
TGTATCT-CAGCTTGCTTATACTAATGTTATTCCAGGCTTCATGACGAAA
ATCAAGAAGATACTGGAGACAGTTTGTCACAATTGTGGCAAGATTCTGGT
CGATGAAGTTAGTCATCCCCAATGGGATGGCCACTGTTGGGTTGTATGCT
TGGCTGACAACGACGCC-TTCTAGAGCAACCCAGCATTCATGGAAGCTCT
ACGTTACCGGGATCCCAAGAGACGTTTCGATGCGGTCTGGCGGCTTTGCA
AACCTAAGATGATTTGCGAACAGACGGTTACACCCGATGATGAGGATCCT
ACAGGGGGCAAGGGCAAAGAGCTAAAACACGATCATGGTGGCTGTGGAAA
CATTCAACCCGAGATTCGTCGGGAAGGGCTTAAATTGAACGGCACATATA
AGCCCCAGAAGGGCGACGAGGAAACCGAAGGCCAACAGCCTGAGAAGAAG
CCTATATCTGCCCAAATGGCTCTCAACATCTTCCGTCACATTTCCACTGA
CGATATAAGACGCATGGGCTTGAGCAACGATTATGCTCGTCCAGAGTGGA
TGATAATTACTGTGCTTCCTGTGCCACCTCCACCAGTCCGCCCCAGCATC
TCTGTGGACGGAGGAAATGGCCCTCGCGGCGAGGACGACTTGACGTACAA
GCTTGGAGATATCATCCGCGCGAATGGAAATGTTCGACGTTGTGAAACCG
AAGGGTCTCCTGCGCATGTGGTCAATGAGTTCGAACAAC-TACTCCAATT
CCACGTCGCTACCAGAAACGCCAGAAGGCCAAGCTTGTGGTCTCGTCAAG
AACCTGGCGCTCATGTGCTATATTACTGTCGGTTCACCCAGCGATCCTAT
CATCGATTTCATGGTACAAAGGAATATGGACGTTCTGGAAGAGTACGAGC
CGCTCACCTTTCCGAACGC-AACAAAGATCTTCGTCAACGGCGTATGGGT
GGGCGTCCATCGTGAGCCGGCTCATCTCGTTAGCAATGTCCAAGCACTAC
GGAGAAATGGCTTGATCTCTCACGAGGTCAGCTTGGTCCGTGATGTACGG
GACCGAGAATTCAAGATCTTTACAGATGCTGGCAGAGTGTGTCGGCCTTT
GTTTGTGATAGACAACGATCCCAAGAGTAGCAATTGTGGAAACCTTGTCT
TGACCAAAGAAATAGTGCAACAGGTGGAAGAGGATAGAGATACGCTAATT
GGATTGGATCCTGAAGAGCGGGAGAGGCTTGACTTAGGCTGGAAACGATT
GATCAAGCAGGGTGTAGTCGAGTACGTTGACGCCGAAGAAGAGGAGACTA
TTATGATTACTATGACCCCTCAACAATTGGAAGAGTCGCGGCAGGTATTG
CAAGGCTATACGTTGCCAGAACCTGGAGACGACGAACTTAACAAGCGTGT
CACCGCGAAAGTCAACACCTCTGCAAGGAATTGGACACATTGTGAAATTC
ATCCGAGCATGATTTTAGGGATATGTGCTAGCATCATCCCTTTCCCGGAT
CACAATCAGGTATA-TCTTGACAGACCTTGAGTCTCGAATGATGCTAACA
TGCTATCAGTCTCCAAGAAATACGTACCAGTCTGCTATGGAGTCCCTGTT
ATCTTATCCAATCTAGCGGGGAACAACTCTATAT-AAAAATAAAGTAAGG
GTTTACGTTAATTAATGGAACTAACCAGAATCTCACGACATTAACTGAAG
ACAGCCGTGCAACGCTTGTAAAAAGATTTTTCTTCCCTTCTTGTTAATTT
TACTTTTAATGCTGCTCAAAAAAA-G-AAATGAAAATCTAAATATTCAAA
TTGTGGTAAGGTTTTTTGC-GGATTATCAAATTAAACAACATACTTCACT
ACTGGTTTCAGAAACGGTCTAATGATTTCAGTTCCAATGTTGCCAAATTA
CTCTTGAGGTGGAATGCTTACACTTTCATTTATAGAATAAAC---TATAT
GTCTAATCTATGACATTCATCATTTTCTGCTTTGACTACTGGGGTATCTA
ATCCTGTTCGCTACAAAAAGCCTTCGTCCTTCAACGTCAGTTATCACATA
AGGGGATGCTTTCGCCTATACCTGTGCCGTAGTATTTCTTACGAAATGAG
GTATGACAGAATTTCATCTCTACACCAGCAGTACTTTAAAACCCCCTCGT
AAGTAACTCTAGTACATTAGTCCCGTATTGCAGGCTTGATATACCGTCTA
GGTACCCTTTAAACCTATTAAAGATGAATAACACTAGTCTTCTACGTATT
ACCGCGACT-GCTGGCACGTAATTTGGTCAAGACACATAGGCAGACAATG
TCATTATCATAATTCTACCTAGAATTTTATTCGACATAGTCGATATCGCA
TCAATTATTTAAACATTGATGCAA-CTAGCTATTGCTATAC-
>polytropa07__sl18304b
TTATCGAGAGGGGTCTCCGGACTCCGGGGGCTTCGGCCCCC-TACTCTTC
A-CCCTA-TGTTTAAACACACACCTTT---GTTGCTTTGGCGGGCCT--C
GGGTTTG-ACCCG-----TACCG-----------GC-CGTGGGCTTCCAT
A-CCCCGGCCG---TCCGTG--CCCG-CC--AGAGGCCCATGAACCCTC-
G-TTT---ATC-AGTGTCGT-CCGAG---TA-AAAC-CAC-AAT-A-GTA
AAAAACTTTCAACAACGGATCTCTTGGTTCTGGCATCGATGAAGAACGCA
GCGAAATGC-GATAAGTAATGTGAATTGCAGAATTCAGTGAATCATCGAA
TCTTTGAACGCACATTGCGCCCCTCGGTATTCCGGGGGGCATGCCTGTTC
GAGCGTCATTGCACCCCTCAAGCGTA----GCTT-GGTATTGG------G
CCTCCG---CCCCC-GCGGCGGGCCTGAAAGTCAGTGGC-GGTCCGGTGC
GAC-TTCAAGCGTAGT--AAA-AT-ACCTCCCGCTTTGGAAGCTCGCGCC
GTGG-CCGGC----C-AG-AACG--CCCAAC-TT-TTC-AATGATTGACC
TCG-----------------------------------------------
--------------------------------------------------
--------------------------------------------------
--------------------------------------------------
--------------------------------------------------
--------------------------------------------------
--------------------------------------------------
--------------------------------------------------
--------------------------------------------------
--------------------------------------------------
--------------------------------------------------
--------------------------------------------------
--------------------------------------------------
--------------------------------------------------
--------------------------------------------------
--------------------------------------------------
--------------------------------------------------
--------------------------------------------------
--------------------------------------------------
--------------------------------------------------
--------------------------------------------------
--------------------------------------------------
--------------------------------------------------
--------------------------------------------------
--------------------------------------------------
--------------------------------------------------
--------------------------------------------------
--------------------------------------------------
--------------------------------------------------
--------------------------------------------------
--------------------------------------------------
--------------------------------------------------
--------------------------------------------------
--------------------------------------------------
--------------------------------------------------
--------------------------------------------------
--------------------------------------------------
--------------------------------------------------
--------------------------------------------------
--------------------------------------------------
--------------------------------------------------
--------------------------------------------------
--------------------------------------------------
--------------------------------------------------
--------------------------------------------------
--------------------------------------------------
--------------------------------------------------
--------------------------------------------------
--------------------------------------------------
--------------------------------------------------
--------------------------------------------------
--------------------------------------------------
--------------------------------------------------
--------------------------------------------------
--------------------------------------------------
--------------------------------------------------
--------------------------------------------------
--------------------------------------------------
--------------------------------------------------
--------------------------------------------------
--------------------------------------------------
--------------------------------------------------
--------------------------------------------------
--------------------------------------------------
--------------------------------------------------
------------------------------------------
>polytropa07__sl18304bGENOME
TTATCGAGAGGGGTCTCCGGACTCCGGGGGCTTCGGCCCCC-TACTCTTC
A-CCCTA-TGTTTAAACACACACCTTT---GTTGCTTTGGCGGGCCT--C
GGGTTTG-ACCCG-----TACCG-----------GC-CGTGGGCTTCCAT
A-CCCCGGCCG---TCCGTG--CCCG-CC--AGAGGCCCATGAACCCTC-
G-TTT---ATC-AGTGTCGT-CCGAG---TA-AAAC-CAC-AAT-A-GTA
AAAAACTTTCAACAACGGATCTCTTGGTTCTGGCATCGATGAAGAACGCA
GCGAAATGC-GATAAGTAATGTGAATTGCAGAATTCAGTGAATCATCGAA
TCTTTGAACGCACATTGCGCCCCTCGGTATTCCGGGGGGCATGCCTGTTC
GAGCGTCATTGCACCCCTCAAGCGTA----GCTT-GGTATTGG------G
CCTCCG---CCCCC-GCGGCGGGCCTGAAAGTCAGTGGC-GGTCCGGTGC
GAC-TTCAAGCGTAGT--AAA-AT-ACCTCCCGCTTTGGAAGCTCGCGCC
GTGG-CCGGC----C-AG-AACG--CCCAAC-TT-TTC-AATGATTGACC
TCGTTACCCCTATACCCAAATTTGACGATCGATTTGCACGTCAGAACCGC
TGCGAGCCTCCACCAGAGTTTCCTCTGGCTTCACCCTATTCAGGCATAGT
TCACCATCTTTCGGGTCCCAACAGCTATGCTCGTACTCAAATCCATCCGA
AGACATCTGGATCGGTCGATGATGCGCCCT-TCAGGGTTCTCACCT-CCG
TTCACTTTCATTCCGCGCATGGGCTTGACA-CCCAAACACTCGCATAGAT
GTTAGACTCCTTGGTCCGTGTTTCAAGACGGGTCGCTTACGACCATTACG
CCAGCATCCTAGCCGAAGCGCGGTCCTCGGTCCGGGCTGGCCGCATTGCA
CCGAGGGCTATAACACTCCCCGAAGGGAGCCACATTCCCAAGGCCTTTAT
CCGGCCGCCCGAACCGATGCTGGCCTGATCGCGGACGAGTGCACCCCTGA
GAACAGAGGTTGATCGCCCGCGGACAGGTCTGGTCGCAAGCGCTTCCCTT
TCAACAATTTCACGTACTGTTTGACTCTCTTTCCAAAGTGCTTTTCATCT
TTCGATCACTCTACTTGTGCGCTATCGGTCTCTAGCCGGTATTTAGCTTT
AGATGAAATTTACCACCCATTTTGAGCTGCATTCCCAAACAACTCGACTC
GTCGAAGGGGTTTCACAT-GGGGTTGGCCGCCGGTCGCATACGGGATTCT
CACCCTCTATGACGCCCTGTTCCAAGGGACTTAGACCGGGACCGCACCCG
AAACATCCTCTACAAATTACAACTCGGACCCCG-AA-GGGGCCAGATTTC
AAATTTGAGCTTTTGCCGCTTCACTCGCCGTTACTGAGGCAATCCCATCG
AGCTTGCCGTGCCTGTTTTTCATGTTGGTATGTGATGCCAATAGCTCTAG
TGTATCT-CAGCTTGCTTATACTAATGTTATTCCAGGCTTCATGACGAAA
ATCAAGAAGATACTGGAGACAGTTTGTCACAATTGTGGCAAGATTCTGGT
CGATGAAGTTAGTCATCCCCAATGGGATGGCCACTGTTGGGTTGTATGCT
TGGCTGACAACGACGCC-TTCTAGAGCAACCCAGCATTCATGGAAGCTCT
ACGTTACCGGGATCCCAAGAGACGTTTCGATGCGGTCTGGCGGCTTTGCA
AACCTAAGATGATTTGCGAACAGACGGTTACACCCGATGATGAGGATCCT
ACAGGGGGCAAGGGCAAAGAGCTAAAACACGATCATGGTGGCTGTGGAAA
CATTCAACCCGAGATTCGTCGGGAAGGGCTTAAATTGAACGGCACATATA
AGCCCCAGAAGGGCGACGAGGAAACCGAAGGCCAACAGCCTGAGAAGAAG
CCTATATCTGCCCAAATGGCTCTCAACATCTTCCGTCACATTTCCACTGA
CGATATAAGACGCATGGGCTTGAGCAACGATTATGCTCGTCCAGAGTGGA
TGATAATTACTGTGCTTCCTGTGCCACCTCCACCAGTCCGCCCCAGCATC
TCTGTGGACGGAGGAAATGGCCCTCGCGGCGAGGACGACTTGACGTACAA
GCTTGGAGATATCATCCGCGCGAATGGAAATGTTCGACGTTGTGAAACCG
AAGGGTCTCCTGCGCATGTGGTCAATGAGTTCGAACAAC-TACTCCAATT
CCACGTCGCTACCAGAAACGCCAGAAGGCCAAGCTTGTGGTCTCGTCAAG
AACCTGGCGCTCATGTGCTATATTACTGTCGGTTCACCCAGCGATCCTAT
CATCGATTTCATGGTACAAAGGAATATGGACGTTCTGGAAGAGTACGAGC
CGCTCACCTTTCCGAACGC-AACAAAGATCTTCGTCAACGGCGTATGGGT
GGGCGTCCATCGTGAGCCGGCTCATCTCGTTAGCAATGTCCAAGCACTAC
GGAGAAATGGCTTGATCTCTCACGAGGTCAGCTTGGTCCGTGATGTACGG
GACCGAGAATTCAAGATCTTTACAGATGCTGGCAGAGTGTGTCGGCCTTT
GTTTGTGATAGACAACGATCCCAAGAGTAGCAATTGTGGAAACCTTGTCT
TGACCAAAGAAATAGTGCAACAGGTGGAAGAGGATAGAGATACGCTAATT
GGATTGGATCCTGAAGAGCGGGAGAGGCTTGACTTAGGCTGGAAACGATT
GATCAAGCAGGGTGTAGTCGAGTACGTTGACGCCGAAGAAGAGGAGACTA
TTATGATTACTATGACCCCTCAACAATTGGAAGAGTCGCGGCAGGTATTG
CAAGGCTATACGTTGCCAGAACCTGGAGACGACGAACTTAACAAGCGTGT
CACCGCGAAAGTCAACACCTCTGCAAGGAATTGGACACATTGTGAAATTC
ATCCGAGCATGATTTTAGGGATATGTGCTAGCATCATCCCTTTCCCGGAT
CACAATCAGGTATA-TCTTGACAGACCTTGAGTCTCGAATGATGCTAACA
TGCTATCAGTCTCCAAGAAATACGTACCAGTCTGCTATGGAGTCCCTGTT
ATCTTATCCAATCTAGCGGGGAACAACTCTATAT-AAAAATAAAGTAAGG
GTTTACGTTAATTAATGGAACTAACCAGAATCTCACGACATTAACTGAAG
ACAGCCGTGCAACGCTTGTAAAAAGATTTCTCTTCCCTTCTTGTTAATTT
TACTTTTAATGCTGCTCAAAAAAA-G-AAATGAAAATCTAAATATTCAAA
TTGTGGTAAGGTTTTTTGC-GGATTATCAAATTAAACAACATACTTCACT
ACTGGTTTCAGAAACGGTCTAATGATTTCAGTTCCAATGTTGCCAAATTA
CTCTTGAGGTGGAATGCTTACACTTTCATTTATAGAATAAAC---TATAT
GTCTAATCTATGACATTCATCATTTTCTGCTTTGACTACTGGGGTATCTA
ATCCTGTTCGCTACAAAAAGCCTTCGTCCTTCAACGTCAGTTATCACATA
AGGGGATGCTTTCGCCTATACCTGTGCCGTAGTATTTCTTACGAAATGAG
GTATGACAGAATTTCATCTCTACACCAGCAGTACTTTAAAACCCCCTCGT
AAGTAACTCTAGTACATTAGTCCCGTATTGCAGGCTTGATATACCGTCTA
GGTACCCTTTAAACCTATTAAAGATGAATAACACTAGTCTTCTACGTATT
ACCGCGACT-GCTGGCACGTAATTTGGTCAAGACACATAGGCAGACAATG
TCATTATCATAATTCTACCTAGAATTTTATTCGACATAGTCGATATCGCA
TCAATTATTTAAACATTGATGCAA-CTAGCTATTGCTATAC-
>polytropa07__sl18346d
TTATCGAGAGGGGTCTCCGGACTCCGGGGGCTTCGGCCCCC-TACTCTTC
A-CCCTA-TGTTT----ACACACCTTT---GTTGCTTTGGCGGGCCT--C
GGGTTTG-ACCCG-----TACCG-----------GC-CGTGGGCTTCCAT
A-CCCCGGCCG---TCCGTG--CCCG-TC--AGAGGCCCATGAACCCTC-
G-TTT---ATC-AGTGTCGT-CCGAG---TA-AAAC-CAC-AAT-A-GTA
AAAAACTTTCAACAACGGATCTCTTGGTTCTGGCATCGATGAAGAACGCA
GCGAAATGC-GATAAGTAATGTGAATTGCAGAATTCAGTGAATCATCGAA
TCTTTGAACGCACATTGCGCCCCTCGGTATTCCGGGGGGCATGCCTGTTC
GAGCGTCATTGCACCCCTCAAGCGTA----GCTT-GGTATTGG------G
CCTCCG---CCCCC-GCGGCGGGCCTGAAAGTCAGTGGC-GGTCCGGTGC
GAC-TTCAAGCGTAGT--AAA-AT-ACCTCCCGCTTTGGAAGCTCGCGCC
GTGG-CCGGC----C-AG-AACG--CCCAAC-TT-TTC-AATGATTGACC
TCG-----------------------------------------------
--------------------------------------------------
--------------------------------------------------
--------------------------------------------------
--------------------------------------------------
--------------------------------------------------
--------------------------------------------------
--------------------------------------------------
--------------------------------------------------
--------------------------------------------------
--------------------------------------------------
--------------------------------------------------
--------------------------------------------------
--------------------------------------------------
--------------------------------------------------
--------------------------------------------------
--------------------------------------------------
--------------------------------------------------
--------------------------------------------------
--------------------------------------------------
--------------------------------------------------
--------------------------------------------------
--------------------------------------------------
--------------------------------------------------
--------------------------------------------------
--------------------------------------------------
--------------------------------------------------
--------------------------------------------------
--------------------------------------------------
--------------------------------------------------
--------------------------------------------------
--------------------------------------------------
--------------------------------------------------
--------------------------------------------------
--------------------------------------------------
--------------------------------------------------
--------------------------------------------------
--------------------------------------------------
--------------------------------------------------
--------------------------------------------------
--------------------------------------------------
--------------------------------------------------
--------------------------------------------------
--------------------------------------------------
--------------------------------------------------
--------------------------------------------------
--------------------------------------------------
--------------------------------------------------
--------------------------------------------------
--------------------------------------------------
--------------------------------------------------
--------------------------------------------------
--------------------------------------------------
--------------------------------------------------
--------------------------------------------------
--------------------------------------------------
--------------------------------------------------
--------------------------------------------------
--------------------------------------------------
--------------------------------------------------
--------------------------------------------------
--------------------------------------------------
--------------------------------------------------
--------------------------------------------------
--------------------------------------------------
------------------------------------------
>polytropa07__sl18346dGENOME
TTATCGAGAGGGGTCTCCGGACTCCGGGGGCTTCGGCCCCC-TACTCTTC
A-CCCTA-TGTTT----ACACACCTTT---GTTGCTTTGGCGGGCCT--C
GGGTTTG-ACCCG-----TACCG-----------GC-CGTGGGCTTCCAT
A-CCCCGGCCG---TCCGTG--CCCG-TC--AGAGGCCCATGAACCCTC-
G-TTT---ATC-AGTGTCGT-CCGAG---TA-AAAC-CAC-AAT-A-GTA
AAAAACTTTCAACAACGGATCTCTTGGTTCTGGCATCGATGAAGAACGCA
GCGAAATGC-GATAAGTAATGTGAATTGCAGAATTCAGTGAATCATCGAA
[truncated: 1,126,199 more chars]
